# Supplementary material for: Structural heterogeneity of the ion and lipid channel TMEM16F
Source: Nat Commun. 2024 Jan 2;15:110. doi: 10.1038/s41467-023-44377-7 (PMC10761740; doi:10.1038/s41467-023-44377-7)
Supplement: Supplementary file 7 — Source Data [file 41467_2023_44377_MOESM7_ESM.zip]

Archive with 12 entries (12 files):
- Fig 1.xlsx
- Fig 2.xlsx
- Fig 3.xlsx
- Fig 4.xlsx
- Fig 5.xlsx
- Fig S1.xlsx
- Fig S10.xlsx
- Fig S2.xlsx
- Fig S6.xlsx
- Fig S7.xlsx
- Fig S8.xlsx
- Fig S9.xlsx
