# Supplementary material for: Structural heterogeneity of the ion and lipid channel TMEM16F
Source: Nat Commun. 2024 Jan 2;15:110. doi: 10.1038/s41467-023-44377-7 (PMC10761740; doi:10.1038/s41467-023-44377-7)
Supplement: Supplementary file 7 — Source Data [file 41467_2023_44377_MOESM7_ESM.zip › Fig 1.xlsx]

## Sheet: Fig. 1c
cross-section analisys (i)
x	y
[m]	[m]
0	4.67276e-07
8.85174e-09	4.66739e-07
1.77035e-08	4.66967e-07
2.65552e-08	4.68141e-07
3.5407e-08	4.69207e-07
4.42587e-08	4.69959e-07
5.31104e-08	4.70875e-07
6.19622e-08	4.71351e-07
7.08139e-08	4.71322e-07
7.96657e-08	4.70831e-07
8.85174e-08	4.70092e-07
9.73692e-08	4.68935e-07
1.06221e-07	4.67948e-07
1.15073e-07	4.66865e-07
1.23924e-07	4.66237e-07
1.32776e-07	4.66485e-07
1.41628e-07	4.66979e-07
1.5048e-07	4.6694e-07
1.59331e-07	4.67201e-07
1.68183e-07	4.67252e-07
1.77035e-07	4.67086e-07
1.85887e-07	4.66956e-07
1.94738e-07	4.66721e-07
2.0359e-07	4.6662e-07
2.12442e-07	4.66651e-07
2.21294e-07	4.6653e-07
2.30145e-07	4.67641e-07
2.38997e-07	4.69868e-07
2.47849e-07	4.72198e-07
2.567e-07	4.73094e-07
2.65552e-07	4.7233e-07
2.74404e-07	4.70152e-07
2.83256e-07	4.67162e-07
2.92107e-07	4.65097e-07
3.00959e-07	4.64917e-07
3.09811e-07	4.65467e-07
3.18663e-07	4.6604e-07
3.27514e-07	4.66763e-07
3.36366e-07	4.67078e-07
3.45218e-07	4.67034e-07
3.5407e-07	4.66407e-07
3.62921e-07	4.65859e-07
3.71773e-07	4.6744e-07
3.80625e-07	4.72903e-07
3.89477e-07	4.77515e-07
3.98328e-07	4.79747e-07
4.0718e-07	4.81037e-07
4.16032e-07	4.81088e-07
4.24884e-07	4.80086e-07
4.33735e-07	4.79675e-07
4.42587e-07	4.79355e-07
4.51439e-07	4.78764e-07
4.60291e-07	4.7838e-07
4.69142e-07	4.78579e-07
4.77994e-07	4.7856e-07
4.86846e-07	4.77241e-07
4.95698e-07	4.75478e-07
5.04549e-07	4.73902e-07
5.13401e-07	4.72624e-07
5.22253e-07	4.72038e-07
5.31104e-07	4.71631e-07
5.39956e-07	4.71019e-07
5.48808e-07	4.70943e-07
5.5766e-07	4.70966e-07
5.66511e-07	4.71541e-07
5.75363e-07	4.7186e-07
5.84215e-07	4.71735e-07
5.93067e-07	4.71673e-07
6.01918e-07	4.71914e-07
6.1077e-07	4.72742e-07
6.19622e-07	4.73755e-07
6.28474e-07	4.74072e-07
6.37325e-07	4.73729e-07
6.46177e-07	4.74018e-07
6.55029e-07	4.74222e-07
6.63881e-07	4.73472e-07
6.72732e-07	4.72452e-07
6.81584e-07	4.71674e-07
6.90436e-07	4.71866e-07
6.99288e-07	4.7216e-07
7.08139e-07	4.72015e-07
7.16991e-07	4.71719e-07
7.25843e-07	4.71691e-07
7.34695e-07	4.7183e-07
7.43546e-07	4.71254e-07
7.52398e-07	4.70682e-07
7.6125e-07	4.70789e-07
7.70101e-07	4.70735e-07
7.78953e-07	4.70654e-07
7.87805e-07	4.70744e-07
7.96657e-07	4.70999e-07
8.05508e-07	4.71484e-07
8.1436e-07	4.71865e-07
8.23212e-07	4.72141e-07
8.32064e-07	4.72185e-07
8.40915e-07	4.71672e-07
8.49767e-07	4.70946e-07
8.58619e-07	4.70326e-07
8.67471e-07	4.70276e-07
8.76322e-07	4.70504e-07
8.85174e-07	4.7002e-07
8.94026e-07	4.69783e-07
9.02878e-07	4.69667e-07
9.11729e-07	4.69818e-07
9.20581e-07	4.69999e-07
9.29433e-07	4.70321e-07
9.38285e-07	4.70641e-07
9.47136e-07	4.7083e-07
9.55988e-07	4.71083e-07
9.6484e-07	4.71622e-07
9.73692e-07	4.71944e-07
9.82543e-07	4.71465e-07
9.91395e-07	4.71062e-07
1.00025e-06	4.7113e-07
1.0091e-06	4.71198e-07
1.01795e-06	4.71406e-07
1.0268e-06	4.71806e-07
1.03565e-06	4.71491e-07
1.04451e-06	4.71365e-07
1.05336e-06	4.71552e-07
1.06221e-06	4.7165e-07
1.07106e-06	4.71481e-07
1.07991e-06	4.71482e-07
1.08876e-06	4.72002e-07
1.09762e-06	4.72333e-07
1.10647e-06	4.7255e-07
1.11532e-06	4.72596e-07
1.12417e-06	4.72576e-07
1.13302e-06	4.72332e-07
1.14187e-06	4.71917e-07
1.15073e-06	4.72061e-07
1.15958e-06	4.72244e-07
1.16843e-06	4.71631e-07
1.17728e-06	4.71068e-07
1.18613e-06	4.70958e-07
1.19499e-06	4.71407e-07
1.20384e-06	4.71661e-07
1.21269e-06	4.72084e-07
1.22154e-06	4.72027e-07
1.23039e-06	4.72423e-07
1.23924e-06	4.73073e-07
1.2481e-06	4.72848e-07
1.25695e-06	4.71944e-07
1.2658e-06	4.71503e-07
1.27465e-06	4.71529e-07
1.2835e-06	4.72004e-07
1.29235e-06	4.72454e-07
1.30121e-06	4.72854e-07
1.31006e-06	4.73732e-07
1.31891e-06	4.74697e-07
1.32776e-06	4.74739e-07
1.33661e-06	4.73959e-07
1.34546e-06	4.7319e-07
1.35432e-06	4.72964e-07
1.36317e-06	4.72276e-07
1.37202e-06	4.71546e-07
1.38087e-06	4.71565e-07
1.38972e-06	4.71882e-07
1.39858e-06	4.71917e-07
1.40743e-06	4.71578e-07
1.41628e-06	4.72019e-07
1.42513e-06	4.72824e-07
1.43398e-06	4.72849e-07
1.44283e-06	4.73177e-07
1.45169e-06	4.73646e-07
1.46054e-06	4.73578e-07
1.46939e-06	4.7404e-07
1.47824e-06	4.73993e-07
1.48709e-06	4.73673e-07
1.49594e-06	4.7315e-07
1.5048e-06	4.72712e-07
1.51365e-06	4.72727e-07
1.5225e-06	4.73328e-07
1.53135e-06	4.74309e-07
1.5402e-06	4.74555e-07
1.54905e-06	4.74039e-07
1.55791e-06	4.74152e-07
1.56676e-06	4.74098e-07
1.57561e-06	4.73971e-07
1.58446e-06	4.73673e-07
1.59331e-06	4.73304e-07
1.60217e-06	4.72125e-07
1.61102e-06	4.69746e-07
1.61987e-06	4.67691e-07
1.62872e-06	4.67e-07
1.63757e-06	4.65141e-07
1.64642e-06	4.63663e-07
1.65528e-06	4.63989e-07
1.66413e-06	4.64646e-07
1.67298e-06	4.65713e-07
1.68183e-06	4.65904e-07
1.69068e-06	4.65114e-07
1.69953e-06	4.64564e-07
1.70839e-06	4.65348e-07
1.71724e-06	4.66e-07
1.72609e-06	4.66823e-07
1.73494e-06	4.66979e-07
1.74379e-06	4.66757e-07
1.75264e-06	4.66467e-07
1.7615e-06	4.65851e-07
1.77035e-06	4.65373e-07
1.7792e-06	4.65445e-07
1.78805e-06	4.65258e-07
1.7969e-06	4.65434e-07
1.80576e-06	4.66007e-07
1.81461e-06	4.66544e-07
1.82346e-06	4.66671e-07
1.83231e-06	4.66114e-07
1.84116e-06	4.65247e-07
1.85001e-06	4.65865e-07
1.85887e-06	4.66965e-07
1.86772e-06	4.67694e-07
1.87657e-06	4.67761e-07
1.88542e-06	4.67124e-07
1.89427e-06	4.66887e-07
1.90312e-06	4.67179e-07
1.91198e-06	4.66709e-07
1.92083e-06	4.66107e-07
1.92968e-06	4.65827e-07
1.93853e-06	4.6626e-07
1.94738e-06	4.67755e-07
1.95623e-06	4.68593e-07
1.96509e-06	4.68616e-07
1.97394e-06	4.6818e-07
1.98279e-06	4.67846e-07
1.99164e-06	4.67793e-07
2.00049e-06	4.67192e-07
2.00935e-06	4.6709e-07
2.0182e-06	4.68717e-07
2.02705e-06	4.71141e-07
2.0359e-06	4.71894e-07

## Sheet: Fig. 1e
Distance(m)	Force(N)
-1.04297e-07	-4.3106e-10
-1.04079e-07	-4.30046e-10
-1.03982e-07	-4.24325e-10
-1.03944e-07	-4.16353e-10
-1.04003e-07	-4.04579e-10
-1.04101e-07	-3.91269e-10
-1.04083e-07	-3.82507e-10
-1.04277e-07	-3.6551e-10
-1.04321e-07	-3.54318e-10
-1.04344e-07	-3.43975e-10
-1.04437e-07	-3.3084e-10
-1.04454e-07	-3.20747e-10
-1.04516e-07	-3.08864e-10
-1.04474e-07	-3.01027e-10
-1.04608e-07	-2.86326e-10
-1.04828e-07	-2.68305e-10
-1.0449e-07	-2.71946e-10
-1.04464e-07	-2.63486e-10
-1.04677e-07	-2.45767e-10
-1.0474e-07	-2.33814e-10
-1.04747e-07	-2.24077e-10
-1.0476e-07	-2.14082e-10
-1.04815e-07	-2.02504e-10
-1.04836e-07	-1.9218e-10
-1.04675e-07	-1.88949e-10
-1.04593e-07	-1.82681e-10
-1.04587e-07	-1.73461e-10
-1.04284e-07	-1.75735e-10
-1.04197e-07	-1.69618e-10
-1.0408e-07	-1.64719e-10
-1.04128e-07	-1.53376e-10
-1.04053e-07	-1.46828e-10
-1.03952e-07	-1.41237e-10
-1.03895e-07	-1.33963e-10
-1.03909e-07	-1.23989e-10
-1.03794e-07	-1.18952e-10
-1.03684e-07	-1.13757e-10
-1.03705e-07	-1.03476e-10
-1.03555e-07	-9.9808e-11
-1.03532e-07	-9.12593e-11
-1.03463e-07	-8.44529e-11
-1.0331e-07	-8.09006e-11
-1.03129e-07	-7.84641e-11
-1.02949e-07	-7.59802e-11
-1.02648e-07	-7.82127e-11
-1.02797e-07	-6.29371e-11
-1.02587e-07	-6.15866e-11
-1.02495e-07	-5.57083e-11
-1.02329e-07	-5.26822e-11
-1.02271e-07	-4.54713e-11
-1.02092e-07	-4.29282e-11
-1.01861e-07	-4.24401e-11
-1.01688e-07	-3.96806e-11
-1.01375e-07	-4.23701e-11
-1.00849e-07	-5.33505e-11
-1.00839e-07	-4.42302e-11
-1.0043e-07	-5.06228e-11
-1.00391e-07	-4.267e-11
-1.00146e-07	-4.27448e-11
-9.98939e-08	-4.30105e-11
-9.97039e-08	-4.09308e-11
-9.95759e-08	-3.64451e-11
-9.93549e-08	-3.55635e-11
-9.91959e-08	-3.22513e-11
-9.88929e-08	-3.45335e-11
-9.87709e-08	-2.97858e-11
-9.85729e-08	-2.80167e-11
-9.83489e-08	-2.72541e-11
-9.80519e-08	-2.93064e-11
-9.79439e-08	-2.40035e-11
-9.77889e-08	-2.0577e-11
-9.74929e-08	-2.25849e-11
-9.72059e-08	-2.4287e-11
-9.70669e-08	-2.01771e-11
-9.69109e-08	-1.67531e-11
-9.65749e-08	-2.03539e-11
-9.64159e-08	-1.70575e-11
-9.61109e-08	-1.94016e-11
-9.58999e-08	-1.8146e-11
-9.56869e-08	-1.69342e-11
-9.54819e-08	-1.54355e-11
-9.52799e-08	-1.38224e-11
-9.51059e-08	-1.10777e-11
-9.48179e-08	-1.27788e-11
-9.46359e-08	-1.0386e-11
-9.43659e-08	-1.13924e-11
-9.41059e-08	-1.19989e-11
-9.37789e-08	-1.52563e-11
-9.35499e-08	-1.46812e-11
-9.32829e-08	-1.55701e-11
-9.29929e-08	-1.73591e-11
-9.29509e-08	-9.49732e-12
-9.26969e-08	-9.89209e-12
-9.23789e-08	-1.27952e-11
-9.22069e-08	-9.97961e-12
-9.19189e-08	-1.16563e-11
-9.17819e-08	-7.50963e-12
-9.14829e-08	-9.65461e-12
-9.11639e-08	-1.25927e-11
-9.10409e-08	-7.89864e-12
-9.09169e-08	-3.21654e-12
-9.04819e-08	-1.06304e-11
-9.02199e-08	-1.13753e-11
-8.99719e-08	-1.15113e-11
-8.99439e-08	-3.12627e-12
-8.95919e-08	-7.31471e-12
-8.92529e-08	-1.10079e-11
-8.91089e-08	-7.12293e-12
-8.88619e-08	-7.28296e-12
-8.86579e-08	-5.68218e-12
-8.83128e-08	-9.62159e-12
-8.81504e-08	-6.46115e-12
-8.79057e-08	-6.49874e-12
-8.77601e-08	-2.65237e-12
-8.73132e-08	-1.0542e-11
-8.72422e-08	-3.83284e-12
-8.70875e-08	-3.74731e-13
-8.66623e-08	-7.42279e-12
-8.63855e-08	-8.67212e-12
-8.62028e-08	-6.29984e-12
-8.60863e-08	-1.3562e-12
-8.57441e-08	-5.18107e-12
-8.55265e-08	-4.12952e-12
-8.54001e-08	4.25734e-13
-8.50102e-08	-5.24925e-12
-8.49047e-08	1.19671e-13
-8.46676e-08	3.76362e-13
-8.43205e-08	-3.60023e-12
-8.41372e-08	-1.25558e-12
-8.38236e-08	-3.96627e-12
-8.35785e-08	-4.02001e-12
-8.3263e-08	-6.77374e-12
-8.31963e-08	1.05176e-13
-8.28058e-08	-5.59553e-12
-8.26408e-08	-2.53577e-12
-8.23986e-08	-2.47594e-12
-8.21699e-08	-1.85737e-12
-8.18762e-08	-3.79698e-12
-8.17377e-08	2.91653e-13
-8.128e-08	-8.01873e-12
-8.11141e-08	-4.96295e-12
-8.09567e-08	-1.60669e-12
-8.07169e-08	-1.45312e-12
-8.06082e-08	3.79025e-12
-8.03016e-08	1.35001e-12
-8.00086e-08	-5.29197e-13
-7.97291e-08	-1.91694e-12
-7.9402e-08	-5.15601e-12
-7.92362e-08	-2.12817e-12
-7.9131e-08	3.29029e-12
-7.87401e-08	-2.83019e-12
-7.83141e-08	1.99594e-13
-7.80286e-08	-3.10648e-12
-7.77261e-08	-7.98042e-13
-7.73721e-08	1.4517e-12
-7.70411e-08	-1.54718e-12
-7.66961e-08	-4.05489e-12
-7.64451e-08	-4.86806e-12
-7.61261e-08	-2.0735e-12
-7.57271e-08	-3.88045e-13
-7.54581e-08	1.48423e-13
-7.50661e-08	-4.2736e-12
-7.47961e-08	-6.81966e-13
-7.44041e-08	2.14544e-12
-7.41441e-08	-1.43245e-12
-7.38761e-08	-4.4019e-12
-7.35631e-08	-7.26591e-12
-7.32956e-08	-1.31542e-12
-7.29071e-08	-1.73844e-12
-7.23891e-08	-5.00017e-12
-7.22441e-08	-4.11635e-12
-7.18101e-08	-5.11305e-12
-7.15701e-08	-2.96548e-12
-7.12701e-08	-3.2744e-12
-7.08981e-08	-2.69555e-12
-7.04531e-08	-2.56689e-12
-7.02121e-08	-1.01661e-12
-6.99021e-08	-6.19669e-12
-6.93761e-08	-3.85102e-12
-6.90931e-08	2.77521e-12
-6.89881e-08	-1.51e-12
-6.84911e-08	-2.78162e-12
-6.82701e-08	2.73598e-12
-6.80091e-08	1.64598e-12
-6.75941e-08	3.73844e-13
-6.71631e-08	-2.51985e-12
-6.69261e-08	-1.34403e-12
-6.67661e-08	-5.86784e-12
-6.61661e-08	-1.44566e-12
-6.59261e-08	2.62669e-13
-6.56561e-08	-5.09728e-12
-6.54431e-08	-1.15059e-12
-6.48851e-08	2.44691e-13
-6.46661e-08	-8.34953e-12
-6.44101e-08	1.02025e-13
-6.41281e-08	-4.7892e-12
-6.36961e-08	-2.08012e-13
-6.35451e-08	-5.95524e-13
-6.30256e-08	-4.07078e-12
-6.27991e-08	-3.16143e-12
-6.24511e-08	1.65638e-13
-6.21941e-08	-2.59763e-12
-6.18071e-08	4.95195e-14
-6.14921e-08	-1.34294e-12
-6.12211e-08	-1.89069e-13
-6.08756e-08	-1.40028e-12
-6.05141e-08	-7.24768e-12
-6.01211e-08	-5.10623e-12
-5.98521e-08	-8.25272e-12
-5.94341e-08	-4.99904e-12
-5.92831e-08	-3.11937e-13
-5.88361e-08	-8.17721e-13
-5.84561e-08	1.30827e-12
-5.82111e-08	-1.393e-13
-5.78571e-08	6.42816e-13
-5.75031e-08	3.30918e-12
-5.72621e-08	8.12687e-13
-5.69651e-08	-3.20946e-12
-5.65742e-08	-8.02237e-12
-5.61402e-08	-6.28055e-12
-5.58732e-08	-1.44701e-12
-5.56492e-08	-5.81802e-12
-5.51502e-08	-4.8916e-12
-5.48712e-08	-1.12322e-12
-5.46447e-08	2.5033e-12
-5.41842e-08	-8.15488e-13
-5.39132e-08	-2.95587e-12
-5.35982e-08	-2.04018e-12
-5.32542e-08	-4.95545e-12
-5.30032e-08	-4.67965e-12
-5.25472e-08	-4.54752e-12
-5.23752e-08	-4.47364e-12
-5.20982e-08	-3.83426e-12
-5.15897e-08	-5.75145e-12
-5.13092e-08	-7.23588e-12
-5.09067e-08	-6.25849e-12
-5.06032e-08	-8.98081e-13
-5.02502e-08	-5.18166e-12
-4.99942e-08	-2.77025e-12
-4.97212e-08	-7.91605e-13
-4.93582e-08	-3.75858e-12
-4.89552e-08	-5.47574e-13
-4.85672e-08	-1.61729e-12
-4.83412e-08	-1.63258e-12
-4.80382e-08	-5.14988e-12
-4.76402e-08	-3.04922e-12
-4.72492e-08	-2.53266e-12
-4.69312e-08	3.10965e-12
-4.68042e-08	-1.8691e-12
-4.64552e-08	-1.59053e-13
-4.60492e-08	-1.40375e-12
-4.58012e-08	-9.52349e-13
-4.54732e-08	-3.1672e-12
-4.50887e-08	-1.82788e-12
-4.47432e-08	-3.20461e-12
-4.44882e-08	2.25276e-12
-4.42312e-08	-2.76483e-12
-4.38152e-08	-1.80272e-12
-4.35542e-08	-3.12126e-12
-4.31782e-08	1.40321e-12
-4.26642e-08	-2.73705e-12
-4.24492e-08	-4.93484e-13
-4.21342e-08	-6.37198e-14
-4.18452e-08	7.57598e-13
-4.15002e-08	4.28387e-12
-4.11742e-08	-2.05485e-12
-4.08732e-08	-2.39108e-12
-4.05562e-08	-1.85249e-12
-4.01482e-08	-2.01008e-12
-3.97622e-08	-3.68856e-12
-3.95522e-08	1.28734e-12
-3.91012e-08	-3.64225e-12
-3.89922e-08	-5.65945e-12
-3.85592e-08	-6.42784e-12
-3.82192e-08	-4.93075e-12
-3.79222e-08	-4.72407e-12
-3.76032e-08	-3.76129e-12
-3.71712e-08	-4.60823e-12
-3.70102e-08	-4.78364e-12
-3.66171e-08	-2.80906e-12
-3.63011e-08	-3.40921e-12
-3.58461e-08	-4.64228e-13
-3.56951e-08	-2.40709e-13
-3.52311e-08	-5.40668e-12
-3.50641e-08	2.59275e-13
-3.46041e-08	-1.99254e-12
-3.43731e-08	-1.6349e-12
-3.39971e-08	-1.08666e-12
-3.36771e-08	-4.10979e-12
-3.34481e-08	-2.54738e-12
-3.31121e-08	-2.95509e-12
-3.26591e-08	-1.56489e-13
-3.23441e-08	-3.12592e-12
-3.19771e-08	-1.62604e-12
-3.16331e-08	-1.35848e-12
-3.14371e-08	4.1413e-12
-3.11021e-08	-1.02943e-12
-3.06971e-08	-5.37305e-12
-3.03471e-08	-4.65123e-12
-3.00591e-08	-1.87128e-12
-2.97451e-08	-1.60829e-12
-2.94121e-08	-2.15255e-12
-2.90131e-08	-5.12831e-12
-2.86871e-08	-1.30061e-12
-2.82401e-08	-3.10461e-12
-2.80291e-08	-4.87607e-12
-2.77501e-08	-3.55202e-12
-2.73321e-08	-5.88836e-12
-2.71171e-08	-1.82023e-12
-2.66541e-08	-4.50678e-12
-2.65581e-08	-9.46104e-12
-2.60271e-08	-1.41233e-12
-2.57401e-08	2.05532e-12
-2.53701e-08	2.76533e-12
-2.52121e-08	1.81905e-12
-2.46711e-08	4.85823e-13
-2.43981e-08	-1.55208e-12
-2.41601e-08	-1.9745e-12
-2.37621e-08	-6.48772e-12
-2.35741e-08	5.35283e-14
-2.30811e-08	2.43835e-12
-2.28211e-08	-1.99444e-12
-2.25291e-08	-2.58363e-12
-2.22171e-08	1.97339e-12
-2.18431e-08	8.52804e-13
-2.13821e-08	-5.96e-12
-2.10581e-08	-9.45166e-13
-2.08761e-08	-2.48343e-12
-2.04561e-08	-2.06294e-12
-2.01671e-08	-5.0782e-13
-1.98181e-08	-4.08377e-12
-1.95011e-08	-1.39594e-12
-1.91921e-08	-4.74491e-13
-1.88721e-08	1.02253e-12
-1.84061e-08	-6.12326e-12
-1.81451e-08	4.05921e-12
-1.78431e-08	-6.04672e-13
-1.74061e-08	5.6163e-13
-1.73251e-08	7.72666e-12
-1.68231e-08	1.62331e-12
-1.64371e-08	-2.44618e-12
-1.61151e-08	1.91876e-12
-1.59061e-08	3.50581e-13
-1.54821e-08	-4.69423e-13
-1.52501e-08	-3.11548e-12
-1.48911e-08	-7.7921e-13
-1.45611e-08	1.2066e-13
-1.41431e-08	-1.47287e-12
-1.38061e-08	1.55005e-12
-1.35411e-08	1.53821e-12
-1.31261e-08	2.16538e-12
-1.29391e-08	-9.38954e-13
-1.25421e-08	8.76021e-13
-1.20731e-08	-3.5701e-12
-1.18981e-08	-1.75676e-12
-1.15211e-08	-1.37256e-12
-1.12291e-08	5.93003e-12
-1.07311e-08	-1.98309e-12
-1.05841e-08	-1.05542e-12
-1.03491e-08	-1.3106e-12
-9.82609e-09	-1.8594e-12
-9.63609e-09	-4.18804e-12
-9.27609e-09	-3.71419e-12
-9.02509e-09	2.88905e-12
-8.47509e-09	-9.99562e-13
-8.28809e-09	-4.60857e-12
-7.87509e-09	-1.14845e-12
-7.67609e-09	1.30525e-12
-7.36809e-09	3.26894e-12
-7.01009e-09	3.12579e-12
-6.67309e-09	2.10244e-12
-6.32809e-09	-8.85531e-13
-5.84309e-09	2.595e-12
-5.62209e-09	2.05842e-12
-5.30409e-09	3.75557e-12
-4.98209e-09	-9.57735e-13
-4.70909e-09	-4.60509e-13
-4.34709e-09	-3.82909e-12
-4.04609e-09	-2.34851e-12
-3.69509e-09	2.24547e-12
-3.31909e-09	4.69569e-12
-2.92509e-09	6.24873e-13
-2.65109e-09	7.97164e-13
-2.37709e-09	-2.12765e-13
-1.99009e-09	-2.22077e-12
-1.70309e-09	2.73018e-13
-1.49009e-09	1.49079e-12
-9.38093e-10	3.43593e-12
-5.76093e-10	-1.68243e-12
-3.75093e-10	-3.78307e-12
1.89072e-11	2.46343e-12
3.06907e-10	1.8049e-12
4.95907e-10	-4.25425e-12
9.58907e-10	-5.57003e-12
1.32791e-09	3.27012e-12
1.63391e-09	-2.27155e-12
2.03493e-09	1.38914e-12
2.12893e-09	-1.8854e-12
2.52793e-09	4.02232e-12
3.02693e-09	-4.24974e-12
3.30693e-09	1.90974e-12
3.63193e-09	-4.27797e-12
4.01093e-09	-1.18955e-13
4.24193e-09	4.45924e-12
4.61493e-09	3.04027e-12
5.06293e-09	-3.56808e-12
5.43793e-09	-9.2626e-13
5.52293e-09	1.0152e-12
5.96693e-09	-2.1346e-13
6.32693e-09	4.92664e-12
6.67593e-09	-1.65789e-12
7.08093e-09	-8.8706e-12
7.23093e-09	5.66413e-12
7.60493e-09	4.87917e-12
8.04693e-09	3.05765e-12
8.26093e-09	3.00022e-12
8.59993e-09	3.88437e-13
8.94093e-09	-1.86826e-12
9.30793e-09	7.09037e-13
9.63893e-09	7.22238e-13
9.92093e-09	-1.63243e-12
1.02219e-08	6.36564e-12
1.06129e-08	5.16698e-12
1.09869e-08	3.7121e-13
1.12949e-08	2.67758e-13
1.15349e-08	1.67092e-12
1.19619e-08	-4.03059e-12
1.22679e-08	-6.74831e-13
1.25019e-08	-1.18018e-12
1.29099e-08	1.47952e-13
1.32379e-08	8.57566e-14
1.35859e-08	2.07085e-12
1.38769e-08	8.94713e-13
1.43749e-08	4.57583e-13
1.45299e-08	-1.36777e-12
1.49219e-08	-1.4481e-12
1.53019e-08	-2.83963e-12
1.55879e-08	3.81295e-12
1.59319e-08	-1.06337e-14
1.63059e-08	-4.50157e-13
1.65039e-08	-4.73439e-12
1.69189e-08	-1.17776e-13
1.70509e-08	3.58262e-12
1.75919e-08	-1.75563e-13
1.77999e-08	4.97221e-12
1.81799e-08	5.43379e-12
1.85209e-08	3.92496e-12
1.87799e-08	2.43899e-12
1.91829e-08	1.97023e-12
1.96609e-08	-9.19395e-13
1.98059e-08	2.17039e-13
2.02589e-08	3.54249e-12
2.04929e-08	-1.1651e-12
2.07929e-08	-2.41328e-12
2.12839e-08	9.06277e-12
2.16009e-08	4.26306e-12
2.18429e-08	5.46698e-12
2.22119e-08	1.33474e-12
2.25559e-08	1.69808e-12
2.29059e-08	-3.84555e-13
2.31999e-08	-3.56801e-13
2.36879e-08	-4.33829e-13
2.37989e-08	1.25315e-12
2.41539e-08	4.33569e-13
2.44439e-08	1.68031e-12
2.48269e-08	1.25858e-12
2.53369e-08	3.86589e-12
2.55949e-08	-3.25295e-13
2.60069e-08	1.65864e-12
2.62789e-08	1.7439e-13
2.65729e-08	-4.62351e-13
2.69019e-08	-3.16568e-12
2.71919e-08	2.76333e-12
2.75609e-08	-1.60078e-12
2.78939e-08	-4.27692e-12
2.82919e-08	-1.28947e-12
2.86009e-08	1.33778e-12
2.88289e-08	4.25508e-12
2.92559e-08	2.58672e-12
2.96439e-08	1.48322e-12
2.99029e-08	-3.18577e-12
3.03299e-08	1.74097e-15
3.05149e-08	2.74359e-12
3.08649e-08	5.31314e-12
3.12009e-08	6.55028e-12
3.15649e-08	5.43188e-12
3.18109e-08	1.99206e-12
3.21949e-08	1.00264e-12
3.25739e-08	2.94847e-12
3.29099e-08	1.62419e-12
3.32119e-08	4.03163e-12
3.34059e-08	5.49811e-12
3.37669e-08	7.34001e-13
3.42259e-08	3.90973e-12
3.44789e-08	4.06963e-13
3.48069e-08	-1.56114e-12
3.52299e-08	-2.71965e-12
3.55549e-08	2.25482e-12
3.58339e-08	7.05922e-12
3.62829e-08	-2.57146e-12
3.64139e-08	1.86856e-12
3.67869e-08	2.00809e-14
3.71079e-08	2.54332e-12
3.74009e-08	3.29816e-13
3.79179e-08	3.60898e-12
3.81469e-08	3.92132e-12
3.84529e-08	5.90611e-12
3.87509e-08	2.37302e-12
3.91219e-08	-1.11492e-12
3.95829e-08	3.76606e-12
3.98309e-08	8.47591e-13
4.02779e-08	-4.70221e-13
4.05909e-08	-4.09214e-13
4.10669e-08	2.05642e-12
4.12389e-08	8.29943e-13
4.15239e-08	3.51084e-12
4.16789e-08	4.67381e-12
4.21089e-08	8.06585e-13
4.25499e-08	8.60128e-14
4.29229e-08	6.63855e-12
4.32069e-08	3.21248e-12
4.34939e-08	3.74117e-12
4.38609e-08	2.32314e-12
4.43069e-08	5.36686e-12
4.46329e-08	6.38912e-12
4.49109e-08	4.56436e-12
4.50939e-08	4.73472e-12
4.56149e-08	8.50644e-13
4.58999e-08	2.54955e-12
4.61399e-08	5.46466e-12
4.65889e-08	2.53097e-12
4.69219e-08	9.39645e-13
4.72539e-08	6.29754e-12
4.75849e-08	3.00756e-12
4.78839e-08	6.9858e-12
4.81599e-08	1.12391e-11
4.85739e-08	7.18095e-12
4.88669e-08	-1.66111e-12
4.91459e-08	6.86679e-12
4.95699e-08	4.7988e-12
4.99349e-08	3.90148e-12
5.02469e-08	7.79983e-12
5.03779e-08	5.57584e-12
5.08699e-08	7.11283e-12
5.11229e-08	2.07884e-12
5.15709e-08	2.59807e-12
5.18469e-08	7.46085e-12
5.22439e-08	2.52436e-12
5.24779e-08	6.78893e-12
5.28189e-08	-2.68989e-13
5.31489e-08	9.08554e-13
5.36318e-08	3.21123e-12
5.39518e-08	2.8479e-12
5.40968e-08	4.51639e-12
5.46688e-08	4.60641e-12
5.49438e-08	1.51901e-12
5.51268e-08	7.1827e-12
5.56468e-08	6.37119e-12
5.57758e-08	8.34398e-12
5.61778e-08	4.44336e-12
5.65868e-08	5.25413e-12
5.70358e-08	7.71747e-12
5.71768e-08	1.01138e-11
5.76428e-08	7.84385e-12
5.80048e-08	5.33731e-12
5.82528e-08	5.59012e-12
5.84538e-08	9.75494e-12
5.88678e-08	5.25642e-12
5.92068e-08	1.18177e-12
5.95358e-08	6.24759e-12
5.98338e-08	1.00332e-11
6.04188e-08	5.50093e-12
6.05128e-08	5.78727e-12
6.09098e-08	1.46432e-12
6.13458e-08	2.1038e-12
6.15568e-08	6.21735e-12
6.18758e-08	3.49766e-12
6.21948e-08	1.03519e-11
6.25128e-08	2.81709e-12
6.29698e-08	8.14738e-12
6.33888e-08	9.78466e-12
6.35798e-08	7.12782e-12
6.40648e-08	7.32836e-12
6.43128e-08	2.48652e-12
6.46658e-08	9.62081e-12
6.49238e-08	8.24143e-12
6.52508e-08	8.7414e-12
6.55608e-08	4.66881e-12
6.59338e-08	9.14951e-12
6.62948e-08	9.66852e-12
6.65768e-08	1.06406e-11
6.69548e-08	4.16584e-12
6.72978e-08	1.20044e-11
6.76368e-08	8.73265e-12
6.80138e-08	1.16791e-11
6.82498e-08	1.07379e-11
6.85598e-08	1.16457e-11
6.90058e-08	1.02316e-11
6.94198e-08	9.801e-12
6.96318e-08	9.64878e-12
7.00108e-08	1.37034e-11
7.02578e-08	1.25979e-11
7.06518e-08	5.27295e-12
7.10568e-08	1.1265e-11
7.13828e-08	1.14606e-11
7.17348e-08	1.29653e-11
7.19088e-08	1.21197e-11
7.23208e-08	1.11381e-11
7.26848e-08	9.30086e-12
7.31758e-08	1.24367e-11
7.33158e-08	1.20622e-11
7.37058e-08	6.20923e-12
7.40738e-08	1.48451e-11
7.44058e-08	1.29793e-11
7.47518e-08	1.64935e-11
7.50148e-08	1.42423e-11
7.53398e-08	1.11754e-11
7.56158e-08	1.31358e-11
7.60168e-08	9.16393e-12
7.64058e-08	1.14212e-11
7.66298e-08	1.20942e-11
7.70058e-08	9.52327e-12
7.74038e-08	1.71034e-11
7.75808e-08	1.55738e-11
7.79898e-08	1.59821e-11
7.82778e-08	1.2999e-11
7.86108e-08	1.17371e-11
7.89368e-08	1.33609e-11
7.93248e-08	1.22054e-11
7.96218e-08	1.21501e-11
7.99698e-08	1.41508e-11
8.04558e-08	1.33937e-11
8.06158e-08	1.2816e-11
8.11118e-08	9.63503e-12
8.13208e-08	1.1633e-11
8.15998e-08	1.11123e-11
8.19118e-08	1.26125e-11
8.23708e-08	8.3408e-12
8.27138e-08	7.33541e-12
8.30288e-08	1.31964e-11
8.33848e-08	1.0687e-11
8.37698e-08	1.44805e-11
8.40408e-08	1.65451e-11
8.43048e-08	8.97611e-12
8.47478e-08	1.45108e-11
8.50018e-08	1.22631e-11
8.53638e-08	1.66174e-11
8.57968e-08	9.32072e-12
8.60418e-08	1.15389e-11
8.64168e-08	1.77628e-11
8.66948e-08	1.35307e-11
8.70138e-08	1.65099e-11
8.74988e-08	1.40611e-11
8.78428e-08	2.09678e-11
8.81638e-08	1.86507e-11
8.83968e-08	1.95816e-11
8.87518e-08	1.85896e-11
8.90758e-08	1.9639e-11
8.95058e-08	1.80682e-11
8.97958e-08	1.80461e-11
9.01428e-08	1.78221e-11
9.04988e-08	2.2089e-11
9.091e-08	1.96508e-11
9.1164e-08	1.79969e-11
9.1498e-08	2.06555e-11
9.1853e-08	2.20296e-11
9.2119e-08	1.82793e-11
9.2576e-08	1.94402e-11
9.2825e-08	1.72871e-11
9.32e-08	2.16003e-11
9.3544e-08	1.93703e-11
9.3973e-08	1.95555e-11
9.4132e-08	2.13162e-11
9.4408e-08	1.77344e-11
9.4834e-08	2.34103e-11
9.5129e-08	2.57438e-11
9.5496e-08	2.03268e-11
9.5821e-08	2.04544e-11
9.6206e-08	2.22092e-11
9.6501e-08	2.24422e-11
9.6885e-08	2.27986e-11
9.7282e-08	2.07327e-11
9.7528e-08	2.52333e-11
9.7798e-08	2.89907e-11
9.8221e-08	2.36233e-11
9.8543e-08	2.61608e-11
9.8967e-08	2.62688e-11
9.9174e-08	2.70883e-11
9.9589e-08	3.25949e-11
9.9994e-08	2.66659e-11
1.00375e-07	2.74923e-11
1.00665e-07	2.3712e-11
1.00999e-07	3.03111e-11
1.01326e-07	2.87789e-11
1.01589e-07	2.54649e-11
1.01948e-07	3.02081e-11
1.02218e-07	2.73684e-11
1.02552e-07	2.96269e-11
1.02936e-07	3.00591e-11
1.03365e-07	2.95679e-11
1.03601e-07	2.63842e-11
1.03956e-07	2.9114e-11
1.04199e-07	2.82922e-11
1.04554e-07	2.66783e-11
1.05044e-07	2.46121e-11
1.05329e-07	2.88358e-11
1.05744e-07	3.14739e-11
1.06153e-07	3.02549e-11
1.06346e-07	2.89602e-11
1.0669e-07	3.39752e-11
1.0704e-07	3.04327e-11
1.07323e-07	3.34605e-11
1.07526e-07	3.6889e-11
1.0802e-07	3.09632e-11
1.08387e-07	3.54031e-11
1.08668e-07	3.0485e-11
1.09034e-07	2.9115e-11
1.09346e-07	2.85506e-11
1.09785e-07	3.80723e-11
1.10079e-07	3.32302e-11
1.10435e-07	3.54594e-11
1.10737e-07	3.73558e-11
1.11136e-07	3.27778e-11
1.11479e-07	3.10971e-11
1.11778e-07	3.41991e-11
1.1225e-07	3.05574e-11
1.1247e-07	3.20141e-11
1.12771e-07	3.45221e-11
1.13057e-07	3.66396e-11
1.13484e-07	3.30122e-11
1.13838e-07	3.4551e-11
1.14116e-07	3.54103e-11
1.14503e-07	3.51453e-11
1.14685e-07	4.04012e-11
1.15123e-07	3.55359e-11
1.15391e-07	3.77337e-11
1.15937e-07	3.963e-11
1.16169e-07	3.51038e-11
1.16437e-07	3.38252e-11
1.16802e-07	3.72178e-11
1.17275e-07	3.1279e-11
1.17537e-07	3.25972e-11
1.17816e-07	3.42298e-11
1.18249e-07	3.85681e-11
1.18528e-07	4.40434e-11
1.18894e-07	4.0281e-11
1.19244e-07	4.13037e-11
1.19473e-07	3.97472e-11
1.20013e-07	3.64916e-11
1.20408e-07	3.80247e-11
1.20674e-07	3.69683e-11
1.20967e-07	3.96889e-11
1.21248e-07	3.74171e-11
1.21552e-07	3.71758e-11
1.21904e-07	4.00581e-11
1.22218e-07	3.73524e-11
1.22638e-07	4.35084e-11
1.22974e-07	3.54268e-11
1.23306e-07	3.86779e-11
1.23668e-07	4.10315e-11
1.24022e-07	3.99701e-11
1.24334e-07	3.60269e-11
1.24592e-07	3.91652e-11
1.25e-07	4.2711e-11
1.25406e-07	4.21222e-11
1.25666e-07	4.1241e-11
1.25919e-07	4.1352e-11
1.26295e-07	4.14894e-11
1.26696e-07	4.34113e-11
1.26942e-07	4.07244e-11
1.27253e-07	3.89113e-11
1.27622e-07	3.82316e-11
1.27965e-07	4.51329e-11
1.28358e-07	4.24713e-11
1.28721e-07	1.84758e-11
1.29021e-07	7.57906e-12
1.29519e-07	1.17573e-11
1.2972e-07	1.49163e-11
1.30033e-07	1.39756e-11
1.30518e-07	1.31213e-11
1.30722e-07	1.06552e-11
1.3106e-07	1.45338e-11
1.31473e-07	1.55209e-11
1.31901e-07	8.30248e-12
1.3209e-07	1.34279e-11
1.32402e-07	1.69822e-11
1.32738e-07	1.39433e-11
1.33018e-07	1.68196e-11
1.33427e-07	1.11943e-11
1.33808e-07	1.55063e-11
1.34224e-07	1.41636e-11
1.34536e-07	1.18708e-11
1.34872e-07	1.36713e-11
1.35196e-07	1.6768e-11
1.35518e-07	1.99527e-11
1.35848e-07	1.97928e-11
1.36026e-07	1.52118e-11
1.36534e-07	1.81472e-11
1.36837e-07	1.45933e-11
1.37314e-07	1.64592e-11
1.37563e-07	1.43924e-11
1.37942e-07	1.85063e-11
1.38452e-07	1.21221e-11
1.38611e-07	1.44021e-11
1.38948e-07	1.51855e-11
1.39146e-07	1.73078e-11
1.39577e-07	2.03043e-11
1.3989e-07	1.51867e-11
1.40297e-07	2.0552e-11
1.40607e-07	1.49102e-11
1.41005e-07	1.7307e-11
1.41257e-07	1.6115e-11
1.41684e-07	1.50715e-11
1.42025e-07	2.17498e-11
1.42166e-07	1.30108e-11
1.42581e-07	1.7183e-11
1.43003e-07	1.81873e-11
1.43311e-07	1.92879e-11
1.43768e-07	1.91696e-11
1.43988e-07	1.98443e-11
1.44426e-07	1.97825e-11
1.44769e-07	2.0924e-11
1.45136e-07	2.16932e-11
1.45476e-07	2.30895e-11
1.45965e-07	2.10813e-11
1.46073e-07	2.19721e-11
1.46342e-07	2.45743e-11
1.46805e-07	2.62878e-11
1.47123e-07	2.78853e-11
1.47475e-07	2.70659e-11
1.47847e-07	2.7298e-11
1.48221e-07	3.02004e-11
1.4859e-07	2.79097e-11
1.48698e-07	3.09031e-11
1.49113e-07	2.76925e-11
1.4954e-07	2.9393e-11
1.49808e-07	2.91892e-11
1.50241e-07	2.75321e-11
1.50563e-07	2.59932e-11
1.50933e-07	3.13389e-11
1.51312e-07	3.09152e-11
1.51488e-07	3.10968e-11
1.52086e-07	2.98109e-11
1.52303e-07	3.00625e-11
1.52507e-07	3.36522e-11
1.52945e-07	3.56464e-11
1.53251e-07	3.65488e-11
1.53513e-07	3.27666e-11
1.53915e-07	4.05547e-11
1.54295e-07	3.34899e-11
1.54638e-07	3.67727e-11
1.54906e-07	3.62174e-11
1.55391e-07	3.761e-11
1.55667e-07	3.57883e-11
1.55982e-07	3.83463e-11
1.56342e-07	3.7826e-11
1.56711e-07	3.43473e-11
1.57067e-07	3.81747e-11
1.57394e-07	3.47009e-11
1.57675e-07	3.22084e-11
1.58064e-07	3.7467e-11
1.58368e-07	3.97789e-11
1.58699e-07	4.26447e-11
1.59238e-07	4.3162e-11
1.59496e-07	2.76059e-11
1.59864e-07	1.28524e-11
1.60136e-07	7.39258e-12
1.60359e-07	1.10207e-11
1.60779e-07	1.12694e-11
1.61073e-07	1.19485e-11
1.61517e-07	1.12161e-11
1.61931e-07	1.27543e-11
1.61976e-07	8.40556e-12
1.62521e-07	9.304e-12
1.62818e-07	8.36867e-12
1.63164e-07	9.54792e-12
1.63614e-07	1.29466e-11
1.63871e-07	9.50471e-12
1.64153e-07	4.39723e-12
1.64533e-07	7.91869e-12
1.64871e-07	1.00137e-11
1.65357e-07	1.32488e-11
1.65684e-07	1.11204e-11
1.65855e-07	1.44528e-11
1.6622e-07	1.37354e-11
1.66513e-07	1.35827e-11
1.66992e-07	1.26511e-11
1.67422e-07	1.68614e-11
1.67643e-07	1.29524e-11
1.67963e-07	1.38923e-11
1.68405e-07	1.4695e-11
1.68686e-07	1.26069e-11
1.69047e-07	1.59957e-11
1.69485e-07	1.7488e-11
1.69789e-07	1.56836e-11
1.7009e-07	1.76159e-11
1.70329e-07	1.93642e-11
1.70718e-07	1.54147e-11
1.71172e-07	1.87601e-11
1.71509e-07	1.58158e-11
1.71766e-07	1.59027e-11
1.72031e-07	2.22458e-11
1.72409e-07	1.53811e-11
1.72725e-07	1.32105e-11
1.73172e-07	1.7241e-11
1.73461e-07	2.08445e-11
1.73872e-07	1.9308e-11
1.74285e-07	2.03003e-11
1.74553e-07	1.96778e-11
1.74916e-07	2.02833e-11
1.75187e-07	2.39038e-11
1.75512e-07	1.64457e-11
1.75992e-07	1.60705e-11
1.76196e-07	1.88154e-11
1.76659e-07	2.40152e-11
1.76932e-07	2.01052e-11
1.77392e-07	1.72035e-11
1.77644e-07	2.41227e-11
1.77854e-07	1.61415e-11
1.78285e-07	2.06507e-11
1.78655e-07	2.0586e-11
1.78929e-07	1.7689e-11
1.7926e-07	2.57395e-11
1.79555e-07	2.36798e-11
1.80054e-07	2.26403e-11
1.80419e-07	2.35066e-11
1.80865e-07	2.27986e-11
1.80994e-07	2.20019e-11
1.81416e-07	2.62555e-11
1.81827e-07	2.40356e-11
1.82119e-07	2.74175e-11
1.82494e-07	2.52168e-11
1.82775e-07	2.70218e-11
1.8321e-07	2.66701e-11
1.83493e-07	2.48197e-11
1.83818e-07	2.47772e-11
1.84153e-07	2.31358e-11
1.84486e-07	2.20322e-11
1.84969e-07	2.80677e-11
1.85307e-07	2.13814e-11
1.85628e-07	2.15055e-11
1.85922e-07	2.52582e-11
1.86248e-07	2.47554e-11
1.86613e-07	2.50185e-11
1.8689e-07	2.65824e-11
1.87311e-07	2.86036e-11
1.87687e-07	2.98852e-11
1.88008e-07	2.84307e-11
1.885e-07	2.66218e-11
1.88791e-07	3.07335e-11
1.89015e-07	2.78634e-11
1.8946e-07	2.3845e-11
1.89915e-07	3.18975e-11
1.89994e-07	2.90164e-11
1.90391e-07	3.15685e-11
1.90834e-07	3.35783e-11
1.90947e-07	3.50975e-11
1.9127e-07	2.8776e-11
1.91756e-07	3.08582e-11
1.92068e-07	3.26245e-11
1.92452e-07	3.24283e-11
1.92781e-07	3.02269e-11
1.93091e-07	3.38163e-11
1.93636e-07	3.4678e-11
1.93848e-07	3.72254e-11
1.9424e-07	3.28067e-11
1.94477e-07	3.96858e-11
1.94946e-07	3.80198e-11
1.95176e-07	3.78774e-11
1.95597e-07	3.46353e-11
1.95717e-07	4.15524e-11
1.96323e-07	3.70567e-11
1.96555e-07	3.80122e-11
1.96873e-07	3.90881e-11
1.97236e-07	4.18789e-11
1.97562e-07	4.03812e-11
1.97888e-07	3.87404e-11
1.98205e-07	4.05354e-11
1.98712e-07	3.67953e-11
1.98893e-07	4.35712e-11
1.99281e-07	4.02008e-11
1.99639e-07	3.86145e-11
1.99867e-07	3.83869e-11
2.00516e-07	4.45959e-11
2.0065e-07	3.90402e-11
2.00999e-07	4.66234e-11
2.01475e-07	4.4389e-11
2.01767e-07	4.57173e-11
2.02033e-07	4.43933e-11
2.02526e-07	3.67467e-11
2.02777e-07	4.05226e-11
2.03003e-07	3.90609e-11
2.03646e-07	4.52572e-11
2.03842e-07	4.11175e-11
2.0417e-07	3.99375e-11
2.04396e-07	3.72696e-11
2.04821e-07	4.58138e-11
2.05183e-07	4.08524e-11
2.05541e-07	4.5382e-11
2.05811e-07	4.24209e-11
2.06247e-07	4.70881e-11
2.06626e-07	4.54124e-11
2.06874e-07	4.57898e-11
2.07268e-07	4.78641e-11
2.07699e-07	4.52764e-11
2.0801e-07	4.7724e-11
2.08339e-07	5.34942e-11
2.08645e-07	4.93636e-11
2.08915e-07	5.09785e-11
2.09307e-07	5.17254e-11
2.09621e-07	4.90973e-11
2.10031e-07	4.54933e-11
2.10403e-07	4.54894e-11
2.10655e-07	4.66744e-11
2.11125e-07	4.91216e-11
2.11465e-07	4.97909e-11
2.1183e-07	5.1448e-11
2.12231e-07	4.94569e-11
2.12365e-07	5.118e-11
2.1281e-07	5.20828e-11
2.1319e-07	4.60703e-11
2.13414e-07	3.36267e-11
2.1377e-07	3.87453e-11
2.14258e-07	4.15006e-11
2.14525e-07	4.21108e-11
2.14851e-07	4.75618e-11
2.15234e-07	4.77985e-11
2.1559e-07	4.16594e-11
2.15935e-07	4.10421e-11
2.16381e-07	4.7492e-11
2.16681e-07	4.49341e-11
2.17021e-07	4.60503e-11
2.17243e-07	3.96477e-11
2.17718e-07	4.36471e-11
2.1792e-07	4.44721e-11
2.18396e-07	4.92284e-11
2.18709e-07	4.56749e-11
2.19127e-07	4.38067e-11
2.19286e-07	4.6505e-11
2.19785e-07	4.96812e-11
2.20222e-07	4.9797e-11
2.20433e-07	5.02093e-11
2.20673e-07	4.97856e-11
2.21138e-07	5.16872e-11
2.21531e-07	5.17974e-11
2.21724e-07	5.50199e-11
2.22076e-07	5.33696e-11
2.22414e-07	5.03915e-11
2.22874e-07	4.92974e-11
2.23131e-07	5.35828e-11
2.23599e-07	4.85497e-11
2.239e-07	5.10451e-11
2.243e-07	5.33826e-11
2.24598e-07	5.77509e-11
2.24925e-07	5.21326e-11
2.25267e-07	4.93746e-11
2.25733e-07	3.47378e-11
2.25978e-07	3.54232e-11
2.26324e-07	2.98938e-11
2.26654e-07	2.91174e-11
2.27035e-07	3.1144e-11
2.27304e-07	2.7746e-11
2.27582e-07	2.50828e-11
2.27945e-07	2.42988e-11
2.28317e-07	2.41655e-11
2.28748e-07	2.35051e-11
2.29053e-07	2.80539e-11
2.29388e-07	1.89706e-11
2.29776e-07	2.3833e-11
2.30353e-07	2.65975e-11
2.30441e-07	2.77091e-11
2.30753e-07	2.15872e-11
2.31202e-07	2.39996e-11
2.31632e-07	2.48103e-11
2.31861e-07	2.50598e-11
2.32213e-07	2.69689e-11
2.32352e-07	2.27143e-11
2.32843e-07	2.78215e-11
2.3328e-07	2.92435e-11
2.33672e-07	2.50848e-11
2.33888e-07	2.72742e-11
2.34348e-07	2.57194e-11
2.34721e-07	3.21314e-11
2.3516e-07	2.53234e-11
2.3535e-07	3.17869e-11
2.35826e-07	3.04658e-11
2.36007e-07	2.95379e-11
2.36287e-07	2.67377e-11
2.36571e-07	2.77589e-11
2.37029e-07	2.99917e-11
2.37353e-07	3.04258e-11
2.37811e-07	3.13805e-11
2.3822e-07	3.24243e-11
2.38477e-07	3.14146e-11
2.38791e-07	3.0946e-11
2.39139e-07	3.04407e-11
2.39627e-07	2.97713e-11
2.39857e-07	2.77413e-11
2.40177e-07	3.15614e-11
2.4067e-07	3.14058e-11
2.4084e-07	3.32202e-11
2.41377e-07	3.19441e-11
2.41574e-07	3.03105e-11
2.41908e-07	2.95501e-11
2.42285e-07	3.00125e-11
2.42652e-07	3.45118e-11
2.43129e-07	3.0832e-11
2.43406e-07	2.86429e-11
2.43595e-07	2.95621e-11
2.44161e-07	3.5664e-11
2.44446e-07	3.34245e-11
2.44681e-07	3.19573e-11
2.45112e-07	3.20927e-11
2.4534e-07	3.47257e-11
2.45733e-07	3.42771e-11
2.46137e-07	3.57638e-11
2.46596e-07	4.14172e-11
2.46732e-07	4.43939e-11
2.47065e-07	4.00271e-11
2.47532e-07	3.95989e-11
2.47826e-07	3.93191e-11
2.48269e-07	3.88118e-11
2.48567e-07	4.36285e-11
2.48975e-07	4.65155e-11
2.493e-07	4.48759e-11
2.4947e-07	4.3156e-11
2.5008e-07	4.13346e-11
2.50378e-07	4.28848e-11
2.50587e-07	4.3251e-11
2.51079e-07	4.05802e-11
2.51226e-07	4.41016e-11
2.5171e-07	4.26248e-11
2.52014e-07	4.2936e-11
2.52349e-07	4.68379e-11
2.52661e-07	4.60211e-11
2.53185e-07	4.65052e-11
2.53379e-07	4.79452e-11
2.53751e-07	5.0486e-11
2.54156e-07	4.40481e-11
2.54445e-07	4.58133e-11
2.54871e-07	4.77281e-11
2.55212e-07	4.9915e-11
2.55547e-07	4.96387e-11
2.55905e-07	4.46066e-11
2.5603e-07	4.66818e-11
2.56589e-07	4.28904e-11
2.56923e-07	4.97033e-11
2.57333e-07	4.98631e-11
2.57594e-07	5.0638e-11
2.57937e-07	4.95134e-11
2.58424e-07	4.55701e-11
2.58619e-07	4.6887e-11
2.58946e-07	5.11843e-11
2.59458e-07	5.21805e-11
2.59822e-07	5.35544e-11
2.60182e-07	5.47896e-11
2.6045e-07	5.48991e-11
2.60724e-07	5.29382e-11
2.61188e-07	5.10132e-11
2.61559e-07	5.30045e-11
2.61836e-07	5.09124e-11
2.62182e-07	5.26546e-11
2.62583e-07	5.08178e-11
2.6287e-07	5.67073e-11
2.63235e-07	4.8988e-11
2.63562e-07	5.67344e-11
2.63947e-07	5.4129e-11
2.64216e-07	5.76892e-11
2.64631e-07	5.53261e-11
2.65e-07	5.30661e-11
2.65426e-07	5.66357e-11
2.6568e-07	5.33605e-11
2.65988e-07	5.70707e-11
2.66428e-07	5.68266e-11
2.66744e-07	5.73568e-11
2.67114e-07	5.77899e-11
2.67298e-07	5.92856e-11
2.67593e-07	5.69443e-11
2.68101e-07	5.66255e-11
2.68425e-07	6.26473e-11
2.6888e-07	5.73604e-11
2.69141e-07	5.80999e-11
2.69484e-07	5.89408e-11
2.6983e-07	5.47202e-11
2.70159e-07	5.65374e-11
2.70468e-07	5.99128e-11
2.70721e-07	6.13999e-11
2.7123e-07	6.53495e-11
2.71556e-07	6.3926e-11
2.71885e-07	6.18596e-11
2.7209e-07	6.29678e-11
2.72579e-07	6.72213e-11
2.72942e-07	6.76429e-11
2.73379e-07	6.6487e-11
2.73628e-07	6.97517e-11
2.7404e-07	7.18562e-11
2.7432e-07	6.46661e-11
2.74789e-07	6.36485e-11
2.75051e-07	6.71968e-11
2.75528e-07	7.27675e-11
2.75763e-07	7.05043e-11
2.76158e-07	7.2323e-11
2.76505e-07	7.49605e-11
2.76971e-07	7.0305e-11
2.77151e-07	7.40155e-11
2.77497e-07	7.35035e-11
2.77792e-07	7.2094e-11
2.78189e-07	7.54287e-11
2.78631e-07	7.74869e-11
2.78894e-07	7.70529e-11
2.79275e-07	7.6719e-11
2.79734e-07	7.86453e-11
2.79953e-07	7.53322e-11
2.80372e-07	7.51466e-11
2.80606e-07	7.57688e-11
2.80927e-07	7.29924e-11
2.81443e-07	7.35628e-11
2.8172e-07	7.26092e-11
2.82069e-07	7.62251e-11
2.82437e-07	7.46327e-11
2.82815e-07	7.6288e-11
2.83181e-07	7.88107e-11
2.83567e-07	8.26631e-11
2.83884e-07	7.27152e-11
2.8414e-07	6.73398e-11
2.84422e-07	6.67219e-11
2.84817e-07	6.44143e-11
2.85265e-07	6.43586e-11
2.85586e-07	6.5173e-11
2.85794e-07	6.54342e-11
2.8624e-07	6.4904e-11
2.86476e-07	6.41229e-11
2.86964e-07	6.72008e-11
2.87239e-07	6.68606e-11
2.87678e-07	6.83082e-11
2.88113e-07	7.00171e-11
2.88313e-07	7.08773e-11
2.88626e-07	6.5708e-11
2.8911e-07	7.34513e-11
2.89566e-07	7.48784e-11
2.8978e-07	7.36898e-11
2.90171e-07	7.17763e-11
2.9052e-07	7.36662e-11
2.90856e-07	7.41613e-11
2.91165e-07	7.24394e-11
2.91511e-07	7.63807e-11
2.91908e-07	7.45267e-11
2.92219e-07	7.56833e-11
2.92554e-07	7.53899e-11
2.92972e-07	7.64356e-11
2.93436e-07	7.82689e-11
2.93654e-07	7.45156e-11
2.94063e-07	7.70393e-11
2.9434e-07	8.14329e-11
2.94762e-07	7.71595e-11
2.95029e-07	8.44097e-11
2.95346e-07	7.9782e-11
2.95716e-07	8.4548e-11
2.96145e-07	7.82977e-11
2.9657e-07	8.40853e-11
2.96887e-07	8.60714e-11
2.97156e-07	8.53963e-11
2.97424e-07	8.15528e-11
2.97884e-07	8.42432e-11
2.98136e-07	8.78346e-11
2.98533e-07	8.38989e-11
2.98924e-07	9.07613e-11
2.99209e-07	8.4894e-11
2.995e-07	8.64666e-11
3.00007e-07	8.94157e-11
3.00301e-07	8.84411e-11
3.00618e-07	9.30939e-11
3.00993e-07	9.22956e-11
3.01353e-07	9.48997e-11
3.01806e-07	9.31767e-11
3.02154e-07	1.01611e-10
3.02364e-07	9.42896e-11
3.0277e-07	9.69691e-11
3.0318e-07	1.03161e-10
3.03526e-07	1.05368e-10
3.0383e-07	1.01907e-10
3.04207e-07	1.04554e-10
3.04461e-07	1.02965e-10
3.04857e-07	1.05438e-10
3.05111e-07	1.04934e-10
3.05539e-07	1.0571e-10
3.05979e-07	1.10299e-10
3.06408e-07	1.07192e-10
3.06562e-07	1.03384e-10
3.07043e-07	1.04327e-10
3.07421e-07	1.04567e-10
3.07723e-07	9.83606e-11
3.08136e-07	1.05204e-10
3.08468e-07	1.11001e-10
3.08716e-07	1.07625e-10
3.09177e-07	1.10288e-10
3.09479e-07	1.1073e-10
3.09836e-07	1.11742e-10
3.10114e-07	1.15027e-10
3.1045e-07	1.10533e-10
3.10901e-07	1.14654e-10
3.11235e-07	1.13752e-10
3.11541e-07	1.14358e-10
3.11828e-07	1.2116e-10
3.12257e-07	1.168e-10
3.1267e-07	1.12525e-10
3.13094e-07	1.19589e-10
3.13499e-07	1.18613e-10
3.1378e-07	1.20759e-10
3.14149e-07	1.20932e-10
3.14402e-07	1.19281e-10
3.14858e-07	1.18603e-10
3.15081e-07	1.21636e-10
3.15426e-07	1.24344e-10
3.15836e-07	1.25812e-10
3.16178e-07	1.20692e-10
3.16365e-07	1.302e-10
3.169e-07	1.27291e-10
3.17193e-07	1.30873e-10
3.17496e-07	1.28406e-10
3.18033e-07	1.29651e-10
3.18278e-07	1.25297e-10
3.18676e-07	1.32225e-10
3.18876e-07	1.33674e-10
3.19363e-07	1.33737e-10
3.19706e-07	1.40078e-10
3.20037e-07	1.37902e-10
3.20306e-07	1.38591e-10
3.20778e-07	1.43038e-10
3.21045e-07	1.49741e-10
3.21443e-07	1.45402e-10
3.21834e-07	1.48869e-10
3.22109e-07	1.01394e-11
3.22617e-07	-1.44843e-12
3.22768e-07	-4.19078e-13
3.2328e-07	-8.34729e-13
3.23603e-07	2.52974e-12
3.23965e-07	1.39905e-12
3.24233e-07	4.68085e-12
3.24721e-07	1.00359e-12
3.24953e-07	-1.15664e-12
3.253e-07	-3.56389e-12
3.25638e-07	1.04702e-12
3.26023e-07	8.55421e-12
3.26416e-07	3.00177e-12
3.26714e-07	-1.48098e-12
3.27018e-07	1.29319e-12
3.27563e-07	-9.90013e-13
3.27774e-07	1.14317e-12
3.28206e-07	-5.06357e-13
3.28525e-07	1.72776e-12
3.28871e-07	7.14159e-12
3.29225e-07	1.47566e-12
3.29518e-07	6.24495e-12
3.29863e-07	3.42146e-13
3.30375e-07	3.42006e-15
3.30507e-07	1.11162e-12
3.30934e-07	8.01319e-12
3.31368e-07	2.95664e-12
3.31664e-07	4.44621e-12
3.32066e-07	7.25463e-12
3.32477e-07	-4.26447e-12
3.3282e-07	4.08179e-12
3.33139e-07	-6.40681e-13
3.33408e-07	2.76843e-12
3.33899e-07	2.34911e-12
3.3422e-07	-1.01504e-12
3.34546e-07	6.00129e-12
3.34928e-07	5.80343e-12
3.35307e-07	4.46458e-12
3.355e-07	2.3683e-12
3.36033e-07	-2.76952e-12
3.36405e-07	6.10818e-13
3.36705e-07	3.93434e-13
3.37046e-07	9.66417e-13
3.37445e-07	1.44987e-12
3.37644e-07	2.53716e-12
3.38114e-07	1.08764e-12
3.38369e-07	1.70831e-12
3.38857e-07	1.69775e-12
3.39112e-07	-9.56229e-13
3.3948e-07	4.7573e-12
3.39761e-07	3.24729e-12
3.40276e-07	3.74364e-13
3.4063e-07	-2.71384e-12
3.40997e-07	-2.03694e-12
3.41285e-07	-3.22587e-13
3.41593e-07	6.81248e-12
3.41994e-07	2.55707e-12
3.42474e-07	3.58831e-12
3.4262e-07	2.05115e-12
3.43041e-07	2.59421e-12
3.43501e-07	-7.64445e-13
3.43759e-07	4.99445e-12
3.44081e-07	-2.3329e-12
3.44415e-07	2.9801e-12
3.44743e-07	7.83065e-12
3.45162e-07	-4.36827e-12
3.45554e-07	5.52029e-12
3.46011e-07	1.71318e-12
3.4623e-07	4.06729e-12
3.46512e-07	-1.68358e-12
3.46926e-07	5.99514e-12
3.47291e-07	3.75702e-12
3.47609e-07	3.93089e-12
3.47904e-07	3.13159e-12
3.48373e-07	5.15904e-12
3.48573e-07	4.68128e-12
3.49107e-07	5.65555e-13
3.49378e-07	2.05229e-12
3.49866e-07	1.6557e-12
3.50101e-07	2.9052e-12
3.50497e-07	8.10108e-13
3.50921e-07	2.6049e-12
3.51173e-07	-1.47321e-12
3.51568e-07	2.30825e-12
3.51986e-07	5.22693e-12
3.52272e-07	6.81862e-13
3.52646e-07	9.08405e-13
3.52817e-07	6.09448e-13
3.53363e-07	4.74848e-12
3.53785e-07	1.02003e-12
3.54119e-07	4.30687e-12
3.54371e-07	1.90848e-12
3.54923e-07	-1.22583e-12
3.55077e-07	1.59769e-12
3.55431e-07	-1.52656e-12
3.55854e-07	-3.24405e-12
3.56135e-07	2.67621e-12
3.56542e-07	2.98498e-12
3.56964e-07	2.41345e-12
3.5734e-07	-2.59832e-12
3.57606e-07	1.62441e-12
3.58033e-07	2.88444e-12
3.58274e-07	5.45408e-12
3.58663e-07	-3.10165e-12
3.59168e-07	7.76293e-12
3.59426e-07	2.47793e-12
3.59813e-07	3.49957e-12
3.60182e-07	4.15728e-12
3.60462e-07	-7.81552e-13
3.60794e-07	1.2593e-12
3.61165e-07	1.8831e-12
3.61599e-07	4.88573e-12
3.61924e-07	-2.20325e-13
3.62251e-07	5.28478e-14
3.62596e-07	-2.81233e-13
3.631e-07	1.56883e-13
3.63367e-07	1.63975e-12
3.63638e-07	1.74258e-13
3.64018e-07	6.44874e-14
3.64396e-07	4.83119e-13
3.64762e-07	1.67791e-12
3.65091e-07	-3.01068e-12
3.65482e-07	1.92424e-12
3.65955e-07	-1.63174e-12
3.66181e-07	-5.37992e-13
3.66678e-07	-1.11865e-12
3.66885e-07	-2.53074e-12
3.67194e-07	1.14475e-12
3.67548e-07	1.35775e-12
3.68e-07	-8.2475e-13
3.68375e-07	3.31711e-12
3.68725e-07	2.28555e-12
3.68998e-07	2.74789e-12
3.69429e-07	-5.03809e-13
3.69784e-07	-1.8521e-12
3.70166e-07	4.72926e-13
3.70506e-07	-1.82864e-12
3.70795e-07	1.16975e-12
3.71217e-07	-2.34765e-12
3.71566e-07	-2.19582e-12
3.71871e-07	1.15421e-12
3.72107e-07	-1.74705e-12
3.72543e-07	1.39949e-12
3.73037e-07	2.55698e-12
3.7327e-07	1.30013e-12
3.73739e-07	1.88362e-12
3.74109e-07	-2.9192e-12
3.74285e-07	-5.05252e-12
3.74795e-07	-2.69571e-13
3.75169e-07	1.59943e-12
3.75473e-07	1.62888e-12
3.75829e-07	3.74265e-12
3.76199e-07	1.75036e-12
3.76649e-07	-1.72233e-12
3.76865e-07	7.87834e-12
3.77226e-07	6.35197e-12
3.77567e-07	5.54181e-13
3.77909e-07	-7.82865e-13
3.78209e-07	3.24336e-12
3.78621e-07	-2.40605e-12
3.79003e-07	2.42612e-12
3.79402e-07	-2.68071e-12
3.79871e-07	-2.05609e-13
3.80159e-07	-3.53005e-12
3.80512e-07	3.91658e-12
3.80764e-07	-4.43802e-13
3.81199e-07	-2.38736e-12
3.81464e-07	-3.25705e-12
3.81967e-07	1.57753e-12
3.823e-07	6.03507e-12
3.82731e-07	2.45229e-12
3.82979e-07	-1.50541e-12
3.83246e-07	1.13599e-12
3.83717e-07	4.49286e-12
3.84188e-07	1.20901e-12
3.84459e-07	-1.43184e-12
3.84721e-07	2.1994e-12
3.84932e-07	7.0771e-13
3.85377e-07	1.13535e-12
3.85901e-07	-1.13624e-12
3.86174e-07	1.18924e-12
3.86632e-07	3.73385e-12
3.86782e-07	1.51736e-12
3.87244e-07	2.14885e-13
3.87745e-07	-1.75629e-12
3.88031e-07	-1.96528e-12
3.88258e-07	1.82919e-12
3.88802e-07	-1.82416e-12
3.89059e-07	5.09596e-12
3.89353e-07	1.99455e-12
3.89824e-07	3.88283e-13
3.90084e-07	2.67566e-12
3.90625e-07	5.0457e-13
3.90817e-07	2.04585e-14
3.91231e-07	-2.85523e-12
3.91504e-07	-2.75568e-12
3.91946e-07	-9.08821e-13
3.92316e-07	-2.8059e-13
3.92597e-07	1.35226e-12
3.92979e-07	-1.90501e-12
3.93474e-07	2.56047e-13
3.9364e-07	-3.16652e-12
3.94089e-07	-2.04362e-12
3.9437e-07	3.9531e-12
3.94786e-07	7.2612e-13
3.95094e-07	1.77641e-12
3.95362e-07	-2.58889e-12
3.95773e-07	-7.43368e-13
3.9617e-07	2.40774e-12
3.96461e-07	2.45865e-12
3.96972e-07	1.43232e-12
3.97359e-07	3.67576e-12
3.97604e-07	-1.69216e-12
3.97905e-07	9.00164e-13
3.9828e-07	-1.22438e-13
3.98602e-07	2.48574e-12
3.99037e-07	2.61881e-12
3.99413e-07	-1.68344e-12
3.99721e-07	1.01985e-12
4.00072e-07	1.76487e-12
4.00572e-07	1.08468e-12
4.00816e-07	1.73539e-12
4.01174e-07	-1.79567e-12
4.01653e-07	4.83736e-13
4.01851e-07	-4.02144e-12
4.02239e-07	7.03054e-13
4.02541e-07	-1.64001e-12
4.03013e-07	3.72653e-13
4.03405e-07	-5.64551e-12
4.03675e-07	2.62571e-12
4.04095e-07	-2.036e-12
4.0441e-07	-5.73786e-12
4.04656e-07	-1.07079e-12
4.05217e-07	-1.7434e-12
4.05556e-07	1.88478e-12
4.05749e-07	-4.64257e-13
4.06244e-07	7.44198e-13
4.0662e-07	3.2866e-12
4.06981e-07	-6.49622e-12
4.07381e-07	8.05572e-13
4.07713e-07	-3.81458e-12
4.08071e-07	9.23444e-13
4.08376e-07	-9.00316e-13
4.08765e-07	3.99745e-13
4.0912e-07	1.56092e-12
4.0944e-07	1.5612e-12
4.09801e-07	-1.03316e-12
4.1009e-07	3.1012e-12
4.1039e-07	-1.63661e-12
4.10899e-07	2.28136e-12
4.11308e-07	-2.78363e-12
4.11631e-07	-3.07967e-12
4.11897e-07	3.11211e-13
4.12349e-07	-2.43885e-12
4.12699e-07	-7.29058e-13
4.12884e-07	-3.52592e-13
4.13325e-07	-5.6111e-12
4.13666e-07	5.75658e-13
4.14067e-07	-5.61735e-12
4.14373e-07	-4.3521e-12
4.14791e-07	-2.65726e-12
4.15122e-07	5.08695e-12
4.15485e-07	-8.58227e-13
4.15797e-07	1.31491e-12
4.16293e-07	1.25477e-12
4.16601e-07	-3.19488e-12
4.17031e-07	9.37689e-13
4.17319e-07	1.94586e-12
4.17513e-07	3.31462e-12
4.18137e-07	8.58047e-14
4.18368e-07	-1.86806e-12
4.18737e-07	-3.28311e-12
4.19083e-07	1.43825e-12
4.1967e-07	-2.81803e-12
4.19907e-07	3.98472e-13
4.20015e-07	-4.54017e-12
4.20522e-07	-2.13308e-13
4.20956e-07	-3.3214e-12
4.21156e-07	-3.76416e-12
4.21572e-07	-2.5438e-13
4.21847e-07	-2.25024e-12
4.22358e-07	-2.31811e-12
4.22716e-07	-2.34259e-12
4.23138e-07	-2.15122e-12
4.23464e-07	3.23192e-12
4.23834e-07	-1.55997e-12
4.24385e-07	-1.64651e-13
4.24615e-07	7.73992e-13
4.24961e-07	-2.17469e-12
4.25233e-07	-1.59086e-12
4.25526e-07	2.21339e-12
4.26018e-07	-2.26911e-12
4.26252e-07	-2.31645e-12
4.26729e-07	3.11959e-12
4.27067e-07	3.3773e-12
4.27341e-07	1.27153e-13
4.27663e-07	4.03061e-12
4.28166e-07	2.93389e-12
4.28518e-07	-2.19017e-12
4.28914e-07	1.0715e-13
4.29236e-07	5.32881e-13
4.29538e-07	4.03211e-12
4.29941e-07	3.80872e-12
4.30183e-07	1.63297e-12
4.30682e-07	1.73568e-12
4.30893e-07	3.3423e-12
4.31361e-07	4.91887e-12
4.3164e-07	2.51728e-12
4.32273e-07	5.3073e-12
4.32534e-07	-9.28659e-13
4.32831e-07	-6.08368e-12
4.33207e-07	-1.7386e-12
4.33506e-07	1.5629e-13
4.33975e-07	5.43945e-13
4.34239e-07	3.2009e-12
4.34564e-07	1.80093e-12
4.34986e-07	2.64054e-13
4.35336e-07	1.26339e-12
4.35601e-07	-1.4255e-12
4.36037e-07	-1.80865e-12
4.36422e-07	-6.19669e-13
4.36636e-07	1.54361e-12
4.37119e-07	-8.5303e-13
4.37477e-07	4.17152e-12
4.37889e-07	9.73413e-12
4.38195e-07	-1.03476e-12
4.38663e-07	2.03538e-12
4.38915e-07	-2.0129e-12
4.39336e-07	2.04531e-12
4.396e-07	3.85112e-12
4.4e-07	-2.74362e-13
4.40399e-07	2.96611e-12
4.40764e-07	-3.78348e-12
4.41083e-07	4.11333e-12
4.41508e-07	2.56454e-12
4.41855e-07	2.22818e-12
4.42164e-07	7.13549e-12
4.42472e-07	-2.02527e-12
4.42997e-07	2.78858e-12
4.43308e-07	5.58608e-12
4.43608e-07	2.46494e-12
4.43874e-07	8.76356e-13
4.44229e-07	1.79469e-13
4.44623e-07	1.86869e-13
4.45153e-07	6.3675e-12
4.45526e-07	-3.19571e-12
4.4583e-07	2.78027e-12
4.46231e-07	-6.09341e-14
4.4654e-07	-1.62256e-12
4.4676e-07	-1.20154e-12
4.4736e-07	-1.02716e-12
4.47761e-07	3.4907e-12
4.47999e-07	-2.31636e-12
4.48278e-07	4.98187e-12
4.48633e-07	-2.12078e-12
4.49021e-07	-1.08215e-12
4.49496e-07	-8.88853e-13
4.49793e-07	-1.58236e-12
4.50172e-07	-2.01093e-12
4.50537e-07	-1.48973e-13
4.50721e-07	-2.0816e-12
4.51253e-07	1.60919e-12
4.51461e-07	-2.5741e-12
4.51874e-07	-1.14011e-12
4.52252e-07	-3.28659e-12
4.52609e-07	-3.55708e-12
4.52894e-07	-1.10557e-12
4.53466e-07	2.9703e-13
4.53846e-07	-6.56614e-13
4.54136e-07	8.25498e-13
4.54396e-07	1.83057e-13
4.54777e-07	4.32381e-12
4.55244e-07	-5.09351e-13
4.55622e-07	-2.67354e-12
4.55935e-07	3.07064e-12
4.56264e-07	-1.63601e-12
4.56485e-07	-3.35505e-12
4.56886e-07	1.67567e-12
4.57206e-07	9.90861e-13
4.57707e-07	5.21892e-12
4.58008e-07	1.01623e-12
4.58311e-07	-3.00852e-12
4.58746e-07	6.22699e-13
4.58907e-07	-1.4287e-12
4.59495e-07	-3.03749e-12
4.5976e-07	3.64055e-12
4.60084e-07	-6.49123e-13
4.60463e-07	2.79704e-13
4.6083e-07	-3.50234e-14
4.61289e-07	2.41699e-12
4.61586e-07	1.08314e-12
4.61983e-07	-1.67842e-12
4.62366e-07	1.14234e-12
4.62572e-07	2.29492e-12
4.63193e-07	3.69976e-12
4.63512e-07	2.76381e-12
4.63753e-07	2.37274e-13
4.64174e-07	4.44038e-12
4.64483e-07	4.17657e-12
4.64901e-07	-1.73904e-13
4.65195e-07	7.45711e-12
4.65627e-07	1.88487e-12
4.65987e-07	9.98756e-13
4.6631e-07	1.43732e-12
4.66807e-07	-1.69094e-12
4.67009e-07	-1.27853e-12
4.67344e-07	2.93423e-12
4.67756e-07	9.01686e-13
4.68067e-07	-9.8312e-13
4.68506e-07	-1.87344e-13
4.68872e-07	1.60342e-12
4.69312e-07	2.72537e-12
4.69506e-07	8.19752e-13
4.70029e-07	-2.38542e-12
4.70283e-07	-2.05791e-12
4.7065e-07	-2.12027e-12
4.70988e-07	-1.29937e-12
4.71433e-07	-3.16644e-12
4.71804e-07	1.33229e-12
4.72136e-07	2.3265e-12
4.72552e-07	2.2777e-12
4.72864e-07	-1.80594e-12
4.7319e-07	-3.43615e-12
4.73565e-07	-2.50625e-12
4.73977e-07	5.06166e-12
4.743e-07	3.58617e-12
4.74606e-07	4.05831e-12
4.75023e-07	1.15097e-13
4.75364e-07	-1.68793e-12
4.75827e-07	-3.74415e-12
4.76235e-07	-1.11436e-12
4.7648e-07	-5.72916e-13
4.7685e-07	7.25409e-13
4.77231e-07	4.45091e-12
4.77491e-07	-4.21591e-13
4.77785e-07	-1.82379e-12
4.78217e-07	-2.15897e-12
4.78614e-07	-2.16716e-12
4.78958e-07	-1.36402e-12
4.79397e-07	1.76677e-12
4.79829e-07	1.84031e-12
4.80096e-07	-4.33912e-12
4.80416e-07	-2.48553e-12
4.80879e-07	-2.29303e-12
4.81203e-07	-2.14787e-12
4.81498e-07	3.47904e-12
4.81867e-07	1.39209e-12
4.82194e-07	-5.10323e-13
4.82648e-07	6.71852e-13
4.83059e-07	-2.74647e-12
4.83302e-07	2.84331e-12
4.83811e-07	-2.291e-12
4.84099e-07	-4.63203e-12
4.84327e-07	-5.66424e-13
4.84836e-07	2.63125e-12
4.85271e-07	-4.66633e-13
4.85513e-07	3.48298e-13
4.85856e-07	-1.32315e-12
4.86266e-07	2.66894e-12
4.866e-07	-2.35934e-13
4.8701e-07	-2.30133e-13
4.87462e-07	-4.10118e-12
4.87778e-07	-1.68099e-12
4.88154e-07	-4.75271e-13
4.88503e-07	-8.38946e-13
4.88732e-07	6.51359e-13
4.89086e-07	-3.0856e-12
4.89607e-07	1.21521e-12
4.89831e-07	-5.9833e-13
4.9028e-07	-3.19884e-12
4.90638e-07	-2.86044e-12
4.90996e-07	-2.71106e-12
4.91374e-07	1.98569e-12
4.91797e-07	-4.75065e-12
4.92136e-07	-5.65715e-13
4.92444e-07	-5.672e-12
4.92861e-07	-7.3395e-15
4.93211e-07	-1.80134e-13
4.9356e-07	-4.39778e-12
4.93858e-07	5.502e-13
4.94342e-07	-3.66287e-13
4.9465e-07	-1.92572e-12
4.9503e-07	-2.00663e-12
4.95371e-07	1.9393e-12
4.95779e-07	-1.2732e-12
4.96152e-07	-3.28881e-12
4.9644e-07	-9.88185e-14
4.96789e-07	-3.33219e-12
4.97217e-07	-3.0821e-12
4.97638e-07	-5.27587e-12
4.97955e-07	1.93932e-13
4.98187e-07	-8.00236e-12
4.98668e-07	-3.25633e-12
4.9909e-07	-2.8409e-12
4.99443e-07	-1.57692e-13
4.99759e-07	9.82679e-13
5.00058e-07	-2.9986e-12
5.00592e-07	7.95315e-14
5.00824e-07	-4.56415e-12
5.012e-07	-3.13204e-12
5.01558e-07	-3.57726e-12
5.02056e-07	-6.51178e-12
5.02289e-07	3.13957e-12
5.02734e-07	-2.13026e-12
5.0309e-07	-5.42444e-14
5.0339e-07	-1.81337e-13
5.0379e-07	-3.0568e-12
5.04068e-07	-3.04287e-12
5.04467e-07	6.79439e-12
5.04787e-07	-3.33196e-12
5.05197e-07	-3.34685e-12
5.05522e-07	-4.83783e-12
5.05898e-07	-6.05653e-12
5.0626e-07	-3.48096e-12
5.06671e-07	-2.62348e-12
5.06905e-07	-7.2652e-13
5.07172e-07	2.6617e-13
5.07547e-07	9.15303e-13
5.08166e-07	-1.14894e-13
5.08464e-07	-7.70886e-12
5.08953e-07	-1.31907e-12
5.0928e-07	-4.17653e-13
5.09498e-07	5.09039e-12
5.09857e-07	2.1824e-12
5.10371e-07	-4.7266e-12
5.1057e-07	-3.72122e-13
5.10921e-07	-2.95855e-13
5.11386e-07	5.57055e-13
5.11827e-07	1.21733e-12
5.12057e-07	3.05206e-12
5.12479e-07	-7.39093e-13
5.12802e-07	1.4136e-12
5.13193e-07	1.92344e-12
5.13605e-07	-1.7748e-13
5.13898e-07	-3.26863e-12
5.14301e-07	9.65876e-13
5.14675e-07	2.56948e-12
5.15147e-07	-4.61727e-12
5.15449e-07	3.04217e-12
5.15712e-07	7.37795e-13
5.16031e-07	1.09687e-12
5.16561e-07	-4.84554e-13
5.16785e-07	-3.22425e-12
5.17333e-07	-7.04252e-13
5.17583e-07	-3.87606e-12
5.17953e-07	1.57808e-12
5.1835e-07	-3.39231e-12
5.18595e-07	-1.36952e-12
5.19028e-07	-3.00212e-12
5.19349e-07	8.4048e-13
5.19961e-07	7.09228e-13
5.20121e-07	-1.04606e-13
5.20661e-07	-1.64816e-12
5.20944e-07	-7.43155e-13
5.21108e-07	-6.73833e-13
5.21513e-07	6.84509e-13
5.2176e-07	8.04721e-13
5.22417e-07	-2.06093e-12
5.22714e-07	-2.55439e-12
5.23114e-07	1.77128e-12
5.23451e-07	2.17624e-13
5.23746e-07	-2.54169e-12
5.24075e-07	2.6564e-12
5.24453e-07	-4.30111e-13
5.24975e-07	8.59523e-13
5.25288e-07	4.86511e-13
5.25618e-07	-4.42534e-12
5.25971e-07	-6.31985e-12
5.26443e-07	-2.09353e-12
5.26731e-07	-3.57038e-12
5.27065e-07	1.23391e-12
5.27483e-07	-3.79206e-12
5.27809e-07	-1.42819e-12
5.28111e-07	2.98228e-12
5.28469e-07	-1.40603e-12
5.28967e-07	-4.40863e-13
5.29351e-07	-2.93921e-12
5.29824e-07	-1.96571e-13
5.30013e-07	-5.04912e-12
5.30469e-07	-2.1887e-12
5.30693e-07	-5.80078e-12
5.31088e-07	-5.44074e-12
5.31537e-07	-5.31616e-12
5.31967e-07	-4.50755e-12
5.32171e-07	-1.54564e-13
5.32482e-07	-5.61868e-12
5.32822e-07	4.68646e-14
5.33212e-07	-2.20408e-12
5.33728e-07	-4.40904e-12
5.34126e-07	4.01584e-12
5.34312e-07	1.93557e-12
5.3475e-07	-4.51152e-12
5.35175e-07	-2.28758e-12
5.35342e-07	-2.52307e-13
5.35805e-07	-3.04938e-12
5.36198e-07	-3.79829e-12
5.3656e-07	-2.3125e-12
5.36833e-07	-2.2214e-12
5.3725e-07	-2.11751e-12
5.37616e-07	-2.17586e-12
5.38025e-07	-1.08516e-12
5.38206e-07	1.22555e-12
5.38728e-07	-1.81893e-12
5.39212e-07	5.91908e-14
5.39493e-07	-3.27496e-12
5.39857e-07	-4.3494e-13
5.40167e-07	3.98772e-13
5.40431e-07	-3.81209e-12
5.40833e-07	7.93219e-13
5.41249e-07	-3.56463e-12
5.41695e-07	2.57742e-13
5.42029e-07	-2.94985e-13
5.4243e-07	-6.53768e-12
5.4291e-07	-4.25202e-12
5.43204e-07	-4.79037e-12
5.43647e-07	9.17176e-13
5.43918e-07	3.01601e-13
5.44354e-07	6.17716e-14
5.44558e-07	1.54361e-12
5.44933e-07	-3.95709e-12
5.45295e-07	-2.35037e-12
5.45747e-07	3.78905e-12
5.46119e-07	-3.60839e-12
5.46392e-07	-4.67326e-12
5.46867e-07	-2.08317e-12
5.47232e-07	-1.52974e-12
5.47629e-07	-2.41603e-12
5.47898e-07	-5.50328e-13
5.48352e-07	1.23915e-12
5.48659e-07	6.72283e-14
5.4901e-07	-2.24442e-12
5.49414e-07	1.21693e-13
5.49736e-07	1.60846e-12
5.50024e-07	3.90791e-13
5.50458e-07	-2.68239e-12
5.5089e-07	1.79821e-12
5.51196e-07	1.47541e-12
5.51558e-07	-7.60128e-13
5.51957e-07	-3.94685e-12
5.52359e-07	-1.87483e-12
5.5272e-07	-8.00123e-12
5.53032e-07	1.31287e-12
5.53446e-07	-1.95987e-12
5.53925e-07	4.20596e-13
5.54187e-07	-9.44921e-13
5.54438e-07	6.89566e-13
5.54865e-07	2.55401e-12
5.55199e-07	8.37361e-13
5.55585e-07	2.05822e-12
5.56005e-07	-1.65839e-12
5.56384e-07	1.31576e-12
5.56652e-07	3.66913e-12
5.56964e-07	-4.57142e-13
5.57421e-07	-1.86352e-13
5.57853e-07	1.35971e-12
5.58118e-07	1.23053e-13
5.58577e-07	-2.01907e-12
5.59015e-07	1.74738e-12
5.59226e-07	-6.61796e-13
5.59538e-07	-2.11004e-12
5.59982e-07	3.29111e-12
5.60285e-07	-5.85794e-12
5.60653e-07	2.76946e-12
5.61011e-07	-2.55467e-12
5.61303e-07	1.77376e-12
5.61901e-07	-4.89141e-13
5.62297e-07	1.07764e-12
[truncated: 1,219 more rows]

## Sheet: Fig. 1f
time (sec)	Norm. Current		Sym NaCl	Low NaCl	Sym NaCl	Low NaCl
0.0001	-0.0116573		V (mV)	V (mV)	I (nA)	I (nA)
0.0002	-0.0116573		99.0906	97.677	1695.86	608.521
0.0003	-0.0116573		98.9075	97.6464	1700.74	606.995
0.0004	-0.0104915		98.9075	97.5854	1708.07	607.3
0.0005	-0.010103		98.877	97.5854	1707.46	604.248
0.0006	-0.0116573		98.9075	97.5549	1697.08	604.858
0.0007	-0.0112687		98.7549	97.6464	1701.66	604.858
0.0008	-0.0108801		98.6023	97.6159	1700.44	599.67
0.0009	-0.0124344		98.7549	97.5244	1695.86	600.891
0.001	-0.0112687		98.6938	97.4633	1695.25	599.976
0.0011	-0.00952011		98.6938	97.4633	1695.56	603.027
0.0012	-0.0112687		98.7549	97.5549	1693.42	603.943
0.0013	-0.00932582		98.6938	97.4023	1688.54	604.248
0.0014	-0.0097144		98.5718	97.4328	1694.64	604.553
0.0015	-0.00990868		98.5718	97.2802	1693.12	605.469
0.0016	-0.0104915		98.6328	97.2802	1690.37	604.248
0.0017	-0.00913153		98.5107	97.1887	1690.06	598.145
0.0018	-0.0097144		98.4802	97.2497	1685.79	601.501
0.0019	-0.00913153		98.4802	97.0361	1685.18	602.112
0.002	-0.00952011		98.3887	97.1276	1683.35	600.281
0.0021	-0.0097144		98.175	97.0056	1684.88	598.45
0.0022	-0.00932582		98.2971	97.1276	1686.4	600.586
0.0023	-0.00932582		98.2361	97.1276	1679.99	599.67
0.0024	-0.00913153		98.0835	97.0361	1678.16	597.534
0.0025	-0.00874296		98.2361	96.8835	1679.99	599.976
0.0026	-0.00932582		98.0835	97.0666	1682.43	600.281
0.0027	-0.00835438		98.114	96.8835	1683.65	599.976
0.0028	-0.00854867		98.053	96.8835	1680.3	597.534
0.0029	-0.00893725		97.9309	96.8225	1670.84	596.619
0.003	-0.00913153		98.0835	96.6699	1674.5	598.45
0.0031	-0.00990868		97.9614	96.6394	1672.67	596.619
0.0032	-0.00952011		97.9309	96.6699	1670.53	594.482
0.0033	-0.00913153		97.9309	96.5783	1675.11	594.788
0.0034	-0.00874296		97.8088	96.6394	1677.86	598.45
0.0035	-0.010103		97.7783	96.5478	1673.28	595.398
0.0036	-0.00893725		97.7478	96.5783	1675.72	596.619
0.0037	-0.00913153		97.7173	96.5478	1672.67	597.534
0.0038	-0.00932582		97.6562	96.5783	1669.01	595.703
0.0039	-0.0102973		97.6257	96.5173	1669.62	595.398
0.004	-0.00952011		97.4731	96.5478	1666.56	592.041
0.0041	-0.00932582		97.6257	96.4868	1659.55	588.684
0.0042	-0.0104915		97.5037	96.4257	1660.46	589.294
0.0043	-0.00893725		97.4731	96.3342	1658.02	592.041
0.0044	-0.00854867		97.5647	96.3037	1656.8	589.6
0.0045	-0.00777152		97.5037	96.1206	1652.83	584.717
0.0046	-0.00913153		97.3816	96.2426	1650.7	588.684
0.0047	-0.00990868		97.3206	96.09	1651.31	589.6
0.0048	-0.00893725		97.3206	96.1206	1653.14	589.6
0.0049	-0.00874296		97.3816	96.09	1658.33	590.515
0.005	-0.00932582		97.3206	96.1206	1659.55	590.515
0.0051	-0.0108801		97.229	95.8459	1652.83	591.431
0.0052	-0.00952011		97.1069	96.09	1646.42	585.022
0.0053	-0.0079658		97.1375	95.9985	1648.25	586.548
0.0054	-0.00932582		97.168	95.9069	1653.44	586.243
0.0055	-0.00952011		97.0764	95.9375	1650.7	585.022
0.0056	-0.00932582		97.0459	95.8764	1648.86	584.412
0.0057	-0.00893725		97.0459	95.7543	1649.48	584.106
0.0058	-0.00757723		96.9543	95.8459	1650.09	576.782
0.0059	-0.00816009		96.9849	95.7238	1645.81	577.698
0.006	-0.00952011		96.9543	95.7849	1646.12	584.412
0.0061	-0.00835438		96.8933	95.6933	1647.03	578.918
0.0062	-0.00893725		97.0154	95.6933	1639.4	577.698
0.0063	-0.0102973		96.7407	95.6628	1637.27	579.529
0.0064	-0.00835438		96.8018	95.6018	1640.62	578.613
0.0065	-0.00835438		96.6797	95.5102	1640.93	581.665
0.0066	-0.0079658		96.6797	95.5712	1635.44	584.106
0.0067	-0.00854867		96.6492	95.4187	1636.96	580.75
0.0068	-0.00893725		96.6797	95.4492	1636.96	579.834
0.0069	-0.00854867		96.5881	95.2966	1637.88	579.529
0.007	-0.0079658		96.6187	95.3881	1637.57	577.087
0.0071	-0.00854867		96.5271	95.2661	1636.66	580.139
0.0072	-0.00874296		96.5881	95.2661	1631.77	576.172
0.0073	-0.00757723		96.5271	95.1135	1627.5	573.425
0.0074	-0.00718865		96.4966	95.205	1629.64	572.205
0.0075	-0.00874296		96.4355	95.083	1623.23	571.594
0.0076	-0.0097144		96.344	95.2356	1618.35	571.289
0.0077	-0.00893725		96.344	95.1745	1620.48	570.984
0.0078	-0.00913153		96.344	95.1745	1626.28	570.984
0.0079	-0.00854867		96.0388	95.0524	1627.2	574.036
0.008	-0.00777152		96.0999	95.0219	1623.23	573.425
0.0081	-0.00893725		96.1914	95.083	1616.82	569.153
0.0082	-0.00854867		96.1914	94.9609	1618.96	571.289
0.0083	-0.00563435		96.1304	94.7778	1624.76	571.289
0.0084	-0.0079658		95.9778	94.8999	1616.52	569.763
0.0085	-0.00893725		95.9473	94.7778	1611.94	571.594
0.0086	-0.00874296		96.0083	94.8388	1606.45	568.848
0.0087	-0.00816009		95.9167	94.7473	1602.78	567.932
0.0088	-0.00854867		96.0693	94.7473	1600.95	567.322
0.0089	-0.00718865		96.0388	94.7168	1600.04	568.848
0.009	-0.00777152		95.8557	94.6557	1600.95	570.984
0.0091	-0.00835438		95.8862	94.6557	1604.61	565.796
0.0092	-0.00893725		95.8862	94.7168	1604.31	567.322
0.0093	-0.00932582		95.7947	94.5642	1600.95	567.017
0.0094	-0.0079658		95.7642	94.6252	1604.61	568.848
0.0095	-0.00738294		95.5811	94.4421	1598.51	568.848
0.0096	-0.00893725		95.5811	94.4726	1593.63	565.491
0.0097	-0.00757723		95.5811	94.32	1595.46	569.763
0.0098	-0.00835438		95.5505	94.3505	1594.85	568.542
0.0099	-0.00757723		95.4895	94.198	1594.24	563.354
0.01	-0.00777152		95.5811	94.198	1590.27	558.777
0.0101	-0.00660579		95.4895	94.1064	1591.49	559.387
0.0102	-0.00582864		95.459	94.0148	1589.36	560.608
0.0103	-0.00757723		95.4285	94.1674	1590.27	563.965
0.0104	-0.00932582		95.3979	94.1064	1583.25	559.082
0.0105	-0.00952011		95.3979	94.1674	1576.23	557.251
0.0106	-0.00893725		95.3674	94.0759	1579.89	561.523
0.0107	-0.0079658		95.2454	94.0759	1580.81	562.439
0.0108	-0.00718865		95.1233	94.1064	1583.56	562.744
0.0109	-0.00699437		95.2454	94.0148	1583.86	563.049
0.011	-0.0064115		95.0623	94.0454	1582.03	560.913
0.0111	-0.00660579		94.9707	93.9843	1578.37	556.335
0.0112	-0.00757723		95.0012	93.8623	1585.39	554.199
0.0113	-0.00854867		94.9402	93.7402	1586.91	557.556
0.0114	-0.00757723		94.9402	93.7402	1583.86	556.946
0.0115	-0.00816009		94.9707	93.6181	1582.64	555.725
0.0116	-0.00777152		94.8791	93.6181	1571.96	556.03
0.0117	-0.00660579		94.9402	93.5571	1569.52	552.979
0.0118	-0.00699437		94.9097	93.6181	1564.03	548.401
0.0119	-0.00777152		94.8791	93.5571	1564.03	550.232
0.012	-0.0079658		94.8791	93.496	1563.42	552.673
0.0121	-0.00777152		94.8486	93.6181	1564.64	551.758
0.0122	-0.0064115		94.7266	93.496	1564.03	551.147
0.0123	-0.0079658		94.6655	93.435	1558.84	547.18
0.0124	-0.0079658		94.7266	93.435	1557.01	547.485
0.0125	-0.00738294		94.6045	93.435	1561.89	550.842
0.0126	-0.00757723		94.5435	93.3129	1562.81	547.791
0.0127	-0.00738294		94.3604	93.3129	1560.06	548.401
0.0128	-0.00893725		94.5129	93.2519	1562.81	549.011
0.0129	-0.0079658		94.4214	93.1909	1562.5	548.096
0.013	-0.00660579		94.3909	93.2214	1560.97	547.18
0.0131	-0.00854867		94.3909	93.1298	1560.06	546.57
0.0132	-0.00874296		94.3909	93.1909	1558.23	544.434
0.0133	-0.0097144		94.2688	93.1298	1562.19	549.927
0.0134	-0.00757723		94.3298	93.0993	1553.34	545.349
0.0135	-0.00757723		94.3604	92.9162	1543.27	546.265
0.0136	-0.00874296		94.2993	93.0993	1546.94	547.485
0.0137	-0.00738294		94.2078	93.0078	1550.9	542.908
0.0138	-0.0079658		94.2078	92.8552	1547.24	541.382
0.0139	-0.00952011		94.1162	92.8857	1542.66	544.128
0.014	-0.00952011		94.0552	92.8857	1546.63	543.213
0.0141	-0.0079658		94.0857	92.8552	1549.07	541.077
0.0142	-0.00680008		94.0552	92.7636	1542.97	541.382
0.0143	-0.00816009		93.8416	92.7331	1539	540.771
0.0144	-0.00874296		93.9026	92.7636	1538.7	540.771
0.0145	-0.00757723		93.8416	92.7636	1548.77	539.551
0.0146	-0.00582864		93.8416	92.7331	1546.02	539.246
0.0147	-0.00757723		93.7805	92.7331	1539.61	539.856
0.0148	-0.00854867		93.8416	92.489	1534.12	537.109
0.0149	-0.00777152		93.811	92.4584	1539	536.804
0.015	-0.00835438		93.75	92.55	1539.31	537.415
0.0151	-0.00680008		93.689	92.4584	1540.53	537.415
0.0152	-0.00932582		93.7195	92.3669	1540.83	533.447
0.0153	-0.00854867		93.7195	92.3059	1538.09	534.973
0.0154	-0.00816009		93.5974	92.2448	1543.58	538.025
0.0155	-0.00893725		93.4448	92.1838	1536.25	535.278
0.0156	-0.0097144		93.3838	92.3059	1526.49	534.058
0.0157	-0.00893725		93.4448	92.3059	1527.71	531.921
0.0158	-0.00893725		93.3533	92.2448	1528.02	531.616
0.0159	-0.00757723		93.3228	92.2448	1524.66	531.921
0.016	-0.00816009		93.2922	92.1533	1527.71	533.142
0.0161	-0.00913153		93.2312	92.2143	1528.32	533.447
0.0162	-0.0079658		93.2007	92.2143	1523.44	531.616
0.0163	-0.00660579		93.1396	92.1228	1524.05	532.227
0.0164	-0.00757723		93.2617	92.1228	1524.05	530.701
0.0165	-0.00816009		93.2617	92.0007	1517.64	531.006
0.0166	-0.0104915		93.0786	91.9091	1511.23	527.649
0.0167	-0.00913153		93.1702	91.8786	1514.28	526.733
0.0168	-0.00563435		93.1702	91.8786	1520.39	528.259
0.0169	-0.0079658		93.1396	91.7871	1515.5	527.954
0.017	-0.00835438		93.0786	91.6955	1513.98	526.428
0.0171	-0.00932582		92.9565	91.6345	1515.2	528.564
0.0172	-0.0079658		92.9565	91.6345	1519.78	526.123
0.0173	-0.0079658		92.926	91.604	1524.05	528.259
0.0174	-0.0079658		92.804	91.604	1516.72	528.87
0.0175	-0.00874296		92.7429	91.6955	1510.31	523.071
0.0176	-0.00738294		92.7124	91.665	1512.15	525.513
0.0177	-0.00816009		92.6514	91.5734	1511.84	524.902
0.0178	-0.00757723		92.5903	91.5124	1506.96	521.851
0.0179	-0.00816009		92.5903	91.6345	1509.4	524.292
0.018	-0.00913153		92.5293	91.5429	1499.63	523.376
0.0181	-0.0097144		92.4683	91.4514	1500.85	524.597
0.0182	-0.00913153		92.5903	91.2683	1499.33	520.02
0.0183	-0.00816009		92.5598	91.2683	1501.16	519.714
0.0184	-0.0079658		92.4988	91.2683	1497.5	523.682
0.0185	-0.00913153		92.4377	91.2988	1494.45	523.987
0.0186	-0.00854867		92.4072	91.0546	1496.58	522.766
0.0187	-0.0097144		92.3767	91.2072	1495.36	520.325
0.0188	-0.00932582		92.3462	91.1462	1492.31	517.578
0.0189	-0.00854867		92.2241	91.1462	1491.39	516.968
0.019	-0.00913153		92.2546	91.1157	1495.36	517.883
0.0191	-0.00835438		92.2852	91.0546	1496.89	514.526
0.0192	-0.00835438		92.041	91.0241	1497.5	514.221
0.0193	-0.00835438		92.1631	91.1462	1499.33	517.883
0.0194	-0.0079658		92.1631	90.9631	1492.92	517.578
0.0195	-0.00816009		92.0715	90.9631	1485.29	513.611
0.0196	-0.00757723		92.0715	90.78	1484.99	514.221
0.0197	-0.00893725		92.1021	90.78	1480.1	513
0.0198	-0.00874296		91.9189	90.78	1475.22	513.611
0.0199	-0.00816009		91.9495	90.7189	1478.27	515.747
0.02	-0.00893725		92.0105	90.6579	1483.46	515.442
0.0201	-0.00893725		91.9495	90.6579	1483.15	514.526
0.0202	-0.00816009		91.8274	90.5358	1480.71	511.169
0.0203	-0.00835438		91.7664	90.6274	1471.25	509.644
0.0204	-0.00757723		91.7053	90.5358	1472.17	509.033
0.0205	-0.00835438		91.7358	90.6274	1472.47	505.981
0.0206	-0.00854867		91.7053	90.5358	1467.9	510.559
0.0207	-0.00835438		91.6443	90.4748	1466.37	509.949
0.0208	-0.010103		91.7358	90.5053	1470.34	512.085
0.0209	-0.00932582		91.5222	90.4138	1464.23	508.423
0.021	-0.00835438		91.5833	90.4138	1463.01	506.592
0.0211	-0.00952011		91.6138	90.3833	1464.84	508.728
0.0212	-0.00874296		91.5527	90.2307	1469.73	507.812
0.0213	-0.00893725		91.4917	90.2307	1474.61	509.949
0.0214	-0.00913153		91.4001	90.2307	1472.47	508.423
0.0215	-0.00816009		91.5222	90.1391	1464.54	504.456
0.0216	-0.00893725		91.3696	90.2001	1462.1	504.761
0.0217	-0.00854867		91.2781	90.1391	1461.49	503.54
0.0218	-0.00718865		91.3086	89.9255	1463.01	503.845
0.0219	-0.00816009		91.2476	90.1086	1456.3	504.456
0.022	-0.00835438		91.2476	89.895	1457.21	508.728
0.0221	-0.00874296		91.1865	89.956	1450.5	505.371
0.0222	-0.00913153		91.095	89.8645	1452.33	504.15
0.0223	-0.00835438		91.1865	89.895	1451.42	499.878
0.0224	-0.0079658		91.095	89.7424	1455.69	500.183
0.0225	-0.0097144		91.0645	89.8034	1449.59	501.099
0.0226	-0.00854867		91.0645	89.7119	1445.92	499.878
0.0227	-0.00932582		90.9729	89.7424	1442.26	501.709
0.0228	-0.0097144		90.9119	89.6814	1442.57	501.404
0.0229	-0.0079658		90.9729	89.6508	1447.75	502.319
0.023	-0.00854867		90.6677	89.6203	1449.28	501.709
0.0231	-0.00816009		90.6677	89.5898	1450.5	500.488
0.0232	-0.010103		90.7593	89.6203	1447.45	501.099
0.0233	-0.00932582		90.7593	89.5288	1444.4	502.625
0.0234	-0.00952011		90.6372	89.4372	1443.48	501.099
0.0235	-0.00874296		90.6982	89.4372	1443.18	498.352
0.0236	-0.00932582		90.5457	89.3151	1440.43	504.15
0.0237	-0.00854867		90.6677	89.3762	1431.88	497.437
0.0238	-0.00932582		90.4846	89.2846	1434.94	500.183
0.0239	-0.00874296		90.6067	89.2541	1435.24	498.657
0.024	-0.00874296		90.5151	89.132	1432.8	494.08
0.0241	-0.00913153		90.5457	89.1626	1431.27	494.995
0.0242	-0.00932582		90.4236	89.132	1432.8	490.723
0.0243	-0.00660579		90.4541	89.1626	1431.27	489.807
0.0244	-0.00680008		90.4541	89.132	1430.66	493.164
0.0245	-0.00932582		90.3015	89.2541	1433.72	494.385
0.0246	-0.00990868		90.1489	89.01	1430.36	491.943
0.0247	-0.00874296		90.3015	89.0405	1426.09	492.249
0.0248	-0.00854867		90.2405	88.9794	1422.73	489.502
0.0249	-0.00757723		90.0574	88.9794	1421.81	487.976
0.025	-0.00913153		90.0574	88.8269	1426.7	491.028
0.0251	-0.0097144		90.0269	88.7658	1426.09	488.586
0.0252	-0.00777152		90.0269	88.7048	1423.95	486.45
0.0253	-0.00718865		90.0269	88.8269	1425.17	486.755
0.0254	-0.00854867		90.0269	88.7048	1417.24	489.197
0.0255	-0.00816009		89.9963	88.7048	1412.96	486.45
0.0256	-0.00718865		89.9353	88.7048	1413.57	486.145
0.0257	-0.00913153		89.9048	88.6438	1410.22	483.704
0.0258	-0.00874296		89.8743	88.7048	1407.47	486.145
0.0259	-0.00932582		89.9048	88.7353	1411.74	489.807
0.026	-0.00835438		89.7827	88.4912	1418.15	485.84
0.0261	-0.00835438		89.7827	88.5522	1415.1	483.093
0.0262	-0.00854867		89.6912	88.5827	1414.49	484.314
0.0263	-0.00777152		89.6912	88.4912	1413.88	487.671
0.0264	-0.00874296		89.5386	88.3386	1408.39	484.619
0.0265	-0.00835438		89.5081	88.4606	1412.05	486.145
0.0266	-0.00893725		89.5996	88.3691	1416.63	480.652
0.0267	-0.00816009		89.5081	88.247	1409.3	481.262
0.0268	-0.00854867		89.4165	88.125	1408.39	483.704
0.0269	-0.0079658		89.447	88.186	1407.17	484.619
0.027	-0.00874296		89.4165	88.1555	1406.25	482.178
0.0271	-0.0079658		89.447	88.1555	1403.5	481.873
0.0272	-0.00835438		89.386	88.0944	1401.67	482.178
0.0273	-0.0106858		89.386	87.9418	1398.93	475.769
0.0274	-0.00874296		89.325	88.0334	1398.93	475.159
0.0275	-0.00874296		89.2029	88.0639	1396.48	475.159
0.0276	-0.00816009		89.2029	87.9724	1395.87	476.074
0.0277	-0.00757723		89.1418	88.0334	1400.15	477.295
0.0278	-0.00816009		88.9893	87.8808	1397.4	473.938
0.0279	-0.0064115		89.0198	87.8503	1398.62	478.21
0.028	-0.00660579		88.8672	87.7893	1399.84	478.21
0.0281	-0.00757723		88.9282	87.7893	1393.43	477.6
0.0282	-0.00757723		88.8672	87.7587	1390.38	475.464
0.0283	-0.00738294		88.8672	87.6977	1385.8	470.886
0.0284	-0.00893725		88.7756	87.6672	1393.13	473.328
0.0285	-0.0079658		88.8367	87.7282	1391.6	477.295
0.0286	-0.00777152		88.8367	87.6062	1392.82	478.821
0.0287	-0.00816009		88.8367	87.6367	1389.16	475.769
0.0288	-0.00738294		88.7756	87.6062	1383.36	480.347
0.0289	-0.0079658		88.7451	87.4536	1379.09	467.834
0.029	-0.00913153		88.7451	87.3925	1379.09	470.276
0.0291	-0.00835438		88.7451	87.4231	1383.97	471.802
0.0292	-0.00738294		88.623	87.362	1385.19	475.769
0.0293	-0.00718865		88.501	87.301	1382.75	476.074
0.0294	-0.00777152		88.4705	87.2705	1380	472.107
0.0295	-0.00816009		88.4705	87.301	1377.26	469.36
0.0296	-0.00680008		88.4705	87.2705	1377.87	468.445
0.0297	-0.00660579		88.2568	87.2399	1373.9	470.276
0.0298	-0.00854867		88.2874	87.1789	1370.54	469.36
0.0299	-0.00854867		88.3179	87.1789	1369.63	469.36
0.03	-0.00816009		88.2874	87.1789	1371.15	465.088
0.0301	-0.00718865		88.0737	87.0874	1372.07	463.867
0.0302	-0.00738294		88.2263	87.0874	1372.07	467.224
0.0303	-0.00893725		88.1958	87.0874	1369.93	464.783
0.0304	-0.00757723		88.2263	86.9348	1369.32	462.952
0.0305	-0.00738294		88.1958	86.8127	1367.8	465.088
0.0306	-0.00913153		88.1042	86.9043	1368.1	463.562
0.0307	-0.00893725		88.0737	86.8432	1370.54	460.205
0.0308	-0.00582864		88.0737	86.8432	1364.75	461.426
0.0309	-0.00777152		87.9517	86.7211	1365.66	464.783
0.031	-0.00816009		87.9517	86.7211	1367.8	467.834
0.0311	-0.00816009		87.8906	86.7211	1367.49	463.257
0.0312	-0.00680008		87.7686	86.7211	1365.97	461.731
0.0313	-0.00680008		87.7991	86.7211	1360.17	463.257
0.0314	-0.00738294		87.7991	86.7211	1355.29	460.205
0.0315	-0.00757723		87.6465	86.6601	1352.23	456.543
0.0316	-0.00738294		87.7075	86.5991	1354.68	456.238
0.0317	-0.00835438		87.5244	86.5686	1351.93	456.543
0.0318	-0.00777152		87.738	86.477	1356.2	459.595
0.0319	-0.00816009		87.6465	86.416	1351.62	459.29
0.032	-0.0079658		87.6465	86.3244	1351.32	456.543
0.0321	-0.00680008		87.5549	86.2329	1353.76	454.407
0.0322	-0.0079658		87.5244	86.2939	1346.44	453.491
0.0323	-0.00660579		87.5244	86.2023	1343.08	453.796
0.0324	-0.00699437		87.5244	86.2023	1342.77	452.576
0.0325	-0.00835438		87.4329	86.2023	1345.52	457.764
0.0326	-0.0079658		87.3413	86.1718	1347.66	457.459
0.0327	-0.0079658		87.2498	86.2634	1344.6	456.238
0.0328	-0.0079658		87.2803	86.2329	1340.94	452.881
0.0329	-0.00621721		87.1887	86.2023	1339.72	455.017
0.033	-0.00835438		87.0972	86.0803	1338.81	452.576
0.0331	-0.00738294		87.1582	86.0803	1342.77	450.439
0.0332	-0.00854867		87.0972	86.0192	1343.99	451.965
0.0333	-0.00777152		87.0666	85.9887	1336.06	453.491
0.0334	-0.00718865		87.1277	85.8667	1331.48	449.829
0.0335	-0.00777152		87.0666	85.8972	1328.12	448.303
0.0336	-0.00738294		87.0666	85.7751	1327.82	447.388
0.0337	-0.00757723		87.0972	85.6835	1323.85	444.031
0.0338	-0.00854867		87.1277	85.592	1323.55	445.251
0.0339	-0.00854867		87.0361	85.6835	1321.72	446.472
0.034	-0.0079658		86.9751	85.7141	1323.85	445.557
0.0341	-0.00757723		86.8225	85.7751	1328.12	447.388
0.0342	-0.00777152		86.8225	85.6225	1323.55	443.42
0.0343	-0.00835438		86.7615	85.8056	1318.66	442.2
0.0344	-0.00777152		86.7615	85.6225	1320.8	442.505
0.0345	-0.00738294		86.7004	85.531	1319.27	444.336
0.0346	-0.00699437		86.5784	85.592	1318.05	443.42
0.0347	-0.0079658		86.6394	85.4089	1316.53	443.115
0.0348	-0.00816009		86.5784	85.3784	1319.27	443.115
0.0349	-0.00893725		86.4563	85.3173	1315.61	443.42
0.035	-0.00854867		86.5173	85.2258	1313.17	442.81
0.0351	-0.00854867		86.5173	85.2563	1318.66	442.2
0.0352	-0.00816009		86.5479	85.2868	1318.97	440.979
0.0353	-0.00835438		86.4868	85.1647	1317.44	443.726
0.0354	-0.00699437		86.3953	85.1342	1310.42	440.063
0.0355	-0.00777152		86.2427	85.1037	1310.42	440.063
0.0356	-0.00932582		86.3342	85.1342	1311.34	438.843
0.0357	-0.00874296		86.2122	85.1342	1311.65	440.369
0.0358	-0.0097144		86.3037	85.0122	1310.73	439.453
0.0359	-0.00854867		86.1206	85.0122	1306.15	438.538
0.036	-0.00757723		86.2427	84.9511	1303.41	438.232
0.0361	-0.00835438		86.2122	84.8901	1300.05	439.148
0.0362	-0.00874296		86.0901	84.7985	1300.05	437.317
0.0363	-0.00738294		86.0596	84.9816	1300.35	439.453
0.0364	-0.0079658		86.0901	84.7985	1302.19	443.115
0.0365	-0.00757723		85.8459	84.7985	1297.3	439.148
0.0366	-0.00816009		85.968	84.6765	1289.06	438.232
0.0367	-0.00816009		85.907	84.6154	1289.37	435.181
0.0368	-0.00777152		85.9985	84.707	1289.37	433.044
0.0369	-0.00854867		85.8765	84.4934	1294.25	433.655
0.037	-0.00932582		85.8154	84.5544	1292.42	432.739
0.0371	-0.00816009		85.7849	84.5544	1297.91	434.57
0.0372	-0.00893725		85.7849	84.5849	1301.88	433.35
0.0373	-0.00718865		85.6628	84.6459	1296.39	433.96
0.0374	-0.00913153		85.7239	84.4934	1289.98	429.688
0.0375	-0.00913153		85.5713	84.4018	1286.62	427.246
0.0376	-0.0108801		85.6628	84.2187	1289.67	429.077
0.0377	-0.00893725		85.5713	84.4018	1287.84	428.467
0.0378	-0.0079658		85.4797	84.2797	1287.84	430.908
0.0379	-0.00854867		85.5103	84.1882	1283.57	430.298
0.038	-0.0108801		85.4492	84.2492	1280.21	430.908
0.0381	-0.00990868		85.3271	84.2187	1282.04	426.941
0.0382	-0.00854867		85.4492	84.2187	1282.04	430.603
0.0383	-0.0079658		85.4187	84.1272	1285.71	433.655
0.0384	-0.00816009		85.3577	84.0966	1273.19	427.551
0.0385	-0.00913153		85.2966	84.0661	1273.5	424.805
0.0386	-0.00893725		85.144	84.0661	1275.94	421.143
0.0387	-0.0079658		85.144	84.0356	1281.74	426.025
0.0388	-0.00816009		85.083	83.883	1274.72	424.5
0.0389	-0.00816009		85.083	83.7915	1279.3	422.974
0.039	-0.00835438		85.1746	83.7915	1276.55	419.922
0.0391	-0.00854867		85.022	83.7304	1272.89	420.227
0.0392	-0.00952011		85.0525	83.5778	1273.19	421.448
0.0393	-0.00952011		85.083	83.6694	1272.58	420.532
0.0394	-0.00680008		84.9915	83.6694	1270.14	421.448
0.0395	-0.00738294		84.9609	83.6389	1266.48	419.922
0.0396	-0.0097144		85.022	83.5778	1265.87	421.143
0.0397	-0.00816009		84.9304	83.6389	1264.95	419.922
0.0398	-0.00816009		84.8389	83.5473	1264.95	422.058
0.0399	-0.00932582		84.8999	83.5168	1259.77	424.5
0.04	-0.00893725		84.7168	83.5778	1257.93	421.143
0.0401	-0.0097144		84.6863	83.4558	1263.43	419.922
0.0402	-0.00893725		84.6252	83.3947	1259.16	419.312
0.0403	-0.00932582		84.6863	83.3337	1258.54	415.649
0.0404	-0.0112687		84.5032	83.3642	1255.8	414.734
0.0405	-0.0104915		84.5032	83.3947	1253.97	417.175
0.0406	-0.0104915		84.5032	83.2727	1255.19	416.87
0.0407	-0.0097144		84.4421	83.0896	1254.88	419.922
0.0408	-0.0108801		84.5642	83.1201	1252.44	421.448
0.0409	-0.0120459		84.4727	83.2116	1257.93	419.312
0.041	-0.0102973		84.5032	83.1201	1253.05	419.617
0.0411	-0.0106858		84.4116	83.1811	1247.86	418.701
0.0412	-0.0110744		84.3811	83.0896	1247.56	418.091
0.0413	-0.0102973		84.198	83.0285	1247.86	414.734
0.0414	-0.0116573		84.2896	83.059	1246.34	413.513
0.0415	-0.0126287		84.259	83.059	1247.25	413.818
0.0416	-0.0102973		84.1675	82.8454	1249.69	411.682
0.0417	-0.0106858		84.0454	82.937	1244.81	413.513
0.0418	-0.0110744		84.0454	82.7233	1242.98	412.598
0.0419	-0.0112687		84.0454	82.7844	1240.54	411.987
0.042	-0.0116573		83.7402	82.7539	1235.96	413.513
0.0421	-0.0110744		83.9539	82.6928	1236.27	413.208
0.0422	-0.0116573		83.9844	82.6013	1234.74	412.292
0.0423	-0.0110744		83.8928	82.6318	1230.77	412.292
0.0424	-0.0108801		83.8318	82.5708	1231.38	412.598
0.0425	-0.0124344		83.8013	82.6013	1234.44	414.734
0.0426	-0.0118516		83.7402	82.6318	1236.88	412.292
0.0427	-0.0112687		83.5876	82.6318	1238.1	412.292
0.0428	-0.0116573		83.7708	82.5402	1231.08	412.292
0.0429	-0.0106858		83.5571	82.5708	1231.38	407.104
0.043	-0.0097144		83.5571	82.4792	1234.74	407.715
0.0431	-0.0108801		83.4351	82.4792	1231.38	406.494
0.0432	-0.010103		83.4961	82.3266	1232.91	405.579
0.0433	-0.0112687		83.4656	82.4182	1229.25	405.579
0.0434	-0.0102973		83.4656	82.2961	1226.2	407.715
0.0435	-0.0108801		83.374	82.3266	1224.98	406.494
0.0436	-0.0112687		83.374	82.2656	1221.92	403.442
0.0437	-0.0116573		83.313	82.2351	1225.28	404.663
0.0438	-0.0118516		83.374	82.2045	1222.23	402.222
0.0439	-0.0132116		83.313	82.174	1221.31	401.611
0.044	-0.011463		83.252	82.052	1221.01	398.56
0.0441	-0.011463		83.2825	82.2045	1218.26	401.001
0.0442	-0.0108801		83.252	82.0214	1214.9	402.222
0.0443	-0.0126287		83.2825	81.9909	1213.38	397.339
0.0444	-0.0130173		83.1299	81.9909	1215.21	401.306
0.0445	-0.0116573		83.1909	81.9299	1214.9	402.222
0.0446	-0.0116573		83.0994	81.8383	1212.16	397.949
0.0447	-0.0110744		83.0688	81.7773	1215.82	397.339
0.0448	-0.0126287		82.9468	81.8383	1221.62	400.085
0.0449	-0.011463		82.8857	81.8994	1216.43	398.56
0.045	-0.0108801		82.9163	81.7468	1212.77	396.729
0.0451	-0.011463		82.7942	81.7773	1216.74	400.085
0.0452	-0.0112687		82.7332	81.7468	1213.68	396.729
0.0453	-0.0110744		82.7942	81.7163	1212.77	398.865
0.0454	-0.0124344		82.7637	81.5942	1209.41	396.118
0.0455	-0.0126287		82.6416	81.6552	1206.66	397.949
0.0456	-0.0118516		82.6721	81.3806	1212.16	397.949
0.0457	-0.0120459		82.7026	81.4111	1208.5	396.423
0.0458	-0.0112687		82.6111	81.3195	1204.22	392.151
0.0459	-0.0118516		82.6416	81.4721	1205.75	396.118
0.046	-0.0122401		82.55	81.3806	1209.41	403.442
0.0461	-0.012823		82.5806	81.4111	1203	396.423
0.0462	-0.0124344		82.428	81.228	1200.26	394.897
0.0463	-0.0108801		82.489	81.3501	1199.34	393.982
0.0464	-0.0110744		82.3059	81.228	1192.93	391.541
0.0465	-0.0106858		82.3364	81.289	1199.34	392.761
0.0466	-0.0110744		82.2449	81.1975	1199.95	391.235
0.0467	-0.011463		82.2144	81.228	1197.81	391.541
0.0468	-0.0108801		82.1228	81.1975	1190.19	389.404
0.0469	-0.0106858		82.1228	81.1059	1188.96	392.761
0.047	-0.0116573		82.1228	81.0754	1190.19	390.93
0.0471	-0.00990868		82.1533	80.9838	1188.35	388.489
0.0472	-0.0110744		82.1838	80.7397	1182.86	385.132
0.0473	-0.010103		82.1228	80.8923	1183.78	383.606
0.0474	-0.0106858		82.1228	80.8923	1184.39	384.521
0.0475	-0.00990868		82.0923	80.8313	1180.73	383.301
0.0476	-0.010103		82.0312	80.7702	1178.59	387.573
0.0477	-0.0110744		81.9702	80.6787	1181.95	388.794
0.0478	-0.011463		81.8481	80.7397	1181.64	390.32
0.0479	-0.0108801		81.7871	80.8007	1178.89	386.047
0.048	-0.00893725		81.7261	80.7092	1177.98	387.878
0.0481	-0.010103		81.8176	80.8007	1178.28	386.353
0.0482	-0.0112687		81.6345	80.6176	1177.98	384.521
0.0483	-0.0102973		81.665	80.6481	1176.15	386.047
0.0484	-0.00893725		81.4514	80.5871	1172.18	384.521
0.0485	-0.0116573		81.604	80.4956	1167.91	380.859
0.0486	-0.0110744		81.6345	80.4345	1167.6	381.47
0.0487	-0.0102973		81.665	80.3735	1172.18	383.911
0.0488	-0.0108801		81.543	80.1904	1173.71	381.165
0.0489	-0.0097144		81.543	80.2514	1168.52	380.859
0.049	-0.0110744		81.5125	80.2819	1168.21	381.47
0.0491	-0.0118516		81.5125	80.1599	1166.38	379.028
0.0492	-0.0124344		81.4514	80.1599	1169.43	378.418
0.0493	-0.0120459		81.5125	80.0378	1166.38	377.502
0.0494	-0.00990868		81.2378	80.1293	1160.28	376.282
0.0495	-0.0097144		81.2683	80.1599	1163.94	376.892
0.0496	-0.011463		81.1768	80.0378	1166.69	375.061
0.0497	-0.0102973		81.2683	80.0683	1170.04	373.84
0.0498	-0.0116573		81.1768	80.0378	1163.94	371.399
0.0499	-0.0110744		81.0852	80.0683	1166.08	372.925
0.05	-0.0110744		81.0242	79.9462	1166.08	376.587
0.0501	-0.010103		81.1157	79.8242	1155.4	376.587
0.0502	-0.0106858		80.9937	79.7631	1151.12	372.314
0.0503	-0.0102973		80.9326	79.7937	1151.73	372.925
0.0504	-0.0112687		81.0242	79.7326	1153.87	375.061
0.0505	-0.00952011		80.8105	79.6716	1155.7	375.061
0.0506	-0.0104915		80.9631	79.6411	1155.7	371.094
0.0507	-0.0106858		80.8105	79.7937	1154.48	375.061
0.0508	-0.010103		80.8716	79.6411	1148.99	371.094
0.0509	-0.0102973		80.7495	79.6411	1150.82	371.399
0.051	-0.00952011		80.8411	79.6106	1152.95	372.314
0.0511	-0.00874296		80.719	79.519	1148.07	369.568
0.0512	-0.0102973		80.658	79.3969	1144.41	369.263
0.0513	-0.00932582		80.658	79.4885	1145.94	367.737
0.0514	-0.010103		80.658	79.3969	1145.32	368.958
0.0515	-0.0120459		80.6274	79.3969	1144.41	367.737
0.0516	-0.00874296		80.5359	79.2749	1140.44	368.347
0.0517	-0.00913153		80.6885	79.3664	1145.32	372.009
0.0518	-0.00952011		80.4749	79.2749	1144.71	368.042
0.0519	-0.00932582		80.4749	79.2138	1138.92	369.263
0.052	-0.00699437		80.4443	79.1833	1141.36	369.568
0.0521	-0.00952011		80.4138	79.2138	1140.14	364.685
0.0522	-0.00952011		80.3833	79.0918	1140.44	367.126
0.0523	-0.0106858		80.3528	79.1528	1138.92	369.263
0.0524	-0.0104915		80.2612	79.2138	1139.83	372.314
0.0525	-0.0106858		80.2002	79.0612	1131.59	370.483
0.0526	-0.00952011		80.1086	79.0307	1128.54	368.958
0.0527	-0.00893725		80.1697	78.7866	1131.59	367.737
0.0528	-0.00990868		80.1086	78.9392	1134.95	368.042
0.0529	-0.0108801		79.9866	78.9086	1128.85	365.295
0.053	-0.0116573		80.0476	78.9086	1129.15	368.958
0.0531	-0.00990868		79.9561	78.8476	1131.9	370.483
0.0532	-0.0116573		79.895	78.7255	1127.93	368.347
0.0533	-0.010103		80.0171	78.8171	1127.62	366.516
0.0534	-0.00990868		79.8645	78.695	1130.98	364.99
0.0535	-0.0108801		79.8645	78.7866	1133.73	364.38
0.0536	-0.0102973		79.8645	78.7561	1129.76	363.159
0.0537	-0.00952011		79.834	78.573	1132.2	363.464
0.0538	-0.010103		79.7729	78.573	1129.15	359.497
0.0539	-0.0102973		79.6509	78.6035	1125.49	358.887
0.054	-0.011463		79.6509	78.4204	1125.79	362.854
0.0541	-0.0104915		79.6814	78.4814	1124.57	355.225
0.0542	-0.0110744		79.7729	78.4204	1124.27	356.14
0.0543	-0.00952011		79.5593	78.2983	1124.27	358.887
0.0544	-0.0110744		79.4983	78.2983	1121.52	358.887
0.0545	-0.0097144		79.4983	78.2678	1120	359.497
0.0546	-0.00952011		79.4983	78.2678	1117.86	361.633
0.0547	-0.00990868		79.4983	78.2983	1114.81	361.633
0.0548	-0.0122401		79.3152	78.2373	1116.94	356.14
0.0549	-0.0110744		79.3457	78.2067	1110.84	357.971
0.055	-0.00913153		79.2847	78.2067	1109.92	359.802
0.0551	-0.010103		79.3457	78.1762	1114.81	359.192
0.0552	-0.0108801		79.2236	78.1762	1114.2	356.445
0.0553	-0.0106858		79.1931	78.0847	1117.25	356.14
0.0554	-0.00874296		79.1626	77.9626	1116.03	360.107
0.0555	-0.010103		79.01	77.9931	1111.76	357.361
0.0556	-0.00952011		79.071	77.871	1110.23	358.887
0.0557	-0.0120459		79.0405	77.8405	1113.89	361.938
0.0558	-0.011463		79.01	77.8405	1109.31	358.887
0.0559	-0.00990868		78.949	77.7185	1109.31	357.666
0.056	-0.00913153		78.949	77.749	1105.35	354.919
0.0561	-0.00952011		78.9185	77.6879	1104.43	353.088
0.0562	-0.0112687		79.071	77.749	1107.79	354.614
0.0563	-0.0120459		78.949	77.6269	1108.4	356.75
0.0564	-0.00990868		78.949	77.6574	1102.29	355.53
0.0565	-0.0126287		78.8574	77.5354	1098.94	355.53
0.0566	-0.0104915		78.8269	77.6879	1102.6	353.699
0.0567	-0.0104915		78.7048	77.4133	1100.46	352.478
0.0568	-0.0104915		78.7048	77.6574	1095.89	352.478
0.0569	-0.0108801		78.6438	77.3828	1094.97	348.511
0.057	-0.0110744		78.4607	77.4133	1097.72	352.173
0.0571	-0.0104915		78.4607	77.3217	1098.02	349.121
0.0572	-0.0110744		78.4607	77.4438	1095.28	351.562
0.0573	-0.0106858		78.4302	77.3522	1094.67	350.647
0.0574	-0.0106858		78.4912	77.2302	1095.28	348.511
0.0575	-0.0124344		78.3997	77.4133	1094.06	348.816
0.0576	-0.0120459		78.3691	77.2607	1092.53	352.783
0.0577	-0.0116573		78.3997	77.1386	1089.48	349.426
0.0578	-0.0108801		78.3386	77.3217	1085.82	342.407
0.0579	-0.0116573		78.3386	77.1997	1086.73	345.459
0.058	-0.0116573		78.3081	77.1386	1082.15	345.764
0.0581	-0.011463		78.2776	77.0776	1080.63	346.985
0.0582	-0.0118516		78.2166	77.1081	1086.43	345.459
0.0583	-0.0118516		78.186	77.0166	1081.54	339.966
0.0584	-0.0116573		78.0945	76.986	1082.15	339.355
0.0585	-0.0110744		78.0945	76.864	1077.58	341.187
0.0586	-0.0110744		78.0029	76.864	1079.41	345.154
0.0587	-0.0122401		77.8198	76.7114	1076.66	340.881
0.0588	-0.0134059		77.9114	76.7724	1071.17	342.712
0.0589	-0.0118516		77.9419	76.6809	1072.08	341.492
0.059	-0.0106858		77.9114	76.7114	1075.44	342.712
0.0591	-0.0108801		77.9724	76.6198	1076.66	341.797
0.0592	-0.012823		77.8503	76.6198	1071.17	342.712
0.0593	-0.0122401		77.8809	76.6503	1071.47	339.661
0.0594	-0.0120459		77.8503	76.6198	1069.03	337.83
0.0595	-0.0124344		77.8809	76.5588	1074.83	342.407
0.0596	-0.0112687		77.8198	76.5283	1073.61	342.712
0.0597	-0.00990868		77.6978	76.4978	1069.03	341.492
0.0598	-0.00932582		77.6978	76.4978	1065.06	340.576
0.0599	-0.0116573		77.5757	76.4062	1065.06	341.187
0.06	-0.0136002		77.4841	76.4367	1069.95	340.881
0.0601	-0.0112687		77.4841	76.3147	1066.59	340.576
0.0602	-0.0108801		77.4536	76.3452	1060.79	336.914
0.0603	-0.0110744		77.3315	76.2231	1061.71	335.999
0.0604	-0.0112687		77.3926	76.1926	1060.18	337.524
0.0605	-0.011463		77.24	76.2231	1065.06	337.83
0.0606	-0.010103		77.301	76.1926	1065.06	335.693
0.0607	-0.0102973		77.301	75.979	1059.88	335.083
0.0608	-0.00952011		77.301	76.1315	1054.69	331.726
0.0609	-0.010103		77.301	75.9179	1054.99	331.421
0.061	-0.0108801		77.2705	76.0095	1054.38	332.947
0.0611	-0.0118516		77.2095	75.979	1052.25	335.693
0.0612	-0.0118516		77.24	75.8874	1047.97	328.064
0.0613	-0.0108801		77.2095	75.7653	1051.94	331.116
0.0614	-0.0124344		77.0569	75.7959	1053.16	331.421
0.0615	-0.0116573		77.0569	75.7653	1057.43	332.336
0.0616	-0.0124344		76.9653	75.7959	1055.6	329.59
0.0617	-0.0118516		76.8738	75.6433	1047.06	331.726
0.0618	-0.011463		76.9043	75.7348	1044.92	332.336
0.0619	-0.0108801		76.6602	75.5822	1047.67	326.843
0.062	-0.011463		76.8127	75.5822	1050.72	330.2
0.0621	-0.0102973		76.8127	75.5822	1047.06	329.285
0.0622	-0.0110744		76.7822	75.6127	1047.06	326.233
0.0623	-0.0104915		76.7212	75.4602	1044.92	329.285
0.0624	-0.010103		76.7822	75.3991	1041.56	325.317
0.0625	-0.0112687		76.7517	75.4296	1044.01	327.148
0.0626	-0.0112687		76.6602	75.3991	1040.65	324.402
0.0627	-0.0106858		76.6907	75.3381	1038.82	327.454
0.0628	-0.0106858		76.6602	75.2771	1033.94	327.454
0.0629	-0.0108801		76.4771	75.2771	1040.34	328.979
0.063	-0.0116573		76.3855	75.1855	1043.7	329.285
0.0631	-0.0110744		76.4465	75.1855	1036.68	326.538
0.0632	-0.0112687		76.2939	75.216	1031.8	321.96
0.0633	-0.0102973		76.3245	75.2465	1032.71	324.402
0.0634	-0.010103		76.2634	75.1855	1029.97	323.791
0.0635	-0.0108801		76.1719	75.0634	1028.14	320.74
0.0636	-0.0116573		76.2329	75.0634	1034.85	322.266
0.0637	-0.0110744		76.1414	75.0024	1033.94	319.214
0.0638	-0.00990868		76.2634	74.9414	1027.83	321.045
0.0639	-0.0108801		76.2634	74.8803	1026.92	320.129
0.064	-0.011463		76.2024	74.7888	1025.09	315.247
0.0641	-0.0112687		76.1719	74.8193	1023.25	319.214
0.0642	-0.011463		76.1414	74.7888	1019.29	316.162
0.0643	-0.0104915		76.0803	74.6362	1022.34	316.772
0.0644	-0.0106858		76.0498	74.6667	1022.64	316.772
0.0645	-0.0110744		75.9888	74.7583	1025.39	321.96
0.0646	-0.0106858		75.8972	74.6057	1026.31	317.383
0.0647	-0.0106858		75.8362	74.7888	1024.78	317.993
0.0648	-0.0102973		75.7141	74.6972	1021.12	320.74
0.0649	-0.0102973		75.8362	74.6667	1022.95	321.655
0.065	-0.0106858		75.7141	74.6057	1021.42	320.74
0.0651	-0.0104915		75.592	74.6362	1017.46	323.181
0.0652	-0.010103		75.6531	74.4226	1015.93	323.181
0.0653	-0.0106858		75.6836	74.4531	1018.68	318.604
0.0654	-0.0106858		75.7141	74.4531	1017.76	319.824
0.0655	-0.0112687		75.6226	74.3615	1018.37	319.824
0.0656	-0.0110744		75.6226	74.3005	1014.4	316.467
0.0657	-0.00990868		75.5005	74.331	1015.93	319.519
0.0658	-0.0108801		75.4395	74.2089	1014.71	317.688
0.0659	-0.0110744		75.5005	74.2089	1012.27	319.214
0.066	-0.00952011		75.47	74.2089	1011.05	314.941
0.0661	-0.0106858		75.3479	74.2089	1007.39	313.416
0.0662	-0.0112687		75.3479	73.9953	1007.39	314.026
0.0663	-0.0122401		75.2869	74.0869	1004.94	314.636
0.0664	-0.0104915		75.1953	74.0258	1005.55	314.026
0.0665	-0.0104915		75.1953	74.0258	1001.59	311.279
0.0666	-0.0110744		75.0427	74.0564	999.756	313.416
0.0667	-0.0116573		75.1038	74.0258	997.314	310.669
0.0668	-0.0110744		75.1648	73.9648	1001.59	310.669
0.0669	-0.0108801		75.0427	73.8122	1003.72	312.5
0.067	-0.011463		75.1343	73.8427	1000.67	307.007
0.0671	-0.0102973		75.1038	73.7817	1000.98	308.228
0.0672	-0.010103		75.0122	73.8122	998.23	309.753
0.0673	-0.0112687		74.9512	73.6901	997.009	308.228
0.0674	-0.00952011		74.8596	73.7817	993.958	307.617
0.0675	-0.00952011		74.8901	73.6901	993.652	307.312
0.0676	-0.00952011		74.7681	73.7207	994.263	303.345
0.0677	-0.0102973		74.7375	73.6291	992.432	305.481
0.0678	-0.0102973		74.7375	73.5376	996.704	305.481
0.0679	-0.0104915		74.6765	73.5376	999.756	306.702
0.068	-0.00835438		74.646	73.385	995.789	303.65
0.0681	-0.00913153		74.585	73.5376	988.159	305.481
0.0682	-0.00874296		74.646	73.4155	992.737	309.143
0.0683	-0.0102973		74.5239	73.3239	992.432	309.143
0.0684	-0.0104915		74.5544	73.2934	989.075	309.448
0.0685	-0.00990868		74.5544	73.4155	989.685	307.312
0.0686	-0.00913153		74.4934	73.2934	984.497	303.65
0.0687	-0.010103		74.3713	73.385	987.854	302.124
0.0688	-0.00990868		74.4324	73.2629	985.413	299.377
0.0689	-0.0102973		74.3103	73.1713	989.38	304.26
0.069	-0.0110744		74.2188	73.0188	989.99	303.04
0.0691	-0.00990868		74.3103	73.2019	989.38	303.345
0.0692	-0.0106858		74.1882	73.0188	985.413	301.819
0.0693	-0.0112687		74.1882	73.0188	980.53	299.683
0.0694	-0.0097144		74.0967	72.9272	982.666	298.462
0.0695	-0.0102973		74.0662	72.8967	986.023	301.819
0.0696	-0.0116573		74.1577	72.8051	981.445	302.429
0.0697	-0.0112687		74.0356	72.8662	977.783	300.903
0.0698	-0.0124344		74.0051	72.8662	977.478	302.429
0.0699	-0.0112687		74.0051	72.8051	979.309	301.819
0.07	-0.0110744		73.9441	72.6831	977.478	298.462
0.0701	-0.0104915		73.9136	72.7441	976.868	297.546
0.0702	-0.0102973		73.8525	72.7746	979.919	299.377
0.0703	-0.0110744		73.8525	72.8051	975.342	299.683
0.0704	-0.011463		73.7	72.622	974.731	301.209
0.0705	-0.0097144		73.7305	72.6831	977.173	302.429
0.0706	-0.0110744		73.5474	72.5915	971.68	300.293
0.0707	-0.0106858		73.6084	72.5915	975.647	298.157
0.0708	-0.0116573		73.5168	72.5305	974.121	297.852
0.0709	-0.0112687		73.6389	72.3779	978.394	299.072
0.071	-0.0110744		73.5474	72.1032	973.816	296.326
0.0711	-0.0108801		73.5474	72.2558	968.323	295.41
0.0712	-0.0116573		73.5474	72.1948	969.849	297.852
0.0713	-0.0108801		73.5474	72.2558	962.524	294.8
0.0714	-0.0110744		73.5168	72.2863	961.609	296.936
0.0715	-0.0108801		73.6084	72.3168	964.05	295.105
0.0716	-0.0108801		73.4863	72.2253	960.693	293.884
0.0717	-0.011463		73.3948	72.2863	959.167	292.358
0.0718	-0.011463		73.3948	72.1948	960.083	294.189
0.0719	-0.0108801		73.2727	72.1643	961.914	295.105
0.072	-0.0104915		73.2422	72.1643	959.167	292.664
0.0721	-0.0102973		73.1506	72.0727	959.778	294.8
0.0722	-0.00990868		72.9675	72.0727	959.473	294.495
0.0723	-0.010103		73.0896	71.8896	960.693	295.105
0.0724	-0.011463		72.998	71.9201	960.083	294.189
0.0725	-0.00932582		72.998	71.8286	961.304	298.157
0.0726	-0.0102973		73.0286	71.737	959.167	294.495
0.0727	-0.0097144		72.9675	71.7675	959.473	291.443
0.0728	-0.00932582		72.9065	71.737	960.083	294.189
0.0729	-0.0110744		72.998	71.7675	953.674	291.443
0.073	-0.0097144		72.876	71.6455	950.012	292.358
0.0731	-0.0110744		72.9065	71.6455	950.012	292.664
0.0732	-0.0120459		72.8455	71.737	948.792	289.917
0.0733	-0.0110744		72.876	71.6149	948.181	288.391
0.0734	-0.0102973		72.7844	71.5844	947.876	290.833
0.0735	-0.0106858		72.8149	71.6149	946.045	287.781
0.0736	-0.0104915		72.6929	71.4318	945.74	285.645
0.0737	-0.0102973		72.5708	71.4013	944.519	289.001
0.0738	-0.00913153		72.3877	71.3403	945.129	284.729
0.0739	-0.0102973		72.4792	71.3098	946.35	288.696
0.074	-0.010103		72.4487	71.3708	941.162	287.17
0.0741	-0.00952011		72.4487	71.2487	940.247	285.339
0.0742	-0.0108801		72.3572	71.1572	942.688	284.119
0.0743	-0.0106858		72.4182	71.1572	940.857	281.372
0.0744	-0.0106858		72.4792	71.1877	944.519	287.476
0.0745	-0.00932582		72.3877	71.0656	944.824	284.424
0.0746	-0.00932582		72.3572	71.1572	938.11	282.288
0.0747	-0.00893725		72.3572	71.0656	935.364	282.288
0.0748	-0.0108801		72.3267	71.0961	936.584	286.56
0.0749	-0.0102973		72.2656	71.0656	938.11	285.95
0.075	-0.0104915		72.2351	70.9436	939.026	283.813
0.0751	-0.0108801		72.0825	70.8825	938.11	282.288
0.0752	-0.0102973		71.991	70.7605	934.448	280.457
0.0753	-0.0097144		71.8994	70.8215	933.838	283.508
0.0754	-0.00874296		71.8079	70.791	935.974	278.625
0.0755	-0.010103		71.8994	70.791	933.533	282.898
0.0756	-0.0104915		71.8689	70.6994	930.176	281.982
0.0757	-0.0106858		71.8384	70.6384	928.345	279.236
0.0758	-0.00990868		71.8689	70.5773	929.565	281.677
0.0759	-0.0102973		71.8994	70.6079	924.683	280.151
0.076	-0.00932582		71.991	70.5773	928.65	283.203
0.0761	-0.011463		71.8994	70.5163	928.345	278.015
0.0762	-0.0106858		71.7468	70.4553	926.208	278.625
0.0763	-0.0112687		71.8384	70.4858	926.208	280.457
0.0764	-0.00952011		71.7468	70.4858	929.26	280.762
0.0765	-0.0106858		71.6858	70.4248	927.429	277.71
0.0766	-0.011463		71.5027	70.3942	928.345	279.846
0.0767	-0.0104915		71.5942	70.2722	924.072	275.574
0.0768	-0.0108801		71.4722	70.2417	923.767	275.879
0.0769	-0.0110744		71.4722	70.2417	926.208	278.625
0.077	-0.0110744		71.3196	70.1806	925.903	277.405
0.0771	-0.00990868		71.3501	70.2417	920.41	274.963
0.0772	-0.00932582		71.1975	70.2417	922.241	278.015
0.0773	-0.010103		71.3196	70.0585	919.189	280.762
0.0774	-0.0106858		71.2891	70.2111	917.664	277.405
0.0775	-0.0104915		71.2585	70.0891	913.391	273.132
0.0776	-0.0118516		71.2891	70.0891	917.664	272.522
0.0777	-0.0110744		71.1975	69.967	917.664	272.522
0.0778	-0.0110744		71.106	69.906	910.034	273.743
0.0779	-0.010103		71.167	69.8449	912.17	275.269
0.078	-0.0102973		71.106	69.8144	914.307	275.574
0.0781	-0.0104915		71.0449	69.7229	908.508	270.996
0.0782	-0.0118516		70.9229	69.7839	908.508	274.353
0.0783	-0.010103		70.9839	69.7534	911.56	271.912
0.0784	-0.0102973		70.9839	69.7534	907.593	272.827
0.0785	-0.0108801		71.0144	69.6618	907.898	274.353
0.0786	-0.0102973		70.7703	69.6618	906.677	271.301
0.0787	-0.00952011		70.7703	69.6618	902.71	269.775
0.0788	-0.0102973		70.8313	69.5703	908.203	271.301
0.0789	-0.0102973		70.7703	69.6923	908.508	270.691
0.079	-0.0118516		70.8313	69.6008	911.56	270.691
0.0791	-0.010103		70.7397	69.5092	904.236	268.86
0.0792	-0.00952011		70.7397	69.4177	903.32	270.081
0.0793	-0.0108801		70.6177	69.4177	904.236	270.081
0.0794	-0.0110744		70.6482	69.4177	903.32	270.691
0.0795	-0.0118516		70.5566	69.3566	906.067	270.386
0.0796	-0.0106858		70.5872	69.2651	904.541	264.587
0.0797	-0.012823		70.4956	69.2956	903.931	268.555
0.0798	-0.0126287		70.4346	69.2651	901.794	266.418
0.0799	-0.011463		70.343	69.2346	896.606	264.587
0.08	-0.0104915		70.343	69.1735	895.691	267.639
0.0801	-0.0118516		70.3125	69.1735	892.944	269.47
0.0802	-0.0120459		70.343	69.082	894.47	266.113
0.0803	-0.0122401		70.2515	69.2041	895.996	268.555
0.0804	-0.0110744		70.2515	69.1125	895.081	266.724
0.0805	-0.0110744		70.1904	68.9904	891.113	265.503
0.0806	-0.0106858		70.282	68.9904	892.639	267.944
0.0807	-0.010103		70.1599	68.9294	888.062	269.165
0.0808	-0.010103		70.1599	68.8989	886.841	267.334
0.0809	-0.011463		70.0073	68.8073	887.451	263.672
0.081	-0.0106858		70.0378	68.6547	885.62	261.841
0.0811	-0.0122401		70.0073	68.7158	884.399	263.367
0.0812	-0.0118516		69.9463	68.8073	884.705	264.282
0.0813	-0.0108801		69.8853	68.5937	885.62	264.282
0.0814	-0.0126287		69.8547	68.7463	886.841	264.587
0.0815	-0.0118516		69.7937	68.6547	884.399	262.146
0.0816	-0.0108801		69.7937	68.6853	885.925	260.925
0.0817	-0.0108801		69.7632	68.7158	884.399	260.315
0.0818	-0.0102973		69.6411	68.6242	878.296	258.179
0.0819	-0.0116573		69.6411	68.5937	878.296	258.179
0.082	-0.012823		69.5496	68.5327	883.484	262.146
0.0821	-0.0104915		69.519	68.4716	880.127	261.23
0.0822	-0.0130173		69.4885	68.4411	876.77	261.23
0.0823	-0.011463		69.4885	68.3801	874.329	258.179
0.0824	-0.0108801		69.4275	68.4106	879.211	260.315
0.0825	-0.0112687		69.3054	68.2885	880.127	260.315
0.0826	-0.0110744		69.458	68.319	874.939	260.315
0.0827	-0.0120459		69.3359	68.258	874.329	259.399
0.0828	-0.0130173		69.2139	68.197	877.075	260.925
0.0829	-0.0112687		69.2444	68.0749	875.854	261.23
0.083	-0.0112687		69.1834	68.1359	875.244	261.536
0.0831	-0.0126287		69.1834	68.0444	871.887	259.705
0.0832	-0.0102973		69.2139	68.0444	870.667	256.958
0.0833	-0.0118516		69.1223	67.9834	873.718	262.451
0.0834	-0.0118516		69.0918	67.9528	870.361	262.451
0.0835	-0.0118516		69.0308	67.8918	867.615	260.62
0.0836	-0.0120459		69.0918	67.9223	869.751	261.536
0.0837	-0.0108801		69.0613	67.8308	866.699	258.179
0.0838	-0.0112687		69.0308	67.8613	866.394	258.179
0.0839	-0.0116573		69.0002	67.7697	863.037	256.042
0.084	-0.0122401		68.9087	67.8308	859.68	253.296
0.0841	-0.0112687		68.8171	67.8002	859.375	251.16
0.0842	-0.0102973		68.7256	67.7087	863.953	254.517
0.0843	-0.0120459		68.8477	67.6782	859.985	252.991
0.0844	-0.0120459		68.7256	67.7087	853.882	249.329
0.0845	-0.0112687		68.6646	67.4951	857.239	251.16
0.0846	-0.0116573		68.6951	67.5866	855.713	250.549
0.0847	-0.012823		68.573	67.5561	854.492	251.465
0.0848	-0.0122401		68.6035	67.4646	856.628	251.465
0.0849	-0.0116573		68.6035	67.4646	852.966	252.075
0.085	-0.0120459		68.6035	67.2814	852.661	250.549
0.0851	-0.0110744		68.4814	67.2509	853.271	251.465
0.0852	-0.011463		68.512	67.434	853.882	252.686
0.0853	-0.011463		68.3594	67.4035	850.525	249.939
0.0854	-0.0118516		68.3899	67.373	851.135	248.718
0.0855	-0.0124344		68.3899	67.3425	848.694	249.939
0.0856	-0.0104915		68.3289	67.2204	847.473	249.329
0.0857	-0.00835438		68.0542	67.1594	847.168	249.939
0.0858	-0.0106858		68.1458	67.1899	848.083	249.023
0.0859	-0.0108801		68.1152	67.1289	850.83	249.023
0.086	-0.0116573		68.2068	67.0678	850.22	245.667
0.0861	-0.0108801		68.1458	66.9152	845.947	247.803
0.0862	-0.0124344		68.0847	66.7932	841.675	245.056
0.0863	-0.0104915		68.0542	66.9458	844.421	244.751
0.0864	-0.0110744		68.0847	66.8237	836.487	242.92
0.0865	-0.0097144		67.9932	66.8237	833.13	245.056
0.0866	-0.00932582		68.1458	66.7932	836.487	245.056
0.0867	-0.0110744		67.9932	66.8237	835.266	246.277
0.0868	-0.0102973		67.9321	66.7321	836.182	245.361
0.0869	-0.011463		67.9016	66.8847	841.675	248.718
0.087	-0.0122401		67.8711	66.8542	840.759	245.972
0.0871	-0.0106858		67.7185	66.7321	838.623	244.446
0.0872	-0.0110744		67.749	66.6711	838.623	246.582
0.0873	-0.0106858		67.5964	66.6711	830.383	244.751
0.0874	-0.010103		67.5964	66.5185	834.045	244.446
0.0875	-0.010103		67.627	66.488	832.825	240.784
0.0876	-0.00893725		67.5049	66.549	828.857	237.732
0.0877	-0.0097144		67.4438	66.3964	827.942	239.868
0.0878	-0.00835438		67.4744	66.3659	826.721	241.699
0.0879	-0.0106858		67.5049	66.3964	827.942	241.394
0.088	-0.0116573		67.4438	66.2439	828.247	239.563
0.0881	-0.0110744		67.4744	66.1828	828.552	243.53
0.0882	-0.00854867		67.4744	66.0302	827.332	241.394
0.0883	-0.00990868		67.4744	66.1523	827.332	240.479
0.0884	-0.00990868		67.4438	66.0913	827.026	238.953
0.0885	-0.0106858		67.3218	66.1523	829.163	239.563
0.0886	-0.0110744		67.3218	66.0607	829.468	236.511
0.0887	-0.0104915		67.2302	66.0913	825.5	236.816
0.0888	-0.00932582		67.1997	65.9997	823.975	234.68
0.0889	-0.00990868		67.0776	65.9387	823.364	233.154
0.089	-0.0110744		67.0776	65.8471	822.449	235.901
0.0891	-0.0102973		66.864	65.9082	820.007	236.206
0.0892	-0.00952011		67.0166	65.8471	823.669	236.816
0.0893	-0.0102973		67.0776	65.7861	827.026	235.596
0.0894	-0.00990868		67.0776	65.7251	819.092	229.797
0.0895	-0.0102973		67.0776	65.7556	817.566	232.849
0.0896	-0.0108801		67.1082	65.7556	812.378	235.291
0.0897	-0.00913153		66.9556	65.6945	818.481	236.816
0.0898	-0.0102973		66.9556	65.7556	817.261	233.154
0.0899	-0.0102973		66.8945	65.6945	817.566	237.122
0.09	-0.0102973		66.864	65.603	815.125	234.985
0.0901	-0.0106858		66.8335	65.5725	816.04	232.849
0.0902	-0.011463		66.7114	65.5725	815.43	233.154
0.0903	-0.0097144		66.6199	65.5114	812.683	231.934
0.0904	-0.0097144		66.4062	65.5114	813.599	234.68
0.0905	-0.0108801		66.4673	65.3283	806.274	231.018
0.0906	-0.0108801		66.4978	65.2978	804.138	231.628
0.0907	-0.0102973		66.5283	65.3283	807.495	230.713
0.0908	-0.0106858		66.4978	65.2063	811.768	233.154
0.0909	-0.0110744		66.5588	65.1757	809.021	233.459
0.091	-0.0110744		66.4673	65.2673	805.054	228.271
0.0911	-0.00913153		66.4673	65.1757	804.138	228.577
0.0912	-0.0118516		66.4062	65.1757	802.612	227.661
0.0913	-0.0102973		66.4673	65.1147	806.58	230.713
0.0914	-0.00932582		66.2231	65.1147	805.664	228.577
0.0915	-0.0102973		66.2842	65.0842	804.138	230.408
0.0916	-0.0108801		66.2842	64.9316	802.307	230.103
0.0917	-0.0126287		66.2231	64.9621	804.443	231.628
0.0918	-0.0104915		66.1621	64.9926	802.002	229.492
0.0919	-0.0104915		66.0706	64.8706	797.119	231.018
0.092	-0.00874296		66.1011	64.8706	796.509	233.154
0.0921	-0.0102973		65.979	64.779	798.035	229.492
0.0922	-0.0116573		65.918	64.779	797.729	226.44
0.0923	-0.0097144		65.8264	64.779	798.645	227.356
0.0924	-0.00893725		65.918	64.718	795.898	225.525
0.0925	-0.0097144		65.8569	64.6264	794.983	222.473
0.0926	-0.00874296		65.8875	64.6569	797.424	222.778
0.0927	-0.00952011		65.7959	64.6875	797.424	225.83
0.0928	-0.0106858		65.7654	64.5959	793.152	221.863
0.0929	-0.011463		65.7654	64.5654	794.373	225.525
0.093	-0.011463		65.7043	64.4738	792.236	224.915
0.0931	-0.0104915		65.7959	64.4128	790.71	223.389
0.0932	-0.0110744		65.7349	64.3212	792.847	223.694
0.0933	-0.0110744		65.5823	64.3518	792.542	227.661
0.0934	-0.0102973		65.5823	64.2907	789.185	225.22
0.0935	-0.0110744		65.5212	64.2602	788.879	223.999
0.0936	-0.0118516		65.4602	64.2907	785.217	224.609
0.0937	-0.0124344		65.4297	64.1381	784.912	224.915
0.0938	-0.0106858		65.4602	64.1992	786.133	223.694
0.0939	-0.0102973		65.3381	64.2602	788.879	225.525
0.094	-0.0118516		65.3687	64.2907	787.659	225.83
0.0941	-0.011463		65.3687	64.1992	787.659	221.558
0.0942	-0.010103		65.3687	64.1687	784.607	220.337
0.0943	-0.010103		65.3076	64.0466	782.166	220.947
0.0944	-0.010103		65.155	64.0466	785.217	221.558
0.0945	-0.010103		65.2161	63.9855	783.081	222.473
0.0946	-0.0108801		65.1855	63.955	780.334	220.032
0.0947	-0.0079658		65.033	63.7719	784.607	221.863
0.0948	-0.0102973		65.0024	63.7719	786.133	223.694
0.0949	-0.0118516		64.9414	63.894	781.86	224.915
0.095	-0.0106858		64.9414	63.7414	780.64	222.168
0.0951	-0.00893725		64.9109	63.7109	781.86	220.642
0.0952	-0.0108801		64.8193	63.7414	778.198	225.525
0.0953	-0.0102973		64.7888	63.6804	777.588	221.252
0.0954	-0.0106858		64.8499	63.6499	778.503	221.558
0.0955	-0.00913153		64.7583	63.7109	781.25	220.337
0.0956	-0.0108801		64.7583	63.7109	780.029	218.506
0.0957	-0.0110744		64.7583	63.7719	776.672	217.59
0.0958	-0.0110744		64.6973	63.4973	773.315	216.37
0.0959	-0.0102973		64.7278	63.4667	777.283	219.421
0.096	-0.00990868		64.4836	63.4362	771.179	215.759
0.0961	-0.0102973		64.5752	63.3752	771.179	221.558
0.0962	-0.0104915		64.5142	63.3752	770.569	219.116
0.0963	-0.0120459		64.4836	63.2836	770.264	216.37
0.0964	-0.0116573		64.4836	63.1311	770.874	216.675
0.0965	-0.0120459		64.4531	63.2531	770.264	215.759
0.0966	-0.0116573		64.3311	63.2226	767.822	216.064
0.0967	-0.0108801		64.3005	63.2836	763.55	215.149
0.0968	-0.0112687		64.27	63.2226	765.686	215.149
0.0969	-0.0112687		64.2395	63.1616	765.076	211.182
0.097	-0.0124344		64.209	63.1921	763.855	215.454
0.0971	-0.0124344		64.209	63.009	766.602	213.013
0.0972	-0.0110744		64.1479	63.0395	765.381	213.013
0.0973	-0.011463		64.1479	62.9174	769.043	216.37
0.0974	-0.0112687		64.1785	62.9785	765.686	215.149
0.0975	-0.0112687		64.1785	62.8869	764.16	213.013
0.0976	-0.0118516		63.9038	62.8259	760.193	213.013
0.0977	-0.012823		64.0259	62.7343	763.855	212.402
0.0978	-0.0136002		63.9954	62.7343	762.634	207.825
0.0979	-0.0116573		63.9038	62.8259	761.108	211.182
0.098	-0.0126287		63.8733	62.5512	762.329	211.792
0.0981	-0.0120459		63.7817	62.7038	757.446	209.656
0.0982	-0.0120459		63.8428	62.6733	759.277	210.876
0.0983	-0.0126287		63.8428	62.5817	759.277	205.994
0.0984	-0.0122401		63.8428	62.5817	756.226	209.351
0.0985	-0.0120459		63.7207	62.6428	752.563	204.468
0.0986	-0.0124344		63.7817	62.4902	753.174	204.468
0.0987	-0.0126287		63.8123	62.5512	751.953	202.026
0.0988	-0.0126287		63.7512	62.5207	749.512	202.942
0.0989	-0.0108801		63.6902	62.4597	749.512	204.163
0.099	-0.0110744		63.6902	62.3376	753.479	204.773
0.0991	-0.0118516		63.5986	62.3681	751.648	204.468
0.0992	-0.0116573		63.4155	62.246	746.46	204.773
0.0993	-0.0106858		63.4766	62.3071	747.986	206.909
0.0994	-0.0116573		63.446	62.246	746.46	205.688
0.0995	-0.0106858		63.3545	62.2155	748.291	204.163
0.0996	-0.0108801		63.2935	62.124	749.207	204.773
0.0997	-0.0116573		63.2019	62.185	749.512	205.383
0.0998	-0.0122401		63.2935	62.0629	750.122	204.773
0.0999	-0.0118516		63.0798	62.124	746.765	206.299
0.1	-0.011463		63.1104	62.0935	747.375	205.688
0.1001	-0.0118516		63.0798	62.0629	741.577	203.247
0.1002	-0.0110744		63.0798	61.8798	743.713	205.383
0.1003	-0.0120459		63.1409	61.8798	739.441	201.721
0.1004	-0.0112687		63.1409	61.7883	739.441	204.163
0.1005	-0.0120459		63.0188	61.7883	738.22	202.942
0.1006	-0.0102973		63.0493	61.6662	738.22	199.585
0.1007	-0.0110744		62.9883	61.7272	736.694	202.637
0.1008	-0.0106858		62.8662	61.7272	738.525	205.078
0.1009	-0.0116573		62.8967	61.7578	740.356	202.637
0.101	-0.010103		62.8052	61.6967	736.694	201.111
0.1011	-0.00990868		62.7136	61.7272	733.337	198.364
0.1012	-0.0120459		62.7441	61.4221	736.694	198.669
0.1013	-0.0108801		62.6831	61.5441	733.948	200.806
0.1014	-0.0106858		62.7136	61.5747	732.727	201.111
0.1015	-0.0112687		62.7441	61.4831	733.337	199.28
0.1016	-0.0124344		62.6221	61.4831	728.149	198.669
0.1017	-0.0116573		62.8357	61.361	728.455	197.754
0.1018	-0.0120459		62.6526	61.3	732.117	200.195
0.1019	-0.011463		62.5916	61.3	729.675	195.312
0.102	-0.0130173		62.5305	61.3	727.234	198.364
0.1021	-0.0106858		62.5305	61.1779	728.149	201.721
0.1022	-0.00990868		62.4084	61.239	726.013	201.721
0.1023	-0.0106858		62.3474	61.2084	721.436	198.975
0.1024	-0.0106858		62.2253	61.0559	723.572	198.364
0.1025	-0.011463		62.2559	61.1169	728.149	197.449
0.1026	-0.011463		62.1033	61.1169	728.455	194.702
0.1027	-0.0118516		62.1948	61.0864	723.877	193.176
0.1028	-0.0116573		62.1033	60.9948	718.689	193.176
0.1029	-0.010103		62.1643	60.9948	718.384	192.871
0.103	-0.0110744		62.0728	60.9338	723.572	198.059
0.1031	-0.0110744		62.1643	60.8117	725.403	203.552
0.1032	-0.012823		62.1643	60.7202	720.52	198.669
0.1033	-0.0118516		62.1643	60.7507	719.299	195.312
0.1034	-0.0110744		62.0728	60.6896	719.299	198.059
0.1035	-0.0110744		62.0728	60.5676	716.858	195.618
0.1036	-0.0124344		61.9812	60.6896	715.027	198.364
0.1037	-0.010103		61.9202	60.6591	714.111	193.481
0.1038	-0.011463		61.8591	60.6286	714.417	194.092
0.1039	-0.0124344		61.7981	60.5981	715.027	195.618
0.104	-0.011463		61.676	60.6591	716.553	195.312
0.1041	-0.0104915		61.7676	60.5981	715.942	194.397
0.1042	-0.00952011		61.676	60.6286	717.468	193.787
0.1043	-0.010103		61.6455	60.5371	718.384	197.144
0.1044	-0.0110744		61.676	60.5065	712.891	192.566
0.1045	-0.0116573		61.5845	60.415	709.229	185.852
0.1046	-0.0108801		61.554	60.2929	714.111	191.956
0.1047	-0.0108801		61.5234	60.3234	707.397	190.125
0.1048	-0.0106858		61.5234	60.2319	705.872	189.819
0.1049	-0.0112687		61.5234	60.2624	708.618	189.819
0.105	-0.0106858		61.5234	60.1708	706.787	190.43
0.1051	-0.00932582		61.4624	60.0793	706.177	191.65
0.1052	-0.010103		61.4014	60.2014	705.872	191.65
0.1053	-0.0116573		61.3098	60.1098	706.177	187.988
0.1054	-0.0120459		61.3098	60.2014	703.43	189.819
0.1055	-0.0104915		61.2183	60.1098	704.346	189.514
0.1056	-0.00990868		61.1572	59.9572	704.346	185.852
0.1057	-0.0097144		61.0657	59.9877	704.041	190.43
0.1058	-0.0104915		61.0657	59.9572	705.566	188.599
0.1059	-0.0106858		61.0352	59.8657	703.43	191.956
0.106	-0.011463		61.0962	59.8962	708.923	193.787
0.1061	-0.00990868		61.0352	59.7741	705.566	189.514
0.1062	-0.0106858		61.0657	59.8352	700.989	189.819
0.1063	-0.0106858		60.9436	59.8352	698.242	186.768
0.1064	-0.00990868		61.0352	59.7131	700.684	188.599
0.1065	-0.00990868		61.0352	59.8046	702.82	186.157
0.1066	-0.0108801		60.9436	59.6826	701.904	186.768
0.1067	-0.0112687		60.8826	59.53	701.904	184.326
0.1068	-0.0116573		60.791	59.6826	696.716	182.19
0.1069	-0.0108801		60.8215	59.6215	694.58	183.105
0.107	-0.0104915		60.6689	59.53	697.632	185.852
0.1071	-0.010103		60.6384	59.53	697.937	188.904
0.1072	-0.0106858		60.5164	59.591	695.496	188.293
0.1073	-0.0102973		60.4553	59.4384	697.021	188.293
0.1074	-0.0102973		60.4553	59.3164	697.937	186.462
0.1075	-0.010103		60.4553	59.2553	691.833	185.547
0.1076	-0.00952011		60.3943	59.2858	692.444	184.326
0.1077	-0.00952011		60.3943	59.2553	691.223	182.495
0.1078	-0.00990868		60.3943	59.2553	690.613	184.937
0.1079	-0.0108801		60.2417	59.1333	687.866	184.937
0.108	-0.0112687		60.3027	59.1943	687.561	184.937
0.1081	-0.0104915		60.3333	59.1027	689.087	184.937
0.1082	-0.0106858		60.2112	59.2248	687.561	182.19
0.1083	-0.010103		60.2722	58.9807	688.477	183.716
0.1084	-0.0110744		60.2112	59.0112	684.509	182.8
0.1085	-0.0110744		60.1807	59.0112	683.899	182.19
0.1086	-0.00990868		60.0281	58.9196	683.899	181.58
0.1087	-0.00952011		60.0586	58.9501	686.035	184.631
0.1088	-0.010103		60.0586	58.8891	684.814	180.359
0.1089	-0.0104915		59.967	58.8281	686.646	182.19
0.109	-0.0110744		59.8755	58.7976	679.016	177.612
0.1091	-0.0108801		59.845	58.7365	676.27	179.443
0.1092	-0.0124344		59.8145	58.8586	680.542	181.274
0.1093	-0.0116573		59.845	58.767	682.678	181.885
0.1094	-0.0106858		59.8755	58.645	678.711	179.138
0.1095	-0.0120459		59.6619	58.645	677.185	178.528
0.1096	-0.0116573		59.7839	58.645	679.321	175.476
0.1097	-0.0104915		59.6924	58.5229	676.88	174.561
0.1098	-0.0104915		59.6313	58.645	677.185	175.171
0.1099	-0.0110744		59.6619	58.4008	677.795	178.223
0.11	-0.012823		59.5703	58.4619	674.438	177.307
0.1101	-0.0118516		59.5093	58.3398	672.607	177.002
0.1102	-0.0126287		59.5093	58.2177	672.302	176.392
0.1103	-0.011463		59.4177	58.3093	674.744	177.917
0.1104	-0.0108801		59.4482	58.1567	671.387	178.528
0.1105	-0.0112687		59.3567	58.2482	671.692	177.002
0.1106	-0.0110744		59.4177	58.2788	666.809	176.086
0.1107	-0.0097144		59.4177	58.2788	664.673	174.561
0.1108	-0.011463		59.3262	58.2177	669.556	174.866
0.1109	-0.0102973		59.2957	58.2177	668.03	174.255
0.111	-0.0097144		59.3262	58.1262	665.894	171.814
0.1111	-0.0104915		59.082	58.1262	665.283	171.204
0.1112	-0.0118516		59.2651	58.1262	665.894	170.288
0.1113	-0.0112687		59.2041	58.0346	664.978	169.678
0.1114	-0.0112687		59.1125	57.882	664.978	169.678
0.1115	-0.0108801		59.0515	57.76	665.283	171.204
0.1116	-0.00990868		59.1125	57.8515	663.147	171.204
0.1117	-0.0106858		59.0515	57.76	658.875	169.983
0.1118	-0.0108801		59.082	57.821	657.654	167.847
0.1119	-0.00990868		58.8684	57.7905	661.316	171.814
0.112	-0.00990868		58.9905	57.6989	664.978	170.593
0.1121	-0.00932582		58.8684	57.7905	660.4	168.762
0.1122	-0.00874296		58.7769	57.6074	662.231	172.119
0.1123	-0.0097144		58.8074	57.821	660.4	171.204
0.1124	-0.00757723		58.7769	57.6989	658.264	169.067
0.1125	-0.00854867		58.6853	57.6989	659.79	169.983
0.1126	-0.00952011		58.7463	57.4853	658.264	170.898
0.1127	-0.00874296		58.6243	57.4853	655.212	169.983
0.1128	-0.00835438		58.5632	57.3632	656.433	170.288
0.1129	-0.00932582		58.4717	57.3937	657.349	170.593
0.113	-0.00816009		58.5632	57.3022	651.55	164.795
0.1131	-0.00816009		58.4412	57.1496	651.55	162.048
0.1132	-0.00816009		58.4412	57.3327	651.855	163.269
0.1133	-0.0079658		58.4106	57.1496	653.687	168.762
0.1134	-0.0079658		58.4106	57.2717	647.583	164.795
0.1135	-0.00777152		58.4106	57.2412	645.142	166.321
0.1136	-0.00757723		58.4412	57.1801	648.804	166.626
0.1137	-0.00952011		58.3496	57.2412	651.245	167.236
0.1138	-0.00777152		58.3496	57.1801	647.583	166.321
0.1139	-0.00874296		58.2275	57.1191	647.278	163.879
0.114	-0.0079658		58.2275	57.0581	646.362	160.522
0.1141	-0.00816009		58.3191	56.997	645.447	160.522
0.1142	-0.00738294		58.197	56.9055	643.921	162.354
0.1143	-0.00893725		57.9834	56.8749	643.616	161.438
0.1144	-0.0079658		58.0139	56.7529	648.193	162.964
0.1145	-0.00777152		57.9529	56.7224	645.447	164.49
0.1146	-0.00757723		57.9529	56.7529	644.836	165.1
0.1147	-0.00718865		57.9834	56.6918	647.278	166.321
0.1148	-0.00777152		57.8003	56.6918	639.343	161.743
0.1149	-0.00757723		57.8308	56.6918	641.174	162.048
0.115	-0.00816009		57.7698	56.6918	639.648	162.048
0.1151	-0.00777152		57.7087	56.6308	641.479	164.185
0.1152	-0.00932582		57.7087	56.5698	643.005	162.659
0.1153	-0.00738294		57.8003	56.4782	638.428	163.879
0.1154	-0.00816009		57.7087	56.3867	638.123	161.743
0.1155	-0.00854867		57.6782	56.3867	640.869	165.405
0.1156	-0.00893725		57.7087	56.3562	638.733	161.743
0.1157	-0.00738294		57.6477	56.2951	636.292	160.828
0.1158	-0.00854867		57.5562	56.2646	637.817	162.048
0.1159	-0.00738294		57.4951	56.2341	633.24	158.691
0.116	-0.00757723		57.4646	56.2646	633.24	159.912
0.1161	-0.00777152		57.4341	56.2036	635.986	159.302
0.1162	-0.00738294		57.4646	56.2036	632.935	159.912
0.1163	-0.00932582		57.312	56.2341	632.935	158.997
0.1164	-0.00718865		57.2815	56.112	629.883	156.25
0.1165	-0.00932582		57.3425	56.1425	631.714	157.776
0.1166	-0.00816009		57.2205	56.112	629.272	157.776
0.1167	-0.00893725		57.2815	55.9899	628.967	155.029
0.1168	-0.0097144		57.2815	55.9899	626.221	155.029
0.1169	-0.00893725		57.1594	55.8984	625.305	157.166
0.117	-0.00932582		57.1899	55.7153	628.967	157.471
0.1171	-0.00952011		57.0679	55.8679	630.188	158.691
0.1172	-0.0064115		57.1594	55.7458	629.272	158.081
0.1173	-0.00913153		57.0374	55.6848	630.493	156.25
0.1174	-0.00835438		57.0374	55.7153	631.714	159.607
0.1175	-0.0097144		56.8542	55.7763	626.526	156.25
0.1176	-0.0079658		56.9153	55.6848	626.526	154.114
0.1177	-0.0079658		56.7932	55.7763	628.357	155.029
0.1178	-0.00699437		56.7932	55.6237	623.779	155.029
0.1179	-0.00816009		56.7627	55.6237	626.221	158.386
0.118	-0.00893725		56.6711	55.5322	619.507	156.555
0.1181	-0.00952011		56.6406	55.6237	617.981	156.25
0.1182	-0.00913153		56.6406	55.5017	617.065	152.893
0.1183	-0.00757723		56.7322	55.4711	623.779	156.86
0.1184	-0.00932582		56.6101	55.3796	624.39	155.334
0.1185	-0.00932582		56.6101	55.288	619.202	153.809
0.1186	-0.00893725		56.5491	55.288	617.676	155.64
0.1187	-0.00952011		56.5796	55.2575	616.76	154.419
0.1188	-0.0079658		56.5796	55.2575	620.422	154.724
0.1189	-0.00874296		56.5491	55.2575	617.676	152.588
0.119	-0.00874296		56.427	55.288	616.76	150.757
0.1191	-0.0106858		56.2744	55.227	616.455	151.367
0.1192	-0.00990868		56.3354	55.2575	616.15	152.588
0.1193	-0.00893725		56.3049	55.1965	616.455	151.672
0.1194	-0.00777152		56.2439	55.1049	613.708	149.841
0.1195	-0.00738294		56.1218	55.0744	614.014	149.231
0.1196	-0.00913153		56.1218	55.0439	614.624	148.621
0.1197	-0.00913153		56.0913	54.9829	610.046	149.231
0.1198	-0.00835438		55.8777	54.8913	610.046	149.536
0.1199	-0.00874296		56.1523	54.8303	609.741	150.146
0.12	-0.00913153		55.9998	54.7692	608.521	148.01
0.1201	-0.00932582		56.0303	54.8303	607.3	150.452
0.1202	-0.00893725		56.0303	54.5556	609.741	152.588
0.1203	-0.00816009		55.9998	54.6777	609.131	151.062
0.1204	-0.00816009		55.8777	54.6472	608.215	147.705
0.1205	-0.00952011		55.7861	54.6472	607.3	150.452
0.1206	-0.00816009		55.8167	54.6166	606.995	151.978
0.1207	-0.00893725		55.8167	54.6472	609.131	148.621
0.1208	-0.0097144		55.6946	54.6472	611.572	149.841
0.1209	-0.00816009		55.5725	54.5861	612.793	149.536
0.121	-0.00777152		55.5725	54.6472	610.046	151.367
0.1211	-0.00835438		55.5725	54.5556	605.164	150.146
0.1212	-0.00816009		55.5115	54.4946	603.027	150.452
0.1213	-0.00874296		55.481	54.2504	604.248	150.146
0.1214	-0.00777152		55.4199	54.3115	601.501	148.01
0.1215	-0.0079658		55.5115	54.2199	604.553	149.841
0.1216	-0.00854867		55.4504	54.3115	604.858	150.146
0.1217	-0.00874296		55.5115	54.2199	600.281	148.621
0.1218	-0.0079658		55.3894	54.0979	603.027	146.484
0.1219	-0.00816009		55.3589	54.2504	602.417	146.179
0.122	-0.00952011		55.3589	54.1284	599.67	147.095
0.1221	-0.0106858		55.3589	54.2199	597.229	146.79
0.1222	-0.0097144		55.2979	54.0673	596.008	147.705
0.1223	-0.00932582		55.2673	54.0979	595.703	143.738
0.1224	-0.00952011		55.1147	54.0063	593.567	143.433
0.1225	-0.00932582		55.0842	53.9758	596.008	142.822
0.1226	-0.00893725		55.0842	53.8842	593.567	139.771
0.1227	-0.0097144		54.9927	53.8842	596.924	144.653
0.1228	-0.00990868		54.9927	53.7927	596.008	147.095
0.1229	-0.0104915		54.9316	53.7927	593.567	144.653
0.123	-0.00913153		54.8401	53.7622	596.313	144.348
0.1231	-0.00835438		54.9316	53.7622	596.313	146.484
0.1232	-0.00854867		54.9927	53.7927	591.431	141.296
0.1233	-0.0079658		54.9316	53.7622	589.294	138.245
0.1234	-0.00835438		54.8096	53.4875	590.21	142.822
0.1235	-0.00952011		54.8401	53.7316	585.632	140.686
0.1236	-0.00835438		54.9011	53.518	588.379	138.245
0.1237	-0.0079658		54.6875	53.5791	589.905	140.381
0.1238	-0.00893725		54.718	53.457	586.548	144.043
0.1239	-0.00913153		54.657	53.3959	585.022	139.771
0.124	-0.00913153		54.5959	53.3654	589.294	143.433
0.1241	-0.00893725		54.5044	53.3959	588.379	140.991
0.1242	-0.00893725		54.4434	53.2434	582.886	138.55
0.1243	-0.00854867		54.4128	53.3654	585.022	139.465
0.1244	-0.00835438		54.3213	53.2434	583.801	138.245
0.1245	-0.00835438		54.3823	53.2434	586.243	140.991
0.1246	-0.00816009		54.1992	53.1518	584.412	139.16
0.1247	-0.00660579		54.3213	53.1823	579.834	136.719
0.1248	-0.00893725		54.2603	53.1823	580.75	137.634
0.1249	-0.00854867		54.3213	53.0297	581.665	140.991
0.125	-0.00893725		54.1992	52.9992	583.801	139.465
0.1251	-0.00757723		54.2908	53.0297	579.529	137.939
0.1252	-0.00582864		54.1382	52.9382	577.393	137.024
0.1253	-0.00835438		54.1992	52.9077	573.425	132.751
0.1254	-0.00932582		54.1687	52.8161	574.036	137.634
0.1255	-0.00777152		54.1382	52.8466	579.224	137.634
0.1256	-0.00757723		54.0771	52.8466	578.003	138.855
0.1257	-0.00835438		54.0161	52.7856	574.646	135.498
0.1258	-0.00718865		53.9551	52.8771	578.003	136.719
0.1259	-0.00757723		53.9551	52.8161	578.613	138.855
0.126	-0.00816009		53.8635	52.7246	576.782	137.329
0.1261	-0.00835438		53.9551	52.8466	578.003	134.583
0.1262	-0.00874296		53.7109	52.694	573.12	133.362
0.1263	-0.00913153		53.8635	52.6025	575.256	135.803
0.1264	-0.0079658		53.772	52.633	574.341	133.362
0.1265	-0.00854867		53.772	52.6635	576.172	133.972
0.1266	-0.00816009		53.8025	52.4194	572.815	135.498
0.1267	-0.00854867		53.6499	52.4499	569.763	133.057
0.1268	-0.00699437		53.6194	52.3583	570.679	134.583
0.1269	-0.00718865		53.6194	52.3278	569.153	132.751
0.127	-0.0079658		53.4668	52.2973	568.848	135.193
0.1271	-0.00854867		53.4973	52.2363	565.796	131.836
0.1272	-0.00874296		53.4058	52.1752	564.27	131.836
0.1273	-0.00854867		53.4363	52.2058	568.848	131.226
0.1274	-0.00990868		53.2532	52.1752	569.153	135.803
0.1275	-0.00524577		53.3752	52.1447	563.965	131.226
0.1276	-0.00388576		53.4058	52.0532	562.134	129.7
0.1277	-0.00621721		53.3752	52.0227	560.913	129.089
0.1278	-0.00777152		53.1616	51.9921	564.27	130.92
0.1279	-0.00699437		53.2227	52.0227	563.049	126.953
0.128	-0.00757723		53.2227	51.9311	562.744	127.563
0.1281	-0.00757723		53.2532	51.9616	561.218	124.817
0.1282	-0.00932582		53.2532	51.748	562.744	126.953
0.1283	-0.00777152		53.0396	51.7785	558.472	125.732
0.1284	-0.00680008		53.1006	51.7785	559.387	130.005
0.1285	-0.00816009		52.9175	51.687	556.335	126.953
0.1286	-0.00854867		52.9785	51.7785	556.335	125.427
0.1287	-0.00835438		52.948	51.7175	556.641	126.953
0.1288	-0.00932582		52.887	51.687	559.082	129.089
0.1289	-0.00874296		52.8259	51.5954	557.556	130.005
0.129	-0.00816009		52.8564	51.687	555.725	129.7
0.1291	-0.0079658		52.8564	51.6259	557.861	128.174
0.1292	-0.00757723		52.7954	51.5954	556.946	125.122
0.1293	-0.00757723		52.7954	51.5344	555.42	127.869
0.1294	-0.0097144		52.6428	51.4123	551.453	128.479
0.1295	-0.0079658		52.6123	51.3513	551.453	127.563
0.1296	-0.0079658		52.4597	51.3208	551.147	127.258
0.1297	-0.00816009		52.6123	51.3208	549.011	128.174
0.1298	-0.00738294		52.4597	51.3513	549.011	122.986
0.1299	-0.00777152		52.4597	51.2902	549.011	123.291
0.13	-0.0079658		52.4597	51.1682	551.147	126.648
0.1301	-0.00738294		52.3071	51.2292	551.147	125.122
0.1302	-0.00757723		52.2766	51.1682	552.368	125.427
0.1303	-0.00932582		52.3071	51.1376	552.063	128.784
0.1304	-0.00738294		52.3682	51.1071	550.842	128.174
0.1305	-0.00757723		52.2766	51.1071	546.57	123.291
0.1306	-0.00835438		52.1545	51.1682	545.654	122.681
0.1307	-0.00854867		52.2461	51.0766	548.706	124.512
0.1308	-0.00699437		52.2461	51.0461	547.18	123.901
0.1309	-0.00680008		52.1545	50.8325	545.044	123.901
0.131	-0.00718865		52.0935	50.863	544.739	122.986
0.1311	-0.00874296		52.1545	50.802	547.18	123.291
0.1312	-0.00718865		52.0325	50.7409	546.57	121.765
0.1313	-0.00660579		52.0325	50.7409	546.265	121.155
0.1314	-0.00777152		52.002	50.7714	545.654	120.85
0.1315	-0.0064115		51.9714	50.6799	541.687	117.493
0.1316	-0.00738294		51.8799	50.5273	539.551	119.629
0.1317	-0.00660579		51.8188	50.5883	541.077	122.986
0.1318	-0.00816009		51.6968	50.5578	538.635	122.07
0.1319	-0.0079658		51.7883	50.6494	541.382	120.85
0.132	-0.00738294		51.7273	50.5273	539.856	123.291
0.1321	-0.00777152		51.6663	50.3442	540.771	125.427
0.1322	-0.00932582		51.6968	50.4357	535.278	121.46
0.1323	-0.00777152		51.6357	50.3137	535.889	119.934
0.1324	-0.00777152		51.6663	50.3137	537.72	120.239
0.1325	-0.0064115		51.6052	50.3442	537.72	122.375
0.1326	-0.00816009		51.5442	50.2221	538.635	119.934
0.1327	-0.00874296		51.5137	50.2221	535.278	118.103
0.1328	-0.0079658		51.3611	50.2221	534.973	117.798
0.1329	-0.00718865		51.5137	50.2526	533.447	118.408
0.133	0.00349718		51.3611	50.2832	534.973	118.103
0.1331	0.353021		51.3	50.1611	534.058	119.019
0.1332	0.786672		51.239	50.1306	532.227	118.408
0.1333	0.588887		51.1475	50.1611	532.532	118.408
0.1334	0.296678		51.178	50.0695	531.006	118.103
0.1335	0.168642		51.2695	49.9475	528.87	117.493
0.1336	0.115018		51.1475	49.9475	530.09	118.103
0.1337	0.0845153		51.178	49.7338	527.649	114.441
0.1338	0.0650865		51.0864	49.8254	528.259	115.051
0.1339	0.0528463		50.9644	49.7644	525.818	113.22
0.134	0.0435205		51.1169	49.6728	523.071	115.051
0.1341	0.0378861		51.0254	49.7644	525.208	118.713
0.1342	0.0334175		50.8728	49.7338	524.292	116.272
0.1343	0.0306975		50.8423	49.7644	524.902	116.272
0.1344	0.0279775		50.8728	49.7033	525.208	114.441
0.1345	0.0268117		50.8118	49.7338	520.325	114.746
0.1346	0.0237031		50.6287	49.7338	520.935	114.136
0.1347	0.0204002		50.5371	49.5812	520.63	112.305
0.1348	0.0202059		50.5981	49.6728	521.851	112.61
0.1349	0.0200117		50.415	49.5507	518.494	111.389
0.135	0.0198174		50.5676	49.4287	520.325	112.61
0.1351	0.0184574		50.415	49.3676	516.968	110.474
0.1352	0.0157373		50.4456	49.2761	516.052	111.694
0.1353	0.0184574		50.4456	49.215	520.63	114.136
0.1354	0.0192345		50.4456	49.3676	518.188	111.694
0.1355	0.0167088		50.5066	49.2456	520.325	109.558
0.1356	0.0157373		50.5066	49.3066	516.663	110.779
0.1357	0.0153487		50.415	49.2456	514.832	111.694
0.1358	0.0167088		50.415	49.2456	511.169	107.117
0.1359	0.0157373		50.2625	49.2456	512.695	108.032
0.136	0.015543		50.2625	49.1845	512.695	106.506
0.1361	0.0170973		50.1709	49.154	509.033	109.253
0.1362	0.0151545		50.2319	49.154	512.39	108.643
0.1363	0.0143773		50.1404	49.093	509.949	108.948
0.1364	0.0137944		50.0488	48.9404	511.78	111.389
0.1365	0.0143773		49.8657	49.0014	509.338	109.558
0.1366	0.0147659		50.1099	48.6962	506.592	110.168
0.1367	0.0149602		49.8962	48.8488	505.981	111.084
0.1368	0.011463		49.9268	48.8488	507.812	112.305
0.1369	0.0120459		50.0793	48.6352	505.371	108.337
0.137	0.0108801		49.9573	48.6962	506.897	109.253
0.1371	0.0126287		49.8962	48.7268	511.169	109.253
0.1372	0.0104915		49.8962	48.6352	508.728	108.337
0.1373	0.0104915		49.7437	48.7268	508.728	109.253
0.1374	0.0104915		49.7742	48.4521	509.033	106.812
0.1375	0.0104915		49.7437	48.5437	506.592	110.474
0.1376	0.0108801		49.7131	48.5437	506.897	109.253
0.1377	0.011463		49.6216	48.5131	503.54	105.286
0.1378	0.00952011		49.5605	48.5437	504.456	105.896
0.1379	0.00893725		49.4995	48.4826	500.183	104.98
0.138	0.00777152		49.408	48.3911	502.319	108.337
0.1381	0.00854867		49.2859	48.3605	502.014	107.727
0.1382	0.00757723		49.3774	48.2995	502.014	106.812
0.1383	0.00757723		49.3469	48.33	503.235	107.727
0.1384	0.00854867		49.408	48.33	502.319	103.455
0.1385	0.00680008		49.3469	48.1469	498.047	102.539
0.1386	0.00699437		49.2859	48.208	501.404	103.76
0.1387	0.00757723		49.3774	48.208	501.099	103.76
0.1388	0.00738294		49.2554	48.269	499.268	104.98
0.1389	0.00582864		49.2859	48.0554	501.709	106.201
0.139	0.00660579		49.1943	48.0249	499.878	101.318
0.1391	0.00718865		49.1943	47.9638	498.962	101.013
0.1392	0.00660579		49.1333	47.9638	499.268	102.234
0.1393	0.00621721		49.0723	47.9333	495.911	103.455
0.1394	0.0064115		49.0112	47.9638	497.437	101.929
0.1395	0.00660579		49.0417	47.8112	497.437	103.455
0.1396	0.00680008		48.9502	47.8417	497.742	103.76
0.1397	0.00777152		48.9502	47.8112	496.521	102.539
0.1398	0.00738294		48.9502	47.6586	495.605	103.149
0.1399	0.00544006		48.9502	47.7807	491.638	101.318
0.14	0.0064115		48.9807	47.7197	493.774	101.318
0.1401	0.00466291		48.9197	47.5671	494.995	101.624
0.1402	0.00680008		48.8281	47.6586	491.333	101.013
0.1403	0.00602293		48.7976	47.5671	492.554	103.149
0.1404	0.00466291		48.645	47.6281	489.807	96.7407
0.1405	0.00408005		48.7671	47.445	487.976	95.8252
0.1406	0.00524577		48.7671	47.4145	488.586	94.9097
0.1407	0.00582864		48.645	47.384	487.671	96.4355
0.1408	0.00466291		48.6145	47.3229	488.586	98.2666
0.1409	0.00563435		48.4924	47.2314	485.84	96.4355
0.141	0.00563435		48.4314	47.2924	489.502	98.5718
0.1411	0.00505149		48.4619	47.2924	487.671	98.2666
0.1412	0.00524577		48.4314	47.2619	488.586	98.2666
0.1413	0.0048572		48.2788	47.2314	487.366	99.1821
0.1414	0.00466291		48.3398	47.1398	485.229	97.6562
0.1415	0.0048572		48.3398	47.2009	487.976	95.52
0.1416	0.00621721		48.3093	47.0483	482.178	97.6562
0.1417	0.0048572		48.2483	47.1093	481.567	98.5718
0.1418	0.00621721		48.2483	46.9567	481.567	95.2148
0.1419	0.00524577		48.1262	46.9567	482.788	97.9614
0.142	0.00427433		48.1567	46.8347	483.398	94.9097
0.1421	0.00544006		48.0652	46.7431	481.873	96.4355
0.1422	0.00524577		48.1262	46.8347	482.178	100.098
0.1423	0.00505149		47.9126	46.7126	477.905	97.0459
0.1424	0.00446862		47.821	46.6516	476.074	95.2148
0.1425	0.00408005		47.9431	46.6821	479.736	97.6562
0.1426	0.00446862		47.8821	46.6516	479.431	97.3511
0.1427	0.00505149		47.8516	46.6516	477.295	96.7407
0.1428	0.00505149		47.9431	46.6821	476.99	97.0459
0.1429	0.00446862		47.7905	46.6516	475.769	93.9941
0.143	0.0048572		47.821	46.6516	476.685	93.3838
0.1431	0.00446862		47.8516	46.621	479.431	93.3838
0.1432	0.00582864		47.7295	46.5905	477.905	92.1631
0.1433	0.00446862		47.7905	46.499	479.431	94.6045
0.1434	0.00563435		47.7905	46.4685	473.328	91.2476
0.1435	0.00544006		47.6379	46.4074	475.464	94.6045
0.1436	0.0048572		47.6379	46.3159	474.854	94.2993
0.1437	0.00466291		47.6074	46.3159	474.548	93.0786
0.1438	0.00408005		47.6074	46.2548	475.769	93.3838
0.1439	0.00466291		47.4243	46.3159	472.412	92.4683
0.144	0.0064115		47.4854	46.1328	470.581	92.1631
0.1441	0.00505149		47.3938	46.1938	471.802	94.6045
0.1442	0.00544006		47.2717	46.2243	470.276	90.9424
0.1443	0.00524577		47.3633	46.2243	467.224	90.0269
0.1444	0.00544006		47.2412	46.1633	467.529	90.332
0.1445	0.0048572		47.2717	46.1328	467.224	88.501
0.1446	0.00446862		47.3328	46.0717	464.172	91.5527
0.1447	0.00582864		47.1497	46.0412	469.971	92.1631
0.1448	0.00524577		47.1191	46.0107	467.834	88.8062
0.1449	0.00544006		47.2107	45.8886	466.614	89.4165
0.145	0.0048572		47.0581	45.7971	465.088	90.332
0.1451	0.00582864		47.0581	45.8581	463.562	87.8906
0.1452	0.00505149		46.9055	45.8276	463.562	88.501
0.1453	0.00524577		46.936	45.7055	463.867	88.1958
0.1454	0.00272003		46.9055	45.7055	466.919	87.2803
0.1455	0.00524577		46.814	45.736	464.172	88.8062
0.1456	0.0048572		46.9055	45.5834	461.426	90.6372
0.1457	0.00408005		46.814	45.7666	461.121	91.5527
0.1458	0.00563435		46.8445	45.5224	464.478	91.8579
0.1459	0.00544006		46.7834	45.5834	460.205	88.8062
0.146	0.00446862		46.7834	45.614	462.341	90.332
0.1461	0.00427433		46.6614	45.5529	460.815	87.8906
0.1462	0.00582864		46.6919	45.4919	460.815	86.6699
0.1463	0.00621721		46.7529	45.4003	462.646	86.3647
0.1464	0.00563435		46.5698	45.2172	456.543	85.144
0.1465	0.00544006		46.5393	45.4003	462.341	88.8062
0.1466	0.00563435		46.4783	45.4309	456.543	87.2803
0.1467	0.00582864		46.4783	45.2478	458.374	87.8906
0.1468	0.00544006		46.2646	45.2172	462.036	89.1113
0.1469	0.00563435		46.3562	45.1562	461.121	90.0269
0.147	0.00582864		46.2341	45.1257	457.459	86.6699
0.1471	0.00466291		46.2341	45.1562	459.9	88.8062
0.1472	0.0064115		46.2341	45.0341	456.238	87.2803
0.1473	0.00718865		46.0205	45.0646	451.66	83.6182
0.1474	0.00621721		46.1731	45.2172	452.881	84.2285
0.1475	0.0048572		46.1121	45.0036	452.576	86.6699
0.1476	0.00446862		46.0815	44.851	453.796	86.6699
0.1477	0.00563435		46.1731	44.851	454.102	85.144
0.1478	0.00466291		46.1731	44.851	451.66	84.8389
0.1479	0.0048572		46.051	44.8205	455.933	85.144
0.148	0.00446862		46.051	44.8205	456.238	85.144
0.1481	0.0048572		45.8984	44.8815	455.627	84.5337
0.1482	0.00446862		45.8984	44.79	452.271	81.4819
0.1483	0.00563435		45.8984	44.8205	453.186	81.4819
0.1484	0.00446862		45.6543	44.5764	450.745	80.8716
0.1485	0.00427433		45.7153	44.6984	451.965	84.8389
0.1486	0.00408005		45.7153	44.6984	449.524	86.6699
0.1487	0.00466291		45.7153	44.5153	445.557	83.9233
0.1488	0.0033029		45.6238	44.4848	445.862	81.7871
0.1489	0.00349718		45.6238	44.6069	445.557	79.3457
0.149	0.00505149		45.6848	44.3627	446.167	79.9561
0.1491	0.00408005		45.5322	44.3933	443.726	79.9561
0.1492	0.00291432		45.5322	44.3933	447.083	83.9233
0.1493	0.0033029		45.5933	44.2712	443.115	79.3457
0.1494	0.00349718		45.4712	44.1491	443.42	78.7354
0.1495	0.00505149		45.4712	44.2712	441.895	76.9043
0.1496	0.00388576		45.4407	44.2102	439.148	77.8198
0.1497	0.00427433		45.4102	44.3017	440.369	78.4302
0.1498	0.00466291		45.3186	44.2712	440.369	78.4302
0.1499	0.0033029		45.2271	44.0271	440.674	81.1768
0.15	0.00466291		45.0745	44.1186	439.453	81.1768
0.1501	0.0048572		45.2271	44.1796	441.284	79.0405
0.1502	0.00446862		45.0439	44.0881	439.453	78.125
0.1503	0.00349718		45.105	43.9965	439.148	76.9043
0.1504	0.00544006		45.166	43.8745	438.232	77.5146
0.1505	0.00446862		45.166	43.905	438.843	76.5991
0.1506	0.0048572		45.105	43.8745	437.012	75.0732
0.1507	0.00408005		45.1355	43.7829	435.486	73.2422
0.1508	0.00544006		45.166	43.8134	437.317	76.2939
0.1509	0.00427433		45.0439	43.8134	439.758	75.9888
0.151	0.00369147		45.0439	43.7829	434.265	76.5991
0.1511	0.00544006		45.0134	43.7219	434.57	73.5474
0.1512	0.00446862		44.8608	43.8134	436.401	76.2939
0.1513	0.0048572		44.7998	43.6914	432.739	72.937
0.1514	0.00621721		44.7998	43.6303	433.044	75.9888
0.1515	0.00582864		44.6472	43.6303	432.434	75.6836
0.1516	0.00544006		44.4946	43.5693	430.908	75.3784
0.1517	0.00466291		44.6167	43.4472	426.636	75.6836
0.1518	0.00544006		44.5251	43.4472	426.331	72.6318
0.1519	0.00446862		44.6167	43.3862	431.519	75.6836
0.152	0.00388576		44.5862	43.2336	429.382	75.3784
0.1521	0.00388576		44.5862	43.3557	428.772	73.5474
0.1522	0.00582864		44.4336	43.2641	427.551	73.5474
0.1523	0.0048572		44.4641	43.2336	427.856	74.1577
0.1524	0.00388576		44.4336	43.2031	426.636	74.7681
0.1525	0.00233146		44.5251	43.2641	425.72	72.3267
0.1526	0.00252574		44.3726	43.2641	427.551	75.6836
0.1527	0.00272003		44.281	43.2031	427.246	74.1577
0.1528	0.00310861		44.3115	43.142	425.11	75.0732
0.1529	0.00524577		44.1589	43.0505	427.856	73.2422
0.153	0.00427433		44.1589	43.1115	429.688	74.4629
0.1531	0.00466291		44.0979	43.0505	423.584	75.6836
0.1532	0.00505149		44.0063	42.9284	422.363	72.937
0.1533	0.0033029		44.0674	42.9895	427.246	75.3784
0.1534	0.00466291		44.0674	42.8063	426.636	72.3267
0.1535	0.00602293		44.0674	42.7758	424.5	70.4956
0.1536	0.00544006		44.0369	42.6843	425.72	72.0215
0.1537	0.00524577		43.9758	42.7453	419.617	72.937
0.1538	0.00446862		43.9758	42.7148	421.143	72.0215
0.1539	0.00388576		43.9453	42.6538	418.396	66.8335
0.154	0.00446862		43.8843	42.6843	419.312	68.9697
0.1541	0.00310861		43.9148	42.5927	419.006	69.5801
0.1542	0.00233146		43.8232	42.5927	414.734	67.749
0.1543	0.00427433		43.7927	42.4096	416.565	66.8335
0.1544	0.00446862		43.7622	42.5622	419.922	72.3267
0.1545	0.00369147		43.6401	42.4401	420.532	70.4956
0.1546	0.00408005		43.6401	42.4707	419.617	71.106
0.1547	0.0048572		43.5486	42.257	416.26	68.9697
0.1548	0.00563435		43.4265	42.3181	412.598	66.8335
0.1549	0.00388576		43.457	42.2875	414.429	70.1904
0.155	0.00272003		43.396	42.3486	417.786	69.8853
0.1551	0.00349718		43.457	42.2265	411.987	66.2231
0.1552	0.00408005		43.4875	42.2875	415.039	66.2231
0.1553	0.00466291		43.396	42.135	415.344	65.3076
0.1554	0.00466291		43.4265	42.135	413.208	65.3076
0.1555	0.00427433		43.2434	42.257	412.903	67.1387
0.1556	0.00524577		43.2434	42.135	415.955	65.6128
0.1557	0.00466291		43.396	42.1044	412.598	63.4766
0.1558	0.0048572		43.2739	42.0434	410.767	67.749
0.1559	0.00466291		43.2434	41.8603	416.26	68.6646
0.156	0.00408005		43.0908	41.9519	411.682	69.8853
0.1561	0.00427433		43.0908	41.9824	412.292	69.2749
0.1562	0.00563435		43.0603	41.8603	415.039	68.6646
0.1563	0.00524577		43.0298	41.8298	413.818	71.4111
0.1564	0.00544006		42.8772	41.8298	411.072	68.6646
0.1565	0.00466291		42.9993	41.6772	409.851	67.1387
0.1566	0.00524577		42.7856	41.8603	407.104	65.6128
0.1567	0.00718865		42.8772	41.6772	405.579	65.6128
0.1568	0.00621721		42.8162	41.6467	406.494	65.6128
0.1569	0.0048572		42.8162	41.5856	404.358	65.3076
0.157	0.00369147		42.7551	41.6467	406.189	66.2231
0.1571	0.00349718		42.6636	41.5856	404.663	64.6973
0.1572	0.0048572		42.7551	41.4331	406.494	65.6128
0.1573	0.00524577		42.6941	41.4941	406.799	66.5283
0.1574	0.00427433		42.572	41.4331	407.41	65.6128
0.1575	0.00544006		42.572	41.3415	403.137	64.0869
0.1576	0.00408005		42.511	41.2194	404.053	66.2231
0.1577	0.00466291		42.511	41.1889	408.02	67.1387
0.1578	0.00466291		42.3584	41.2194	402.527	66.5283
0.1579	0.00563435		42.4194	41.3415	406.494	68.9697
0.158	0.0048572		42.45	41.2805	404.053	64.0869
0.1581	0.00446862		42.3584	41.2805	403.137	66.5283
0.1582	0.00446862		42.2974	41.2499	404.053	63.1714
0.1583	0.00582864		42.3889	41.0974	401.611	61.9507
0.1584	0.00524577		42.3279	41.2805	401.001	62.2559
0.1585	0.00505149		42.2363	41.0363	398.56	57.373
0.1586	0.0048572		42.3279	41.0974	395.508	60.1196
0.1587	0.00466291		42.1143	40.9448	401.001	61.6455
0.1588	0.00505149		42.1448	40.9448	397.339	62.2559
0.1589	0.00388576		42.1143	40.8532	397.034	60.1196
0.159	0.00446862		42.0227	40.8837	398.56	61.0352
0.1591	0.0048572		41.9617	40.6396	396.423	60.4248
0.1592	0.00466291		42.0227	40.7617	398.865	61.3403
0.1593	0.00505149		41.9922	40.7006	394.287	63.1714
0.1594	0.0048572		41.9922	40.7006	396.729	62.8662
0.1595	0.00544006		41.8701	40.7312	392.151	61.6455
0.1596	0.00505149		41.748	40.7617	393.372	61.0352
0.1597	0.00505149		41.7786	40.6701	392.761	60.1196
0.1598	0.00310861		41.748	40.7006	393.066	58.8989
0.1599	0.00408005		41.687	40.6701	389.404	58.8989
0.16	0.00388576		41.687	40.6091	390.93	58.5938
0.1601	0.00505149		41.687	40.487	389.404	55.542
0.1602	0.00544006		41.6565	40.426	393.066	59.8145
0.1603	0.00427433		41.4429	40.3649	392.456	60.1196
0.1604	0.00369147		41.5955	40.426	390.32	59.2041
0.1605	0.0048572		41.4734	40.3039	389.404	58.5938
0.1606	0.00524577		41.5039	40.3039	388.794	55.8472
0.1607	0.0048572		41.4124	40.1513	391.846	61.9507
0.1608	0.00466291		41.3818	40.3039	386.353	55.8472
0.1609	0.00524577		41.3818	40.1818	386.353	56.7627
0.161	0.00369147		41.3208	40.2429	390.93	60.1196
0.1611	0.00427433		41.2292	40.2124	390.625	62.2559
0.1612	0.00408005		41.2903	40.1208	390.625	58.5938
0.1613	0.0033029		41.2292	40.1513	387.878	56.7627
0.1614	0.00369147		41.1682	40.0598	387.268	55.8472
0.1615	0.00446862		41.1987	39.9682	386.658	59.8145
0.1616	0.00408005		41.1072	39.9377	386.963	59.5093
0.1617	0.00427433		41.0767	39.8461	384.827	55.2368
0.1618	0.00466291		41.0156	39.8461	383.301	56.4575
0.1619	0.00349718		40.863	39.8767	383.911	54.3213
0.162	0.00408005		40.9851	39.7546	382.996	54.6265
0.1621	0.00272003		40.8325	39.7546	381.47	53.4058
0.1622	0.00349718		40.7715	39.7851	381.775	54.9316
0.1623	0.0033029		40.741	39.5715	382.69	57.0679
0.1624	0.00310861		40.741	39.7546	377.808	55.542
0.1625	0.00213717		40.6494	39.6325	378.723	57.373
0.1626	0.00291432		40.7104	39.6325	379.639	55.2368
0.1627	0.00272003		40.7104	39.6325	378.418	55.2368
0.1628	0.0033029		40.802	39.5715	379.944	54.3213
0.1629	0.00310861		40.7104	39.5104	379.944	54.0161
0.163	0.00349718		40.7104	39.4189	379.334	51.8799
0.1631	0.00446862		40.6799	39.3884	378.418	52.7954
0.1632	0.0048572		40.5579	39.4799	377.808	52.4902
0.1633	0.00446862		40.6494	39.3579	375.671	50.354
0.1634	0.00446862		40.4053	39.2968	375.366	47.9126
0.1635	0.00310861		40.3442	39.2053	376.892	50.0488
0.1636	0.00174859		40.3442	39.2968	374.451	50.6592
0.1637	0.00272003		40.3137	39.2358	376.587	51.2695
0.1638	0.00349718		40.1917	39.1442	373.535	50.9644
0.1639	0.00291432		40.3137	39.1137	373.23	50.0488
0.164	0.00388576		40.2222	39.1748	373.535	49.1333
0.1641	0.00272003		40.1917	38.9611	373.23	50.0488
0.1642	0.00310861		40.2527	39.0527	369.263	46.6919
0.1643	0.00427433		40.1611	38.9611	370.483	49.1333
0.1644	0.00291432		40.2527	38.8696	370.483	48.2178
0.1645	0.00369147		40.1306	38.8696	372.009	47.3022
0.1646	0.00291432		40.1306	38.8391	373.23	46.9971
0.1647	0.00369147		40.0391	38.8391	370.789	48.2178
0.1648	0.00427433		40.0391	38.9001	369.568	45.7764
0.1649	0.00446862		39.917	38.778	370.178	46.6919
0.165	0.00369147		39.856	38.8696	369.873	48.2178
0.1651	0.0033029		39.7644	38.7475	366.211	45.4712
0.1652	0.00544006		39.8254	38.717	367.126	48.8281
0.1653	0.00427433		39.7949	38.778	366.211	48.5229
0.1654	0.00544006		39.7644	38.6254	363.464	47.3022
0.1655	0.00388576		39.7339	38.5339	366.821	47.9126
0.1656	0.00427433		39.7339	38.5339	368.652	47.3022
0.1657	0.00563435		39.6423	38.4729	368.652	46.3867
0.1658	0.00505149		39.7644	38.4423	365.906	43.6401
0.1659	0.00427433		39.7339	38.4729	365.906	43.6401
0.166	0.00408005		39.7339	38.3203	365.295	44.8608
0.1661	0.00427433		39.5508	38.2897	365.906	46.0815
0.1662	0.00524577		39.6423	38.2287	364.075	44.5557
0.1663	0.00408005		39.4287	38.1677	364.685	47.3022
0.1664	0.00563435		39.4287	38.2287	363.77	47.6074
0.1665	0.00408005		39.3982	38.1982	360.107	46.6919
0.1666	0.0048572		39.2761	38.1677	363.77	45.7764
0.1667	0.00582864		39.0625	38.0761	363.464	46.9971
0.1668	0.00466291		39.2151	38.1372	359.497	46.9971
0.1669	0.00524577		39.1846	38.0456	358.582	45.166
0.167	0.00524577		39.1541	37.9235	357.056	41.5039
0.1671	0.00544006		39.093	37.893	358.276	44.2505
0.1672	0.00505149		39.0015	37.893	357.361	42.1143
0.1673	0.0064115		39.1235	37.832	356.14	43.335
0.1674	0.00408005		39.0625	37.8015	355.835	45.166
0.1675	0.00408005		39.032	37.7404	356.445	44.8608
0.1676	0.00524577		39.1235	37.7709	355.225	40.5884
0.1677	0.00544006		38.9404	37.7099	354.614	41.8091
0.1678	0.00544006		38.9404	37.8015	354.004	41.8091
0.1679	0.00466291		38.9099	37.6794	354.919	43.335
0.168	0.00427433		38.9099	37.6794	354.614	41.1987
0.1681	0.00369147		38.6963	37.5573	354.614	43.335
0.1682	0.0048572		38.7268	37.6794	353.699	41.8091
0.1683	0.00563435		38.6047	37.5878	352.478	39.0625
0.1684	0.00582864		38.6963	37.4658	355.225	45.7764
0.1685	0.00757723		38.6658	37.4353	354.919	44.5557
0.1686	0.00738294		38.6353	37.4353	354.004	46.3867
0.1687	0.00446862		38.5742	37.3437	354.309	44.5557
0.1688	0.00524577		38.6047	37.4047	351.868	39.6729
0.1689	0.00621721		38.5742	37.2827	354.919	41.5039
0.169	0.00466291		38.4216	37.2216	354.919	43.9453
0.1691	0.00505149		38.5437	37.1301	354.309	43.6401
0.1692	0.00524577		38.4216	37.1301	351.868	41.5039
0.1693	0.00446862		38.3911	37.2827	352.173	40.2832
0.1694	0.00369147		38.2996	37.008	350.647	40.5884
0.1695	0.00369147		38.2385	37.069	351.562	44.5557
0.1696	0.00505149		38.2385	37.0385	353.088	41.1987
0.1697	0.00505149		38.1775	37.069	350.342	40.5884
0.1698	0.00466291		38.1775	37.0996	349.121	43.6401
0.1699	0.00446862		38.0859	37.008	346.68	41.5039
0.17	0.00369147		38.0859	36.9165	346.069	38.4521
0.1701	0.00466291		38.0554	36.947	349.731	41.1987
0.1702	0.00544006		38.0859	36.9165	349.426	40.5884
0.1703	0.00427433		37.9944	36.7028	346.069	37.5366
0.1704	0.00524577		37.9639	36.7639	346.375	38.147
0.1705	0.00408005		37.9639	36.7944	347.9	38.7573
0.1706	0.00388576		37.9028	36.7333	345.459	36.9263
0.1707	0.00446862		37.8723	36.7028	342.712	36.9263
0.1708	0.0048572		37.9028	36.7333	342.102	34.1797
0.1709	0.00427433		37.8723	36.6418	344.238	36.3159
0.171	0.00349718		37.7808	36.4892	346.985	37.2314
0.1711	0.00544006		37.7502	36.6418	342.712	36.3159
0.1712	0.0048572		37.5977	36.4282	341.492	34.79
0.1713	0.00349718		37.5977	36.4587	344.238	36.9263
0.1714	0.00369147		37.5061	36.3366	345.459	39.6729
0.1715	0.0048572		37.5977	36.2756	346.069	40.8936
0.1716	0.00524577		37.5366	36.3061	345.154	39.978
0.1717	0.00505149		37.5061	36.3671	344.543	36.0107
0.1718	0.00544006		37.4756	36.2756	339.661	36.0107
0.1719	0.00408005		37.384	36.3366	343.323	37.8418
0.172	0.0048572		37.4146	36.2451	337.219	33.5693
0.1721	0.00349718		37.4146	36.2756	338.745	35.0952
0.1722	0.00388576		37.2009	36.2756	337.524	32.959
0.1723	0.00505149		37.262	36.184	338.135	32.0435
0.1724	0.00310861		37.2314	36.1535	340.576	34.79
0.1725	0.00524577		37.262	36.0925	339.966	36.0107
0.1726	0.0033029		37.1704	35.9094	337.83	34.1797
0.1727	0.00427433		37.1094	35.9704	332.947	30.8228
0.1728	0.00466291		37.1094	35.9094	332.336	30.2124
0.1729	0.0048572		37.1094	35.7873	334.167	33.5693
0.173	0.00349718		36.9263	35.8789	335.388	38.7573
0.1731	0.00621721		36.9568	35.8483	329.895	34.4849
0.1732	0.00544006		36.9568	35.7568	331.116	35.0952
0.1733	0.00427433		36.8652	35.8483	334.167	38.7573
0.1734	0.00524577		36.8652	35.7873	332.336	36.0107
0.1735	0.00602293		36.8652	35.7873	331.116	33.8745
0.1736	0.00427433		36.8042	35.6958	329.285	30.2124
0.1737	0.00310861		36.7126	35.6652	330.811	31.1279
0.1738	0.00563435		36.6516	35.6958	329.285	31.4331
0.1739	0.00466291		36.6211	35.4821	328.674	33.5693
0.174	0.00291432		36.5295	35.5737	328.369	32.0435
0.1741	0.00310861		36.499	35.4211	331.116	30.5176
0.1742	0.00466291		36.499	35.2075	328.064	31.1279
0.1743	0.0033029		36.499	35.3295	326.233	31.1279
0.1744	0.00213717		36.4685	35.238	326.538	34.1797
0.1745	0.0033029		36.4075	35.2685	326.843	29.9072
0.1746	0.00310861		36.2854	35.3295	330.2	33.8745
0.1747	0.00427433		36.377	35.238	329.59	33.8745
0.1748	0.00446862		36.2549	35.3295	327.759	32.6538
0.1749	0.00427433		36.377	35.299	325.623	32.3486
0.175	0.00388576		36.2854	35.177	323.181	28.6865
0.1751	0.0033029		36.2549	35.238	325.012	28.6865
0.1752	0.0033029		36.2549	35.1159	327.148	30.8228
0.1753	0.0033029		36.1938	35.0854	325.928	29.6021
0.1754	0.00602293		36.0413	35.177	323.791	26.2451
0.1755	0.0048572		36.1328	34.9938	325.012	28.0762
0.1756	0.00466291		36.0718	34.9023	324.097	25.6348
0.1757	0.00388576		36.0413	34.9328	322.876	27.1606
0.1758	0.00272003		36.0413	34.7192	324.402	25.3296
0.1759	0.00291432		35.8887	34.8107	320.435	25.0244
0.176	0.00427433		35.8887	34.7802	320.435	25.6348
0.1761	0.00446862		35.9192	34.7497	317.993	23.8037
0.1762	0.00369147		35.9192	34.7192	321.35	28.3813
0.1763	0.00272003		35.8887	34.6582	318.604	26.5503
0.1764	0.00194288		35.8276	34.6582	317.993	24.1089
0.1765	0.0033029		35.8276	34.6582	320.435	27.1606
0.1766	0.00446862		35.7361	34.6887	317.383	24.4141
0.1767	0.00408005		35.7971	34.475	316.467	21.6675
0.1768	0.00408005		35.6445	34.5056	315.857	24.1089
0.1769	0.00505149		35.5225	34.5056	317.078	21.9727
0.177	0.00388576		35.3699	34.353	315.247	23.1934
0.1771	0.00272003		35.4919	34.475	318.298	24.7192
0.1772	0.00388576		35.4004	34.2919	319.519	26.8555
0.1773	0.00408005		35.4004	34.3225	316.467	26.5503
0.1774	0.00194288		35.3088	34.353	315.552	22.583
0.1775	0.00369147		35.2783	34.353	310.059	21.9727
0.1776	0.00408005		35.2783	34.2309	310.059	21.3623
0.1777	0.00349718		35.3394	34.2614	314.331	21.0571
0.1778	0.00446862		35.3394	34.2309	313.721	25.0244
0.1779	0.00369147		35.2173	34.1088	313.11	24.4141
0.178	0.00505149		35.2478	34.1699	315.857	27.1606
0.1781	0.00369147		35.2783	34.0783	310.974	23.1934
0.1782	0.00349718		35.2173	34.0783	314.941	23.8037
0.1783	0.00388576		35.1562	33.9868	313.721	21.9727
0.1784	0.0048572		35.0952	33.8647	312.195	20.4468
0.1785	0.00388576		35.0342	33.8647	308.533	21.0571
0.1786	0.0033029		34.8511	33.7121	312.195	21.9727
0.1787	0.00427433		34.9731	33.7121	316.162	21.3623
0.1788	0.00544006		34.8206	33.8037	314.941	20.4468
0.1789	0.00602293		34.8206	33.7121	310.974	19.8364
0.179	0.00388576		34.8816	33.6816	309.448	20.1416
0.1791	0.00427433		34.7595	33.7121	307.617	22.583
0.1792	0.00427433		34.79	33.6206	308.533	24.1089
0.1793	0.00563435		34.6985	33.59	308.838	22.583
0.1794	0.0064115		34.7595	33.529	308.228	21.9727
0.1795	0.00524577		34.729	33.5595	308.838	22.583
0.1796	0.0048572		34.668	33.468	310.974	20.752
0.1797	0.00446862		34.5459	33.4069	311.584	22.2778
0.1798	0.00369147		34.5459	33.3459	307.922	20.4468
0.1799	0.00408005		34.668	33.3459	304.871	19.2261
0.18	0.00408005		34.4849	33.2849	307.922	19.8364
0.1801	0.00388576		34.4238	33.1933	305.481	16.7847
0.1802	0.00291432		34.5154	33.1628	303.65	17.7002
0.1803	0.00233146		34.3628	33.1323	303.04	19.5312
0.1804	0.00427433		34.3628	33.1628	307.007	20.752
0.1805	0.00524577		34.3018	33.1323	303.65	19.5312
0.1806	0.00291432		34.2712	33.1018	300.903	20.4468
0.1807	0.00563435		34.2407	33.0102	302.734	21.3623
0.1808	0.00427433		34.2407	33.0407	301.514	16.4795
0.1809	0.00408005		34.1797	32.9492	302.429	16.4795
0.181	0.00310861		34.1797	32.9797	300.903	18.3105
0.1811	0.00291432		34.2712	32.8576	301.819	17.0898
0.1812	0.00369147		34.1187	32.7355	300.293	18.6157
0.1813	0.00388576		34.3018	32.583	298.767	16.7847
0.1814	0.00369147		34.1492	32.7355	297.241	17.7002
0.1815	0.00505149		33.9355	32.644	297.852	15.8691
0.1816	0.00408005		33.8745	32.705	297.546	14.9536
0.1817	0.00349718		33.905	32.644	299.072	19.2261
0.1818	0.00349718		33.783	32.6135	295.715	14.6484
0.1819	0.00408005		33.8135	32.644	298.767	18.6157
0.182	0.00446862		33.6609	32.705	300.293	16.1743
0.1821	0.00369147		33.6914	32.5524	295.715	17.395
0.1822	0.00310861		33.7219	32.644	295.105	16.1743
0.1823	0.00369147		33.7524	32.4914	292.358	15.564
0.1824	0.0033029		33.5693	32.4914	296.631	17.7002
0.1825	0.00427433		33.7219	32.4304	293.579	15.2588
0.1826	0.0048572		33.7219	32.3693	296.631	18.9209
0.1827	0.00291432		33.6914	32.2778	297.546	17.395
0.1828	0.0033029		33.6609	32.2167	293.884	15.564
0.1829	0.0033029		33.5693	32.1557	292.969	13.1226
0.183	0.00272003		33.5083	32.1557	294.189	15.8691
0.1831	0.00291432		33.4167	32.1862	292.358	11.5967
0.1832	0.00291432		33.4167	32.1862	289.612	11.9019
0.1833	0.00252574		33.3862	32.0642	289.917	13.4277
0.1834	0.0033029		33.3252	32.1252	293.274	15.2588
0.1835	0.00291432		33.1726	32.0947	289.612	12.8174
0.1836	0.00349718		33.2336	32.0336	292.969	15.2588
0.1837	0.00369147		33.2031	31.9726	290.833	14.6484
0.1838	0.00349718		33.2642	31.9421	289.917	14.3433
0.1839	0.00272003		33.1421	31.8811	285.645	9.76562
0.184	0.00272003		33.1421	31.8811	288.696	11.2915
0.1841	0.00291432		33.02	31.6979	286.255	11.2915
0.1842	0.00369147		33.02	31.6979	287.476	12.207
0.1843	0.00369147		33.02	31.7285	289.612	13.1226
0.1844	0.00408005		32.9895	31.6674	291.138	15.8691
0.1845	0.00388576		32.8979	31.5454	291.443	12.8174
0.1846	0.00194288		32.8369	31.5148	289.917	12.207
0.1847	0.00349718		32.8369	31.6674	290.833	15.2588
0.1848	0.00349718		32.7759	31.5759	287.17	12.207
0.1849	0.00408005		32.7148	31.6369	289.307	12.207
0.185	0.00466291		32.7454	31.5148	289.001	12.5122
0.1851	0.00466291		32.7148	31.5759	287.781	13.1226
0.1852	0.00563435		32.7454	31.4233	289.001	10.9863
0.1853	0.0048572		32.5928	31.3928	288.086	13.4277
0.1854	0.00349718		32.6843	31.4538	288.696	14.0381
0.1855	0.00388576		32.5623	31.3317	285.034	9.15527
0.1856	0.00388576		32.5623	31.2097	292.664	12.207
0.1857	0.00408005		32.5012	31.2097	285.645	11.9019
0.1858	0.0048572		32.5012	31.1791	285.95	11.2915
0.1859	0.0033029		32.3792	31.2097	281.677	10.376
0.186	0.00349718		32.3486	31.2097	281.372	10.9863
0.1861	0.00291432		32.4402	31.0571	282.288	9.15527
0.1862	0.00408005		32.2571	31.0571	281.372	8.23975
0.1863	0.0033029		32.2876	31.0571	280.762	7.93457
0.1864	0.00408005		32.2266	31.0571	276.794	7.93457
0.1865	0.00310861		32.135	31.0571	280.151	13.1226
0.1866	0.0033029		32.135	30.9045	279.236	10.0708
0.1867	0.00310861		32.074	30.9655	275.879	9.76562
0.1868	0.00408005		32.0435	30.874	280.151	11.2915
0.1869	0.00505149		31.9824	30.8435	280.151	8.8501
0.187	0.0048572		31.9214	30.8435	279.236	9.46045
0.1871	0.00524577		31.9214	30.7824	276.184	12.207
0.1872	0.00544006		32.0435	30.7519	279.846	11.9019
0.1873	0.00563435		31.8298	30.7519	278.32	9.15527
0.1874	0.00408005		31.7993	30.7214	276.184	6.71387
0.1875	0.00466291		31.7688	30.7214	274.048	1.52588
0.1876	0.00427433		31.8604	30.8435	275.574	7.93457
0.1877	0.0033029		31.8298	30.4772	278.015	7.62939
0.1878	0.0033029		31.7688	30.6604	273.438	2.44141
0.1879	0.00252574		31.6772	30.5383	273.743	2.44141
0.188	0.00252574		31.6772	30.5078	273.438	1.2207
0.1881	0.0033029		31.5552	30.3552	272.522	5.79834
0.1882	0.00233146		31.5552	30.3247	272.827	5.18799
0.1883	0.00446862		31.5247	30.4162	270.996	7.01904
0.1884	0.00349718		31.4941	30.3552	270.691	6.10352
0.1885	0.00291432		31.4331	30.2941	271.301	3.96729
0.1886	0.00291432		31.3721	30.1416	271.606	6.40869
0.1887	0.00369147		31.4636	30.2026	272.217	6.40869
0.1888	0.00408005		31.3721	30.2026	271.301	5.18799
0.1889	0.00349718		31.2195	30.2636	270.386	4.27246
0.189	0.00524577		31.3416	30.1416	273.132	3.96729
0.1891	0.00563435		31.25	30.0805	272.217	4.57764
0.1892	0.00466291		31.189	30.111	273.438	6.10352
0.1893	0.00194288		31.1279	29.9279	271.301	4.88281
0.1894	0.00310861		31.0669	29.9584	270.081	3.35693
0.1895	0.00252574		31.0364	29.989	267.334	2.13623
0.1896	0.00213717		31.0669	30.0805	262.756	3.35693
0.1897	0.00233146		31.0059	29.8669	264.893	7.93457
0.1898	0.00466291		31.0669	29.8059	265.198	5.79834
0.1899	0.00408005		30.9448	29.7448	263.367	3.66211
0.19	0.00213717		31.0364	29.7753	267.944	4.88281
0.1901	0.00388576		31.0974	29.8364	266.113	7.32422
0.1902	0.00446862		30.9143	29.8364	265.198	3.66211
0.1903	0.0033029		30.8228	29.7753	263.367	-0.610352
0.1904	0.00233146		30.9143	29.7753	259.094	-5.49316
0.1905	0.00252574		30.7312	29.6228	260.62	-1.52588
0.1906	0.00310861		30.7312	29.6228	259.399	-3.96729
0.1907	0.00310861		30.6702	29.5922	260.925	-5.18799
0.1908	0.00427433		30.7007	29.4396	265.198	-0.915527
0.1909	0.00349718		30.6396	29.4091	263.977	-0.305176
0.191	0.0048572		30.6396	29.3176	260.01	0
0.1911	0.00544006		30.3345	29.2565	255.737	-0.610352
0.1912	0.00446862		30.3955	29.2565	256.653	-3.35693
0.1913	0.00427433		30.4565	29.2871	257.874	-0.610352
0.1914	0.00272003		30.5786	29.2565	260.01	-0.305176
0.1915	0.00369147		30.4565	29.165	260.315	0.305176
0.1916	0.00446862		30.5481	29.165	258.789	-3.96729
0.1917	0.0048572		30.2734	29.1955	257.874	-5.18799
0.1918	0.00408005		30.304	29.2565	258.179	-5.18799
0.1919	0.00408005		30.3345	29.1345	255.432	-4.27246
0.192	0.00310861		30.2734	29.0429	253.906	-2.44141
0.1921	0.00369147		30.0598	29.0429	255.737	-3.05176
0.1922	0.00408005		30.1819	28.9514	257.874	0.305176
0.1923	0.00349718		30.0598	28.8903	259.399	-5.49316
0.1924	0.00505149		29.9988	28.8598	256.653	-5.79834
0.1925	0.00427433		30.0598	28.7683	256.653	0
0.1926	0.00544006		30.0903	28.7377	251.77	-4.57764
0.1927	0.00524577		29.9988	28.7683	252.38	-7.32422
0.1928	0.00369147		29.9072	28.7683	251.16	-6.10352
0.1929	0.00524577		29.8157	28.7377	251.77	-3.96729
0.193	0.00446862		29.9683	28.7072	254.517	-6.40869
0.1931	0.00524577		29.9072	28.6462	250.854	-5.18799
0.1932	0.00446862		29.9072	28.5546	250.549	-3.05176
0.1933	0.00252574		29.8157	28.6157	251.465	-3.05176
0.1934	0.00427433		29.8157	28.5241	253.601	-5.49316
0.1935	0.00563435		29.7241	28.4936	254.211	-2.44141
0.1936	0.00544006		29.6631	28.3715	253.906	-2.44141
0.1937	0.00524577		29.5715	28.402	252.075	-6.71387
0.1938	0.00524577		29.6326	28.4326	251.16	-4.27246
0.1939	0.00427433		29.5715	28.28	251.77	-8.23975
0.194	0.0048572		29.48	28.2495	252.686	-6.10352
0.1941	0.00524577		29.4495	28.28	251.465	-6.40869
0.1942	0.00446862		29.3579	28.28	247.803	-7.93457
0.1943	0.00369147		29.4495	28.2495	249.329	-7.93457
0.1944	0.00388576		29.2358	28.1579	246.887	-8.54492
0.1945	0.00310861		29.3274	28.1579	247.803	-6.71387
0.1946	0.00097144		29.3274	28.1579	244.446	-6.71387
0.1947	0.00310861		29.3579	28.1274	247.192	-3.05176
0.1948	0.00369147		29.2664	27.8833	247.498	-4.27246
0.1949	0.00291432		29.3274	27.9748	245.972	-3.96729
0.195	0.00369147		29.1138	27.8222	249.939	-5.49316
0.1951	0.00233146		29.2664	27.8833	249.329	-6.40869
0.1952	0.00291432		29.1443	27.8222	244.446	-6.40869
0.1953	0.00369147		29.0527	27.9443	243.835	-6.71387
0.1954	0.00252574		28.9612	27.7917	242.615	-9.76562
0.1955	0.00369147		28.9307	27.7917	242.004	-14.0381
0.1956	0.00446862		28.9612	27.7612	240.784	-11.9019
0.1957	0.00427433		28.7781	27.7307	245.361	-11.5967
0.1958	0.0048572		28.7476	27.8833	240.173	-12.207
0.1959	0.00466291		28.8086	27.7001	238.953	-10.6812
0.196	0.00252574		28.7781	27.6391	238.342	-12.5122
0.1961	0.00427433		28.7476	27.6086	241.699	-12.8174
0.1962	0.00272003		28.717	27.6086	245.056	-10.0708
0.1963	0.00369147		28.8391	27.456	242.615	-11.2915
0.1964	0.00252574		28.6865	27.2729	240.479	-11.5967
0.1965	0.00310861		28.6255	27.3645	244.446	-7.32422
0.1966	0.00388576		28.6255	27.2729	244.446	-11.9019
0.1967	0.00388576		28.595	27.3645	241.089	-12.207
0.1968	0.00291432		28.4119	27.2119	243.53	-6.40869
0.1969	0.00291432		28.4119	27.3645	242.31	-11.5967
0.197	0.00174859		28.3203	27.3034	240.479	-13.7329
0.1971	0.00408005		28.3203	27.2729	238.647	-12.5122
0.1972	0.0064115		28.4119	27.2119	238.953	-10.9863
0.1973	0.00466291		28.2898	27.2729	237.732	-11.2915
0.1974	0.00369147		28.3203	27.1508	235.291	-11.5967
0.1975	0.0033029		28.2288	27.0898	234.985	-12.5122
0.1976	0.00272003		28.1677	27.1508	237.732	-9.15527
0.1977	0.00369147		28.2288	27.0288	241.699	-6.40869
0.1978	0.0033029		28.2288	26.9372	240.173	-7.32422
0.1979	0.00466291		28.1372	26.8762	240.479	-10.376
0.198	0.00369147		28.1982	26.7846	236.816	-10.6812
0.1981	0.00174859		28.1067	26.7846	235.596	-13.1226
0.1982	0.00310861		28.0457	26.8151	237.732	-10.6812
0.1983	0.00388576		27.9541	26.7541	233.154	-12.8174
0.1984	0.00349718		27.9541	26.7541	233.765	-10.376
0.1985	0.00194288		27.832	26.6625	232.544	-9.15527
0.1986	0.00291432		27.8931	26.6625	235.596	-6.40869
0.1987	0.00310861		27.771	26.7236	234.375	-9.46045
0.1988	0.0033029		27.71	26.6625	231.934	-10.0708
0.1989	0.00349718		27.7405	26.6625	229.797	-14.6484
0.199	0.0033029		27.5879	26.632	230.408	-16.7847
0.1991	0.00252574		27.6794	26.5405	230.713	-12.207
0.1992	0.00233146		27.5574	26.4489	230.408	-14.6484
0.1993	0.00310861		27.5574	26.51	229.797	-13.7329
0.1994	0.00272003		27.4963	26.4184	230.408	-11.9019
0.1995	0.00291432		27.6184	26.4184	230.408	-11.9019
0.1996	0.0033029		27.4963	26.1743	231.628	-14.0381
0.1997	0.00291432		27.4048	26.2658	231.323	-16.1743
0.1998	0.00272003		27.3743	26.2658	229.797	-16.7847
0.1999	0.00349718		27.3438	26.2658	228.882	-16.4795
[truncated: 83,001 more rows]

## Sheet: Fig. 1g
time (sec)	Norm. Current		Sym NaCl	Low NaCl	Sym NaCl	Low NaCl
0.0001	-0.0422463		V (mV)	V (mV)	I (nA)	I (nA)
0.0002	-0.0421601		99.6399	98.0263	1309.45	318.848
0.0003	-0.0419035		99.5483	98.1178	1307.37	319.214
0.0004	-0.0414821		99.5483	97.9652	1309.57	321.533
0.0005	-0.040905		99.4873	97.9347	1307.86	321.411
0.0006	-0.0401838		99.3042	97.8432	1302.86	319.214
0.0007	-0.0393344		99.3957	97.8737	1299.56	318.115
0.0008	-0.0383775		99.3042	97.9042	1298.22	320.557
0.0009	-0.0373401		99.2737	97.7821	1296.26	319.214
0.001	-0.0362551		99.1821	97.7516	1293.34	317.871
0.0011	-0.0351595		99.2432	97.7211	1295.17	319.702
0.0012	-0.0340909		99.0906	97.7211	1297.97	319.946
0.0013	-0.0330834		99.1516	97.7211	1295.53	318.726
0.0014	-0.032165		99.1821	97.6295	1289.43	317.993
0.0015	-0.0313549		99.0295	97.5685	1284.79	317.749
0.0016	-0.0306625		98.8769	97.5075	1285.52	315.43
0.0017	-0.0300865		98.8769	97.5075	1286.38	315.796
0.0018	-0.029614		98.8464	97.5075	1287.11	315.918
0.0019	-0.0292199		98.8769	97.3549	1288.94	316.284
0.002	-0.0288685		98.7854	97.3854	1290.77	317.383
0.0021	-0.0285186		98.8464	97.2633	1288.7	318.604
0.0022	-0.0281309		98.6938	97.2938	1285.89	318.359
0.0023	-0.0276778		98.6633	97.2328	1286.13	317.383
0.0024	-0.0271529		98.6328	97.2328	1286.74	317.749
0.0025	-0.0265755		98.6328	97.2633	1290.53	318.115
0.0026	-0.0259894		98.6328	97.0802	1286.74	317.627
0.0027	-0.0254538		98.5413	97.1107	1282.84	315.796
0.0028	-0.0250293		98.5718	97.0192	1279.3	314.941
0.0029	-0.024762		98.4192	96.9887	1278.81	314.941
0.003	-0.0246705		98.4497	97.0192	1281.01	313.843
0.0031	-0.0247401		98.3276	96.9276	1280.76	311.646
0.0032	-0.0249259		98.3581	96.8971	1280.64	310.181
0.0033	-0.0251629		98.3887	96.8056	1278.69	309.57
0.0034	-0.0253822		98.2666	96.7445	1279.79	309.082
0.0035	-0.0255256		98.2666	96.7445	1284.18	310.303
0.0036	-0.0255567		98.175	96.653	1285.4	311.768
0.0037	-0.0254656		98.2056	96.6835	1281.86	311.035
0.0038	-0.0252662		98.114	96.5919	1276	308.96
0.0039	-0.0249898		98.114	96.5614	1274.41	309.814
0.004	-0.0246772		98.0835	96.5919	1279.66	309.082
0.0041	-0.0243705		98.0835	96.5004	1280.64	306.763
0.0042	-0.0241079		98.114	96.4699	1277.22	306.763
0.0043	-0.0239198		98.053	96.4699	1273.68	306.03
0.0044	-0.0238258		98.053	96.2562	1272.46	309.082
0.0045	-0.0238333		97.9614	96.4088	1275.27	313.477
0.0046	-0.0239354		97.9919	96.3478	1275.63	310.303
0.0047	-0.0241123		97.9919	96.3173	1275.76	308.105
0.0048	-0.0243328		97.9004	96.3478	1272.46	308.594
0.0049	-0.0245606		97.8699	96.1647	1265.01	307.861
0.005	-0.0247599		97.9309	96.3478	1260.38	307.373
0.0051	-0.0249027		97.8088	96.1647	1261.23	309.326
0.0052	-0.0249734		97.8393	96.2562	1262.94	310.303
0.0053	-0.0249702		97.7478	96.1342	1260.13	310.425
0.0054	-0.0249036		97.6868	96.1342	1257.69	308.35
0.0055	-0.0247929		97.5952	96.1342	1260.5	307.861
0.0056	-0.0246609		97.5647	96.1037	1261.47	306.396
0.0057	-0.0245297		97.5952	95.9816	1259.89	305.176
0.0058	-0.0244176		97.4731	95.9511	1262.21	305.908
0.0059	-0.0243361		97.4731	95.9511	1260.99	304.443
0.006	-0.0242883		97.3816	95.89	1255.98	304.077
0.0061	-0.0242683		97.4426	96.0121	1256.84	303.955
0.0062	-0.0242612		97.4121	95.829	1260.25	303.589
0.0063	-0.0242473		97.3511	95.7985	1261.11	303.833
0.0064	-0.0242068		97.29	95.7985	1258.06	301.758
0.0065	-0.024127		97.3511	95.7374	1257.32	302.124
0.0066	-0.0240086		97.229	95.7374	1259.16	303.711
0.0067	-0.0238678		97.1374	95.7374	1257.2	303.589
0.0068	-0.0237336		97.229	95.6764	1255.62	302.124
0.0069	-0.0236395		97.1374	95.7374	1255.37	302.368
0.007	-0.0236126		97.0459	95.6154	1254.52	303.833
0.0071	-0.0236641		97.1069	95.5849	1250.98	304.199
0.0072	-0.0237832		97.0459	95.5238	1245.61	304.932
0.0073	-0.0239383		96.9238	95.5849	1247.44	304.199
0.0074	-0.0240844		96.9849	95.4628	1250.37	304.321
0.0075	-0.0241748		96.8933	95.4323	1248.29	306.152
0.0076	-0.0241725		96.8933	95.3712	1246.7	306.03
0.0077	-0.024059		96.8628	95.2797	1241.82	304.81
0.0078	-0.0238374		96.8323	95.2797	1238.16	302.612
0.0079	-0.0235301		96.6797	95.1576	1240.48	305.298
0.008	-0.0231711		96.7407	95.2797	1241.21	305.054
0.0081	-0.0227978		96.6492	95.1576	1240.36	302.734
0.0082	-0.0224434		96.7407	95.2492	1238.89	301.514
0.0083	-0.0221323		96.6492	95.005	1235.6	300.537
0.0084	-0.021879		96.6492	95.1271	1235.72	298.95
0.0085	-0.0216907		96.5576	95.0355	1232.67	295.776
0.0086	-0.0215701		96.5576	94.944	1230.35	298.096
0.0087	-0.0215176		96.4966	94.9745	1225.34	297.974
0.0088	-0.0215324		96.5271	94.9135	1222.17	296.021
0.0089	-0.0216103		96.3745	94.9745	1222.53	294.678
0.009	-0.0217405		96.405	94.7609	1226.2	297.363
0.0091	-0.0219036		96.283	94.944	1223.75	297.974
0.0092	-0.022072		96.2524	94.6998	1218.26	295.898
0.0093	-0.0222145		96.344	94.7609	1216.67	296.265
0.0094	-0.0223046		96.1914	94.7304	1215.45	295.044
0.0095	-0.0223289		96.2524	94.6998	1216.06	294.434
0.0096	-0.0222937		96.1609	94.5778	1214.23	293.213
0.0097	-0.0222267		96.1609	94.5167	1214.48	292.48
0.0098	-0.0221707		96.0693	94.5473	1214.97	294.434
0.0099	-0.0221725		96.0388	94.4557	1213.01	295.166
0.01	-0.0222691		96.0083	94.5778	1211.55	294.067
0.0101	-0.022476		96.0693	94.3947	1212.04	292.236
0.0102	-0.0227814		95.9167	94.4557	1210.69	290.161
0.0103	-0.023148		95.7031	94.4252	1212.28	291.504
0.0104	-0.0235223		95.8252	94.3642	1210.08	292.48
0.0105	-0.023848		95.7031	94.3336	1207.15	289.673
0.0106	-0.0240801		95.7947	94.2421	1203.86	289.917
0.0107	-0.0241952		95.6421	94.2421	1202.51	290.283
0.0108	-0.0241949		95.7642	94.0895	1205.57	289.062
0.0109	-0.0241036		95.7031	94.181	1208.86	289.917
0.011	-0.0239599		95.6726	94.12	1204.83	291.626
0.0111	-0.0238063		95.7336	94.12	1199.71	291.87
0.0112	-0.0236787		95.52	94.12	1198.73	292.48
0.0113	-0.0236007		95.6421	93.9979	1196.04	293.823
0.0114	-0.0235812		95.4285	94.0285	1195.07	292.603
0.0115	-0.0236178		95.5505	93.9369	1197.51	291.382
0.0116	-0.0237027		95.3674	93.9064	1197.75	290.771
0.0117	-0.0238294		95.3979	93.8454	1193.6	289.673
0.0118	-0.0239968		95.3674	93.7843	1193.48	289.429
0.0119	-0.0242109		95.2148	93.7843	1194.82	289.917
0.012	-0.0244809		95.2759	93.7233	1196.41	291.992
0.0121	-0.0248139		95.0622	93.8454	1195.07	292.236
0.0122	-0.0252083		95.2454	93.6622	1194.7	290.283
0.0123	-0.0256502		95.1233	93.6317	1192.26	289.062
0.0124	-0.026114		95.1233	93.6012	1190.67	289.062
0.0125	-0.0265673		95.0622	93.5097	1189.58	288.574
0.0126	-0.0269794		95.0928	93.6317	1188.11	287.964
0.0127	-0.0273278		95.0317	93.5097	1189.82	288.33
0.0128	-0.0276034		94.9097	93.5097	1189.82	287.476
0.0129	-0.0278093		95.0012	93.5402	1187.87	288.696
0.013	-0.0279566		94.9707	93.4486	1182.62	287.109
0.0131	-0.0280573		94.9097	93.4486	1179.08	286.133
0.0132	-0.0281185		94.8791	93.3876	1177.49	286.743
0.0133	-0.0281399		94.7571	93.2655	1176.76	286.743
0.0134	-0.0281149		94.7876	93.3266	1177.98	288.818
0.0135	-0.0280355		94.696	93.2045	1179.69	287.109
0.0136	-0.0278987		94.7571	93.174	1182.5	285.767
0.0137	-0.0277111		94.635	93.2045	1179.32	285.645
0.0138	-0.0274908		94.5434	93.1129	1178.34	285.645
0.0139	-0.027265		94.6655	93.1434	1177.98	286.255
0.014	-0.0270649		94.5434	93.0824	1176.39	286.377
0.0141	-0.0269175		94.4519	92.9909	1172.24	285.767
0.0142	-0.0268399		94.4824	93.0519	1172.36	285.522
0.0143	-0.0268353		94.2993	92.9603	1177.61	287.842
0.0144	-0.0268932		94.2688	92.8688	1178.47	287.109
0.0145	-0.0269948		94.2688	92.7467	1172.12	284.424
0.0146	-0.0271187		94.1162	92.7467	1167.85	281.738
0.0147	-0.0272484		94.2383	92.8383	1162.72	280.396
0.0148	-0.0273754		94.0857	92.7467	1161.99	280.273
0.0149	-0.0274999		94.1467	92.7772	1162.84	279.419
0.015	-0.0276265		94.0247	92.6246	1163.45	280.029
0.0151	-0.027758		94.0247	92.6246	1166.5	280.396
0.0152	-0.0278889		94.0552	92.7162	1165.04	279.297
0.0153	-0.0280027		93.9331	92.5941	1162.35	278.809
0.0154	-0.0280721		93.9941	92.5941	1164.67	279.907
0.0155	-0.0280652		93.8721	92.4721	1166.75	280.64
0.0156	-0.0279522		93.8721	92.4415	1164.31	281.616
0.0157	-0.027714		93.7805	92.2584	1161.01	279.541
0.0158	-0.0273472		93.8415	92.2584	1157.23	276.489
0.0159	-0.0268652		93.689	92.1669	1152.47	276.367
0.016	-0.0262967		93.689	92.1974	1151.61	276.367
0.0161	-0.0256808		93.689	92.1364	1156.25	278.076
0.0162	-0.0250619		93.5669	92.1059	1158.94	276.978
0.0163	-0.0244853		93.5059	91.9533	1159.55	276.123
0.0164	-0.0239934		93.5059	92.0753	1160.52	276.978
0.0165	-0.0236226		93.5364	91.9533	1160.16	275.269
0.0166	-0.0234014		93.5059	91.9533	1159.55	275.513
0.0167	-0.0233474		93.4143	91.9533	1158.33	277.222
0.0168	-0.0234665		93.4143	91.8312	1158.45	277.954
0.0169	-0.0237513		93.4448	91.8312	1159.79	277.832
0.017	-0.0241822		93.4143	91.9227	1159.79	277.588
0.0171	-0.0247291		93.3838	91.8617	1158.57	275.269
0.0172	-0.0253538		93.3838	91.7396	1162.23	274.78
0.0173	-0.026013		93.3838	91.6481	1162.96	274.048
0.0174	-0.026662		93.2922	91.7091	1161.62	273.193
0.0175	-0.0272584		93.3227	91.6176	1160.89	273.804
0.0176	-0.0277665		93.1702	91.5565	1160.4	276.001
0.0177	-0.0281618		93.2617	91.6176	1154.42	274.048
0.0178	-0.0284351		93.0481	91.465	1156.49	270.874
0.0179	-0.0285938		93.1702	91.4955	1157.47	270.63
0.018	-0.0286608		93.1396	91.3429	1153.32	270.63
0.0181	-0.0286688		93.0786	91.5565	1154.79	270.142
0.0182	-0.0286527		92.9565	91.4345	1156.01	269.409
0.0183	-0.02864		92.926	91.4345	1152.71	270.142
0.0184	-0.0286457		92.865	91.3734	1150.63	270.386
0.0185	-0.0286691		92.926	91.3734	1154.54	271.362
0.0186	-0.0286985		92.8955	91.2208	1154.05	271.362
0.0187	-0.0287176		92.8039	91.3124	1148.93	272.339
0.0188	-0.0287141		92.8039	91.2819	1145.75	271.118
0.0189	-0.0286854		92.7429	91.1598	1148.07	270.142
0.019	-0.0286399		92.8039	91.2819	1144.9	269.897
0.0191	-0.0285935		92.7429	91.1293	1141.6	270.63
0.0192	-0.0285618		92.6514	91.2514	1139.53	269.287
0.0193	-0.028553		92.5903	91.0683	1136.6	268.921
0.0194	-0.0285622		92.6819	91.1598	1136.47	268.555
0.0195	-0.0285712		92.5598	91.0988	1141.6	268.677
0.0196	-0.028552		92.5293	91.0072	1148.56	270.63
0.0197	-0.0284746		92.5598	90.9157	1149.9	270.63
0.0198	-0.028315		92.4988	90.8546	1146.73	268.311
0.0199	-0.0280619		92.3767	90.9157	1146.48	268.188
0.02	-0.0277215		92.4683	90.7936	1146.24	268.066
0.0201	-0.0273171		92.3462	90.8241	1146.12	269.165
0.0202	-0.0268867		92.3157	90.7631	1142.46	267.456
0.0203	-0.026477		92.2851	90.702	1143.8	267.578
0.0204	-0.0261356		92.2546	90.7631	1144.65	264.893
0.0205	-0.0259023		92.1631	90.58	1146.12	262.939
0.0206	-0.0258013		92.041	90.6715	1144.04	261.23
0.0207	-0.0258366		92.102	90.6715	1144.16	261.353
0.0208	-0.0259915		91.9495	90.58	1143.19	261.597
0.0209	-0.0262326		92.041	90.58	1139.53	261.23
0.021	-0.0265184		92.0105	90.4884	1136.47	261.841
0.0211	-0.0268084		92.0105	90.4274	1135.62	259.399
0.0212	-0.0270708		92.041	90.3358	1134.4	260.254
0.0213	-0.0272851		91.98	90.3969	1132.2	260.01
0.0214	-0.0274417		91.8579	90.3053	1132.81	257.69
0.0215	-0.0275364		91.7969	90.2748	1134.77	258.667
0.0216	-0.0275659		91.8274	90.2748	1136.96	259.766
0.0217	-0.0275247		91.7358	90.1832	1137.45	262.085
0.0218	-0.0274052		91.7664	90.1832	1133.3	261.23
0.0219	-0.0272005		91.6748	90.1527	1131.23	260.132
0.022	-0.026909		91.6138	90.1527	1128.17	258.545
0.0221	-0.0265368		91.6443	90.0917	1125.37	256.47
0.0222	-0.0260983		91.4612	90.0612	1125.24	258.179
0.0223	-0.0256144		91.5832	90.0307	1125.12	258.423
0.0224	-0.0251077		91.3696	89.9391	1125.61	258.789
0.0225	-0.0245995		91.4917	90.0001	1122.07	256.958
0.0226	-0.0241067		91.4001	89.8781	1121.83	258.057
0.0227	-0.0236407		91.4307	89.8475	1123.78	259.155
0.0228	-0.023209		91.3391	89.8781	1121.09	258.667
0.0229	-0.022817		91.1865	89.7255	1117.55	257.69
0.023	-0.0224708		91.3696	89.756	1116.82	258.179
0.0231	-0.0221791		91.2476	89.7865	1114.75	257.08
0.0232	-0.0219539		91.2476	89.7255	1114.14	256.958
0.0233	-0.0218103		91.1865	89.7255	1115.72	258.179
0.0234	-0.0217644		91.1865	89.6644	1117.31	257.935
0.0235	-0.0218291		91.1865	89.7255	1121.09	258.911
0.0236	-0.0220102		91.1255	89.5729	1122.56	259.521
0.0237	-0.0223019		91.0644	89.4813	1122.44	259.888
0.0238	-0.0226838		91.0034	89.4813	1117.8	257.812
0.0239	-0.0231206		90.9119	89.4203	1117.92	257.568
0.024	-0.0235654		90.9424	89.3898	1118.41	257.935
0.0241	-0.0239665		90.8813	89.3593	1118.41	258.789
0.0242	-0.024276		90.7898	89.2372	1122.19	259.399
0.0243	-0.0244589		90.8203	89.3288	1124.02	259.277
0.0244	-0.0245003		90.6372	89.1762	1118.41	258.057
0.0245	-0.024409		90.7593	89.2372	1117.43	256.592
0.0246	-0.0242162		90.6372	89.1456	1118.65	257.324
0.0247	-0.0239704		90.6677	89.1456	1115.11	255.737
0.0248	-0.0237288		90.6372	89.0846	1114.01	255.737
0.0249	-0.0235476		90.5762	89.0541	1115.48	254.761
0.025	-0.0234731		90.5151	89.0846	1115.23	254.272
0.0251	-0.0235355		90.5151	89.0236	1113.4	255.249
0.0252	-0.0237453		90.6372	88.9625	1112.67	254.639
0.0253	-0.0240944		90.4236	88.9931	1115.11	252.563
0.0254	-0.0245585		90.4236	88.871	1111.94	250.977
0.0255	-0.0251024		90.4236	88.9625	1108.4	250.732
0.0256	-0.025684		90.2405	88.932	1107.3	252.197
0.0257	-0.0262588		90.3625	88.81	1106.45	253.174
0.0258	-0.0267827		90.21	88.7489	1103.39	253.662
0.0259	-0.0272153		90.271	88.6574	1099.85	250.122
0.026	-0.0275228		90.1489	88.6879	1101.56	249.512
0.0261	-0.027682		90.1794	88.7184	1105.71	251.221
0.0262	-0.0276839		90.1184	88.5658	1109.25	251.831
0.0263	-0.0275369		90.0268	88.5963	1105.1	250.977
0.0264	-0.0272664		90.0268	88.4437	1101.2	250.732
0.0265	-0.0269128		90.0879	88.5353	1097.29	251.953
0.0266	-0.0265245		89.9658	88.3827	1092.65	252.441
0.0267	-0.02615		89.9658	88.3827	1088.62	251.221
0.0268	-0.0258284		89.8132	88.3827	1086.67	250.122
0.0269	-0.0255824		89.8437	88.3522	1089.48	250.366
0.027	-0.0254134		89.6912	88.2301	1092.9	251.587
0.0271	-0.0253024		89.7827	88.2912	1092.29	251.343
0.0272	-0.0252151		89.5996	88.1691	1090.82	248.413
0.0273	-0.0251103		89.5996	88.1996	1090.09	246.46
0.0274	-0.0249509		89.5996	88.108	1088.5	246.948
0.0275	-0.0247125		89.5996	88.047	1090.45	246.704
0.0276	-0.0243895		89.5996	87.8944	1089.11	246.338
0.0277	-0.0239953		89.447	88.0165	1086.55	247.437
0.0278	-0.0235578		89.386	87.9555	1086.55	246.582
0.0279	-0.0231123		89.3555	87.986	1084.11	245.483
0.028	-0.0226938		89.3249	87.8944	1078.86	246.704
0.0281	-0.0223313		89.2334	87.8639	1078.98	246.826
0.0282	-0.0220457		89.1724	87.7724	1076.78	246.094
0.0283	-0.0218493		89.1418	87.7113	1073	245.605
0.0284	-0.021748		89.2029	87.7113	1071.78	244.141
0.0285	-0.0217419		89.1418	87.6198	1072.39	243.896
0.0286	-0.0218249		89.0198	87.6503	1069.7	243.652
0.0287	-0.0219833		89.0503	87.5282	1067.99	244.629
0.0288	-0.0221946		89.0198	87.6198	1072.02	247.559
0.0289	-0.0224277		88.9892	87.4977	1072.88	247.681
0.029	-0.022646		88.9587	87.4672	1070.68	245.361
0.0291	-0.0228138		88.9282	87.4061	1067.26	244.019
0.0292	-0.0229026		88.9282	87.3756	1067.14	243.774
0.0293	-0.022898		88.8061	87.4061	1067.99	243.042
0.0294	-0.0228029		88.8977	87.3451	1065.19	244.385
0.0295	-0.0226371		88.7146	87.2841	1063.35	243.896
0.0296	-0.0224323		88.8061	87.1925	1059.94	243.53
0.0297	-0.0222251		88.5925	87.2536	1057.74	241.943
0.0298	-0.0220484		88.6536	87.101	1060.79	240.234
0.0299	-0.0219256		88.5925	87.162	1062.5	241.089
0.03	-0.0218674		88.562	87.101	1061.52	241.943
0.0301	-0.0218718		88.5315	86.9789	1059.81	243.286
0.0302	-0.0219274		88.4399	86.9789	1054.93	242.31
0.0303	-0.0220177		88.501	86.8568	1051.51	243.652
0.0304	-0.0221259		88.3484	86.9789	1048.83	245.117
0.0305	-0.0222388		88.4094	86.8873	1045.53	242.432
0.0306	-0.022349		88.2873	86.8568	1043.58	240.967
0.0307	-0.0224557		88.2873	86.8568	1044.56	242.676
0.0308	-0.0225643		88.1958	86.8263	1046.51	243.652
0.0309	-0.0226841		88.2568	86.7653	1045.65	241.211
0.031	-0.0228256		88.2263	86.7348	1043.82	239.868
0.0311	-0.0229982		88.0737	86.6737	1043.58	238.525
0.0312	-0.0232079		88.2263	86.6432	1041.75	240.479
0.0313	-0.0234562		88.1042	86.6127	1041.63	241.211
0.0314	-0.0237396		88.1653	86.5517	1040.28	239.868
0.0315	-0.0240498		88.0737	86.5822	1043.46	240.112
0.0316	-0.0243746		88.1653	86.4601	1045.65	238.647
0.0317	-0.0246984		88.0737	86.4296	1045.9	237.793
0.0318	-0.0250044		88.0127	86.4601	1043.58	237.061
0.0319	-0.0252758		87.9822	86.3685	1040.53	235.474
0.032	-0.0254994		87.9211	86.338	1040.53	234.863
0.0321	-0.0256676		87.9517	86.338	1043.82	235.474
0.0322	-0.0257806		87.8906	86.338	1043.09	235.596
0.0323	-0.0258472		87.8296	86.3991	1041.38	236.572
0.0324	-0.0258839		87.7991	86.216	1039.55	235.962
0.0325	-0.0259127		87.7991	86.3075	1039.06	235.107
0.0326	-0.0259579		87.738	86.277	1035.4	233.276
0.0327	-0.0260417		87.6465	86.1244	1034.3	233.765
0.0328	-0.0261799		87.7685	86.2465	1033.57	234.253
0.0329	-0.0263774		87.5549	86.1549	1034.91	232.422
0.033	-0.026626		87.738	86.1854	1035.77	232.91
0.0331	-0.026904		87.5854	86.1244	1032.84	233.032
0.0332	-0.0271793		87.5549	86.1244	1029.54	231.689
0.0333	-0.0274158		87.5549	86.0023	1026.98	232.056
0.0334	-0.0275812		87.4634	85.9413	1029.17	232.422
0.0335	-0.0276555		87.5244	86.0634	1027.59	232.056
0.0336	-0.027636		87.3413	85.8803	1024.78	232.178
0.0337	-0.0275392		87.4634	85.8192	1026.61	232.422
0.0338	-0.0273978		87.4939	85.8803	1025.27	230.225
0.0339	-0.0272539		87.3413	85.7582	1021.97	228.76
0.034	-0.0271503		87.4023	85.8192	1016.24	228.027
0.0341	-0.0271219		87.2497	85.7277	1016.6	229.736
0.0342	-0.0271896		87.1887	85.6972	1017.09	228.882
0.0343	-0.0273559		87.1277	85.6666	1013.18	227.295
0.0344	-0.0276057		87.1887	85.5751	1011.23	227.905
0.0345	-0.0279092		87.0972	85.5446	1010.86	227.173
0.0346	-0.0282271		87.0666	85.5141	1009.4	224.121
0.0347	-0.0285176		86.9751	85.4225	1008.67	224.731
0.0348	-0.0287433		86.9446	85.4835	1004.03	225.342
0.0349	-0.0288772		86.9141	85.4225	1001.59	225.83
0.035	-0.028906		87.0056	85.4835	1003.3	227.539
0.0351	-0.0288308		86.8835	85.3615	1002.08	226.074
0.0352	-0.0286638		86.9141	85.3004	1000.85	225.952
0.0353	-0.0284235		86.853	85.2394	1002.56	228.149
0.0354	-0.0281293		86.7615	85.3615	1004.76	229.004
0.0355	-0.0277978		86.8225	85.1173	1000.61	228.516
0.0356	-0.0274422		86.6699	85.1478	1000.37	227.661
0.0357	-0.0270738		86.5784	85.1478	1000.85	226.318
0.0358	-0.0267044		86.6394	85.0868	1000.61	226.318
0.0359	-0.0263484		86.6394	85.0563	1002.08	225.098
0.036	-0.0260223		86.4563	85.0868	1002.2	225.952
0.0361	-0.0257421		86.4868	85.0563	1001.95	225.342
0.0362	-0.0255205		86.5478	84.9953	1001.71	226.318
0.0363	-0.0253638		86.4868	84.8732	997.314	225.342
0.0364	-0.0252715		86.3647	84.9647	992.432	222.656
0.0365	-0.025238		86.3647	84.8427	993.896	223.877
0.0366	-0.0252551		86.3342	84.8732	995.361	223.877
0.0367	-0.0253159		86.3342	84.7206	992.676	223.633
0.0368	-0.0254172		86.2427	84.7816	992.798	225.952
0.0369	-0.0255611		86.2427	84.6901	990.479	224.365
0.037	-0.025754		86.1206	84.568	984.741	223.999
0.0371	-0.0260044		86.2122	84.6901	981.689	224.243
0.0372	-0.0263182		86.0596	84.629	984.375	223.389
0.0373	-0.0266951		86.0901	84.568	987.671	223.267
0.0374	-0.0271247		86.0901	84.4765	992.065	222.534
0.0375	-0.0275862		85.968	84.5375	993.164	220.093
0.0376	-0.0280489		85.9985	84.4154	991.089	221.802
0.0377	-0.028477		85.968	84.4459	987.305	220.337
0.0378	-0.0288348		85.8765	84.4154	984.863	218.14
0.0379	-0.0290931		85.8154	84.3239	985.474	218.75
0.038	-0.0292341		85.8765	84.2018	984.985	218.994
0.0381	-0.029256		85.8154	84.2934	983.521	218.384
0.0382	-0.0291736		85.6323	84.2628	985.474	220.337
0.0383	-0.0290167		85.7239	84.2018	983.032	220.703
0.0384	-0.0288255		85.6628	84.1408	977.539	218.018
0.0385	-0.0286439		85.6323	84.1102	976.44	216.064
0.0386	-0.0285114		85.5713	84.1408	977.051	218.14
0.0387	-0.0284563		85.5408	84.0797	979.492	218.384
0.0388	-0.0284916		85.4492	83.9882	978.76	215.088
0.0389	-0.028613		85.4492	84.0187	976.929	216.431
0.039	-0.0288015		85.4492	83.9271	977.905	218.14
0.0391	-0.0290279		85.3882	83.9577	983.154	219.238
0.0392	-0.0292581		85.4492	83.9271	979.37	217.163
0.0393	-0.0294602		85.3577	83.8966	973.999	217.163
0.0394	-0.0296095		85.3882	83.8356	971.68	218.14
0.0395	-0.0296924		85.2356	83.683	972.412	219.604
0.0396	-0.0297078		85.2051	83.8356	971.558	218.994
0.0397	-0.0296651		85.144	83.6525	967.163	215.82
0.0398	-0.0295801		85.2051	83.622	965.942	215.21
0.0399	-0.0294694		85.0525	83.6525	967.163	215.576
0.04	-0.0293464		85.0525	83.683	968.506	217.163
0.0401	-0.0292201		85.022	83.5914	966.431	216.431
0.0402	-0.0290979		84.9304	83.4999	964.355	215.942
0.0403	-0.0289894		84.9609	83.5609	964.111	215.332
0.0404	-0.0289107		84.7778	83.4083	964.111	217.041
0.0405	-0.0288847		84.6863	83.3778	960.693	218.14
0.0406	-0.0289377		84.6558	83.2863	957.275	216.309
0.0407	-0.0290923		84.5642	83.2252	960.083	214.722
0.0408	-0.029361		84.4726	83.3168	960.205	214.966
0.0409	-0.0297423		84.4726	83.2252	958.496	216.064
0.041	-0.0302221		84.4726	83.1947	960.205	214.844
0.0411	-0.0307791		84.4116	83.1947	961.182	213.989
0.0412	-0.0313922		84.259	83.1947	956.909	214.6
0.0413	-0.0320464		84.3506	83.1032	953.613	216.309
0.0414	-0.0327345		84.2895	83.0726	953.003	216.919
0.0415	-0.0334548		84.198	83.0116	952.759	215.698
0.0416	-0.0342049		84.3201	82.8895	952.515	213.745
0.0417	-0.0349756		84.2285	82.8895	949.585	212.28
0.0418	-0.0357476		84.259	82.859	950.317	212.646
0.0419	-0.0364907		84.1675	82.798	948.608	211.548
0.042	-0.0371686		84.259	82.6759	946.777	211.426
0.0421	-0.037744		84.0454	82.6759	948.364	210.571
0.0422	-0.0381853		84.0454	82.6454	949.829	210.693
0.0423	-0.0384709		84.0454	82.4623	949.219	212.036
0.0424	-0.038591		83.9844	82.5233	945.923	210.205
0.0425	-0.0385483		83.9539	82.3097	945.923	207.886
0.0426	-0.0383557		83.9233	82.3707	945.923	209.106
0.0427	-0.038034		83.8623	82.2182	944.214	210.083
0.0428	-0.0376096		83.9233	82.2487	945.557	212.646
0.0429	-0.0371125		83.8623	82.2792	946.411	214.6
0.043	-0.0365749		83.7707	82.1571	945.312	213.501
0.0431	-0.0360291		83.7402	82.1876	942.383	213.013
0.0432	-0.0355055		83.8318	82.1266	943.848	211.67
0.0433	-0.0350293		83.7707	82.1266	944.58	210.571
0.0434	-0.0346171		83.8013	82.1266	944.214	211.304
0.0435	-0.0342756		83.6792	82.0656	939.941	211.792
0.0436	-0.0340009		83.6182	82.0656	938.354	210.327
0.0437	-0.0337832		83.5876	82.0045	936.89	210.205
0.0438	-0.0336121		83.5876	82.0656	930.664	210.327
0.0439	-0.033484		83.5266	82.0961	931.03	211.426
0.044	-0.0334072		83.4656	82.0045	933.594	211.06
0.0441	-0.0334023		83.374	81.9435	933.594	210.571
0.0442	-0.0334984		83.3435	81.8825	933.716	212.036
0.0443	-0.0337244		83.1909	81.7299	934.204	209.595
0.0444	-0.0341001		83.2214	81.8519	929.199	208.74
0.0445	-0.0346274		83.1299	81.7909	927.246	210.327
0.0446	-0.0352873		82.9773	81.7604	928.955	209.839
0.0447	-0.0360417		83.0688	81.7299	926.514	207.886
0.0448	-0.0368397		82.9163	81.6994	925.781	205.322
0.0449	-0.0376275		83.0688	81.6078	929.199	203.979
0.045	-0.0383577		82.9163	81.6078	931.885	204.712
0.0451	-0.0389965		82.9163	81.6994	930.542	206.543
0.0452	-0.0395271		82.9163	81.5163	929.688	209.351
0.0453	-0.03995		82.7637	81.5163	927.002	209.717
0.0454	-0.0402792		82.8857	81.5163	922.241	206.177
0.0455	-0.0405382		82.8552	81.4247	921.387	206.055
0.0456	-0.0407531		82.8857	81.3026	920.532	207.642
0.0457	-0.0409476		82.8552	81.4247	919.556	205.566
0.0458	-0.0411373		82.8857	81.2111	920.288	205.566
0.0459	-0.0413251		82.8247	81.1806	919.434	204.346
0.046	-0.0414993		82.7331	81.15	915.894	203.369
0.0461	-0.0416341		82.7331	81.2111	916.504	203.491
0.0462	-0.0416939		82.6721	81.028	918.823	201.538
0.0463	-0.0416412		82.7026	80.9975	920.776	203.125
0.0464	-0.0414461		82.6111	80.9669	918.945	202.637
0.0465	-0.0410952		82.55	81.028	915.894	201.416
0.0466	-0.0405979		82.489	80.8754	916.748	202.637
0.0467	-0.0399867		82.4585	80.8754	914.307	202.271
0.0468	-0.0393118		82.489	80.9059	912.109	202.515
0.0469	-0.0386316		82.3669	80.9975	908.813	200.439
0.047	-0.0380011		82.4585	80.9364	906.128	199.707
0.0471	-0.0374624		82.2754	80.8754	906.006	197.388
0.0472	-0.0370388		82.3975	80.9364	908.203	198.975
0.0473	-0.0367345		82.2754	80.8449	910.522	199.707
0.0474	-0.0365382		82.3669	80.8143	909.302	199.341
0.0475	-0.0364284		82.1838	80.6923	906.372	199.097
0.0476	-0.0363797		82.1838	80.6923	903.076	197.876
0.0477	-0.0363676		82.3059	80.6923	900.024	197.021
0.0478	-0.0363711		82.1228	80.6923	898.926	195.068
0.0479	-0.0363752		82.1228	80.6007	901.001	196.899
0.048	-0.0363724		82.1228	80.5702	901.733	197.876
0.0481	-0.0363635		82.1228	80.4481	898.071	196.167
0.0482	-0.0363583		82.1228	80.5092	897.705	194.214
0.0483	-0.0363732		82.1228	80.3871	898.804	195.312
0.0484	-0.036428		82.0007	80.2955	903.442	197.51
0.0485	-0.0365396		81.8787	80.204	904.663	194.946
0.0486	-0.0367173		81.9397	80.265	904.175	193.359
0.0487	-0.0369583		81.8481	80.204	903.809	192.627
0.0488	-0.037247		81.8787	80.204	904.419	192.139
0.0489	-0.0375575		81.7566	80.1124	904.053	192.749
0.049	-0.0378594		81.7871	80.265	901.367	194.946
0.0491	-0.0381244		81.7566	80.143	898.315	193.237
0.0492	-0.0383331		81.6955	80.0819	896.729	194.458
0.0493	-0.0384781		81.665	80.1735	891.602	195.312
0.0494	-0.0385639		81.5124	80.0819	888.672	191.65
0.0495	-0.0386024		81.6345	80.0819	889.771	191.895
0.0496	-0.0386059		81.543	79.9599	890.503	192.627
0.0497	-0.0385804		81.604	80.0514	891.235	191.895
0.0498	-0.038522		81.4514	79.9293	892.7	193.848
0.0499	-0.0384172		81.5124	79.9904	893.433	196.411
0.05	-0.0382489		81.4209	79.8378	889.893	196.777
0.0501	-0.038003		81.3904	79.8683	886.597	195.923
0.0502	-0.0376761		81.3599	79.8073	886.597	196.289
0.0503	-0.0372798		81.2073	79.7462	888.428	195.923
0.0504	-0.0368408		81.2683	79.7157	884.033	195.557
0.0505	-0.0363978		81.2073	79.7462	881.348	195.923
0.0506	-0.035995		81.1767	79.6852	877.808	192.627
0.0507	-0.0356751		81.1462	79.6242	881.348	194.214
0.0508	-0.0354716		81.0852	79.6852	882.812	196.289
0.0509	-0.0354033		81.1157	79.5326	880.127	195.801
0.051	-0.0354701		81.1462	79.5021	878.906	193.481
0.0511	-0.0356523		81.0242	79.5326	877.197	194.336
0.0512	-0.0359129		80.9631	79.4716	875.61	194.092
0.0513	-0.0362036		81.0242	79.4716	874.512	194.58
0.0514	-0.0364734		80.9326	79.3495	869.751	195.557
0.0515	-0.0366773		80.9021	79.4411	867.188	194.58
0.0516	-0.0367837		80.8411	79.2885	869.629	193.726
0.0517	-0.0367797		80.8411	79.319	869.629	193.726
0.0518	-0.0366724		80.6885	79.319	866.943	193.237
0.0519	-0.0364876		80.78	79.2274	863.892	190.918
0.052	-0.036266		80.7495	79.2274	863.159	191.65
0.0521	-0.0360581		80.658	79.1054	864.502	192.261
0.0522	-0.0359173		80.5969	79.2274	864.258	191.772
0.0523	-0.0358927		80.5359	78.9833	862.183	191.772
0.0524	-0.0360208		80.4443	79.0443	858.032	191.528
0.0525	-0.0363186		80.4748	79.0443	857.788	190.918
0.0526	-0.03678		80.4748	79.0138	864.502	190.796
0.0527	-0.0373764		80.3833	78.9833	864.014	189.575
0.0528	-0.0380628		80.3528	78.8612	858.154	187.378
0.0529	-0.0387875		80.2917	78.8917	856.323	187.988
0.053	-0.0395037		80.1086	78.8612	857.91	187.256
0.0531	-0.0401779		80.2612	78.8612	861.938	187.988
0.0532	-0.0407938		80.2307	78.7086	859.497	189.941
0.0533	-0.0413509		80.2307	78.7086	855.469	190.186
0.0534	-0.0418581		80.1697	78.7392	859.985	190.186
0.0535	-0.0423258		80.1086	78.6171	862.793	187.744
0.0536	-0.0427607		80.0781	78.5866	861.328	186.035
0.0537	-0.0431625		79.956	78.6781	858.032	185.791
0.0538	-0.0435256		80.0781	78.4645	858.032	184.814
0.0539	-0.043843		79.9255	78.5255	860.596	186.768
0.054	-0.0441094		79.956	78.495	858.887	185.913
0.0541	-0.0443236		79.8035	78.4035	855.469	182.617
0.0542	-0.0444876		79.8035	78.434	855.103	182.007
0.0543	-0.0446043		79.8035	78.3424	854.126	182.129
0.0544	-0.0446742		79.5898	78.3119	852.905	183.228
0.0545	-0.0446933		79.7729	78.2814	848.755	182.739
0.0546	-0.0446536		79.4983	78.1593	850.098	184.082
0.0547	-0.0445455		79.6814	78.1898	850.586	183.838
0.0548	-0.0443629		79.5288	78.0678	847.534	183.228
0.0549	-0.0441079		79.4372	78.2204	848.877	184.937
0.055	-0.0437949		79.4983	77.9762	850.83	185.425
0.0551	-0.0434509		79.4067	77.9762	851.562	185.547
0.0552	-0.0431126		79.3762	77.8847	848.877	185.547
0.0553	-0.0428183		79.4678	77.8847	846.069	184.082
0.0554	-0.0426		79.3457	77.8236	846.436	182.739
0.0555	-0.0424739		79.2541	77.8847	848.511	183.96
0.0556	-0.0424361		79.2236	77.7626	847.9	181.641
0.0557	-0.0424629		79.1931	77.7016	846.436	182.129
0.0558	-0.0425162		79.1626	77.6405	843.628	181.519
0.0559	-0.0425533		79.1321	77.7016	842.407	181.274
0.056	-0.0425372		79.1931	77.6405	839.966	180.42
0.0561	-0.0424459		79.1626	77.7626	839.966	180.054
0.0562	-0.0422768		79.01	77.4879	841.064	179.81
0.0563	-0.0420473		79.1016	77.549	838.745	179.688
0.0564	-0.0417892		79.01	77.3964	837.646	179.443
0.0565	-0.0415411		78.9795	77.4269	836.182	178.589
0.0566	-0.0413382		78.9795	77.3353	835.205	178.711
0.0567	-0.0412037		78.949	77.3659	837.524	179.199
0.0568	-0.0411437		78.9184	77.3353	837.646	177.124
0.0569	-0.0411473		78.949	77.3048	838.623	178.589
0.057	-0.0411909		78.7353	77.2133	835.938	177.612
0.0571	-0.0412474		78.8269	77.1828	835.083	178.833
0.0572	-0.0412951		78.7048	77.0912	835.815	177.49
0.0573	-0.0413249		78.7659	77.1828	831.299	176.27
0.0574	-0.0413427		78.7964	77.0302	830.078	175.537
0.0575	-0.041366		78.6743	77.0912	827.881	175.659
0.0576	-0.0414177		78.6438	76.9996	828.491	177.368
0.0577	-0.0415174		78.7048	77.0607	829.346	178.101
0.0578	-0.0416756		78.6438	76.9386	828.613	179.565
0.0579	-0.0418903		78.5217	77.0607	827.026	181.396
0.058	-0.0421493		78.4607	76.9386	823.73	179.565
0.0581	-0.0424338		78.4912	76.9996	821.899	178.955
0.0582	-0.0427239		78.3691	76.9081	821.655	177.856
0.0583	-0.0430028		78.3691	76.9386	822.876	180.542
0.0584	-0.0432593		78.3386	76.786	822.021	177.979
0.0585	-0.0434874		78.3386	76.8165	819.336	178.345
0.0586	-0.0436848		78.2471	76.725	817.261	178.589
0.0587	-0.0438505		78.3081	76.7555	817.993	179.443
0.0588	-0.0439829		78.186	76.786	815.43	178.101
0.0589	-0.0440786		78.2471	76.5724	812.378	175.415
0.059	-0.0441325		78.1555	76.664	813.721	176.514
0.0591	-0.0441388		78.186	76.6029	813.721	177.49
0.0592	-0.0440928		78.0334	76.6945	811.646	175.415
0.0593	-0.0439922		78.1555	76.5114	809.937	174.927
0.0594	-0.0438375		77.9419	76.5724	809.57	176.636
0.0595	-0.0436318		77.9114	76.5114	808.35	176.636
0.0596	-0.0433786		77.9114	76.4503	807.617	178.955
0.0597	-0.0430799		77.8503	76.4503	806.152	176.758
0.0598	-0.0427347		77.7588	76.3893	809.082	175.415
0.0599	-0.0423402		77.8198	76.2977	812.256	176.27
0.06	-0.0418944		77.6977	76.2977	810.791	174.927
0.0601	-0.0414016		77.7893	76.2672	807.129	172.729
0.0602	-0.0408772		77.7588	76.2367	805.298	172.363
0.0603	-0.0403498		77.7283	76.1452	803.589	175.659
0.0604	-0.0398589		77.5757	76.1146	801.147	176.758
0.0605	-0.039449		77.5757	76.0841	802.368	175.903
0.0606	-0.0391597		77.5757	75.9315	802.979	174.805
0.0607	-0.0390165		77.4536	76.0231	802.002	173.218
0.0608	-0.0390245		77.4841	75.9926	798.706	173.584
0.0609	-0.0391652		77.3621	75.9621	796.753	174.805
0.061	-0.0394001		77.3621	75.901	796.875	173.096
0.0611	-0.0396765		77.24	75.8095	797.241	173.218
0.0612	-0.039937		77.3926	75.9315	797.363	174.316
0.0613	-0.0401296		77.1484	75.7789	796.753	172.119
0.0614	-0.040216		77.3621	75.7484	799.438	172.119
0.0615	-0.0401777		77.1179	75.7179	798.706	172.241
0.0616	-0.0400181		77.2095	75.7179	797.363	171.265
0.0617	-0.0397591		77.2095	75.5653	796.387	171.387
0.0618	-0.0394338		77.2095	75.6874	796.143	169.8
0.0619	-0.0390768		77.1179	75.6264	798.584	168.945
0.062	-0.0387157		76.9958	75.6569	797.119	168.579
0.0621	-0.038366		77.0874	75.5043	792.969	168.823
0.0622	-0.0380312		76.9043	75.5653	788.818	168.945
0.0623	-0.0377065		76.9348	75.4738	786.987	168.457
0.0624	-0.0373855		76.8738	75.4433	788.33	168.457
0.0625	-0.0370651		76.8738	75.3517	786.865	168.091
0.0626	-0.0367487		76.7822	75.1991	782.593	168.335
0.0627	-0.0364455		76.7212	75.2296	782.104	168.823
0.0628	-0.0361672		76.8127	75.2601	780.396	168.945
0.0629	-0.0359245		76.6601	75.1991	779.419	168.945
0.063	-0.0357239		76.6601	75.2601	779.053	170.044
0.0631	-0.0355666		76.5991	75.1381	779.053	169.8
0.0632	-0.0354486		76.6601	75.1381	780.884	168.213
0.0633	-0.0353622		76.5991	75.0465	780.273	168.457
0.0634	-0.0352982		76.416	75.016	777.1	167.969
0.0635	-0.0352475		76.5991	75.016	776.489	170.654
0.0636	-0.0352038		76.477	74.9245	776.123	169.556
0.0637	-0.0351645		76.477	74.9855	778.564	167.969
0.0638	-0.0351321		76.416	74.9245	777.832	168.701
0.0639	-0.0351138		76.4465	74.8634	776.367	168.335
0.064	-0.0351203		76.3855	74.955	774.414	166.87
0.0641	-0.0351635		76.2939	74.8024	772.827	165.649
0.0642	-0.0352539		76.2939	74.8024	774.048	166.626
0.0643	-0.0353989		76.0498	74.7413	774.292	165.161
0.0644	-0.0356005		76.2329	74.6193	773.071	163.574
0.0645	-0.0358549		75.9582	74.7413	772.461	164.673
0.0646	-0.036152		76.1108	74.6193	771.362	165.405
0.0647	-0.0364754		76.1108	74.7108	772.095	164.185
0.0648	-0.0368035		76.0498	74.4972	773.804	164.185
0.0649	-0.0371113		75.9582	74.5277	773.193	167.847
0.065	-0.0373733		75.9582	74.4362	774.17	167.358
0.0651	-0.0375679		75.9277	74.3751	775.269	164.551
0.0652	-0.037681		75.8667	74.4362	774.292	163.208
0.0653	-0.0377089		75.8057	74.3446	773.315	163.452
0.0654	-0.0376595		75.8057	74.3446	770.996	161.621
0.0655	-0.0375513		75.7446	74.3141	767.334	161.255
0.0656	-0.0374116		75.8057	74.2531	766.113	160.889
0.0657	-0.0372724		75.6836	74.192	767.212	162.476
0.0658	-0.0371664		75.7141	74.2531	769.043	163.33
0.0659	-0.0371221		75.5005	74.2225	771.484	162.109
0.066	-0.0371587		75.6531	74.131	771.484	161.011
0.0661	-0.037282		75.5005	74.1615	767.7	160.034
0.0662	-0.0374822		75.531	74.07	766.235	161.865
0.0663	-0.0377349		75.3479	74.0089	767.09	162.109
0.0664	-0.0380061		75.47	73.9479	768.066	161.743
0.0665	-0.0382595		75.2869	73.7953	767.7	161.499
0.0666	-0.0384644		75.3174	73.9174	765.625	162.598
0.0667	-0.0386024		75.2563	73.8563	759.399	162.598
0.0668	-0.0386696		75.1343	73.8563	757.812	160.522
0.0669	-0.038676		75.1953	73.7343	759.399	158.936
0.067	-0.038641		75.1648	73.7343	755.859	158.325
0.0671	-0.0385882		75.1038	73.6732	751.221	159.058
0.0672	-0.038541		75.0732	73.6732	751.343	159.18
0.0673	-0.038519		75.0427	73.6427	751.831	158.081
0.0674	-0.0385362		74.9817	73.5817	751.831	157.959
0.0675	-0.0386006		74.8596	73.5206	749.268	157.227
0.0676	-0.0387138		74.9512	73.4901	748.535	159.18
0.0677	-0.0388716		74.7986	73.5206	746.704	158.936
0.0678	-0.0390642		74.9512	73.3681	744.019	158.081
0.0679	-0.039278		74.7986	73.3375	744.263	157.227
0.068	-0.0394962		74.7681	73.4596	742.798	154.541
0.0681	-0.0397013		74.6765	73.185	737.915	153.687
0.0682	-0.0398763		74.6765	73.2155	736.328	155.273
0.0683	-0.0400069		74.585	73.185	737.671	156.616
0.0684	-0.040083		74.4934	73.0629	739.014	155.884
0.0685	-0.0401013		74.585	72.9103	739.014	155.396
0.0686	-0.0400659		74.4629	73.0934	739.014	153.809
0.0687	-0.0399897		74.4934	72.8798	739.746	154.297
0.0688	-0.0398929		74.4324	72.8798	737.671	155.151
0.0689	-0.0397997		74.3103	72.9103	733.643	153.32
0.069	-0.039734		74.4018	72.8187	733.765	155.396
0.0691	-0.0397137		74.2798	72.8187	734.497	155.396
0.0692	-0.0397465		74.3103	72.7577	735.596	154.297
0.0693	-0.0398281		74.3103	72.7882	734.863	153.687
0.0694	-0.0399428		74.3408	72.8187	733.276	153.198
0.0695	-0.0400678		74.1577	72.6967	732.666	151.001
0.0696	-0.0401779		74.2798	72.6051	735.352	152.71
0.0697	-0.0402514		74.1272	72.6051	734.131	153.076
0.0698	-0.0402746		74.1577	72.6051	734.131	153.198
0.0699	-0.0402451		74.1272	72.5746	732.3	153.687
0.07	-0.0401708		74.1272	72.5441	731.201	154.785
0.0701	-0.0400673		74.0356	72.5136	729.98	155.884
0.0702	-0.0399517		74.0051	72.3915	730.591	154.541
0.0703	-0.039836		74.0967	72.422	728.882	152.344
0.0704	-0.039722		73.9746	72.3305	727.905	152.588
0.0705	-0.0395996		73.9136	72.2999	729.736	152.954
0.0706	-0.039449		73.9136	72.2694	731.079	152.222
0.0707	-0.039248		73.883	72.2389	729.126	152.222
0.0708	-0.03898		73.7915	72.2389	726.807	152.588
0.0709	-0.0386411		73.7915	72.1779	726.196	154.297
0.071	-0.0382433		73.761	72.2694	724.731	154.053
0.0711	-0.0378134		73.761	72.0863	724.365	154.053
0.0712	-0.0373879		73.6389	72.0863	721.436	151.733
0.0713	-0.037006		73.6999	72.0863	719.727	149.902
0.0714	-0.0367038		73.5474	72.1474	720.459	151.123
0.0715	-0.0365091		73.5474	72.0863	718.262	151.001
0.0716	-0.0364395		73.4863	72.0253	718.628	150.269
0.0717	-0.0365016		73.5779	72.0253	718.14	150.269
0.0718	-0.0366916		73.4863	71.9948	718.384	149.536
0.0719	-0.036996		73.4558	71.9948	715.332	148.315
0.072	-0.0373935		73.3948	71.8727	711.67	147.583
0.0721	-0.0378576		73.4253	71.9337	714.355	147.705
0.0722	-0.0383605		73.3032	71.7811	716.187	147.949
0.0723	-0.0388767		73.2117	71.7811	713.867	146.606
0.0724	-0.0393874		73.2422	71.7811	709.106	147.949
0.0725	-0.0398811		73.1811	71.7201	706.665	148.071
0.0726	-0.0403533		73.1811	71.7201	706.665	146.851
0.0727	-0.040802		73.1201	71.6286	706.299	147.217
0.0728	-0.0412225		73.0591	71.598	704.346	146.973
0.0729	-0.0416035		73.0286	71.5065	702.759	147.461
0.073	-0.041925		72.998	71.598	700.439	147.461
0.0731	-0.0421607		72.9065	71.6286	697.876	146.24
0.0732	-0.0422842		72.8455	71.5065	697.388	144.409
0.0733	-0.0422765		72.9675	71.4454	698.364	144.897
0.0734	-0.0421338		72.9065	71.476	699.463	143.555
0.0735	-0.0418708		72.8455	71.3844	700.684	143.433
0.0736	-0.0415203		72.876	71.2929	700.806	144.775
0.0737	-0.0411282		72.8149	71.2929	697.388	145.508
0.0738	-0.0407447		72.7844	71.2623	696.533	145.142
0.0739	-0.0404149		72.6929	71.2318	701.05	145.63
0.074	-0.0401713		72.7539	71.1708	701.904	145.02
0.0741	-0.0400293		72.6318	71.1708	698.608	143.188
0.0742	-0.0399867		72.5708	70.9877	696.045	142.944
0.0743	-0.0400268		72.4487	71.0792	693.97	144.165
0.0744	-0.0401226		72.4182	70.9572	691.406	144.043
0.0745	-0.0402419		72.4487	70.8961	690.674	142.944
0.0746	-0.0403517		72.3877	70.9267	692.017	143.311
0.0747	-0.0404203		72.3267	70.8046	692.139	143.799
0.0748	-0.0404202		72.3572	70.8961	688.599	141.724
0.0749	-0.0403291		72.2656	70.8351	685.791	143.311
0.075	-0.040132		72.2656	70.8656	684.814	144.165
0.0751	-0.0398239		72.1435	70.652	683.716	144.043
0.0752	-0.0394109		72.1741	70.713	687.622	143.066
0.0753	-0.0389123		72.1435	70.713	687.134	142.212
0.0754	-0.0383596		72.1435	70.652	685.425	141.602
0.0755	-0.0377939		72.0825	70.591	684.57	140.869
0.0756	-0.0372615		72.052	70.5604	682.983	140.747
0.0757	-0.0368074		72.0825	70.5299	681.152	141.846
0.0758	-0.0364698		72.0825	70.4994	682.129	140.991
0.0759	-0.0362748		71.9604	70.4689	685.547	139.648
0.076	-0.0362351		71.8994	70.4994	687.134	138.184
0.0761	-0.0363492		71.991	70.3773	686.646	140.137
0.0762	-0.0366042		71.8079	70.4994	684.082	140.259
0.0763	-0.0369788		71.7468	70.2553	683.716	140.625
0.0764	-0.0374452		71.8384	70.3773	682.617	141.113
0.0765	-0.0379711		71.8079	70.1942	680.664	139.771
0.0766	-0.0385207		71.7163	70.2247	681.152	139.282
0.0767	-0.0390555		71.6858	70.0722	682.617	138.672
0.0768	-0.0395378		71.6553	70.1027	683.594	138.184
0.0769	-0.0399351		71.5942	70.0111	683.838	139.526
0.077	-0.0402258		71.5637	70.0111	684.204	139.771
0.0771	-0.0404043		71.4416	69.9806	678.711	138.062
0.0772	-0.040483		71.5027	69.8891	679.199	137.817
0.0773	-0.040491		71.3501	69.8585	682.617	136.841
0.0774	-0.040468		71.3806	69.828	679.443	136.475
0.0775	-0.0404556		71.2585	69.828	677.856	138.794
0.0776	-0.0404887		71.3501	69.8891	678.345	138.428
0.0777	-0.0405878		71.1975	69.828	678.223	137.573
0.0778	-0.0407549		71.2585	69.828	676.27	136.353
0.0779	-0.0409737		71.228	69.7365	675.171	136.963
0.078	-0.0412134		71.167	69.7975	673.462	137.573
0.0781	-0.0414344		71.1975	69.6144	672.852	137.695
0.0782	-0.0415961		71.1975	69.7365	674.072	136.475
0.0783	-0.0416641		71.0144	69.6754	675.293	136.963
0.0784	-0.0416158		71.0449	69.4923	672.852	136.475
0.0785	-0.041444		71.0144	69.5228	671.875	136.475
0.0786	-0.0411583		71.0449	69.5228	671.875	138.672
0.0787	-0.0407835		70.8618	69.4618	671.509	137.695
0.0788	-0.0403548		70.8923	69.4008	671.875	137.817
0.0789	-0.0399118		70.7703	69.4313	670.41	138.794
0.079	-0.0394924		70.8618	69.2787	667.847	137.573
0.0791	-0.0391266		70.7703	69.3397	669.067	137.329
0.0792	-0.0388349		70.7703	69.2787	667.236	135.62
0.0793	-0.0386281		70.7092	69.2787	666.504	136.597
0.0794	-0.0385113		70.6787	69.1871	666.138	136.108
0.0795	-0.0384878		70.5872	69.1566	665.405	136.475
0.0796	-0.0385629		70.5872	69.1566	662.842	135.498
0.0797	-0.0387432		70.5566	69.1871	662.231	135.742
0.0798	-0.0390341		70.4346	69.1261	663.208	136.353
0.0799	-0.0394347		70.3735	69.0651	662.354	134.888
0.08	-0.0399335		70.4346	68.9125	661.133	133.667
0.0801	-0.0405073		70.3125	69.0651	657.349	133.911
0.0802	-0.0411235		70.1599	68.9735	656.128	135.254
0.0803	-0.0417455		70.1294	68.9735	655.518	135.864
0.0804	-0.0423398		70.0684	68.882	655.518	135.498
0.0805	-0.0428812		70.0073	68.882	654.907	132.568
0.0806	-0.0433548		69.9463	68.7294	657.593	131.47
0.0807	-0.0437552		69.9768	68.6378	656.738	131.836
0.0808	-0.0440835		69.9158	68.6684	653.32	131.348
0.0809	-0.0443426		69.8852	68.5768	651.855	129.883
0.081	-0.0445353		69.7021	68.6684	653.198	130.371
0.0811	-0.0446629		69.7937	68.4852	653.198	130.127
0.0812	-0.044727		69.7937	68.4852	651.611	129.639
0.0813	-0.0447312		69.8852	68.4547	651.367	131.958
0.0814	-0.0446836		69.7327	68.4242	650.635	132.69
0.0815	-0.0445969		69.7632	68.3327	649.292	131.714
0.0816	-0.0444871		69.6411	68.1801	646.973	130.127
0.0817	-0.0443707		69.6716	68.2716	644.897	130.859
0.0818	-0.044261		69.7632	68.1496	643.555	131.836
0.0819	-0.0441659		69.6716	68.119	645.874	131.226
0.082	-0.0440867		69.6411	67.997	645.142	131.714
0.0821	-0.0440198		69.5801	67.997	641.724	129.517
0.0822	-0.0439578		69.6716	67.997	638.916	127.686
0.0823	-0.0438919		69.5496	67.9359	638.55	130.005
0.0824	-0.0438125		69.4885	67.8749	638.672	128.784
0.0825	-0.0437093		69.458	67.7833	637.573	129.272
0.0826	-0.0435701		69.3054	67.7528	637.451	130.493
0.0827	-0.043382		69.4275	67.6918	639.16	131.226
0.0828	-0.0431322		69.2749	67.7833	640.137	129.395
0.0829	-0.0428113		69.3054	67.6918	639.16	130.493
0.083	-0.0424161		69.2139	67.6613	635.132	129.028
0.0831	-0.0419514		69.3054	67.7528	634.766	129.517
0.0832	-0.0414297		69.0918	67.4782	632.202	129.395
0.0833	-0.0408693		69.1223	67.6002	633.545	131.47
0.0834	-0.0402906		69.1223	67.6308	636.597	131.592
0.0835	-0.0397131		68.8782	67.6002	636.719	128.54
0.0836	-0.0391531		69.0002	67.5087	635.376	130.493
0.0837	-0.0386229		68.8171	67.4476	633.911	128.906
0.0838	-0.0381306		68.8476	67.6002	631.348	125.854
0.0839	-0.03768		68.7256	67.3866	629.883	125.366
0.084	-0.0372705		68.7866	67.4782	630.859	126.709
0.0841	-0.0368981		68.634	67.4171	630.859	126.221
0.0842	-0.0365561		68.5425	67.3561	631.714	125.488
0.0843	-0.0362382		68.7256	67.3561	628.784	125
0.0844	-0.0359413		68.5425	67.2645	627.319	125.488
0.0845	-0.0356679		68.634	67.2645	628.418	126.587
0.0846	-0.0354268		68.4814	67.1425	627.563	127.319
0.0847	-0.0352314		68.4814	67.0814	625.732	128.296
0.0848	-0.0350959		68.4814	67.1425	625.977	126.953
0.0849	-0.0350309		68.4204	67.2035	626.099	125.61
0.085	-0.0350407		68.4814	67.0814	622.559	121.582
0.0851	-0.0351225		68.2678	66.9899	621.704	123.413
0.0852	-0.0352682		68.4814	66.8678	621.216	125.366
0.0853	-0.0354676		68.2373	66.8983	619.141	125.488
0.0854	-0.0357117		68.4204	66.9288	618.164	123.413
0.0855	-0.0359943		68.2983	66.7763	619.507	122.192
0.0856	-0.0363109		68.3899	66.7457	620.239	121.46
0.0857	-0.036656		68.2678	66.6542	621.338	122.437
0.0858	-0.0370186		68.2373	66.6847	620.972	121.46
0.0859	-0.03738		68.1763	66.6237	618.042	118.774
0.086	-0.0377131		68.1763	66.7457	619.507	120.239
0.0861	-0.0379855		68.2068	66.5626	618.042	120.728
0.0862	-0.0381654		68.2373	66.5932	612.061	118.774
0.0863	-0.0382281		68.0542	66.5321	610.718	120.239
0.0864	-0.0381622		67.9932	66.5932	615.601	122.314
0.0865	-0.0379716		67.9321	66.5016	612.427	120.605
0.0866	-0.0376746		67.9321	66.4711	610.962	121.216
0.0867	-0.0372995		67.8101	66.4711	609.131	119.751
0.0868	-0.0368779		67.9932	66.3795	607.666	120.361
0.0869	-0.0364392		67.7185	66.349	606.201	120.605
0.087	-0.0360064		67.8711	66.3185	605.347	119.507
0.0871	-0.0355949		67.7185	66.288	608.276	120.85
0.0872	-0.0352146		67.8101	66.288	610.229	118.652
0.0873	-0.0348726		67.688	66.1964	608.032	117.798
0.0874	-0.0345766		67.749	66.1964	610.474	120.117
0.0875	-0.0343373		67.7185	66.1659	611.328	119.385
0.0876	-0.0341677		67.7795	66.1964	612.061	119.263
0.0877	-0.0340818		67.6575	66.1049	609.741	119.019
0.0878	-0.0340908		67.6575	66.1354	608.765	117.432
0.0879	-0.0341992		67.5659	66.0744	607.056	117.92
0.088	-0.0344022		67.6269	66.0133	606.079	117.065
0.0881	-0.0346835		67.3828	65.9828	608.276	117.676
0.0882	-0.0350157		67.5049	65.8913	607.3	117.432
0.0883	-0.0353631		67.4438	65.8913	604.004	116.211
0.0884	-0.0356858		67.4438	65.9828	602.417	117.676
0.0885	-0.0359457		67.3218	65.7692	601.929	119.507
0.0886	-0.0361118		67.4133	65.7692	599.976	116.943
0.0887	-0.0361644		67.2607	65.7692	599.609	114.746
0.0888	-0.0360976		67.2913	65.6776	598.145	114.868
0.0889	-0.0359178		67.1692	65.6776	597.9	115.723
0.089	-0.0356411		67.2302	65.6776	599.976	115.723
0.0891	-0.0352899		67.1387	65.6166	599.731	114.99
0.0892	-0.0348895		67.1692	65.6471	599.854	115.967
0.0893	-0.0344679		67.0166	65.5556	595.947	114.502
0.0894	-0.0340546		67.0776	65.5861	595.093	114.624
0.0895	-0.0336814		67.0166	65.4945	593.994	113.647
0.0896	-0.0333799		66.9861	65.525	592.163	113.77
0.0897	-0.033178		66.8945	65.525	591.675	115.845
0.0898	-0.0330944		67.0776	65.4335	592.285	117.065
0.0899	-0.0331335		66.803	65.525	591.309	114.502
0.09	-0.0332828		66.925	65.3725	592.285	115.234
0.0901	-0.0335147		66.7725	65.4335	592.407	116.211
0.0902	-0.0337917		66.8335	65.3114	589.233	115.234
0.0903	-0.0340746		66.7114	65.2809	588.135	114.746
0.0904	-0.0343316		66.7114	65.2199	591.919	114.136
0.0905	-0.0345444		66.7114	65.2199	592.407	115.112
0.0906	-0.0347121		66.5893	65.1893	591.064	115.601
0.0907	-0.0348493		66.6504	65.0062	588.257	113.647
0.0908	-0.034982		66.5283	65.0978	588.257	112.061
0.0909	-0.0351401		66.5283	64.9757	588.379	112.793
0.091	-0.0353504		66.4368	65.0978	588.135	114.502
0.0911	-0.0356312		66.4062	64.9147	586.548	114.868
0.0912	-0.0359895		66.3147	64.8842	584.473	113.281
0.0913	-0.036422		66.2842	64.8537	583.74	112.061
0.0914	-0.0369176		66.2537	64.8842	583.618	113.525
0.0915	-0.0374609		66.2842	64.7316	584.351	113.037
0.0916	-0.0380342		66.1316	64.7926	581.421	112.549
0.0917	-0.0386187		66.1926	64.8231	580.2	113.281
0.0918	-0.0391943		66.2231	64.7011	580.688	111.45
0.0919	-0.0397397		66.1621	64.64	582.52	112.061
0.092	-0.0402341		66.1621	64.6705	582.397	112.915
0.0921	-0.040661		66.04	64.64	581.177	113.159
0.0922	-0.0410132		66.0705	64.4569	579.834	111.328
0.0923	-0.0412969		65.979	64.518	578.369	109.985
0.0924	-0.0415335		65.979	64.518	578.613	110.962
0.0925	-0.0417573		65.8569	64.4569	576.05	109.863
0.0926	-0.0420086		65.8874	64.4569	574.707	110.596
0.0927	-0.042323		65.8569	64.4264	571.533	109.131
0.0928	-0.0427215		65.7349	64.3654	570.923	111.816
0.0929	-0.043202		65.7043	64.3349	571.899	113.647
0.093	-0.0437375		65.6433	64.2738	574.219	110.962
0.0931	-0.0442814		65.5517	64.2738	576.05	110.352
0.0932	-0.0447784		65.5212	64.2738	570.923	108.521
0.0933	-0.0451778		65.6128	64.2738	568.97	110.107
0.0934	-0.0454456		65.4297	64.1517	570.068	109.863
0.0935	-0.0455709		65.4602	64.0907	572.266	109.863
0.0936	-0.045565		65.3686	64.0907	572.266	109.497
0.0937	-0.0454549		65.5212	64.0297	571.411	108.887
0.0938	-0.0452743		65.3992	64.0297	570.19	107.178
0.0939	-0.0450549		65.3076	63.9686	568.726	105.713
0.094	-0.0448224		65.3686	63.9992	567.871	105.835
0.0941	-0.0445951		65.2466	63.694	566.772	105.469
0.0942	-0.0443858		65.2466	63.8771	565.308	104.614
0.0943	-0.0442052		65.1855	63.6635	564.697	102.905
0.0944	-0.0440623		65.155	63.633	565.674	102.539
0.0945	-0.0439646		65.0635	63.633	564.575	101.685
0.0946	-0.0439156		65.0635	63.5109	567.261	104.004
0.0947	-0.0439119		65.155	63.5109	571.655	104.98
0.0948	-0.0439412		64.9414	63.4804	568.359	103.882
0.0949	-0.043982		64.9414	63.5414	565.063	103.394
0.095	-0.0440065		64.9719	63.3583	562.866	105.103
0.0951	-0.0439853		64.8804	63.3583	560.181	105.835
0.0952	-0.0438943		64.7888	63.3583	559.814	105.591
0.0953	-0.0437207		64.7278	63.3583	560.181	107.666
0.0954	-0.0434675		64.6973	63.3583	558.838	106.201
0.0955	-0.0431547		64.7278	63.2057	560.059	105.469
0.0956	-0.0428166		64.7278	63.2973	560.669	105.225
0.0957	-0.0424963		64.7278	63.2057	559.692	102.051
0.0958	-0.0422384		64.7888	63.2057	560.425	103.149
0.0959	-0.0420813		64.6667	63.2057	559.814	105.835
0.096	-0.0420519		64.7278	62.9921	557.861	104.37
0.0961	-0.042162		64.5142	63.0836	556.519	103.638
0.0962	-0.0424079		64.6973	62.8395	556.885	103.149
0.0963	-0.0427721		64.5142	63.0531	555.908	102.051
0.0964	-0.0432269		64.4836	62.87	553.345	102.417
0.0965	-0.0437372		64.4226	62.931	553.589	102.417
0.0966	-0.0442644		64.4226	62.809	553.467	102.905
0.0967	-0.0447682		64.3921	62.87	552.979	102.417
0.0968	-0.0452092		64.3005	62.809	552.368	101.318
0.0969	-0.0455519		64.3921	62.8395	552.246	103.76
0.097	-0.0457678		64.2395	62.6869	552.612	105.103
0.0971	-0.0458395		64.3005	62.6869	549.927	104.492
0.0972	-0.0457629		64.209	62.6564	548.828	102.051
0.0973	-0.0455481		64.1174	62.6259	548.462	101.196
0.0974	-0.0452175		64.1785	62.5343	549.683	101.929
0.0975	-0.0448011		64.0869	62.6259	548.95	100.83
0.0976	-0.0443314		63.9954	62.5343	548.34	100.952
0.0977	-0.0438393		64.0564	62.5648	547.729	101.196
0.0978	-0.0433509		63.9954	62.5038	548.706	98.999
0.0979	-0.0428879		64.0869	62.4733	552.368	98.1445
0.098	-0.0424672		63.9343	62.4123	552.368	99.6094
0.0981	-0.042102		63.9648	62.5343	550.049	101.318
0.0982	-0.0417999		63.8428	62.4428	546.753	100.708
0.0983	-0.041561		63.9038	62.3817	544.434	99.4873
0.0984	-0.0413757		63.6291	62.2902	543.701	98.1445
0.0985	-0.0412252		63.8123	62.3817	545.654	99.3652
0.0986	-0.0410841		63.6597	62.1986	544.434	97.29
0.0987	-0.0409269		63.7207	62.2597	542.969	98.999
0.0988	-0.0407357		63.5376	62.2597	541.992	98.7549
0.0989	-0.0405069		63.6291	62.1681	541.504	99.3652
0.099	-0.0402548		63.5986	62.1071	539.673	98.3887
0.0991	-0.04001		63.5681	62.0155	537.354	98.3887
0.0992	-0.0398139		63.4155	61.9545	536.011	98.877
0.0993	-0.0397085		63.385	62.046	534.18	97.4121
0.0994	-0.0397261		63.324	61.9545	532.837	97.9004
0.0995	-0.039881		63.385	61.8935	533.325	97.5342
0.0996	-0.0401657		63.3545	61.985	536.987	97.5342
0.0997	-0.0405522		63.3545	61.8324	539.185	98.1445
0.0998	-0.0409985		63.324	61.8324	534.668	97.7783
0.0999	-0.041456		63.324	61.8019	533.569	98.2666
0.1	-0.0418768		63.1714	61.8019	536.743	98.0225
0.1001	-0.0422186		63.2324	61.6798	539.795	97.29
0.1002	-0.0424458		63.1103	61.7103	537.72	95.5811
0.1003	-0.0425305		63.1714	61.6493	536.133	95.5811
0.1004	-0.0424532		63.0493	61.6493	534.79	95.9473
0.1005	-0.0422057		63.0798	61.5272	538.452	96.8018
0.1006	-0.0417947		63.0188	61.5578	539.062	95.3369
0.1007	-0.0412451		62.9272	61.4052	537.964	94.3604
0.1008	-0.0406001		62.9578	61.3747	535.522	95.0928
0.1009	-0.0399175		62.8052	61.4052	536.255	96.3135
0.101	-0.039262		62.8357	61.2526	534.424	94.3604
0.1011	-0.0386954		62.7136	61.3136	532.471	92.6514
0.1012	-0.0382686		62.7441	61.3136	532.959	93.6279
0.1013	-0.0380138		62.6831	61.2526	532.837	96.3135
0.1014	-0.0379424		62.7747	61.161	533.447	97.6562
0.1015	-0.0380428		62.5915	61.1915	532.593	95.8252
0.1016	-0.0382829		62.5915	61.0695	532.227	97.29
0.1017	-0.0386123		62.561	61.1	530.762	98.2666
0.1018	-0.0389684		62.5	61.161	528.076	95.9473
0.1019	-0.0392838		62.4695	61.0084	527.344	93.8721
0.102	-0.0394957		62.561	61.1915	526.367	94.1162
0.1021	-0.0395558		62.4695	60.9779	525.146	95.3369
0.1022	-0.0394378		62.3474	60.9474	524.78	96.8018
0.1023	-0.0391404		62.5	60.9169	522.949	95.5811
0.1024	-0.0386859		62.3169	60.8864	520.752	95.7031
0.1025	-0.0381137		62.3779	60.8559	519.287	95.8252
0.1026	-0.0374716		62.2559	60.7948	515.869	93.6279
0.1027	-0.0368075		62.2253	60.7948	515.259	92.5293
0.1028	-0.0361632		62.1948	60.7033	516.968	92.6514
0.1029	-0.0355721		62.1948	60.7948	518.921	92.6514
0.103	-0.0350587		62.1643	60.6422	518.188	92.5293
0.1031	-0.034641		62.0727	60.5812	517.212	91.5527
0.1032	-0.0343319		61.9507	60.5812	514.282	91.1865
0.1033	-0.0341392		61.9812	60.5202	513.794	91.7969
0.1034	-0.0340658		61.9812	60.4896	516.602	93.2617
0.1035	-0.0341075		61.9202	60.4286	517.7	93.9941
0.1036	-0.0342531		61.8286	60.5202	515.991	92.7734
0.1037	-0.0344834		61.8591	60.4591	510.742	91.0645
0.1038	-0.0347726		61.8286	60.276	511.841	93.8721
0.1039	-0.0350891		61.8286	60.3676	513.062	94.7266
0.104	-0.0353976		61.7676	60.276	512.207	93.6279
0.1041	-0.0356629		61.7676	60.276	512.451	92.7734
0.1042	-0.0358539		61.6455	60.215	512.451	91.7969
0.1043	-0.0359492		61.6455	60.215	515.259	92.4072
0.1044	-0.0359421		61.6455	60.0624	515.381	92.4072
0.1045	-0.0358435		61.615	60.1845	513.184	91.9189
0.1046	-0.0356804		61.5845	60.1234	510.62	91.6748
0.1047	-0.0354902		61.4929	60.0014	509.766	92.2852
0.1048	-0.0353126		61.5234	60.0624	510.864	93.1396
0.1049	-0.0351799		61.4014	59.9098	511.841	93.0176
0.105	-0.0351106		61.4319	60.0014	511.841	91.6748
0.1051	-0.0351077		61.3098	59.8183	510.254	91.0645
0.1052	-0.0351613		61.3098	59.8793	510.376	91.4307
0.1053	-0.0352554		61.1572	59.7877	507.69	92.4072
0.1054	-0.0353757		61.2183	59.7877	504.517	91.6748
0.1055	-0.0355151		61.0962	59.6962	506.47	90.5762
0.1056	-0.0356764		61.1267	59.7572	507.812	90.9424
0.1057	-0.0358706		61.0352	59.6962	509.766	90.332
0.1058	-0.0361127		61.0352	59.6962	508.911	90.21
0.1059	-0.0364167		60.9436	59.6046	505.859	91.1865
0.106	-0.0367919		61.0046	59.6657	500.366	88.2568
0.1061	-0.0372403		60.73	59.5436	499.634	86.792
0.1062	-0.0377559		60.9436	59.5131	501.465	87.4023
0.1063	-0.0383249		60.6995	59.452	504.15	88.2568
0.1064	-0.038927		60.6995	59.452	504.15	89.7217
0.1065	-0.0395361		60.6384	59.2995	503.662	88.501
0.1066	-0.0401225		60.791	59.4215	500	86.3037
0.1067	-0.0406556		60.6079	59.33	501.343	88.2568
0.1068	-0.0411079		60.6689	59.2689	502.197	89.1113
0.1069	-0.0414593		60.5774	59.1164	500.366	89.9658
0.107	-0.0417009		60.5164	59.1469	498.291	89.8438
0.1071	-0.0418364		60.4248	59.0858	498.047	87.6465
0.1072	-0.0418815		60.3943	59.1469	497.437	85.8154
0.1073	-0.0418596		60.3638	58.9638	499.39	87.2803
0.1074	-0.0417967		60.3943	58.9943	498.535	88.623
0.1075	-0.0417152		60.3943	58.9027	496.582	87.8906
0.1076	-0.0416294		60.3332	58.9027	493.408	86.5479
0.1077	-0.0415436		60.2417	58.7807	495.85	86.3037
0.1078	-0.0414526		60.3332	58.8417	493.896	85.083
0.1079	-0.0413449		60.1501	58.7501	490.845	83.8623
0.108	-0.0412077		60.1807	58.8112	490.967	83.6182
0.1081	-0.0410314		60.1196	58.6891	491.943	85.4492
0.1082	-0.0408135		60.1501	58.7501	493.774	86.1816
0.1083	-0.0405601		60.1501	58.6586	494.995	86.1816
0.1084	-0.0402844		60.0891	58.6891	494.263	86.1816
0.1085	-0.040004		60.0281	58.5365	494.141	86.3037
0.1086	-0.039736		59.9976	58.445	491.821	85.083
0.1087	-0.039493		59.9976	58.4755	490.967	83.7402
0.1088	-0.0392793		59.9976	58.4755	491.577	83.8623
0.1089	-0.0390904		59.967	58.4755	491.211	83.7402
0.109	-0.0389131		59.9365	58.4144	491.333	82.7637
0.1091	-0.0387281		59.845	58.3839	491.699	82.6416
0.1092	-0.0385141		59.8144	58.1703	487.793	83.6182
0.1093	-0.0382507		59.7839	58.2313	486.206	84.7168
0.1094	-0.0379217		59.6924	58.2008	487.305	84.4727
0.1095	-0.0375168		59.7229	58.1093	489.502	84.2285
0.1096	-0.0370327		59.6619	58.1703	489.136	83.7402
0.1097	-0.0364735		59.7229	58.1093	487.671	83.374
0.1098	-0.0358507		59.6313	58.1093	485.962	81.4209
0.1099	-0.0351821		59.6008	58.0482	485.352	81.4209
0.11	-0.0344899		59.5703	58.0482	485.718	82.5195
0.1101	-0.0337976		59.5093	57.9567	483.398	83.6182
0.1102	-0.033126		59.5398	57.9262	482.788	82.2754
0.1103	-0.032489		59.4177	57.9872	481.812	80.4443
0.1104	-0.0318917		59.4177	57.8651	480.591	81.1768
0.1105	-0.0313297		59.4177	57.9262	478.882	81.4209
0.1106	-0.0307915		59.4177	57.8651	477.783	83.6182
0.1107	-0.0302615		59.2041	57.8651	476.562	82.1533
0.1108	-0.0297242		59.2651	57.8346	475.952	81.9092
0.1109	-0.0291682		59.2346	57.682	478.149	82.2754
0.111	-0.0285891		59.2041	57.7431	478.882	80.0781
0.1111	-0.0279919		59.082	57.5905	479.98	80.5664
0.1112	-0.0273921		59.1736	57.5905	478.76	81.665
0.1113	-0.0268146		59.0515	57.5294	475.952	81.4209
0.1114	-0.0262921		59.1431	57.6515	476.196	81.7871
0.1115	-0.02586		58.96	57.4989	473.633	79.9561
0.1116	-0.0255508		58.96	57.56	471.802	78.3691
0.1117	-0.0253883		58.96	57.4684	472.168	79.4678
0.1118	-0.0253828		58.8989	57.4989	471.558	79.7119
0.1119	-0.0255288		58.8684	57.4379	473.267	79.3457
0.112	-0.0258054		58.8684	57.2853	476.44	81.2988
0.1121	-0.0261796		58.7769	57.4074	473.755	79.5898
0.1122	-0.0266117		58.7769	57.3158	472.168	79.3457
0.1123	-0.0270607		58.6853	57.2243	470.947	80.5664
0.1124	-0.027489		58.7158	57.2853	468.262	78.4912
0.1125	-0.0278662		58.5937	57.1937	467.896	77.6367
0.1126	-0.0281708		58.5937	57.1937	467.896	77.3926
0.1127	-0.028391		58.6853	57.1022	466.431	78.3691
0.1128	-0.0285259		58.5937	57.1937	468.262	79.5898
0.1129	-0.0285847		58.5632	57.0412	466.553	79.5898
0.113	-0.0285858		58.5632	56.9801	464.478	78.7354
0.1131	-0.0285537		58.4106	56.9801	462.402	77.7588
0.1132	-0.028513		58.4412	56.9191	461.182	77.2705
0.1133	-0.028482		58.3191	56.9496	460.083	77.3926
0.1134	-0.028465		58.4106	56.8275	462.036	78.0029
0.1135	-0.0284501		58.2886	56.8886	463.623	76.5381
0.1136	-0.0284098		58.3496	56.797	462.036	77.6367
0.1137	-0.02831		58.2581	56.7665	459.595	77.5146
0.1138	-0.0281205		58.197	56.736	460.449	76.6602
0.1139	-0.0278277		58.1665	56.7055	462.524	78.0029
0.114	-0.0274423		58.0749	56.7055	458.618	76.7822
0.1141	-0.0270008		58.1665	56.4613	456.421	74.2188
0.1142	-0.0265593		58.0749	56.5529	456.177	74.3408
0.1143	-0.0261812		58.0444	56.5834	458.984	77.0264
0.1144	-0.0259228		57.9224	56.4918	459.595	78.0029
0.1145	-0.0258204		57.9834	56.5529	458.74	77.3926
0.1146	-0.0258823		57.8918	56.4613	456.421	76.1719
0.1147	-0.0260872		57.8308	56.3698	455.2	76.2939
0.1148	-0.0263894		57.9529	56.4308	456.909	77.6367
0.1149	-0.0267283		57.7698	56.3393	457.642	77.0264
0.115	-0.0270401		57.8003	56.2172	456.909	77.0264
0.1151	-0.0272698		57.6172	56.2477	457.153	77.2705
0.1152	-0.0273795		57.6477	56.1561	458.13	78.0029
0.1153	-0.0273532		57.5561	56.1256	455.322	77.8809
0.1154	-0.0271972		57.6172	56.1867	453.003	78.125
0.1155	-0.0269355		57.5256	56.0951	452.026	78.6133
0.1156	-0.0266023		57.4951	55.973	453.613	79.2236
0.1157	-0.0262337		57.4646	56.0036	452.881	77.2705
0.1158	-0.0258604		57.4341	56.0036	447.754	74.0967
0.1159	-0.0255048		57.4341	55.8815	446.289	74.2188
0.116	-0.0251817		57.4341	55.912	447.021	74.9512
0.1161	-0.024902		57.373	55.8815	447.51	76.9043
0.1162	-0.0246783		57.2815	55.851	444.58	76.416
0.1163	-0.0245268		57.3425	55.7594	442.749	74.707
0.1164	-0.0244666		57.312	55.851	443.359	73.9746
0.1165	-0.0245145		57.0679	55.7899	443.359	74.2188
0.1166	-0.0246782		57.1899	55.6373	440.918	74.4629
0.1167	-0.0249511		57.0679	55.6984	440.308	74.0967
0.1168	-0.025311		57.1594	55.6373	440.796	72.0215
0.1169	-0.0257238		56.9458	55.6679	440.186	73.8525
0.117	-0.0261512		57.0679	55.5153	441.04	75.0732
0.1171	-0.0265596		56.8542	55.4542	439.941	73.1201
0.1172	-0.0269271		57.0068	55.3932	439.087	73.3643
0.1173	-0.0272466		56.7932	55.4542	436.89	74.3408
0.1174	-0.0275239		56.8848	55.3322	435.669	74.4629
0.1175	-0.0277729		56.7627	55.3627	435.303	74.4629
0.1176	-0.0280091		56.7322	55.3627	433.35	72.6318
0.1177	-0.0282441		56.7017	55.3932	436.279	72.876
0.1178	-0.0284823		56.7322	55.2101	436.279	72.5098
0.1179	-0.0287206		56.7017	55.3017	433.228	72.0215
0.118	-0.0289503		56.7017	55.1491	433.228	71.7773
0.1181	-0.0291601		56.7017	55.2711	433.228	71.4111
0.1182	-0.0293398		56.6101	55.088	434.57	72.3877
0.1183	-0.0294845		56.427	55.088	434.448	71.6553
0.1184	-0.0295967		56.488	55.0575	433.35	72.1436
0.1185	-0.0296869		56.427	55.027	431.885	74.9512
0.1186	-0.0297721		56.427	55.088	430.664	74.8291
0.1187	-0.0298711		56.3354	54.9354	429.443	71.7773
0.1188	-0.0299984		56.3965	54.9965	430.176	71.4111
0.1189	-0.0301582		56.2134	54.8744	431.03	71.6553
0.119	-0.0303407		56.1218	54.8439	432.373	73.4863
0.1191	-0.0305226		56.2134	54.8134	429.932	72.876
0.1192	-0.0306722		55.9998	54.7218	430.176	73.2422
0.1193	-0.0307583		56.0303	54.5692	430.542	73.3643
0.1194	-0.0307589		55.9082	54.7829	428.711	72.0215
0.1195	-0.0306671		55.9692	54.6303	426.025	70.4346
0.1196	-0.0304929		55.8777	54.6608	425.171	71.5332
0.1197	-0.0302592		55.9082	54.5692	423.95	72.5098
0.1198	-0.0299955		55.8166	54.5692	422.363	71.6553
0.1199	-0.0297301		55.8472	54.4472	424.683	70.6787
0.12	-0.0294843		55.7556	54.5082	425.537	69.5801
0.1201	-0.0292692		55.6946	54.4166	427.124	69.5801
0.1202	-0.029085		55.7251	54.3251	426.392	71.2891
0.1203	-0.0289224		55.6946	54.3556	426.27	69.5801
0.1204	-0.0287666		55.7556	54.2641	427.246	69.3359
0.1205	-0.0286011		55.603	54.203	428.589	70.0684
0.1206	-0.0284133		55.6641	54.203	424.683	70.0684
0.1207	-0.0281981		55.5725	54.203	423.34	70.9229
0.1208	-0.0279604		55.481	54.081	421.143	68.8477
0.1209	-0.0277138		55.4504	54.0504	421.753	67.8711
0.121	-0.0274761		55.4199	53.8673	423.096	66.8945
0.1211	-0.027263		55.2978	53.8978	422.852	66.5283
0.1212	-0.0270826		55.4199	53.8673	423.95	67.0166
0.1213	-0.0269323		55.2978	53.8063	423.096	66.8945
0.1214	-0.0267986		55.3589	53.7758	423.706	66.7725
0.1215	-0.0266624		55.2673	53.7758	422.974	68.1152
0.1216	-0.0265037		55.2063	53.7758	420.166	67.1387
0.1217	-0.0263081		55.0232	53.6232	418.823	67.3828
0.1218	-0.0260702		55.0842	53.7453	418.579	66.1621
0.1219	-0.0257937		55.0537	53.6842	420.166	67.1387
0.122	-0.0254894		54.9927	53.6232	418.457	66.7725
0.1221	-0.0251707		54.9927	53.5316	416.992	67.1387
0.1222	-0.0248501		54.9622	53.5622	415.161	66.6504
0.1223	-0.0245356		55.0537	53.5927	415.405	66.6504
0.1224	-0.0242308		54.8706	53.4401	414.917	67.3828
0.1225	-0.0239365		54.9622	53.4706	414.429	67.9932
0.1226	-0.0236539		54.8706	53.4096	415.405	66.7725
0.1227	-0.0233879		54.9316	53.318	416.138	64.5752
0.1228	-0.023149		54.9011	53.2875	416.87	65.4297
0.1229	-0.0229527		54.8401	53.2265	415.405	65.4297
0.123	-0.0228173		54.8096	53.1959	416.504	67.0166
0.1231	-0.0227594		54.779	53.1349	416.382	66.2842
0.1232	-0.0227897		54.779	53.1044	415.039	65.7959
0.1233	-0.0229096		54.657	53.1044	415.527	66.5283
0.1234	-0.0231112		54.718	53.1044	415.405	65.7959
0.1235	-0.0233779		54.5959	52.9823	414.062	65.5518
0.1236	-0.0236875		54.5959	52.8908	413.33	64.4531
0.1237	-0.0240148		54.4434	53.0128	411.987	65.6738
0.1238	-0.0243338		54.4739	52.9823	411.865	65.1855
0.1239	-0.0246188		54.5044	52.9518	409.79	64.5752
0.124	-0.0248467		54.3823	52.8908	409.668	64.5752
0.1241	-0.0249988		54.3213	52.8908	410.889	66.5283
0.1242	-0.0250648		54.2297	52.8602	412.354	66.7725
0.1243	-0.0250461		54.2908	52.7992	410.4	63.8428
0.1244	-0.0249588		54.1687	52.7687	410.156	63.3545
0.1245	-0.0248327		54.3213	52.7077	409.18	63.7207
0.1246	-0.0247075		54.1382	52.6466	407.715	63.5986
0.1247	-0.0246256		54.1077	52.7077	406.494	64.209
0.1248	-0.0246242		54.1992	52.4635	405.029	63.4766
0.1249	-0.0247282		54.1077	52.6771	404.907	63.8428
0.125	-0.0249461		54.1077	52.5246	404.541	63.4766
0.1251	-0.0252698		53.9856	52.5246	403.198	61.6455
0.1252	-0.0256776		54.1077	52.494	403.076	63.3545
0.1253	-0.0261384		53.8635	52.4025	402.1	65.0635
0.1254	-0.0266169		53.8635	52.433	402.466	64.3311
0.1255	-0.0270768		53.8025	52.4025	401.855	63.9648
0.1256	-0.0274838		53.8635	52.3415	402.222	63.8428
0.1257	-0.027807		53.8635	52.372	400.879	62.2559
0.1258	-0.0280208		53.7109	52.3109	399.658	62.0117
0.1259	-0.0281065		53.8025	52.4025	396.729	61.6455
0.126	-0.0280539		53.7109	52.0973	396.973	61.7676
0.1261	-0.027862		53.772	52.3109	399.17	61.7676
0.1262	-0.0275386		53.6499	52.1583	398.682	63.1104
0.1263	-0.0270986		53.4973	52.1889	396.851	62.6221
0.1264	-0.0265623		53.5889	52.0668	397.827	63.1104
0.1265	-0.0259531		53.4973	52.1278	398.315	63.7207
0.1266	-0.0252963		53.6194	52.0058	397.949	63.9648
0.1267	-0.0246176		53.4973	52.0973	397.949	63.7207
0.1268	-0.0239425		53.5583	52.0058	397.461	61.1572
0.1269	-0.0232941		53.3752	51.9447	395.386	59.8145
0.127	-0.0226917		53.4058	51.8532	394.409	61.0352
0.1271	-0.0221494		53.3142	51.7616	394.165	60.4248
0.1272	-0.0216751		53.2532	51.8227	394.409	59.8145
0.1273	-0.0212709		53.1616	51.8532	391.357	59.8145
0.1274	-0.0209347		53.2227	51.8227	389.893	62.2559
0.1275	-0.020662		53.2532	51.7311	390.137	61.7676
0.1276	-0.0204493		53.1616	51.6395	392.334	62.3779
0.1277	-0.0202952		53.1616	51.7006	392.09	60.5469
0.1278	-0.0202028		53.1006	51.5175	391.357	60.5469
0.1279	-0.0201788		53.0395	51.6395	392.09	59.5703
0.128	-0.0202325		52.9785	51.548	391.113	58.96
0.1281	-0.0203726		53.0395	51.609	391.846	59.9365
0.1282	-0.0206033		52.9175	51.4564	393.555	60.3027
0.1283	-0.0209207		52.948	51.487	391.357	59.9365
0.1284	-0.0213097		52.8564	51.3649	387.939	57.9834
0.1285	-0.0217433		52.8259	51.3344	387.329	59.2041
0.1286	-0.0221844		52.7649	51.3649	386.597	60.4248
0.1287	-0.0225903		52.7649	51.2428	387.085	61.1572
0.1288	-0.0229199		52.8259	51.3039	386.475	60.4248
0.1289	-0.0231406		52.7954	51.1818	385.742	60.1807
0.129	-0.0232354		52.6123	51.2428	389.526	60.0586
0.1291	-0.0232059		52.6428	51.1818	390.869	59.8145
0.1292	-0.0230723		52.5513	51.1513	387.451	57.8613
0.1293	-0.0228678		52.5818	51.0292	387.695	58.4717
0.1294	-0.0226307		52.4597	51.0292	389.038	57.8613
0.1295	-0.022395		52.3987	50.9376	385.498	55.6641
0.1296	-0.0221833		52.3682	50.9682	385.498	56.2744
0.1297	-0.0220036		52.3682	50.8461	386.353	58.5938
0.1298	-0.0218508		52.4902	50.8766	385.376	59.082
0.1299	-0.0217123		52.3071	50.8461	385.62	58.1055
0.13	-0.0215756		52.2766	50.8766	385.254	57.373
0.1301	-0.021435		52.2766	50.7545	382.69	57.4951
0.1302	-0.021296		52.063	50.8156	383.057	56.8848
0.1303	-0.0211748		52.1545	50.724	382.812	56.5186
0.1304	-0.0210962		52.0935	50.7851	382.446	54.0771
0.1305	-0.0210883		52.0325	50.6325	383.057	56.3965
0.1306	-0.0211769		52.063	50.6019	383.911	58.4717
0.1307	-0.0213802		52.063	50.6019	384.521	59.8145
0.1308	-0.0217047		52.063	50.3883	385.254	58.7158
0.1309	-0.0221433		51.9714	50.5409	383.179	56.5186
0.131	-0.0226743		52.0325	50.4188	382.568	56.6406
0.1311	-0.0232635		51.7883	50.4188	384.766	56.8848
0.1312	-0.0238665		51.8494	50.3883	386.353	59.9365
0.1313	-0.0244299		51.7883	50.3273	384.033	59.2041
0.1314	-0.0248859		51.8494	50.2052	381.958	57.373
0.1315	-0.0251309		51.6357	50.3273	382.324	56.8848
0.1316	-0.0249744		51.6968	50.2968	381.592	56.0303
0.1317	-0.0240394		51.6052	50.0831	381.714	56.8848
0.1318	-0.0215954		51.4526	50.2357	380.249	57.1289
0.1319	-0.016316		51.4832	50.1137	378.906	56.6406
0.132	-0.00598561		51.4526	50.1747	379.395	56.8848
0.1321	0.0127686		51.4221	50.0831	379.761	57.4951
0.1322	0.044574		51.3	50.0526	380.127	57.6172
0.1323	0.0950433		51.2695	49.9916	380.005	57.373
0.1324	0.169957		51.178	49.8695	378.296	56.3965
0.1325	0.273837		51.1475	50.0526	375.122	54.9316
0.1326	0.408087		51.0559	49.9306	372.559	54.0771
0.1327	0.569157		50.9949	49.9306	371.46	53.9551
0.1328	0.74743		50.8728	49.8085	372.07	54.1992
0.1329	0.927462		50.9338	49.8695	372.314	54.8096
0.133	1.08997		50.9033	49.778	371.46	55.0537
0.1331	1.21527		50.9644	49.6254	370.85	54.9316
0.1332	1.28747		50.9338	49.6864	369.385	53.4668
0.1333	1.29796		50.8423	49.4728	368.896	54.1992
0.1334	1.24736		50.8423	49.6254	371.582	53.4668
0.1335	1.14513		50.7507	49.4423	373.413	54.3213
0.1336	1.00708		50.8423	49.4423	373.047	56.8848
0.1337	0.851647		50.7812	49.5033	370.728	54.9316
0.1338	0.696136		50.8423	49.2592	370.117	51.2695
0.1339	0.553873		50.6897	49.3202	368.53	49.9268
0.134	0.432913		50.6592	49.2897	369.385	50.5371
0.1341	0.336188		50.5981	49.0761	369.507	51.2695
0.1342	0.262676		50.5676	49.1066	368.408	52.8564
0.1343	0.20898		50.5676	48.9845	369.385	52.7344
0.1344	0.170783		50.5371	48.954	369.873	51.7578
0.1345	0.143895		50.5066	48.9235	368.774	50.9033
0.1346	0.124826		50.4761	48.893	366.455	51.6357
0.1347	0.110958		50.4456	48.9235	367.065	50.1709
0.1348	0.100479		50.5066	48.8014	366.333	49.0723
0.1349	0.092209		50.415	48.7404	365.601	49.9268
0.135	0.0854118		50.3235	48.7709	364.258	50.6592
0.1351	0.0796418		50.2319	48.8014	364.136	52.7344
0.1352	0.0746339		50.2624	48.7099	363.525	52.8564
0.1353	0.0702323		50.2014	48.7404	360.718	51.6357
0.1354	0.0663457		50.1709	48.5878	360.596	50.1709
0.1355	0.0629199		50.1404	48.6793	363.403	51.0254
0.1356	0.0599196		50.1404	48.5573	363.525	52.3682
0.1357	0.0573174		49.8962	48.5878	362.305	51.1475
0.1358	0.0550881		49.9878	48.6183	362.915	51.3916
0.1359	0.053207		49.7436	48.6488	359.497	49.5605
0.136	0.0516511		49.9268	48.4657	357.056	48.9502
0.1361	0.050401		49.7436	48.4657	357.91	50.5371
0.1362	0.0494408		49.6826	48.4047	358.643	49.5605
0.1363	0.0487576		49.5911	48.3742	358.154	49.5605
0.1364	0.0483364		49.6826	48.2826	358.521	51.0254
0.1365	0.0481556		49.5605	48.3436	358.765	50.7812
0.1366	0.0481817		49.5911	48.2216	356.567	50.6592
0.1367	0.0483676		49.5911	48.2216	354.492	48.7061
0.1368	0.0486537		49.5605	48.2216	356.079	49.3164
0.1369	0.0489742		49.4385	48.1911	356.934	49.1943
0.137	0.049266		49.4995	48.0995	355.103	47.9736
0.1371	0.049479		49.53	48.13	356.812	50.7812
0.1372	0.0495839		49.4385	47.9164	355.835	50.6592
0.1373	0.049577		49.2859	47.9774	356.323	50.0488
0.1374	0.0494775		49.4385	47.9164	354.126	50.9033
0.1375	0.0493217		49.4385	47.8248	353.76	51.0254
0.1376	0.0491523		49.3164	47.7638	353.149	49.3164
0.1377	0.0490077		49.2554	47.8248	353.271	46.7529
0.1378	0.0489132		49.2554	47.7028	351.44	45.166
0.1379	0.0488751		49.2249	47.6723	351.562	48.2178
0.138	0.04888		49.1638	47.6723	351.929	48.7061
0.1381	0.0488969		49.1638	47.6417	350.342	46.2646
0.1382	0.0488841		48.9807	47.7028	349.487	46.2646
0.1383	0.0487965		49.1028	47.6112	348.755	46.5088
0.1384	0.0485939		48.9807	47.5502	349.121	47.2412
0.1385	0.0482477		49.0723	47.5502	348.633	46.2646
0.1386	0.0477446		49.0112	47.5502	348.755	45.2881
0.1387	0.0470882		49.0417	47.5197	347.778	46.3867
0.1388	0.0462976		48.9197	47.4586	346.802	47.8516
0.1389	0.0454043		48.9502	47.5197	344.971	47.4854
0.139	0.0444482		48.8586	47.4281	345.703	47.3633
0.1391	0.0434734		48.9197	47.4281	347.534	45.6543
0.1392	0.0425242		48.8892	47.3671	346.68	45.8984
0.1393	0.0416406		48.7976	47.306	345.825	46.0205
0.1394	0.0408549		48.7366	47.306	344.238	44.9219
0.1395	0.0401875		48.7671	47.184	343.384	44.0674
0.1396	0.0396462		48.6755	47.306	344.482	45.8984
0.1397	0.0392254		48.7671	47.0924	342.896	45.7764
0.1398	0.0389096		48.6145	47.184	338.989	44.6777
0.1399	0.0386769		48.6755	47.0314	339.111	44.9219
0.14	0.0385051		48.584	47.0924	340.332	46.3867
0.1401	0.0383765		48.584	46.9704	339.355	44.9219
0.1402	0.0382818		48.4619	47.0619	337.524	44.7998
0.1403	0.0382212		48.5535	46.9093	338.867	45.166
0.1404	0.0382026		48.4314	46.8788	337.891	45.4102
0.1405	0.0382375		48.4009	46.8788	333.496	44.1895
0.1406	0.0383358		48.3704	46.8788	332.52	44.0674
0.1407	0.0385012		48.3704	46.8483	334.717	42.7246
0.1408	0.0387274		48.3704	46.7567	336.06	43.2129
0.1409	0.038998		48.2178	46.8788	334.473	43.9453
0.141	0.0392879		48.2788	46.6957	332.764	44.6777
0.1411	0.0395661		48.2483	46.6347	331.543	46.1426
0.1412	0.0397997		48.2788	46.6652	331.299	44.6777
0.1413	0.0399563		48.1873	46.6041	331.665	44.1895
0.1414	0.040007		48.1262	46.6347	332.275	44.4336
0.1415	0.0399274		48.0652	46.5431	330.2	45.0439
0.1416	0.0396998		48.1262	46.5736	331.421	45.2881
0.1417	0.0393145		48.0347	46.5431	330.078	41.8701
0.1418	0.0387726		48.0347	46.5431	329.59	39.4287
0.1419	0.038088		47.9126	46.4516	328.491	41.3818
0.142	0.037288		47.8821	46.4821	326.66	42.8467
0.1421	0.0364118		47.699	46.4821	326.66	45.166
0.1422	0.0355048		47.821	46.421	326.172	45.6543
0.1423	0.0346119		47.76	46.4516	325.562	42.6025
0.1424	0.0337697		47.7295	46.299	326.294	42.8467
0.1425	0.033001		47.7905	46.3905	328.369	44.6777
0.1426	0.032314		47.6685	46.2074	328.491	43.2129
0.1427	0.0317047		47.6074	46.1464	328.857	42.9688
0.1428	0.0311633		47.6685	46.2685	328.247	44.0674
0.1429	0.0306791		47.6074	46.0853	326.416	44.1895
0.143	0.0302439		47.5464	46.0853	327.759	43.5791
0.1431	0.0298531		47.5159	45.9022	326.904	40.7715
0.1432	0.0295039		47.4243	46.0548	327.637	41.8701
0.1433	0.0291947		47.4243	45.9328	327.881	43.457
0.1434	0.0289248		47.3633	45.9633	327.759	43.457
0.1435	0.0286966		47.3938	45.9938	324.463	41.9922
0.1436	0.0285171		47.3022	45.7497	325.195	42.9688
0.1437	0.0283981		47.1802	45.8717	325.073	43.0908
0.1438	0.0283533		47.3022	45.7497	324.829	41.748
0.1439	0.0283937		47.1497	45.7802	324.829	42.1143
0.144	0.0285226		47.2412	45.7497	323.975	43.2129
0.1441	0.0287312		47.1497	45.6886	325.562	42.1143
0.1442	0.0289993		47.1497	45.6886	324.585	41.1377
0.1443	0.0292982		47.0886	45.536	324.707	41.748
0.1444	0.0295964		46.9971	45.6886	322.266	41.9922
0.1445	0.0298661		46.9665	45.5665	317.993	42.7246
0.1446	0.0300875		46.875	45.6581	319.458	43.457
0.1447	0.0302505		46.9665	45.5055	320.312	43.457
0.1448	0.0303526		46.814	45.5055	319.092	41.3818
0.1449	0.0303944		46.875	45.414	318.237	39.917
0.145	0.030374		46.7834	45.4445	318.97	41.0156
0.1451	0.0302834		46.7529	45.3529	316.65	39.5508
0.1452	0.0301081		46.7224	45.1698	315.918	38.8184
0.1453	0.0298307		46.5698	45.3529	317.749	41.9922
0.1454	0.029438		46.6003	45.1088	316.04	41.8701
0.1455	0.0289278		46.4783	45.1698	316.528	39.6729
0.1456	0.0283137		46.5393	45.1698	314.453	39.1846
0.1457	0.0276252		46.3257	45.1393	314.697	39.7949
0.1458	0.0269024		46.4172	45.0783	312.5	39.6729
0.1459	0.0261873		46.3867	45.0783	312.622	40.6494
0.146	0.0255151		46.2341	45.0783	314.209	39.0625
0.1461	0.0249072		46.2341	44.9257	312.744	39.6729
0.1462	0.0243689		46.2952	44.9257	311.279	39.0625
0.1463	0.023892		46.1731	44.8646	308.96	39.3066
0.1464	0.0234595		46.0815	44.7731	305.908	37.1094
0.1465	0.0230534		46.2036	44.7731	307.495	36.7432
0.1466	0.0226608		46.0815	44.7426	307.373	37.8418
0.1467	0.0222794		46.1426	44.7426	305.664	37.3535
0.1468	0.0219196		46.1121	44.5595	308.716	38.3301
0.1469	0.0216056		46.051	44.651	308.35	38.4521
0.147	0.0213724		45.99	44.4679	307.007	38.9404
0.1471	0.0212614		45.9595	44.4984	307.129	39.7949
0.1472	0.0213139		45.929	44.3764	305.42	39.3066
0.1473	0.0215622		45.7764	44.4069	305.664	40.4053
0.1474	0.0220221		45.8679	44.3764	305.176	47.7295
0.1475	0.0226867		45.8679	44.3153	306.03	52.2461
0.1476	0.023524		45.6848	44.2543	306.763	50.293
0.1477	0.0244795		45.8069	44.2848	307.495	46.9971
0.1478	0.0254823		45.6543	44.1933	306.274	42.8467
0.1479	0.0264546		45.6543	44.2238	304.443	41.626
0.148	0.0273212		45.5322	44.1627	303.345	38.6963
0.1481	0.0280177		45.6543	44.1322	302.368	37.8418
0.1482	0.0284967		45.5322	44.0102	304.077	39.7949
0.1483	0.0287311		45.5322	44.0102	303.833	40.2832
0.1484	0.0287146		45.5627	43.9491	301.514	40.2832
0.1485	0.0284615		45.4712	44.0712	299.805	37.7197
0.1486	0.0280033		45.5017	43.827	300.537	38.208
0.1487	0.027386		45.4712	43.9491	300.171	36.8652
0.1488	0.0266649		45.3491	43.7355	296.509	36.7432
0.1489	0.025899		45.4407	43.7965	297.974	37.2314
0.149	0.0251459		45.3491	43.705	300.659	36.1328
0.1491	0.0244549		45.2881	43.6745	301.392	36.8652
0.1492	0.0238615		45.1965	43.705	300.293	39.6729
0.1493	0.0233831		45.2881	43.705	298.584	39.3066
0.1494	0.0230166		45.0745	43.6745	297.607	37.4756
0.1495	0.0227396		45.1965	43.6439	298.584	38.0859
0.1496	0.0225157		45.1355	43.766	297.119	36.1328
0.1497	0.022302		45.1965	43.4914	297.119	34.9121
0.1498	0.0220584		44.9524	43.6134	297.852	36.6211
0.1499	0.0217566		45.166	43.5524	296.509	34.4238
0.15	0.0213848		44.8608	43.5219	295.41	33.8135
0.1501	0.0209498		44.8914	43.4608	295.166	35.6445
0.1502	0.0204749		44.9219	43.4914	292.603	36.499
0.1503	0.0199942		44.9219	43.4303	293.213	35.6445
0.1504	0.019546		44.8303	43.3998	292.358	35.2783
0.1505	0.019166		44.8914	43.4608	291.138	33.9355
0.1506	0.0188809		44.7388	43.3082	292.603	35.0342
0.1507	0.0187049		44.7693	43.2777	294.556	36.2549
0.1508	0.0186381		44.7388	43.2472	292.114	35.8887
0.1509	0.0186677		44.7082	43.2167	290.894	34.9121
0.151	0.0187713		44.5251	43.1251	291.87	33.9355
0.1511	0.0189211		44.6472	43.1557	289.062	33.5693
0.1512	0.0190881		44.4946	43.0336	290.039	33.8135
0.1513	0.0192461		44.5557	43.1251	291.382	34.0576
0.1514	0.0193733		44.5557	42.942	291.992	36.9873
0.1515	0.0194524		44.4641	42.942	291.26	36.9873
0.1516	0.0194697		44.4031	42.942	290.527	33.9355
0.1517	0.0194139		44.342	42.942	288.818	31.3721
0.1518	0.0192754		44.3726	42.82	288.452	33.3252
0.1519	0.0190463		44.2505	42.7894	288.574	34.4238
0.152	0.0187224		44.342	42.881	288.208	34.4238
0.1521	0.0183057		44.1894	42.82	285.278	33.5693
0.1522	0.0178075		44.281	42.7284	286.255	32.959
0.1523	0.0172495		44.0674	42.82	288.208	32.7148
0.1524	0.0166635		44.0674	42.6369	288.452	33.2031
0.1525	0.0160884		44.0674	42.7284	287.476	33.3252
0.1526	0.0155646		44.0063	42.6674	286.743	32.8369
0.1527	0.0151286		44.0063	42.6063	285.645	33.4473
0.1528	0.0148081		43.8538	42.5453	286.499	34.0576
0.1529	0.0146199		44.0369	42.5453	284.058	32.7148
0.153	0.0145714		43.8232	42.4843	281.738	31.8604
0.1531	0.0146632		43.8232	42.3927	279.785	31.1279
0.1532	0.0148931		43.8843	42.3927	280.273	32.3486
0.1533	0.015257		43.7622	42.2706	280.884	32.3486
0.1534	0.0157484		43.7927	42.3012	279.541	32.3486
0.1535	0.0163548		43.7012	42.2706	278.687	33.0811
0.1536	0.0170533		43.7927	42.2706	278.809	32.3486
0.1537	0.0178083		43.6401	42.2706	277.344	32.3486
0.1538	0.0185718		43.7012	42.1486	276.001	30.1514
0.1539	0.019288		43.6096	42.1486	275.757	29.2969
0.154	0.0199005		43.4875	42.1181	275.391	29.1748
0.1541	0.0203612		43.4875	42.1181	276.611	30.6396
0.1542	0.0206384		43.4265	42.1181	278.198	31.25
0.1543	0.0207219		43.5181	41.9044	277.588	30.7617
0.1544	0.0206264		43.3655	42.0265	278.809	31.0059
0.1545	0.0203896		43.4265	41.935	275.879	31.0059
0.1546	0.0200678		43.2739	41.9044	274.17	30.1514
0.1547	0.0197284		43.4875	41.8434	273.926	30.1514
0.1548	0.0194396		43.3044	41.7824	274.048	30.5176
0.1549	0.0192593		43.0908	41.8739	274.292	29.9072
0.155	0.0192254		43.2434	41.6298	274.048	31.9824
0.1551	0.0193485		43.0908	41.7213	271.851	31.1279
0.1552	0.0196112		43.1213	41.5687	271.24	28.1982
0.1553	0.0199721		43.0908	41.6908	272.095	26.8555
0.1554	0.0203757		43.0908	41.5382	271.362	27.9541
0.1555	0.020764		42.9382	41.4467	271.24	30.6396
0.1556	0.0210869		42.9382	41.4772	272.461	30.5176
0.1557	0.0213097		42.9382	41.5382	270.996	30.0293
0.1558	0.0214151		42.8772	41.3551	269.775	28.6865
0.1559	0.0214016		42.8162	41.4772	269.043	29.9072
0.156	0.0212786		42.8162	41.4162	267.212	28.9307
0.1561	0.021062		42.6941	41.3551	269.043	27.5879
0.1562	0.0207699		42.7246	41.2636	269.287	28.0762
0.1563	0.0204206		42.6636	41.2941	270.264	28.4424
0.1564	0.0200313		42.6331	41.2025	270.508	28.4424
0.1565	0.019618		42.6331	41.2636	270.02	27.71
0.1566	0.0191943		42.6941	41.172	268.188	26.3672
0.1567	0.0187706		42.4805	41.1415	269.775	27.3438
0.1568	0.0183536		42.572	41.0499	269.897	27.4658
0.1569	0.0179466		42.4805	41.0499	267.7	27.9541
0.157	0.0175518		42.3889	41.0499	267.212	29.4189
0.1571	0.0171735		42.3889	40.8974	268.066	28.8086
0.1572	0.0168205		42.3279	40.9584	267.7	28.6865
0.1573	0.0165069		42.3279	40.8363	264.526	27.3438
0.1574	0.0162498		42.3584	40.8668	265.259	27.71
0.1575	0.0160638		42.3584	40.7753	268.433	29.6631
0.1576	0.0159555		42.2363	40.7448	267.944	29.4189
0.1577	0.0159185		42.2058	40.8058	267.09	28.0762
0.1578	0.015933		41.9922	40.6532	264.526	27.0996
0.1579	0.015968		42.0837	40.6837	263.672	28.4424
0.158	0.0159877		42.0227	40.5922	264.526	28.3203
0.1581	0.015959		42.0227	40.6227	265.137	29.541
0.1582	0.015857		41.8701	40.4701	262.451	29.2969
0.1583	0.0156694		41.7786	40.6227	258.667	26.6113
0.1584	0.015397		41.748	40.5311	257.568	27.832
0.1585	0.0150512		41.748	40.5311	258.789	28.0762
0.1586	0.0146503		41.6565	40.348	258.911	28.0762
0.1587	0.0142149		41.687	40.3786	256.714	26.4893
0.1588	0.0137636		41.5955	40.348	257.202	27.71
0.1589	0.0133116		41.6565	40.287	257.324	27.3438
0.159	0.0128702		41.5039	40.287	257.446	28.9307
0.1591	0.0124492		41.626	40.348	255.371	27.0996
0.1592	0.0120602		41.4429	40.1649	257.324	27.3438
0.1593	0.0117184		41.626	40.1649	256.592	27.0996
0.1594	0.0114444		41.3818	39.9818	256.348	25.5127
0.1595	0.0112612		41.5039	40.1039	256.104	25.5127
0.1596	0.0111901		41.3818	39.9818	257.446	27.3438
0.1597	0.0112438		41.3818	40.0123	256.958	25.8789
0.1598	0.0114211		41.2292	39.8903	256.958	25.6348
0.1599	0.0117024		41.1987	39.8292	253.906	24.292
0.16	0.0120501		41.2903	39.7987	255.371	26.001
0.1601	0.0124127		41.1682	39.7072	256.104	25.7568
0.1602	0.0127327		41.1377	39.7072	258.911	27.4658
0.1603	0.0129563		41.1072	39.6461	257.69	27.2217
0.1604	0.0130431		41.0156	39.7072	256.47	26.001
0.1605	0.0129733		41.0767	39.5241	254.272	23.8037
0.1606	0.0127506		41.0767	39.5851	253.906	24.292
0.1607	0.0124008		41.0461	39.463	252.93	24.0479
0.1608	0.0119657		41.0156	39.5241	255.249	24.5361
0.1609	0.0114956		40.9241	39.5546	255.737	24.7803
0.161	0.0110409		40.802	39.3715	253.54	24.292
0.1611	0.0106458		40.8325	39.463	251.343	22.8271
0.1612	0.010346		40.863	39.2494	252.319	22.8271
0.1613	0.0101681		40.741	39.3715	250.854	22.0947
0.1614	0.0101317		40.863	39.1884	249.634	23.1934
0.1615	0.0102507		40.6494	39.3104	248.779	22.583
0.1616	0.0105334		40.7104	39.1579	247.803	21.4844
0.1617	0.0109804		40.6494	39.1579	249.39	23.0713
0.1618	0.0115824		40.802	39.0968	249.023	22.8271
0.1619	0.0123178		40.6189	39.0053	248.657	22.583
0.162	0.0131547		40.6189	39.1273	249.634	22.583
0.1621	0.014055		40.4968	38.9442	249.756	23.1934
0.1622	0.0149809		40.4968	39.0053	250.122	23.4375
0.1623	0.0159027		40.4968	38.8832	249.023	22.4609
0.1624	0.0168026		40.4053	38.9748	248.779	22.583
0.1625	0.0176766		40.4053	38.8527	248.047	22.3389
0.1626	0.0185305		40.2832	38.8527	246.216	22.7051
0.1627	0.0193739		40.3137	38.9748	247.925	24.1699
0.1628	0.0202123		40.2222	38.8222	247.559	24.0479
0.1629	0.0210414		40.2222	38.8832	246.46	22.0947
0.163	0.0218434		40.2527	38.7611	245.605	21.8506
0.1631	0.0225885		40.2222	38.7611	245.85	21.4844
0.1632	0.0232394		40.2222	38.6696	245.117	21.3623
0.1633	0.0237603		40.1306	38.6085	244.995	21.7285
0.1634	0.0241258		40.1916	38.6696	244.751	22.0947
0.1635	0.0243278		40.0085	38.4865	244.995	22.8271
0.1636	0.0243792		40.1001	38.6391	245.85	23.5596
0.1637	0.02431		40.0085	38.456	245.483	21.1182
0.1638	0.0241599		40.0085	38.5475	246.948	23.8037
0.1639	0.0239671		39.978	38.4865	243.896	23.8037
0.164	0.0237586		39.8865	38.4254	241.333	22.0947
0.1641	0.0235443		39.8254	38.4865	244.507	24.1699
0.1642	0.0233183		39.7949	38.3339	245.728	23.9258
0.1643	0.0230655		39.7644	38.3644	244.507	22.4609
0.1644	0.0227713		39.7034	38.3034	242.188	21.9727
0.1645	0.0224313		39.7644	38.3644	241.211	21.7285
0.1646	0.0220561		39.6118	38.1813	240.723	21.7285
0.1647	0.0216717		39.6423	38.2118	240.967	20.874
0.1648	0.021313		39.6728	38.1203	241.455	21.7285
0.1649	0.0210151		39.5203	38.0592	240.479	22.4609
0.165	0.0208031		39.5508	38.1203	239.746	19.6533
0.1651	0.0206849		39.5203	37.9677	241.089	20.1416
0.1652	0.0206477		39.4592	38.0592	240.845	22.0947
0.1653	0.0206606		39.3372	37.9372	238.525	20.3857
0.1654	0.0206819		39.4287	38.0287	239.014	20.6299
0.1655	0.0206697		39.3066	37.9372	240.356	20.1416
0.1656	0.0205938		39.3982	37.9372	241.943	19.2871
0.1657	0.020445		39.2456	37.9066	243.042	19.4092
0.1658	0.0202395		39.3677	37.8151	242.798	19.6533
0.1659	0.0200164		39.1235	37.6625	240.112	20.9961
0.166	0.0198302		39.2151	37.7846	238.403	21.4844
0.1661	0.0197384		39.1235	37.693	238.281	20.3857
0.1662	0.0197886		39.093	37.7235	237.671	20.0195
0.1663	0.0200081		39.032	37.6015	238.647	20.3857
0.1664	0.0203981		39.0625	37.632	239.38	20.3857
0.1665	0.0209339		38.9404	37.4489	238.037	20.6299
0.1666	0.0215703		38.9404	37.5404	234.985	19.165
0.1667	0.0222499		38.9709	37.4489	232.788	17.8223
0.1668	0.0229128		38.8794	37.4794	232.91	18.9209
0.1669	0.0235049		38.8184	37.2658	233.887	19.2871
0.167	0.0239842		38.8184	37.4489	233.154	18.3105
0.1671	0.0243245		38.6963	37.2047	232.666	19.2871
0.1672	0.0245162		38.8794	37.2352	232.666	18.5547
0.1673	0.0245663		38.6658	37.1437	232.178	15.8691
0.1674	0.0244956		38.6658	37.1437	234.253	17.4561
0.1675	0.0243353		38.5437	37.0216	235.718	19.4092
0.1676	0.0241223		38.6352	37.1437	234.497	21.1182
0.1677	0.0238934		38.3911	36.9911	232.422	19.7754
0.1678	0.0236795		38.4521	37.0521	232.3	17.8223
0.1679	0.0235006		38.3911	36.8996	230.957	18.1885
0.168	0.0233637		38.3911	36.9606	229.614	18.1885
0.1681	0.0232631		38.269	36.8385	228.149	18.4326
0.1682	0.0231845		38.2385	36.9301	224.609	18.0664
0.1683	0.0231105		38.269	36.808	224.731	16.9678
0.1684	0.0230261		38.208	36.8996	226.807	18.1885
0.1685	0.0229235		38.208	36.747	227.417	17.0898
0.1686	0.0228036		38.147	36.8385	225.464	15.625
0.1687	0.0226759		38.208	36.7165	226.196	15.9912
0.1688	0.022556		38.208	36.8385	227.783	16.6016
0.1689	0.0224626		38.0554	36.6554	225.464	16.6016
0.169	0.0224144		38.0249	36.6249	225.098	17.4561
0.1691	0.0224276		37.9333	36.5639	226.807	16.6016
0.1692	0.0225127		38.0249	36.5333	226.44	16.7236
0.1693	0.0226727		37.9639	36.5333	225.464	17.5781
0.1694	0.0229004		37.9944	36.5028	223.877	16.6016
0.1695	0.0231789		37.8723	36.5333	225.83	16.6016
0.1696	0.0234824		37.8113	36.4113	227.173	18.5547
0.1697	0.0237816		37.8418	36.3197	225.708	17.5781
0.1698	0.0240488		37.8723	36.2587	226.44	17.2119
0.1699	0.0242644		37.7197	36.3502	224.365	16.6016
0.17	0.0244208		37.7197	36.2892	223.999	15.9912
0.1701	0.0245222		37.6282	36.2587	224.976	15.9912
0.1702	0.0245816		37.5977	36.1366	225.342	16.3574
0.1703	0.0246145		37.5366	36.2892	223.511	16.9678
0.1704	0.0246328		37.5366	36.1061	222.9	16.4795
0.1705	0.02464		37.384	36.1061	222.168	16.1133
0.1706	0.02463		37.384	36.1366	221.68	15.8691
0.1707	0.024588		37.2925	36.0145	220.337	15.5029
0.1708	0.0244933		37.3535	35.923	220.215	15.7471
0.1709	0.0243231		37.2314	35.862	220.337	15.9912
0.171	0.0240556		37.2925	35.862	219.849	16.2354
0.1711	0.0236737		37.1704	35.7094	218.018	14.6484
0.1712	0.023168		37.2009	35.7094	218.384	15.625
0.1713	0.0225391		37.0789	35.5568	218.75	15.8691
0.1714	0.0217993		37.0789	35.7399	219.116	15.3809
0.1715	0.0209718		36.9873	35.7094	217.651	15.625
0.1716	0.0200878		36.8042	35.6178	217.163	15.2588
0.1717	0.0191815		36.9873	35.6483	216.797	15.0146
0.1718	0.0182853		36.8347	35.5873	217.163	14.8926
0.1719	0.0174259		36.8347	35.4957	215.942	14.5264
0.172	0.0166233		36.7126	35.4347	213.867	13.3057
0.1721	0.015891		36.6516	35.4957	213.257	12.9395
0.1722	0.0152389		36.6211	35.3737	214.966	13.916
0.1723	0.014675		36.5601	35.4347	215.942	15.625
0.1724	0.0142062		36.5906	35.4042	215.21	15.1367
0.1725	0.0138374		36.5601	35.3737	215.576	14.2822
0.1726	0.0135702		36.4685	35.3737	214.233	14.4043
0.1727	0.013402		36.438	35.3432	213.867	13.0615
0.1728	0.0133265		36.5601	35.2516	214.722	12.5732
0.1729	0.0133352		36.3769	35.1601	213.379	13.5498
0.173	0.0134191		36.3769	35.1295	213.501	13.6719
0.1731	0.0135699		36.3769	35.099	213.745	13.1836
0.1732	0.0137786		36.3464	34.9769	213.379	11.9629
0.1733	0.0140333		36.4075	34.9159	211.426	13.7939
0.1734	0.0143162		36.3464	34.8549	210.815	12.4512
0.1735	0.0146021		36.4075	34.7938	210.327	13.1836
0.1736	0.014859		36.2549	34.7328	209.839	12.9395
0.1737	0.0150522		36.4075	34.6718	208.74	12.207
0.1738	0.0151494		36.2244	34.6107	206.909	11.3525
0.1739	0.0151275		36.2244	34.5497	208.618	13.5498
0.174	0.0149777		36.2244	34.5802	207.52	10.6201
0.1741	0.0147091		36.0718	34.5192	208.984	10.376
0.1742	0.0143495		36.1023	34.5802	208.496	12.4512
0.1743	0.0139435		35.9497	34.5192	206.787	11.4746
0.1744	0.0135471		36.0107	34.5192	204.712	9.64355
0.1745	0.0132208		35.9192	34.4887	205.444	11.5967
0.1746	0.0130205		35.8887	34.4581	207.886	13.4277
0.1747	0.0129875		35.9192	34.3971	204.224	11.3525
0.1748	0.0131416		35.8276	34.4581	205.322	11.4746
0.1749	0.0134771		35.8582	34.3361	204.468	9.64355
0.175	0.0139653		35.6445	34.3056	205.811	9.76562
0.1751	0.0145609		35.6445	34.2445	207.153	10.8643
0.1752	0.0152128		35.6445	34.1835	207.642	10.376
0.1753	0.0158734		35.5835	34.214	207.642	10.6201
0.1754	0.0165059		35.4309	34.0919	206.177	9.27734
0.1755	0.0170867		35.4919	34.214	205.811	9.27734
0.1756	0.017604		35.4309	34.0004	206.055	9.8877
0.1757	0.0180531		35.3088	34.0919	205.688	9.8877
0.1758	0.0184324		35.4309	34.0004	204.224	8.91113
0.1759	0.0187405		35.2783	34.0309	206.909	10.498
0.176	0.018975		35.2783	33.9699	206.299	11.4746
0.1761	0.0191339		35.1562	34.0004	202.759	10.1318
0.1762	0.019217		35.0342	33.8478	201.538	10.6201
0.1763	0.0192279		35.1562	33.8478	203.369	12.207
0.1764	0.0191752		35.0647	33.8173	203.491	9.8877
0.1765	0.0190716		35.1562	33.8173	201.294	8.78906
0.1766	0.018934		35.0342	33.6952	201.416	7.93457
0.1767	0.0187805		35.0952	33.7257	202.637	8.42285
0.1768	0.0186288		35.0037	33.5121	203.979	10.6201
0.1769	0.0184929		35.0647	33.5121	202.271	10.7422
0.177	0.0183807		34.9121	33.4511	201.416	10.2539
0.1771	0.0182913		34.9426	33.4816	202.637	8.78906
0.1772	0.0182143		34.8816	33.3595	201.66	7.32422
0.1773	0.0181302		35.0342	33.2985	202.271	8.78906
0.1774	0.0180129		34.8206	33.2069	200.928	8.17871
0.1775	0.0178352		34.8816	33.2985	201.416	9.64355
0.1776	0.0175745		34.9121	33.2069	201.66	7.20215
0.1777	0.01722		34.8206	33.2069	201.538	5.7373
0.1778	0.0167775		34.668	33.2069	201.904	8.17871
0.1779	0.0162718		34.729	33.268	199.097	8.91113
0.178	0.0157442		34.668	33.2069	198.364	8.66699
0.1781	0.0152466		34.6374	33.2374	197.754	7.08008
0.1782	0.0148324		34.5154	33.1459	199.341	9.0332
0.1783	0.014547		34.5154	33.2069	197.266	7.8125
0.1784	0.01442		34.4238	33.0238	199.341	8.17871
0.1785	0.0144607		34.4849	33.1154	200.195	7.8125
0.1786	0.0146575		34.3933	32.9933	198.608	7.44629
0.1787	0.0149811		34.3933	33.0238	198.486	7.08008
0.1788	0.0153907		34.4238	32.9018	198.364	7.93457
0.1789	0.0158402		34.4543	32.9628	197.754	8.05664
0.179	0.0162849		34.3323	32.7186	196.899	7.56836
0.1791	0.0166867		34.4238	32.7797	198.608	8.54492
0.1792	0.0170178		34.3323	32.7186	197.754	6.10352
0.1793	0.0172618		34.2102	32.7797	196.411	5.61523
0.1794	0.017414		34.2407	32.7186	196.777	7.69043
0.1795	0.017479		34.2407	32.6576	197.754	8.05664
0.1796	0.0174687		34.2407	32.6576	197.632	7.56836
0.1797	0.017399		34.1797	32.5661	196.167	8.05664
0.1798	0.0172883		34.1492	32.5966	196.655	8.42285
0.1799	0.0171561		34.1492	32.5661	196.411	7.93457
0.18	0.0170225		34.0576	32.5355	194.092	7.32422
0.1801	0.0169081		34.0881	32.4135	194.336	7.44629
0.1802	0.0168329		33.9966	32.444	194.824	6.95801
0.1803	0.0168141		33.9355	32.4745	195.068	5.7373
0.1804	0.0168626		33.9355	32.444	194.824	6.83594
0.1805	0.0169792		33.905	32.444	194.092	7.69043
0.1806	0.0171521		33.844	32.444	192.139	6.46973
0.1807	0.0173572		33.905	32.3524	194.092	6.95801
0.1808	0.0175624		33.783	32.383	193.481	6.46973
0.1809	0.0177349		33.7219	32.2914	193.481	7.08008
0.181	0.0178497		33.6609	32.2914	194.214	6.95801
0.1811	0.0178967		33.6304	32.1693	192.993	5.24902
0.1812	0.0178839		33.5999	32.1998	192.871	5.37109
0.1813	0.0178355		33.5693	32.1388	193.359	6.46973
0.1814	0.0177857		33.5999	32.1388	194.092	6.22559
0.1815	0.0177697		33.4778	32.1083	189.819	4.39453
0.1816	0.0178138		33.5693	31.9557	189.331	4.5166
0.1817	0.0179292		33.4473	31.8947	190.552	5.98145
0.1818	0.0181091		33.4473	31.9862	191.65	6.95801
0.1819	0.0183311		33.3252	31.9252	191.04	7.08008
0.182	0.0185654		33.4167	31.8336	190.308	6.5918
0.1821	0.0187839		33.2642	31.8947	190.552	5.24902
0.1822	0.0189707		33.2947	31.8947	191.162	4.5166
0.1823	0.0191284		33.2031	31.7726	191.772	7.08008
0.1824	0.0192789		33.1726	31.7726	191.04	7.44629
0.1825	0.019457		33.1421	31.6505	191.04	4.02832
0.1826	0.0196995		33.0505	31.7726	190.552	3.90625
0.1827	0.0200322		33.1116	31.62	191.04	5.00488
0.1828	0.0204586		32.9895	31.6811	193.115	5.85938
0.1829	0.0209546		32.9895	31.559	190.308	6.5918
0.183	0.0214707		32.9285	31.4674	187.256	6.71387
0.1831	0.0219412		33.0505	31.4674	186.768	6.22559
0.1832	0.0222987		32.8979	31.3759	187.378	6.46973
0.1833	0.0224881		32.8369	31.4064	187.012	6.46973
0.1834	0.0224792		32.9285	31.4369	187.744	7.69043
0.1835	0.0222713		32.7454	31.4064	187.622	6.46973
0.1836	0.021893		32.7759	31.3759	187.988	6.83594
0.1837	0.0213939		32.6843	31.2538	189.331	7.8125
0.1838	0.0208347		32.8064	31.2843	187.744	6.46973
0.1839	0.0202754		32.5623	31.1623	187.622	7.20215
0.184	0.0197662		32.5928	31.1623	185.913	5.49316
0.1841	0.0193417		32.5012	31.1012	185.059	5.37109
0.1842	0.0190194		32.4707	31.0097	185.669	5.37109
0.1843	0.0188021		32.5317	31.1317	186.035	6.46973
0.1844	0.0186826		32.3486	31.0097	185.181	5.24902
0.1845	0.0186491		32.4097	31.0402	185.059	6.71387
0.1846	0.0186896		32.2876	31.1012	184.937	7.8125
0.1847	0.0187935		32.2876	30.9486	183.838	6.22559
0.1848	0.01895		32.2266	30.8266	182.861	4.39453
0.1849	0.0191452		32.1045	30.9181	182.129	4.39453
0.185	0.0193587		32.1045	30.796	182.251	5.85938
0.1851	0.0195622		32.0129	30.7655	182.251	5.12695
0.1852	0.0197217		32.1045	30.7045	182.007	3.17383
0.1853	0.0198013		32.0129	30.735	180.664	3.05176
0.1854	0.0197692		32.0435	30.6435	181.274	3.05176
0.1855	0.0196035		32.0129	30.5824	182.373	3.17383
0.1856	0.0192956		32.0129	30.5214	181.152	2.0752
0.1857	0.0188525		31.9214	30.5214	181.03	3.54004
0.1858	0.0182968		31.8604	30.4603	180.298	3.2959
0.1859	0.0176648		31.7993	30.4603	179.565	2.44141
0.186	0.0170038		31.7688	30.3688	179.443	4.02832
0.1861	0.0163674		31.6772	30.3993	177.49	2.68555
0.1862	0.01581		31.7383	30.2772	177.368	3.05176
0.1863	0.0153798		31.6162	30.1857	179.199	5.12695
0.1864	0.0151122		31.6467	30.1857	178.101	4.15039
0.1865	0.0150248		31.4331	30.1857	176.27	2.92969
0.1866	0.0151142		31.5247	30.0636	176.514	2.56348
0.1867	0.0153572		31.3721	30.0941	177.734	3.66211
0.1868	0.0157158		31.5552	30.0636	177.49	4.15039
0.1869	0.0161445		31.3721	30.0331	176.147	2.68555
0.187	0.0165986		31.5247	29.9416	176.514	2.0752
0.1871	0.0170412		31.3416	29.9721	175.171	1.70898
0.1872	0.0174468		31.3721	29.8805	174.194	0.610352
0.1873	0.0178013		31.2805	29.85	175.537	1.70898
0.1874	0.0180994		31.3416	29.6974	175.171	2.56348
0.1875	0.0183403		31.2805	29.7279	174.927	1.83105
0.1876	0.0185245		31.3416	29.7584	176.758	2.0752
0.1877	0.0186515		31.25	29.7279	177.856	2.92969
0.1878	0.01872		31.311	29.6669	177.368	2.80762
0.1879	0.0187283		31.25	29.6669	174.194	-0.244141
0.188	0.0186764		31.25	29.5753	173.95	0.488281
0.1881	0.0185672		31.0364	29.5753	174.316	1.95312
0.1882	0.0184068		31.1584	29.5143	174.561	2.56348
0.1883	0.0182054		31.0059	29.4838	175.537	1.09863
0.1884	0.0179759		31.0364	29.5448	173.462	1.09863
0.1885	0.017734		30.8838	29.5143	174.316	2.0752
0.1886	0.0174967		30.9448	29.4533	175.171	1.34277
0.1887	0.0172811		31.0059	29.3617	173.218	0.12207
0.1888	0.0171037		30.8838	29.3007	173.34	0
0.1889	0.0169775		30.7617	29.2702	174.072	0
0.189	0.016911		30.7617	29.3007	173.34	0.610352
0.1891	0.0169066		30.7007	29.2702	170.898	-0.976562
0.1892	0.016961		30.7922	29.2396	171.509	-0.366211
0.1893	0.0170678		30.6396	29.1176	170.41	-0.610352
0.1894	0.0172205		30.6396	29.2091	171.387	0.488281
0.1895	0.0174169		30.6091	29.1176	170.288	-0.244141
0.1896	0.0176612		30.6091	29.1786	169.922	-0.12207
0.1897	0.0179633		30.4871	29.1176	169.678	-0.610352
0.1898	0.0183354		30.5786	29.0871	171.265	-0.244141
0.1899	0.0187863		30.3955	28.9955	170.532	-1.58691
0.19	0.0193162		30.4871	29.0565	170.898	0.366211
0.1901	0.0199131		30.304	28.965	169.922	-0.366211
0.1902	0.0205524		30.3955	28.904	168.335	-1.46484
0.1903	0.0212006		30.3345	28.8429	168.335	-0.854492
0.1904	0.0218197		30.2734	28.8734	169.189	0.854492
0.1905	0.0223729		30.2734	28.7208	168.701	-0.12207
0.1906	0.0228292		30.1514	28.7819	168.701	-0.976562
0.1907	0.0231653		30.2124	28.8429	165.649	-1.2207
0.1908	0.0233668		30.0293	28.6903	164.917	-0.976562
0.1909	0.0234274		30.0598	28.7514	165.161	0.610352
0.191	0.0233485		30.0598	28.6598	166.87	-0.854492
0.1911	0.0231391		29.9988	28.7514	167.114	-2.19727
0.1912	0.0228167		29.9683	28.5377	166.016	-2.0752
0.1913	0.0224083		29.9072	28.5072	164.795	0
0.1914	0.0219513		29.9072	28.5072	165.649	-0.488281
0.1915	0.0214923		29.8462	28.4157	166.626	-0.976562
0.1916	0.0210837		29.8462	28.4157	165.161	-0.488281
0.1917	0.020777		29.8767	28.2936	165.161	-1.46484
0.1918	0.0206146		29.7852	28.3546	164.673	-2.44141
0.1919	0.0206207		29.7852	28.2326	163.574	-3.2959
0.192	0.0207948		29.7852	28.2936	164.551	-2.80762
0.1921	0.0211082		29.6631	28.141	163.94	-3.2959
0.1922	0.0215061		29.541	28.1105	163.818	-3.2959
0.1923	0.0219135		29.602	28.141	164.551	-2.19727
0.1924	0.0222457		29.5715	28.08	162.72	-1.70898
0.1925	0.0224204		29.5105	28.141	162.72	-1.46484
0.1926	0.0223708		29.541	28.0189	162.72	-3.2959
0.1927	0.0220563		29.48	28.08	162.842	-3.2959
0.1928	0.0214703		29.4189	28.0495	163.696	-1.95312
0.1929	0.0206413		29.3274	27.9579	162.842	-1.2207
0.193	0.0196286		29.3884	27.9579	161.621	-2.0752
0.1931	0.0185112		29.2664	27.8358	161.011	-3.17383
0.1932	0.0173739		29.2969	27.8969	162.842	-2.56348
0.1933	0.0162929		29.1443	27.8053	162.231	-4.02832
0.1934	0.0153262		29.2358	27.7748	160.645	-2.44141
0.1935	0.0145098		29.2358	27.6833	160.034	-3.05176
0.1936	0.0138599		29.1138	27.6833	159.546	-3.66211
0.1937	0.0133794		29.0832	27.6833	160.034	-4.02832
0.1938	0.0130639		29.0222	27.7138	160.156	-3.54004
0.1939	0.0129059		29.1138	27.5307	159.546	-2.92969
0.194	0.0128956		29.0527	27.5917	159.302	-2.56348
0.1941	0.0130194		28.9612	27.5001	160.4	-2.92969
0.1942	0.0132578		28.9917	27.4696	160.156	-2.68555
0.1943	0.0135849		28.8391	27.5001	160.034	-3.78418
0.1944	0.013971		28.8696	27.4696	159.79	-4.63867
0.1945	0.0143867		28.7781	27.4086	158.813	-3.78418
0.1946	0.0148074		28.7476	27.2865	157.959	-3.54004
0.1947	0.0152167		28.7781	27.4086	158.325	-4.88281
0.1948	0.0156081		28.656	27.256	158.569	-4.76074
0.1949	0.0159832		28.656	27.2865	157.104	-4.39453
0.195	0.0163497		28.6255	27.256	155.64	-6.22559
0.1951	0.0167191		28.5339	27.1034	154.785	-5.12695
0.1952	0.0171034		28.5034	27.0424	153.198	-3.41797
0.1953	0.0175143		28.5339	27.0424	154.541	-2.80762
0.1954	0.0179603		28.4119	27.0424	154.785	-5.24902
0.1955	0.0184443		28.4424	27.0424	152.954	-5.24902
0.1956	0.0189615		28.3813	26.9813	154.175	-4.5166
0.1957	0.0194962		28.4424	26.9203	154.785	-2.68555
0.1958	0.0200216		28.3813	26.9203	155.029	-4.15039
0.1959	0.0205018		28.3508	26.7677	154.053	-4.76074
0.196	0.0208961		28.3813	26.6762	154.541	-4.39453
0.1961	0.0211656		28.1982	26.8288	154.907	-5.61523
0.1962	0.0212799		28.1982	26.7677	155.884	-4.88281
0.1963	0.0212228		28.1372	26.7067	156.982	-4.27246
0.1964	0.0209955		28.1372	26.7677	154.053	-4.88281
0.1965	0.0206172		28.1067	26.8288	154.663	-3.78418
0.1966	0.0201228		28.1067	26.6457	155.273	-3.05176
0.1967	0.0195602		28.0457	26.5236	153.931	-4.39453
0.1968	0.0189847		27.9846	26.6151	153.442	-5.61523
0.1969	0.0184535		27.8931	26.4625	151.489	-5.37109
0.197	0.0180201		27.8015	26.4625	152.1	-3.2959
0.1971	0.0177272		27.8625	26.432	152.222	-3.54004
0.1972	0.0176015		27.6489	26.4015	150.513	-6.22559
0.1973	0.0176498		27.7405	26.2489	149.658	-5.98145
0.1974	0.0178568		27.7405	26.2794	151.001	-4.5166
0.1975	0.0181876		27.6489	26.2184	151.123	-6.22559
0.1976	0.0185915		27.5269	26.2184	148.926	-8.05664
0.1977	0.0190094		27.4963	26.2184	149.536	-5.98145
0.1978	0.0193816		27.4963	26.1269	149.292	-4.5166
0.1979	0.0196546		27.5269	26.1269	149.048	-5.37109
0.198	0.0197866		27.3437	26.0963	148.438	-4.27246
0.1981	0.0197506		27.4353	26.0353	147.949	-4.27246
0.1982	0.0195347		27.2522	26.0658	146.973	-5.61523
0.1983	0.0191428		27.1912	25.9132	145.142	-7.08008
0.1984	0.0185929		27.2217	25.9132	144.897	-7.20215
0.1985	0.0179153		27.1606	25.9132	146.484	-6.46973
0.1986	0.01715		27.1301	25.9132	147.095	-6.46973
0.1987	0.0163425		27.1606	25.8217	146.851	-5.7373
0.1988	0.015538		27.0691	25.7606	147.583	-5.98145
0.1989	0.014777		27.0996	25.6996	147.827	-6.10352
0.199	0.0140904		27.0081	25.6386	147.217	-6.22559
0.1991	0.013498		27.0386	25.6691	144.531	-8.05664
0.1992	0.0130097		26.8249	25.547	143.921	-8.17871
0.1993	0.0126287		26.8555	25.5165	144.165	-6.34766
0.1994	0.0123544		26.7639	25.3639	141.724	-8.30078
0.1995	0.0121862		26.886	25.4249	143.066	-7.08008
0.1996	0.0121233		26.7334	25.3334	142.578	-7.69043
0.1997	0.0121647		26.7639	25.3334	142.212	-6.83594
0.1998	0.0123065		26.7334	25.2724	140.381	-8.05664
0.1999	0.012541		26.7639	25.2113	144.043	-8.42285
[truncated: 83,001 more rows]

## Sheet: Fig. 1h
Distance(m)	Force(N)	Distance(m)	Force(N)	Distance(m)	Force(N)	Distance(m)	Force(N)
-4.64242e-08	-2.0928e-09	-2.92833e-08	-4.75324e-10	-4.6777e-08	-6.16e-10	-3.47353e-08	-5.97294e-10
-4.62242e-08	-2.0328e-09	-2.9084e-08	-4.62309e-10	-4.6477e-08	-6.01e-10	-3.43693e-08	-5.80038e-10
-4.58242e-08	-2.00279e-09	-2.88073e-08	-4.56857e-10	-4.6177e-08	-5.8e-10	-3.40991e-08	-5.76393e-10
-4.55242e-08	-1.97278e-09	-2.8506e-08	-4.52347e-10	-4.5977e-08	-5.56e-10	-3.38123e-08	-5.67788e-10
-4.52242e-08	-1.93278e-09	-2.81663e-08	-4.39673e-10	-4.5677e-08	-5.37e-10	-3.34513e-08	-5.5972e-10
-4.49242e-08	-1.87277e-09	-2.79189e-08	-4.33517e-10	-4.5377e-08	-5.18e-10	-3.32253e-08	-5.54114e-10
-4.46242e-08	-1.84277e-09	-2.7596e-08	-4.19609e-10	-4.4977e-08	-5.06e-10	-3.29008e-08	-5.37564e-10
-4.43242e-08	-1.80276e-09	-2.73723e-08	-4.15671e-10	-4.4677e-08	-4.81e-10	-3.26207e-08	-5.32156e-10
-4.40242e-08	-1.76276e-09	-2.71417e-08	-4.09494e-10	-4.4377e-08	-4.65e-10	-3.22343e-08	-5.18339e-10
-4.36242e-08	-1.73275e-09	-2.6742e-08	-4.06752e-10	-4.3977e-08	-4.46e-10	-3.19508e-08	-5.0529e-10
-4.34242e-08	-1.69275e-09	-2.64778e-08	-4.03491e-10	-4.3777e-08	-4.33e-10	-3.16407e-08	-4.98311e-10
-4.32242e-08	-1.65274e-09	-2.62483e-08	-3.92513e-10	-4.3477e-08	-4.22e-10	-3.14156e-08	-4.87135e-10
-4.29242e-08	-1.63274e-09	-2.57943e-08	-3.85409e-10	-4.3077e-08	-4.17e-10	-3.10659e-08	-4.83195e-10
-4.25242e-08	-1.59273e-09	-2.56723e-08	-3.75442e-10	-4.2977e-08	-4e-10	-3.07413e-08	-4.72722e-10
-4.23242e-08	-1.57273e-09	-2.5375e-08	-3.66867e-10	-4.2677e-08	-3.92e-10	-3.05543e-08	-4.71401e-10
-4.19242e-08	-1.53272e-09	-2.50331e-08	-3.68051e-10	-4.2277e-08	-3.66e-10	-3.00703e-08	-4.65798e-10
-4.16242e-08	-1.49271e-09	-2.48248e-08	-3.55419e-10	-4.1977e-08	-3.54e-10	-2.98553e-08	-4.5677e-10
-4.13242e-08	-1.48271e-09	-2.44378e-08	-3.49784e-10	-4.1777e-08	-3.46e-10	-2.95663e-08	-4.42877e-10
-4.09242e-08	-1.4327e-09	-2.41636e-08	-3.41813e-10	-4.1377e-08	-3.26e-10	-2.9226e-08	-4.31618e-10
-4.08242e-08	-1.4227e-09	-2.38313e-08	-3.37854e-10	-4.1077e-08	-3.16e-10	-2.89727e-08	-4.24223e-10
-4.04242e-08	-1.39269e-09	-2.34778e-08	-3.35345e-10	-4.0877e-08	-2.96e-10	-2.8753e-08	-4.17196e-10
-4.01242e-08	-1.33269e-09	-2.34693e-08	-3.22136e-10	-4.0477e-08	-2.8e-10	-2.83613e-08	-4.19193e-10
-3.98242e-08	-1.32268e-09	-2.29863e-08	-3.14605e-10	-4.0277e-08	-2.78e-10	-2.7935e-08	-4.0554e-10
-3.96242e-08	-1.29268e-09	-2.26593e-08	-3.13443e-10	-3.9877e-08	-2.71e-10	-2.77993e-08	-4.01156e-10
-3.93242e-08	-1.27267e-09	-2.24428e-08	-3.00134e-10	-3.9577e-08	-2.55e-10	-2.73638e-08	-3.95855e-10
-3.90242e-08	-1.25267e-09	-2.21663e-08	-2.9428e-10	-3.9177e-08	-2.36e-10	-2.7141e-08	-3.7701e-10
-3.86242e-08	-1.22266e-09	-2.19358e-08	-2.91017e-10	-3.8977e-08	-2.23e-10	-2.68163e-08	-3.72037e-10
-3.83242e-08	-1.19265e-09	-2.14478e-08	-2.8628e-10	-3.8777e-08	-2.25e-10	-2.6498e-08	-3.69377e-10
-3.81242e-08	-1.15265e-09	-2.12403e-08	-2.79246e-10	-3.8377e-08	-2.1e-10	-2.62803e-08	-3.58166e-10
-3.78242e-08	-1.15264e-09	-2.09376e-08	-2.72229e-10	-3.8177e-08	-2.01e-10	-2.60337e-08	-3.56423e-10
-3.75242e-08	-1.12264e-09	-2.07875e-08	-2.6451e-10	-3.7877e-08	-2.06e-10	-2.55307e-08	-3.48536e-10
-3.70242e-08	-1.09263e-09	-2.02813e-08	-2.63804e-10	-3.7577e-08	-1.91e-10	-2.52823e-08	-3.38615e-10
-3.69242e-08	-1.07263e-09	-2.00853e-08	-2.54821e-10	-3.7177e-08	-1.86e-10	-2.50063e-08	-3.3789e-10
-3.65242e-08	-1.06262e-09	-1.96733e-08	-2.44739e-10	-3.6877e-08	-1.69e-10	-2.48043e-08	-3.35775e-10
-3.61242e-08	-1.03261e-09	-1.94829e-08	-2.47069e-10	-3.6577e-08	-1.67e-10	-2.44513e-08	-3.28638e-10
-3.59242e-08	-1.00761e-09	-1.91345e-08	-2.36516e-10	-3.6077e-08	-1.6e-10	-2.41753e-08	-3.09186e-10
-3.55242e-08	-9.97602e-10	-1.87603e-08	-2.22433e-10	-3.5977e-08	-1.5e-10	-2.38893e-08	-3.00665e-10
-3.53242e-08	-9.65598e-10	-1.84333e-08	-2.24898e-10	-3.5677e-08	-1.47e-10	-2.35857e-08	-2.94651e-10
-3.51242e-08	-9.42595e-10	-1.823e-08	-2.2108e-10	-3.5377e-08	-1.46e-10	-2.31943e-08	-2.86077e-10
-3.46242e-08	-9.21586e-10	-1.80613e-08	-2.16413e-10	-3.5177e-08	-1.36e-10	-2.29846e-08	-2.85965e-10
-3.44242e-08	-9.01582e-10	-1.77003e-08	-2.09682e-10	-3.4777e-08	-1.33e-10	-2.25748e-08	-2.7582e-10
-3.41242e-08	-8.74576e-10	-1.73063e-08	-2.017e-10	-3.4577e-08	-1.26e-10	-2.21883e-08	-2.69859e-10
-3.38242e-08	-8.40571e-10	-1.704e-08	-1.94663e-10	-3.4177e-08	-1.23e-10	-2.19437e-08	-2.64485e-10
-3.34242e-08	-8.25564e-10	-1.67333e-08	-1.92728e-10	-3.3877e-08	-1.18e-10	-2.16708e-08	-2.62924e-10
-3.32242e-08	-8.0356e-10	-1.6396e-08	-1.93865e-10	-3.3777e-08	-1.13e-10	-2.13843e-08	-2.59195e-10
-3.29242e-08	-7.77555e-10	-1.6181e-08	-1.89256e-10	-3.3177e-08	-1.03e-10	-2.11388e-08	-2.56445e-10
-3.23242e-08	-7.64544e-10	-1.58326e-08	-1.78725e-10	-3.3077e-08	-1.06e-10	-2.07333e-08	-2.42679e-10
-3.23242e-08	-7.24544e-10	-1.56983e-08	-1.74129e-10	-3.2577e-08	-9.9e-11	-2.05133e-08	-2.43839e-10
-3.20242e-08	-7.05538e-10	-1.52203e-08	-1.62549e-10	-3.2277e-08	-9.38e-11	-2.02106e-08	-2.36186e-10
-3.17242e-08	-6.63533e-10	-1.48786e-08	-1.69564e-10	-3.2077e-08	-9.29e-11	-1.99087e-08	-2.29981e-10
-3.13242e-08	-6.33525e-10	-1.44729e-08	-1.60044e-10	-3.1877e-08	-8.21e-11	-1.95631e-08	-2.23239e-10
-3.11242e-08	-6.24522e-10	-1.42787e-08	-1.56487e-10	-3.1477e-08	-7.77e-11	-1.92883e-08	-2.14851e-10
-3.07242e-08	-6.04514e-10	-1.40837e-08	-1.5497e-10	-3.1077e-08	-7.56e-11	-1.89533e-08	-2.0503e-10
-3.04242e-08	-5.89509e-10	-1.37217e-08	-1.46126e-10	-3.0877e-08	-7.58e-11	-1.87943e-08	-2.05803e-10
-3.01242e-08	-5.95503e-10	-1.34688e-08	-1.40822e-10	-3.0577e-08	-7.26e-11	-1.83283e-08	-2.06548e-10
-2.98242e-08	-5.72498e-10	-1.30983e-08	-1.37277e-10	-3.0277e-08	-7.02e-11	-1.81047e-08	-2.01525e-10
-2.95242e-08	-5.62492e-10	-1.26658e-08	-1.38954e-10	-3.0077e-08	-5.09e-11	-1.78327e-08	-2.01347e-10
-2.92242e-08	-5.39487e-10	-1.26383e-08	-1.35537e-10	-2.9777e-08	-6.29e-11	-1.74317e-08	-1.85889e-10
-2.89242e-08	-5.02481e-10	-1.23063e-08	-1.28588e-10	-2.9367e-08	-6.28e-11	-1.71615e-08	-1.86287e-10
-2.86242e-08	-4.86476e-10	-1.18718e-08	-1.26629e-10	-2.9067e-08	-5.7e-11	-1.69723e-08	-1.73121e-10
-2.82242e-08	-4.89469e-10	-1.15989e-08	-1.14004e-10	-2.8807e-08	-5.06e-11	-1.66223e-08	-1.70645e-10
-2.80242e-08	-4.68465e-10	-1.12997e-08	-1.12277e-10	-2.8487e-08	-5.21e-11	-1.63839e-08	-1.63053e-10
-2.77242e-08	-4.4846e-10	-1.10087e-08	-1.12302e-10	-2.8087e-08	-4.88e-11	-1.59453e-08	-1.60987e-10
-2.75242e-08	-4.18456e-10	-1.07083e-08	-1.14181e-10	-2.7827e-08	-4.07e-11	-1.57313e-08	-1.53543e-10
-2.70242e-08	-4.08447e-10	-1.05993e-08	-1.10048e-10	-2.7477e-08	-6.15e-11	-1.53323e-08	-1.43593e-10
-2.68242e-08	-3.88443e-10	-1.0241e-08	-1.0987e-10	-2.7217e-08	-4.76e-11	-1.51538e-08	-1.35952e-10
-2.64242e-08	-3.91436e-10	-9.82227e-09	-1.05416e-10	-2.6917e-08	-4.61e-11	-1.47573e-08	-1.30483e-10
-2.61242e-08	-3.6743e-10	-9.69897e-09	-9.82106e-11	-2.6837e-08	-5.04e-11	-1.43357e-08	-1.28421e-10
-2.58242e-08	-3.49425e-10	-9.24027e-09	-8.57113e-11	-2.6387e-08	-4.5e-11	-1.39623e-08	-1.22533e-10
-2.55242e-08	-3.45419e-10	-8.96927e-09	-9.64472e-11	-2.5957e-08	-4.06e-11	-1.38063e-08	-1.11287e-10
-2.52242e-08	-3.17414e-10	-8.78397e-09	-8.89367e-11	-2.5687e-08	-3.77e-11	-1.35593e-08	-1.12766e-10
-2.49242e-08	-3.13408e-10	-8.34527e-09	-8.17842e-11	-2.5397e-08	-3.3e-11	-1.32083e-08	-1.09825e-10
-2.46242e-08	-2.84403e-10	-8.24057e-09	-7.60805e-11	-2.5127e-08	-3.02e-11	-1.29519e-08	-1.04273e-10
-2.43242e-08	-2.72397e-10	-7.65627e-09	-7.54812e-11	-2.4827e-08	-1.8e-11	-1.26545e-08	-8.90417e-11
-2.41242e-08	-2.57394e-10	-7.39627e-09	-7.04237e-11	-2.4437e-08	-2.3e-11	-1.21573e-08	-8.49844e-11
-2.37242e-08	-2.57387e-10	-7.21027e-09	-7.39521e-11	-2.4257e-08	-2.02e-11	-1.19783e-08	-8.2755e-11
-2.32242e-08	-2.24377e-10	-6.84087e-09	-6.76687e-11	-2.3867e-08	-2.09e-11	-1.17183e-08	-8.35857e-11
-2.31242e-08	-2.37376e-10	-6.64127e-09	-6.67003e-11	-2.3647e-08	-1.48e-11	-1.13767e-08	-7.09764e-11
-2.28242e-08	-2.3137e-10	-6.20287e-09	-6.14104e-11	-2.3267e-08	-1.74e-11	-1.11239e-08	-6.68985e-11
-2.24242e-08	-2.23363e-10	-5.86267e-09	-5.04956e-11	-2.2957e-08	-9.31e-12	-1.07751e-08	-5.4854e-11
-2.20242e-08	-1.97355e-10	-5.61897e-09	-5.36652e-11	-2.2727e-08	-9.71e-12	-1.05609e-08	-4.66472e-11
-2.18242e-08	-2.04352e-10	-5.39477e-09	-4.83457e-11	-2.2297e-08	-1.23e-11	-1.02443e-08	-4.42009e-11
-2.16242e-08	-1.89348e-10	-5.12967e-09	-4.58829e-11	-2.2017e-08	-4.29e-12	-9.85725e-09	-4.46079e-11
-2.12242e-08	-1.82341e-10	-4.60127e-09	-4.06786e-11	-2.1797e-08	-1.82e-12	-9.48985e-09	-4.43877e-11
-2.10242e-08	-1.73337e-10	-4.29227e-09	-4.32156e-11	-2.1287e-08	-1.42e-11	-9.18725e-09	-3.36739e-11
-2.06242e-08	-1.5133e-10	-4.17627e-09	-3.6926e-11	-2.1197e-08	-2.33e-11	-8.95055e-09	-2.99287e-11
-2.03242e-08	-1.46324e-10	-3.92687e-09	-2.98075e-11	-2.0957e-08	-6.91e-12	-8.60765e-09	-2.34927e-11
-1.99242e-08	-1.43317e-10	-3.40927e-09	-3.17769e-11	-2.0597e-08	-6.62e-12	-8.35895e-09	-1.81707e-11
-1.97242e-08	-1.34314e-10	-3.28567e-09	-2.88346e-11	-2.0166e-08	-1e-11	-7.98875e-09	-1.84357e-11
-1.94242e-08	-1.22308e-10	-2.95367e-09	-2.30427e-11	-1.9958e-08	-3.61e-12	-7.63995e-09	-1.40728e-11
-1.91242e-08	-1.14303e-10	-2.76327e-09	-2.22333e-11	-1.9664e-08	-5.86e-12	-7.41425e-09	-5.93382e-12
-1.87242e-08	-1.16295e-10	-2.33427e-09	-2.12161e-11	-1.9377e-08	5.18e-12	-7.04725e-09	-1.71294e-12
-1.85242e-08	-1.13292e-10	-2.03377e-09	-1.70766e-11	-1.9106e-08	-7.63e-12	-6.72025e-09	1.18494e-11
-1.82242e-08	-1.04586e-10	-1.84127e-09	-1.1288e-11	-1.8664e-08	-5.42e-12	-6.44525e-09	1.93361e-11
-1.79242e-08	-1.01481e-10	-1.39977e-09	-6.22785e-12	-1.8496e-08	2.1e-12	-6.05825e-09	1.4744e-11
-1.77242e-08	-8.3977e-11	-1.00097e-09	-5.76199e-12	-1.8047e-08	-2.45e-12	-5.79555e-09	1.4167e-11
-1.72542e-08	-8.18684e-11	-8.84266e-10	-2.81279e-12	-1.7817e-08	3.94e-12	-5.65505e-09	2.28218e-11
-1.70242e-08	-8.30642e-11	-7.03566e-10	-1.58388e-12	-1.7397e-08	6.02e-12	-5.31665e-09	2.79104e-11
-1.67542e-08	-9.94593e-11	-2.78266e-10	2.70117e-12	-1.7257e-08	3.09e-12	-4.98285e-09	3.13477e-11
-1.63642e-08	-1.04652e-10	7.47339e-11	-4.96292e-12	-1.6927e-08	-1.71e-12	-4.64425e-09	3.10878e-11
-1.61942e-08	-1.14249e-10	3.45034e-10	1.41493e-12	-1.6557e-08	6.33e-12	-4.30025e-09	3.37948e-11
-1.58842e-08	-1.04443e-10	5.79234e-10	1.02119e-11	-1.6217e-08	3.7e-12	-4.02385e-09	4.26406e-11
-1.56042e-08	-9.34383e-11	1.10443e-09	5.96945e-12	-1.5937e-08	1.03e-11	-3.66275e-09	4.1259e-11
-1.52042e-08	-8.6531e-11	1.30913e-09	8.73405e-12	-1.5687e-08	7.04e-12	-3.40625e-09	4.08851e-11
-1.48342e-08	-9.60242e-11	1.64333e-09	9.14704e-12	-1.5367e-08	1.19e-12	-3.13665e-09	3.3805e-11
-1.45042e-08	-7.36182e-11	1.83773e-09	1.62469e-11	-1.5127e-08	6.42e-12	-2.69365e-09	3.38767e-11
-1.42442e-08	-6.98134e-11	2.25223e-09	1.74798e-11	-1.4777e-08	2.26e-12	-2.51325e-09	2.41441e-11
-1.39942e-08	-6.84089e-11	2.43873e-09	2.1493e-11	-1.4377e-08	-1.75e-12	-2.26525e-09	2.59361e-11
-1.37242e-08	-5.69039e-11	2.88113e-09	1.93163e-11	-1.4227e-08	2.83e-12	-1.82695e-09	3.53087e-11
-1.31942e-08	-4.90943e-11	3.16273e-09	1.64303e-11	-1.3767e-08	6.93e-12	-1.54505e-09	3.18393e-11
-1.30542e-08	-4.60917e-11	3.37973e-09	1.03314e-11	-1.3507e-08	7.58e-12	-1.20485e-09	2.99683e-11
-1.26742e-08	-5.60848e-11	3.62673e-09	1.14604e-11	-1.3147e-08	1.98e-11	-8.9525e-10	3.55498e-11
-1.23342e-08	-4.83786e-11	3.87203e-09	1.36492e-11	-1.2897e-08	1.99e-11	-7.4625e-10	3.67413e-11
-1.20642e-08	-4.14736e-11	4.15813e-09	1.24285e-11	-1.2597e-08	8.53e-12	-2.5175e-10	4.10648e-11
-1.17042e-08	-4.52671e-11	4.56573e-09	1.45901e-11	-1.2307e-08	6.54e-12	2.43498e-11	3.58022e-11
-1.14942e-08	-3.46632e-11	4.85373e-09	1.96249e-11	-1.2057e-08	6.15e-12	2.9675e-10	4.23158e-11
-1.11942e-08	-2.95577e-11	5.21073e-09	1.90404e-11	-1.1697e-08	2.75e-12	4.9315e-10	3.75688e-11
-1.07742e-08	-2.63501e-11	5.38733e-09	1.77009e-11	-1.1317e-08	6.2e-12	8.1975e-10	2.918e-11
-1.05742e-08	-3.04464e-11	5.75673e-09	2.74224e-11	-1.0977e-08	6.8e-12	1.25175e-09	2.74028e-11
-1.01742e-08	-4.36391e-11	6.03073e-09	2.38984e-11	-1.0857e-08	-1.23e-12	1.48575e-09	3.80818e-11
-9.86421e-09	-4.53335e-11	6.39973e-09	3.64741e-11	-1.0407e-08	8.78e-12	1.79235e-09	3.97497e-11
-9.43421e-09	-4.44256e-11	6.60733e-09	2.96447e-11	-1.0117e-08	2.45e-12	2.05845e-09	4.09138e-11
-9.32421e-09	-3.12236e-11	6.97973e-09	3.4293e-11	-9.817e-09	1.56e-11	2.49545e-09	4.7057e-11
-8.92421e-09	-2.42163e-11	7.24073e-09	3.30057e-11	-9.587e-09	-8.26e-13	2.75095e-09	3.40125e-11
-8.53421e-09	-3.45092e-11	7.56603e-09	3.70011e-11	-9.277e-09	1.61e-11	3.09025e-09	3.53473e-11
-8.52221e-09	-2.1139e-11	7.78243e-09	3.24218e-11	-8.977e-09	1.53e-11	3.28855e-09	3.12305e-11
-8.19221e-09	-2.04929e-11	8.24033e-09	4.32611e-11	-8.577e-09	1.15e-11	3.69575e-09	3.71518e-11
-7.78121e-09	-1.43754e-11	8.49053e-09	3.87478e-11	-8.277e-09	1.26e-11	3.92925e-09	3.85445e-11
-7.52421e-09	-7.90729e-13	8.77833e-09	4.12287e-11	-7.977e-09	1.4e-11	4.07435e-09	4.03759e-11
-7.19221e-09	-8.47467e-12	9.05533e-09	3.79478e-11	-7.777e-09	2.01e-11	4.48405e-09	4.08423e-11
-6.78721e-09	-1.11783e-11	9.44323e-09	3.9012e-11	-7.277e-09	1.38e-11	4.83575e-09	3.84531e-11
-6.48421e-09	9.28261e-13	9.78373e-09	3.7493e-11	-7.177e-09	2.05e-11	4.95515e-09	4.66341e-11
-6.13421e-09	-6.74535e-12	9.98073e-09	4.43216e-11	-6.877e-09	2.46e-11	5.38775e-09	4.43626e-11
-5.95421e-09	1.08379e-11	1.0475e-08	4.38663e-11	-6.577e-09	1.45e-11	5.64075e-09	4.3403e-11
-5.45421e-09	1.23471e-11	1.06992e-08	4.83994e-11	-6.377e-09	1.3e-11	6.01275e-09	3.94461e-11
-5.17421e-09	1.83522e-11	1.08574e-08	4.98357e-11	-5.977e-09	2e-11	6.35035e-09	4.73954e-11
-4.91421e-09	1.13569e-11	1.10771e-08	4.28076e-11	-5.477e-09	1.58e-11	6.59175e-09	4.20907e-11
-4.66421e-09	-6.76851e-12	1.13981e-08	5.27905e-11	-5.177e-09	2.27e-11	6.96015e-09	3.27653e-11
-4.28421e-09	9.96843e-12	1.18067e-08	4.63935e-11	-4.877e-09	1.47e-11	7.18575e-09	3.07716e-11
-4.01421e-09	-1.26636e-13	1.21184e-08	4.37419e-11	-4.677e-09	1.36e-11	7.55225e-09	2.70401e-11
-3.76421e-09	1.14779e-11	1.22847e-08	4.85906e-11	-4.377e-09	2.31e-11	7.90975e-09	2.11563e-11
-3.50421e-09	-1.21732e-12	1.25354e-08	4.72173e-11	-4.077e-09	9.91e-12	8.11515e-09	1.79839e-11
-3.10421e-09	2.28998e-12	1.3108e-08	4.76066e-11	-3.777e-09	1.21e-11	8.53445e-09	1.98765e-11
-2.82421e-09	1.01951e-11	1.3379e-08	5.68694e-11	-3.377e-09	1.69e-11	8.79145e-09	2.01239e-11
-2.58421e-09	8.39948e-12	1.36432e-08	6.0907e-11	-3.077e-09	1.1e-11	9.14875e-09	1.94284e-11
-2.17421e-09	1.3307e-11	1.39934e-08	5.51822e-11	-2.877e-09	2.18e-11	9.45535e-09	2.35471e-11
-1.91421e-09	4.41171e-12	1.42097e-08	5.67163e-11	-2.477e-09	2.31e-11	9.76175e-09	2.25022e-11
-1.65421e-09	1.45165e-11	1.43572e-08	6.58657e-11	-2.177e-09	1.89e-11	1.01751e-08	2.32875e-11
-1.38421e-09	1.29214e-11	1.48733e-08	6.02023e-11	-1.777e-09	2.14e-11	1.03457e-08	2.16848e-11
-8.4421e-10	1.96312e-11	1.51367e-08	5.91932e-11	-1.477e-09	2.08e-11	1.05907e-08	2.2888e-11
-6.9421e-10	2.3734e-11	1.57291e-08	6.82643e-11	-1.277e-09	2.27e-11	1.09397e-08	1.82224e-11
-3.6421e-10	3.234e-11	1.58447e-08	5.76739e-11	-9.77e-10	2.96e-11	1.13287e-08	1.1483e-11
-4.20965e-12	4.68466e-11	1.61861e-08	4.82939e-11	-6.77e-10	6.84e-12	1.16367e-08	1.46049e-11
2.5579e-10	3.94513e-11	1.63062e-08	4.21753e-11	-3.77e-10	1.7e-12	1.18487e-08	1.67194e-11
5.2579e-10	4.00563e-11	1.67014e-08	3.82158e-11	-7.7e-11	7.15e-12	1.21127e-08	1.41981e-11
8.5579e-10	3.66623e-11	1.70211e-08	3.87868e-11	2.23e-10	3.04e-12	1.26794e-08	1.5707e-11
1.13579e-09	3.37674e-11	1.73287e-08	4.0236e-11	5.23e-10	6.07e-12	1.27697e-08	1.87362e-11
1.73579e-09	3.69784e-11	1.77277e-08	3.89939e-11	8.23e-10	-3.81e-12	1.32001e-08	1.18291e-11
1.82579e-09	1.298e-11	1.79483e-08	4.25216e-11	9.23e-10	-2.26e-13	1.33661e-08	1.46476e-11
2.20579e-09	-1.25611e-11	1.81761e-08	5.20199e-11	1.423e-09	-7.06e-12	1.37517e-08	1.90713e-11
2.44579e-09	-2.50868e-12	1.85104e-08	4.64255e-11	1.823e-09	-9.65e-13	1.41933e-08	2.22805e-11
2.77579e-09	-2.21265e-12	1.87882e-08	5.0732e-11	2.123e-09	-3.86e-12	1.44647e-08	1.68053e-11
3.07579e-09	1.00283e-12	1.9248e-08	4.85718e-11	2.523e-09	-6.86e-12	1.46987e-08	2.36058e-11
3.47579e-09	6.31013e-12	1.94844e-08	4.97079e-11	2.723e-09	-1.43e-12	1.49423e-08	1.71069e-11
3.77579e-09	4.21561e-12	1.97247e-08	4.57252e-11	2.923e-09	2.05e-12	1.53102e-08	1.42903e-11
3.97579e-09	-1.02007e-11	2.01261e-08	4.67608e-11	3.323e-09	-2.91e-13	1.55597e-08	1.8996e-11
4.17579e-09	4.02291e-12	2.02817e-08	5.23725e-11	3.623e-09	2.45e-12	1.58257e-08	1.99346e-11
4.57579e-09	-4.30978e-12	2.07917e-08	5.59912e-11	3.823e-09	-5.73e-12	1.61597e-08	2.31397e-11
4.87579e-09	-9.82431e-12	2.09847e-08	6.16505e-11	4.223e-09	-7.56e-12	1.64793e-08	1.84651e-11
5.27579e-09	8.043e-12	2.14044e-08	5.70986e-11	4.623e-09	-7.72e-12	1.69723e-08	2.37034e-11
5.67579e-09	1.22503e-11	2.16631e-08	6.75285e-11	4.723e-09	1.26e-12	1.71191e-08	2.42158e-11
5.97579e-09	1.27558e-11	2.20107e-08	6.08095e-11	5.123e-09	-3.26e-12	1.74525e-08	3.00063e-11
6.17579e-09	1.46594e-11	2.22757e-08	6.67582e-11	5.623e-09	-4.03e-12	1.77394e-08	2.25943e-11
6.37579e-09	2.16308e-12	2.25963e-08	6.5159e-11	5.923e-09	4.72e-12	1.80637e-08	3.0123e-11
6.77579e-09	6.27039e-12	2.2735e-08	7.15737e-11	6.023e-09	1.24e-11	1.83747e-08	3.32918e-11
7.07579e-09	2.41759e-11	2.30847e-08	6.77287e-11	6.523e-09	5.37e-12	1.85637e-08	3.42175e-11
7.27579e-09	1.12795e-11	2.34353e-08	7.16932e-11	6.623e-09	3.45e-12	1.90782e-08	2.76112e-11
7.87579e-09	-2.20953e-12	2.37122e-08	7.16032e-11	7.123e-09	2.23e-12	1.93647e-08	3.0505e-11
7.97579e-09	-6.8377e-12	2.39157e-08	6.57578e-11	7.423e-09	9.68e-12	1.96977e-08	3.20771e-11
8.27579e-09	-6.11222e-12	2.44717e-08	6.12939e-11	7.523e-09	1.21e-11	1.99077e-08	3.27731e-11
8.67579e-09	-6.94917e-13	2.44821e-08	6.5391e-11	7.923e-09	8.4e-12	2.0226e-08	3.26876e-11
9.07579e-09	-1.44376e-11	2.49667e-08	6.82275e-11	8.223e-09	2.87e-12	2.06577e-08	3.89556e-11
9.47579e-09	2.91969e-12	2.53343e-08	5.75081e-11	8.723e-09	7.88e-12	2.09337e-08	3.67923e-11
9.67579e-09	-2.08967e-11	2.56137e-08	6.41668e-11	8.823e-09	5.54e-12	2.12542e-08	4.31047e-11
1.00758e-08	-6.92935e-12	2.59541e-08	6.25686e-11	9.223e-09	1.41e-11	2.15734e-08	4.34975e-11
1.02758e-08	-2.18657e-11	2.61992e-08	6.6008e-11	9.623e-09	3.96e-12	2.18187e-08	4.6578e-11
1.05758e-08	-7.40022e-12	2.65203e-08	6.76657e-11	9.723e-09	1.86e-11	2.21464e-08	4.56911e-11
1.08758e-08	-2.02147e-11	2.67754e-08	6.95148e-11	1.0023e-08	1.26e-12	2.23677e-08	5.03114e-11
1.12758e-08	-6.00744e-12	2.7031e-08	6.70233e-11	1.0323e-08	-1.05e-11	2.27797e-08	5.1317e-11
1.15758e-08	-1.8312e-11	2.74647e-08	6.44081e-11	1.0723e-08	-1.5e-12	2.31914e-08	5.50726e-11
1.18758e-08	-1.27465e-11	2.76953e-08	7.17219e-11	1.0923e-08	-5.21e-12	2.34151e-08	5.87085e-11
1.20758e-08	-1.09988e-11	2.792e-08	7.2185e-11	1.1223e-08	4.14e-12	2.37353e-08	6.11584e-11
1.23758e-08	-4.32736e-12	2.81492e-08	7.31812e-11	1.1623e-08	-2.85e-12	2.39504e-08	4.81396e-11
1.28758e-08	-7.41823e-12	2.86417e-08	7.42467e-11	1.1923e-08	-1.03e-11	2.43223e-08	2.35315e-11
1.30758e-08	-1.82846e-11	2.88237e-08	7.32793e-11	1.2423e-08	-1.38e-12	2.46202e-08	2.35231e-11
1.32758e-08	-3.04092e-12	2.93247e-08	7.24946e-11	1.2623e-08	-5.32e-12	2.4818e-08	2.19432e-11
1.36758e-08	-1.04036e-11	2.95384e-08	7.86387e-11	1.2923e-08	-2.41e-12	2.52832e-08	2.49563e-11
1.40758e-08	-7.96631e-12	2.98187e-08	8.5292e-11	1.3323e-08	-4.51e-12	2.55001e-08	1.74848e-11
1.42758e-08	3.70734e-12	3.00391e-08	7.79578e-11	1.3523e-08	4.55e-12	2.5939e-08	1.64966e-11
1.46758e-08	-1.10364e-11	3.04829e-08	8.02915e-11	1.3923e-08	-8.3e-12	2.62623e-08	1.53671e-11
1.49758e-08	2.72012e-12	3.0739e-08	7.63829e-11	1.4123e-08	-7.11e-12	2.6537e-08	2.08207e-11
1.51758e-08	5.52377e-12	3.10909e-08	8.28278e-11	1.4423e-08	1.45e-12	2.6863e-08	1.30427e-11
1.56758e-08	3.29024e-14	3.13207e-08	8.17554e-11	1.4823e-08	-6.64e-12	2.70827e-08	1.92429e-11
1.58758e-08	7.36554e-13	3.16187e-08	7.95228e-11	1.5023e-08	-8.7e-12	2.75624e-08	1.57121e-11
1.61758e-08	1.4742e-11	3.19097e-08	7.53748e-11	1.5223e-08	-8.38e-12	2.76552e-08	1.42309e-11
1.64758e-08	1.54751e-12	3.23247e-08	8.10929e-11	1.5723e-08	6.14e-12	2.81313e-08	1.30811e-11
1.67758e-08	7.35299e-12	3.24593e-08	8.53648e-11	1.6023e-08	4.93e-13	2.84164e-08	1.76239e-11
1.71758e-08	2.56029e-12	3.2743e-08	8.79143e-11	1.6123e-08	4.91e-13	2.8757e-08	1.4635e-11
1.74758e-08	2.96577e-12	3.31382e-08	8.84799e-11	1.6523e-08	9.01e-13	2.89671e-08	1.35439e-11
1.77758e-08	-9.28752e-13	3.34002e-08	9.75196e-11	1.6723e-08	9.4e-12	2.93297e-08	1.32764e-11
1.80758e-08	-9.23274e-13	3.38877e-08	9.42461e-11	1.7223e-08	1.89e-11	2.96183e-08	2.03719e-11
1.83758e-08	2.37822e-11	3.41077e-08	9.62722e-11	1.7623e-08	8.83e-12	2.98921e-08	1.09215e-11
1.86758e-08	7.68768e-12	3.43924e-08	9.71768e-11	1.7723e-08	9.36e-12	3.02113e-08	1.19005e-11
1.89758e-08	7.79316e-12	3.48107e-08	9.69857e-11	1.8123e-08	-6.3e-14	3.04807e-08	2.36431e-11
1.92758e-08	1.05986e-11	3.49581e-08	9.5931e-11	1.8323e-08	1.34e-12	3.07393e-08	1.81905e-11
1.96758e-08	2.05942e-13	3.53592e-08	1.03728e-10	1.8923e-08	-8.6e-14	3.12072e-08	1.68409e-11
1.99758e-08	1.57114e-11	3.54797e-08	1.05634e-10	1.8923e-08	-1.23e-13	3.15767e-08	1.79864e-11
2.02758e-08	-1.4831e-12	3.59217e-08	1.00216e-10	1.9323e-08	-3.16e-12	3.16524e-08	1.8192e-11
2.03758e-08	3.51872e-12	3.6225e-08	1.06275e-10	1.9623e-08	5.96e-12	3.20062e-08	1.60284e-11
2.08758e-08	1.33279e-11	3.65093e-08	1.09041e-10	1.9923e-08	3.15e-12	3.22422e-08	1.71231e-11
2.10758e-08	1.49315e-11	3.66743e-08	1.07854e-10	2.0323e-08	-4.24e-12	3.26469e-08	1.95514e-11
2.14758e-08	1.39388e-11	3.71777e-08	1.11083e-10	2.0523e-08	1.11e-13	3.30021e-08	2.26018e-11
2.16758e-08	9.54246e-12	3.75457e-08	1.166e-10	2.0823e-08	-2.05e-12	3.33797e-08	1.85504e-11
2.21758e-08	1.95516e-11	3.78697e-08	1.12733e-10	2.1323e-08	5.01e-12	3.36067e-08	2.07909e-11
2.25758e-08	2.10589e-11	3.80037e-08	1.18401e-10	2.1423e-08	4.79e-12	3.40153e-08	2.51088e-11
2.27758e-08	1.15625e-11	3.83117e-08	1.22674e-10	2.1723e-08	1.49e-11	3.41894e-08	1.58751e-11
2.30758e-08	2.1568e-11	3.85961e-08	1.17887e-10	2.2123e-08	7.18e-12	3.44773e-08	2.15991e-11
2.33758e-08	1.15735e-11	3.89157e-08	1.26478e-10	2.2523e-08	6.36e-12	3.48884e-08	2.46351e-11
2.35758e-08	1.19772e-11	3.9255e-08	1.17298e-10	2.2623e-08	2.41e-12	3.51367e-08	2.51304e-11
2.39758e-08	2.21845e-11	3.96557e-08	1.20426e-10	2.3023e-08	2.78e-12	3.5586e-08	1.95257e-11
2.41758e-08	1.51881e-11	4.00204e-08	1.21422e-10	2.3323e-08	9.63e-12	3.58752e-08	2.93894e-11
2.46758e-08	2.41972e-11	4.01657e-08	1.26362e-10	2.3623e-08	7.68e-12	3.61097e-08	2.19095e-11
2.48758e-08	1.81009e-11	4.05197e-08	1.17303e-10	2.3923e-08	3.6e-12	3.63854e-08	1.49522e-11
2.52758e-08	1.90082e-11	4.08053e-08	1.20525e-10	2.4223e-08	9.75e-12	3.68077e-08	1.99118e-11
2.56758e-08	2.83155e-11	4.11877e-08	1.18582e-10	2.4623e-08	1.11e-11	3.69877e-08	2.27897e-11
2.59758e-08	2.1621e-11	4.14147e-08	1.04838e-10	2.4923e-08	1.57e-11	3.74437e-08	2.36168e-11
2.61758e-08	1.12246e-11	4.17187e-08	8.73967e-11	2.5123e-08	1.22e-11	3.75932e-08	2.07854e-11
2.66758e-08	1.59338e-11	4.2124e-08	9.09526e-11	2.5623e-08	2.1e-12	3.80687e-08	2.22363e-11
2.68758e-08	1.20374e-11	4.23057e-08	8.56203e-11	2.5923e-08	6.13e-12	3.82917e-08	1.97722e-11
2.71758e-08	6.74289e-12	4.29017e-08	7.27509e-11	2.6223e-08	1.69e-11	3.85709e-08	2.51961e-11
2.74758e-08	2.52484e-11	4.29512e-08	7.55119e-11	2.6523e-08	9.38e-12	3.90117e-08	1.82812e-11
2.77758e-08	2.15538e-11	4.33287e-08	7.78888e-11	2.6723e-08	1.2e-11	3.92071e-08	2.42073e-11
2.80758e-08	1.87593e-11	4.35974e-08	8.05886e-11	2.7023e-08	2.35e-11	3.96973e-08	2.22743e-11
2.84758e-08	1.77666e-11	4.40012e-08	7.92196e-11	2.7323e-08	1.34e-11	3.97467e-08	2.1808e-11
2.87758e-08	1.75721e-11	4.42863e-08	7.64577e-11	2.7723e-08	1.2e-11	4.02571e-08	1.83944e-11
2.90758e-08	1.68776e-11	4.44614e-08	7.69893e-11	2.8123e-08	1.32e-11	4.04537e-08	1.70602e-11
2.93758e-08	2.02831e-11	4.48111e-08	8.23255e-11	2.8323e-08	1.51e-11	4.07697e-08	1.21446e-11
2.95758e-08	1.36867e-11	4.52937e-08	7.62426e-11	2.8623e-08	2.08e-11	4.1163e-08	1.64518e-11
3.00758e-08	6.29585e-12	4.54091e-08	7.8198e-11	2.8923e-08	7.23e-12	4.15e-08	1.239e-11
3.05758e-08	1.1105e-11	4.57777e-08	8.32171e-11	2.9423e-08	1.15e-11	4.17023e-08	9.20864e-12
3.05758e-08	1.80498e-12	4.60557e-08	7.96393e-11	2.9623e-08	1.67e-11	4.20407e-08	1.09919e-11
3.07758e-08	-1.65137e-12	4.63673e-08	7.30038e-11	2.9923e-08	1.79e-11	4.25207e-08	1.04586e-11
3.12758e-08	5.81776e-12	4.65057e-08	7.42988e-11	3.0123e-08	1.94e-11	4.27387e-08	5.28143e-12
3.14758e-08	5.62141e-12	4.69234e-08	7.47417e-11	3.0723e-08	1.18e-11	4.29292e-08	1.29382e-11
3.19758e-08	-1.75946e-12	4.72599e-08	7.70424e-11	3.0823e-08	1.52e-11	4.32447e-08	8.70628e-12
3.22758e-08	1.2236e-11	4.76007e-08	7.17474e-11	3.1123e-08	1.31e-11	4.37282e-08	1.416e-11
3.25758e-08	1.33415e-11	4.79807e-08	7.70059e-11	3.1423e-08	2.03e-11	4.40517e-08	7.85681e-12
3.29758e-08	4.2488e-12	4.82799e-08	7.32385e-11	3.1823e-08	1.45e-11	4.42685e-08	1.29194e-11
3.32758e-08	3.15428e-12	4.84132e-08	7.68439e-11	3.2123e-08	1.17e-11	4.46397e-08	1.09958e-11
3.36758e-08	8.76158e-12	4.8747e-08	8.1838e-11	3.2323e-08	1.96e-11	4.47923e-08	1.55944e-11
3.38758e-08	1.21652e-11	4.91367e-08	8.5714e-11	3.2723e-08	2.68e-11	4.52384e-08	1.53376e-11
3.40758e-08	1.46689e-11	4.94482e-08	8.02188e-11	3.2923e-08	2.16e-11	4.5514e-08	1.50157e-11
3.45758e-08	1.0478e-11	4.98274e-08	8.92859e-11	3.3223e-08	1.73e-11	4.5785e-08	1.11546e-11
3.47758e-08	1.49817e-11	5.00587e-08	8.8286e-11	3.3723e-08	1.4e-11	4.61352e-08	1.23718e-11
3.51758e-08	1.6589e-11	5.04437e-08	8.30537e-11	3.4023e-08	1.62e-11	4.6444e-08	1.75297e-11
3.53758e-08	1.99926e-11	5.06517e-08	7.97899e-11	3.4223e-08	2.16e-11	4.6775e-08	1.46226e-11
3.57758e-08	1.57999e-11	5.09497e-08	8.22711e-11	3.4623e-08	2.9e-11	4.7077e-08	2.09648e-11
3.58758e-08	8.00175e-12	5.14707e-08	8.60571e-11	3.4923e-08	1.68e-11	4.74922e-08	1.98286e-11
3.63758e-08	-6.89116e-13	5.16242e-08	9.11578e-11	3.5223e-08	1.95e-11	4.7645e-08	2.10595e-11
3.65758e-08	3.71454e-12	5.19443e-08	8.8182e-11	3.5423e-08	1.46e-11	4.80783e-08	1.85809e-11
3.68758e-08	2.62001e-12	5.22353e-08	8.89389e-11	3.5723e-08	1.94e-11	4.82907e-08	1.71774e-11
3.72758e-08	5.82732e-12	5.26141e-08	9.49543e-11	3.6223e-08	2.79e-11	4.86304e-08	1.52492e-11
3.76758e-08	1.31346e-11	5.28557e-08	9.39065e-11	3.6523e-08	1.61e-11	4.89792e-08	2.03272e-11
3.78758e-08	1.56383e-11	5.3233e-08	1.01333e-10	3.6823e-08	1.75e-11	4.91837e-08	1.7501e-11
3.80758e-08	8.64193e-12	5.35882e-08	9.68763e-11	3.7123e-08	1.32e-11	4.95972e-08	1.07261e-11
3.85758e-08	7.45106e-12	5.39727e-08	9.98668e-11	3.7423e-08	1.72e-11	4.99064e-08	1.03531e-11
3.87758e-08	8.15471e-12	5.41057e-08	9.89271e-11	3.7623e-08	1.58e-11	5.01947e-08	9.90989e-12
3.90758e-08	9.16019e-12	5.43044e-08	1.01484e-10	3.7923e-08	1.16e-11	5.05222e-08	5.24076e-12
3.94758e-08	4.96749e-12	5.455e-08	1.00099e-10	3.8523e-08	1.76e-11	5.0725e-08	6.48434e-12
3.97758e-08	3.27297e-12	5.49452e-08	1.05925e-10	3.8623e-08	1.54e-11	5.10492e-08	6.37707e-12
4.00758e-08	-2.21554e-13	5.53527e-08	1.04805e-10	3.8923e-08	1.2e-11	5.15913e-08	3.27087e-13
4.03758e-08	1.16839e-11	5.55177e-08	1.03163e-10	3.9223e-08	1.5e-11	5.18057e-08	2.93936e-13
4.07758e-08	8.49123e-12	5.58737e-08	1.07242e-10	3.9523e-08	2.57e-11	5.21447e-08	1.79717e-12
4.10758e-08	1.56967e-11	5.61467e-08	1.03901e-10	4.0023e-08	2.35e-11	5.24335e-08	1.88346e-12
4.14758e-08	1.1704e-11	5.66255e-08	1.09375e-10	4.0123e-08	2.69e-11	5.27187e-08	3.51609e-12
4.15758e-08	5.70584e-12	5.69702e-08	9.88436e-11	4.0523e-08	1.52e-11	5.29777e-08	8.41266e-12
4.19758e-08	7.71314e-12	5.71534e-08	1.05387e-10	4.0823e-08	2.19e-11	5.33352e-08	3.66865e-12
4.22758e-08	1.11186e-11	5.74231e-08	1.04754e-10	4.1023e-08	1.2e-11	5.36757e-08	9.64145e-12
4.25758e-08	1.13241e-11	5.78907e-08	9.81091e-11	4.1423e-08	1.21e-11	5.38037e-08	8.17547e-12
4.28758e-08	1.07296e-11	5.8082e-08	9.78488e-11	4.1623e-08	1.71e-11	5.42477e-08	8.87109e-12
4.33758e-08	1.48387e-11	5.83389e-08	9.51882e-11	4.2123e-08	2.44e-11	5.4644e-08	6.75646e-12
4.35758e-08	1.80424e-11	5.8755e-08	9.67661e-11	4.2323e-08	1.22e-11	5.49757e-08	8.0155e-12
4.38758e-08	1.11478e-11	5.91337e-08	9.85406e-11	4.2723e-08	2.5e-11	5.51487e-08	1.01307e-11
4.41758e-08	2.33533e-11	5.9368e-08	1.00726e-10	4.3023e-08	1.8e-11	5.5423e-08	1.04877e-11
4.44758e-08	1.02588e-11	5.98327e-08	1.04318e-10	4.3423e-08	2.58e-11	5.58072e-08	5.86323e-12
4.48758e-08	1.06609e-12	5.98992e-08	1.01702e-10	4.3623e-08	3.01e-11	5.62392e-08	9.45366e-12
4.51758e-08	1.73716e-11	6.03344e-08	9.62387e-11	4.3823e-08	1.79e-11	5.65567e-08	4.56032e-12
4.54758e-08	1.8177e-11	6.04637e-08	9.38398e-11	4.4223e-08	2.07e-11	5.68049e-08	6.21974e-12
4.57758e-08	2.11825e-11	6.09124e-08	9.9516e-11	4.4523e-08	3.21e-11	5.70382e-08	5.62376e-12
4.60758e-08	5.08801e-12	6.11437e-08	9.08136e-11	4.4923e-08	2.4e-11	5.7382e-08	1.49191e-11
4.64758e-08	9.09531e-12	6.165e-08	9.57318e-11	4.5423e-08	3.19e-11	5.76697e-08	3.83313e-12
4.67758e-08	1.54008e-11	6.18167e-08	9.59784e-11	4.5523e-08	3.05e-11	5.80191e-08	3.85589e-12
4.70758e-08	1.30063e-11	6.19274e-08	6.13892e-11	4.5823e-08	3.03e-11	5.82807e-08	1.20719e-11
4.73758e-08	1.95117e-11	6.24627e-08	2.56529e-11	4.6023e-08	2.72e-11	5.85712e-08	4.00362e-12
4.76758e-08	1.29172e-11	6.27197e-08	1.50709e-11	4.6523e-08	2.94e-11	5.89657e-08	8.67742e-12
4.78758e-08	2.76209e-11	6.3087e-08	2.06012e-11	4.6823e-08	2.71e-11	5.92369e-08	1.87288e-11
4.83758e-08	9.03e-12	6.34457e-08	1.74043e-11	4.7123e-08	2.52e-11	5.95187e-08	5.14419e-12
4.85758e-08	1.36337e-11	6.36417e-08	1.89003e-11	4.7523e-08	3.3e-11	5.99727e-08	8.20782e-12
4.88758e-08	1.65391e-11	6.40792e-08	1.95628e-11	4.7623e-08	2.83e-11	6.02027e-08	5.8848e-12
4.91758e-08	1.42446e-11	6.43894e-08	2.56484e-11	4.8123e-08	3.29e-11	6.04729e-08	1.94183e-12
4.94758e-08	1.96501e-11	6.45307e-08	2.07669e-11	4.8323e-08	4.03e-11	6.08127e-08	1.31119e-11
4.97758e-08	1.45556e-11	6.48291e-08	2.29355e-11	4.8523e-08	2.69e-11	6.10897e-08	1.25134e-11
5.01758e-08	2.95629e-11	6.51824e-08	2.1568e-11	4.8923e-08	3.88e-11	6.14487e-08	8.48435e-12
5.05758e-08	2.16702e-11	6.55822e-08	2.50622e-11	4.9323e-08	3.21e-11	6.18845e-08	1.25757e-11
5.08758e-08	1.61757e-11	6.58457e-08	2.2882e-11	4.9623e-08	3.33e-11	6.21232e-08	5.62987e-12
5.10758e-08	2.94793e-11	6.61377e-08	2.75785e-11	4.9923e-08	3.9e-11	6.24587e-08	1.274e-11
5.13758e-08	2.42848e-11	6.64785e-08	2.62158e-11	5.0323e-08	3.69e-11	6.26753e-08	9.75004e-13
5.16758e-08	1.00903e-11	6.66807e-08	2.62358e-11	5.0623e-08	2.83e-11	6.31867e-08	9.11807e-12
5.19758e-08	2.49957e-11	6.71517e-08	2.86603e-11	5.0823e-08	3.73e-11	6.34383e-08	5.92904e-12
5.23758e-08	2.1503e-11	6.73077e-08	2.65623e-11	5.1123e-08	3.4e-11	6.37727e-08	1.13888e-11
5.26758e-08	2.63085e-11	6.76954e-08	2.55809e-11	5.1423e-08	2.79e-11	6.39957e-08	4.39629e-12
5.30758e-08	2.71158e-11	6.80651e-08	2.60394e-11	5.1723e-08	2.67e-11	6.43857e-08	7.8841e-12
5.33758e-08	1.90213e-11	6.84121e-08	2.43607e-11	5.2223e-08	3e-11	6.46767e-08	7.08038e-12
5.36758e-08	1.53268e-11	6.87181e-08	3.03642e-11	5.2423e-08	2.73e-11	6.50591e-08	1.01745e-11
5.39758e-08	2.66323e-11	6.89177e-08	2.10835e-11	5.2723e-08	2.8e-11	6.53901e-08	7.12589e-12
5.43758e-08	1.30396e-11	6.92947e-08	1.91432e-11	5.3023e-08	2.88e-11	6.56084e-08	5.9311e-12
5.46758e-08	2.0045e-11	6.95967e-08	2.31825e-11	5.3323e-08	3.26e-11	6.60181e-08	8.28752e-12
5.48758e-08	1.80487e-11	6.99437e-08	2.06682e-11	5.3623e-08	2.95e-11	6.61455e-08	1.29694e-11
5.52758e-08	2.2956e-11	7.02724e-08	2.85082e-11	5.4023e-08	3.37e-11	6.65787e-08	4.74719e-12
5.54758e-08	2.35596e-11	7.0613e-08	2.41202e-11	5.4323e-08	3.19e-11	6.69047e-08	8.6891e-12
5.58758e-08	1.7167e-11	7.08131e-08	3.01135e-11	5.4523e-08	3.06e-11	6.7281e-08	1.36891e-11
5.60758e-08	1.71706e-11	7.11114e-08	2.24728e-11	5.5123e-08	3.26e-11	6.7341e-08	6.4702e-12
5.64758e-08	1.75779e-11	7.1573e-08	2.98608e-11	5.5223e-08	3.6e-11	6.77644e-08	8.42008e-12
5.68758e-08	1.16852e-11	7.18013e-08	2.25029e-11	5.5523e-08	2.89e-11	6.81987e-08	6.9606e-12
5.70758e-08	1.56889e-11	7.21833e-08	3.01027e-11	5.5823e-08	3.1e-11	6.84742e-08	7.31165e-12
5.73758e-08	1.95943e-11	7.25137e-08	2.98443e-11	5.6323e-08	2.69e-11	6.8708e-08	1.28496e-11
5.78758e-08	2.47035e-11	7.28649e-08	2.39837e-11	5.6423e-08	3.16e-11	6.89507e-08	1.592e-11
5.80758e-08	2.43071e-11	7.29864e-08	2.73377e-11	5.6823e-08	2.82e-11	6.9336e-08	2.79501e-12
5.84758e-08	2.17144e-11	7.32642e-08	2.73146e-11	5.7223e-08	2.87e-11	6.96717e-08	9.71601e-12
5.87758e-08	1.53199e-11	7.35867e-08	2.67151e-11	5.7423e-08	3.07e-11	6.99437e-08	1.02665e-11
5.91758e-08	2.07272e-11	7.40147e-08	2.43964e-11	5.7823e-08	2.9e-11	7.01447e-08	1.30694e-11
5.93758e-08	2.60309e-11	7.42574e-08	2.81408e-11	5.8023e-08	4.13e-11	7.05397e-08	4.94583e-12
5.96758e-08	1.90363e-11	7.45534e-08	2.91225e-11	5.8423e-08	2.68e-11	7.08212e-08	5.81122e-12
6.00758e-08	2.46436e-11	7.48081e-08	2.6475e-11	5.8623e-08	2.66e-11	7.11737e-08	5.78581e-12
6.02758e-08	1.65473e-11	7.51641e-08	2.99861e-11	5.8923e-08	3.13e-11	7.14833e-08	7.64884e-12
6.05758e-08	2.51528e-11	7.54017e-08	3.51676e-11	5.9223e-08	2.91e-11	7.18862e-08	6.84448e-12
6.08758e-08	2.60583e-11	7.56787e-08	3.0518e-11	5.9523e-08	2.74e-11	7.22787e-08	8.1028e-12
6.12758e-08	2.37656e-11	7.59841e-08	3.13805e-11	5.9823e-08	3.18e-11	7.25527e-08	1.47434e-11
6.15758e-08	2.1371e-11	7.62992e-08	3.40964e-11	6.0123e-08	2.81e-11	7.29237e-08	5.46572e-12
6.18758e-08	2.46765e-11	7.66267e-08	3.56281e-11	6.0623e-08	3.49e-11	7.31081e-08	1.01716e-11
6.22758e-08	2.06838e-11	7.68947e-08	3.37376e-11	6.0823e-08	3.4e-11	7.35067e-08	8.63701e-12
6.25758e-08	2.05893e-11	7.72692e-08	3.28717e-11	6.1123e-08	3.82e-11	7.3647e-08	1.14219e-11
6.28758e-08	1.83948e-11	7.75697e-08	3.08999e-11	6.1423e-08	3.35e-11	7.41094e-08	1.33853e-11
6.32758e-08	2.43021e-11	7.7904e-08	3.41923e-11	6.1823e-08	3.96e-11	7.44647e-08	9.81131e-12
6.34758e-08	3.01057e-11	7.80947e-08	3.16104e-11	6.2123e-08	3.96e-11	7.45847e-08	1.13347e-11
6.38758e-08	2.2013e-11	7.84474e-08	3.54218e-11	6.2323e-08	4.23e-11	7.50197e-08	1.05905e-11
6.41758e-08	1.75185e-11	7.86534e-08	3.31894e-11	6.2823e-08	4.44e-11	7.53855e-08	1.19923e-11
6.44758e-08	3.1624e-11	7.91723e-08	3.35126e-11	6.3023e-08	4.42e-11	7.57037e-08	1.3327e-11
6.47758e-08	2.58295e-11	7.94437e-08	3.45073e-11	6.3323e-08	4.48e-11	7.60487e-08	8.29635e-12
6.51758e-08	3.20368e-11	7.96557e-08	4.10641e-11	6.3623e-08	3.4e-11	7.62613e-08	1.05721e-11
6.54758e-08	2.59422e-11	8.01041e-08	4.44034e-11	6.3923e-08	3.96e-11	7.65814e-08	1.24819e-11
6.57758e-08	2.43477e-11	8.04247e-08	3.86085e-11	6.4323e-08	4.32e-11	7.6857e-08	8.12703e-12
6.60758e-08	2.33532e-11	8.06543e-08	4.4066e-11	6.4623e-08	4.37e-11	7.7239e-08	1.37737e-11
6.63758e-08	2.32587e-11	8.10313e-08	3.8211e-11	6.4823e-08	4.59e-11	7.76777e-08	1.48929e-11
6.67758e-08	1.9966e-11	8.1306e-08	4.46727e-11	6.5223e-08	4.69e-11	7.77674e-08	1.65003e-11
6.71758e-08	2.00733e-11	8.14777e-08	4.57161e-11	6.5523e-08	4.09e-11	7.8229e-08	1.82351e-11
6.72758e-08	2.70751e-11	8.18367e-08	4.2017e-11	6.5923e-08	3.77e-11	7.8571e-08	1.5777e-11
6.76758e-08	2.14824e-11	8.2125e-08	3.70587e-11	6.6323e-08	3.3e-11	7.89311e-08	1.13944e-11
6.80758e-08	2.63897e-11	8.24324e-08	4.16693e-11	6.6423e-08	4.34e-11	7.90607e-08	1.35669e-11
6.81758e-08	3.74916e-11	8.27157e-08	4.49748e-11	6.6823e-08	4.22e-11	7.93767e-08	1.28604e-11
6.86758e-08	2.58007e-11	8.33223e-08	4.36225e-11	6.7023e-08	4.37e-11	7.9751e-08	1.52449e-11
6.90758e-08	3.2708e-11	8.33801e-08	4.32456e-11	6.7423e-08	4.26e-11	8.00867e-08	1.91845e-11
6.92758e-08	2.88116e-11	8.37387e-08	4.48345e-11	6.7523e-08	5.14e-11	8.04491e-08	1.44664e-11
6.95758e-08	2.96171e-11	8.40997e-08	4.69935e-11	6.8023e-08	4.73e-11	8.07677e-08	2.44088e-11
6.98758e-08	2.90226e-11	8.43591e-08	4.49157e-11	6.8223e-08	4.64e-11	8.10777e-08	1.92183e-11
7.01758e-08	2.34281e-11	8.47079e-08	5.07747e-11	6.8623e-08	4.97e-11	8.13657e-08	2.14034e-11
7.05758e-08	1.98354e-11	8.50647e-08	4.5154e-11	6.8823e-08	5.14e-11	8.16817e-08	1.71935e-11
7.07758e-08	1.8639e-11	8.53347e-08	5.08887e-11	6.9323e-08	3.73e-11	8.20443e-08	1.92013e-11
7.11758e-08	2.49463e-11	8.5702e-08	4.81177e-11	6.9723e-08	3.14e-11	8.23817e-08	2.08033e-11
7.15758e-08	1.35536e-11	8.6099e-08	5.71275e-11	7.0123e-08	4.2e-11	8.25697e-08	1.69325e-11
7.18758e-08	1.05591e-11	8.64251e-08	4.6277e-11	7.0323e-08	3.55e-11	8.27797e-08	1.98851e-11
7.20758e-08	2.64628e-11	8.65983e-08	4.43693e-11	7.0623e-08	4.9e-11	8.31371e-08	1.91719e-11
7.25758e-08	2.25719e-11	8.68157e-08	4.92758e-11	7.1023e-08	4.16e-11	8.36064e-08	2.19655e-11
7.27758e-08	2.70755e-11	8.71313e-08	4.93547e-11	7.1423e-08	4.38e-11	8.38467e-08	1.32016e-11
7.30758e-08	2.4581e-11	8.76817e-08	5.02182e-11	7.1523e-08	4.01e-11	8.4208e-08	1.45727e-11
7.32758e-08	2.61847e-11	8.7993e-08	4.18088e-11	7.1823e-08	4.35e-11	8.45447e-08	1.65947e-11
7.36758e-08	1.9292e-11	8.82263e-08	4.21554e-11	7.2323e-08	3.79e-11	8.48474e-08	1.37773e-11
7.40758e-08	1.27993e-11	8.85797e-08	4.34415e-11	7.2523e-08	2.9e-11	8.51221e-08	1.86696e-11
7.44758e-08	2.13066e-11	8.87547e-08	4.03734e-11	7.2723e-08	3.44e-11	8.54877e-08	2.06981e-11
7.46758e-08	1.92102e-11	8.91457e-08	4.41834e-11	7.3223e-08	2.71e-11	8.57573e-08	2.79628e-11
7.49758e-08	2.22157e-11	8.93997e-08	4.41829e-11	7.3423e-08	2.82e-11	8.61627e-08	2.55591e-11
7.52758e-08	2.10212e-11	8.96419e-08	4.68544e-11	7.3623e-08	3.01e-11	8.64217e-08	2.3528e-11
7.55758e-08	2.82267e-11	9.00471e-08	4.32394e-11	7.4023e-08	2.1e-11	8.66317e-08	2.62828e-11
7.59758e-08	1.1034e-11	9.03013e-08	4.79619e-11	7.4323e-08	1.36e-11	8.70547e-08	2.67448e-11
7.62758e-08	1.67395e-11	9.0651e-08	4.40247e-11	7.4723e-08	2.41e-11	8.74187e-08	2.985e-11
7.65758e-08	2.60449e-11	9.10321e-08	3.95439e-11	7.4923e-08	2.34e-11	8.76991e-08	2.35627e-11
7.68758e-08	2.44504e-11	9.12604e-08	4.76872e-11	7.5323e-08	1.5e-11	8.80957e-08	2.41973e-11
7.72758e-08	1.85577e-11	9.16074e-08	4.7285e-11	7.5723e-08	2.51e-11	8.84827e-08	2.00808e-11
7.72758e-08	3.71577e-11	9.1842e-08	4.47056e-11	7.5923e-08	1.44e-11	8.85687e-08	2.94517e-11
7.79758e-08	3.08705e-11	9.21321e-08	4.54463e-11	7.6223e-08	2.11e-11	8.89974e-08	2.86863e-11
7.81758e-08	3.63742e-11	9.25241e-08	4.39231e-11	7.6623e-08	2.06e-11	8.9198e-08	2.69872e-11
7.84758e-08	2.59796e-11	9.28675e-08	4.66589e-11	7.6823e-08	2.2e-11	8.9504e-08	3.26497e-11
7.86758e-08	2.33833e-11	9.32604e-08	4.98538e-11	7.7123e-08	2.1e-11	8.98277e-08	3.28357e-11
7.90758e-08	2.74906e-11	9.34504e-08	4.79192e-11	7.7523e-08	2.4e-11	9.01617e-08	3.40769e-11
7.95758e-08	2.20997e-11	9.36807e-08	5.00152e-11	7.7923e-08	3.37e-11	9.05899e-08	3.29223e-11
7.98758e-08	1.84052e-11	9.4179e-08	4.90648e-11	7.8123e-08	1.97e-11	9.09437e-08	3.22131e-11
8.01758e-08	2.78107e-11	9.44241e-08	5.07643e-11	7.8523e-08	2.42e-11	9.11137e-08	3.36661e-11
8.03758e-08	2.40143e-11	9.47224e-08	5.18035e-11	7.8823e-08	2.84e-11	9.14727e-08	3.00437e-11
8.06758e-08	2.58198e-11	9.49693e-08	5.31863e-11	7.9023e-08	2.23e-11	9.17277e-08	3.1358e-11
8.10758e-08	2.66271e-11	9.54257e-08	4.95335e-11	7.9423e-08	1.86e-11	9.20777e-08	3.67107e-11
8.13758e-08	2.25326e-11	9.57851e-08	5.34043e-11	7.9723e-08	2.25e-11	9.25517e-08	3.70568e-11
8.17758e-08	3.45399e-11	9.5962e-08	4.82724e-11	7.9923e-08	1.71e-11	9.27527e-08	3.65517e-11
8.19758e-08	3.06435e-11	9.63777e-08	4.59092e-11	8.0423e-08	1.58e-11	9.30137e-08	3.49284e-11
8.23758e-08	3.06508e-11	9.65214e-08	4.31544e-11	8.0623e-08	6.53e-12	9.35997e-08	3.031e-11
8.25758e-08	3.05545e-11	9.69147e-08	4.61836e-11	8.1623e-08	2.25e-11	9.38027e-08	3.16149e-11
8.29758e-08	1.27618e-11	9.72662e-08	3.92656e-11	8.1623e-08	1.53e-11	9.39767e-08	3.11605e-11
8.32758e-08	3.32673e-11	9.75937e-08	4.2578e-11	8.1623e-08	1.83e-11	9.42707e-08	3.22521e-11
8.34758e-08	2.91709e-11	9.80677e-08	3.81878e-11	8.1623e-08	1.9e-11	9.46907e-08	3.33086e-11
8.38758e-08	3.03782e-11	9.81377e-08	3.69072e-11	8.2623e-08	1.08e-11	9.49047e-08	3.46303e-11
8.41758e-08	2.51837e-11	9.85031e-08	3.57319e-11	8.2623e-08	8.39e-12	9.53677e-08	3.26803e-11
8.45758e-08	2.0991e-11	9.88392e-08	3.28298e-11	8.2623e-08	1.54e-11	9.56457e-08	3.14997e-11
8.48758e-08	2.95965e-11	9.92032e-08	3.72105e-11	8.3623e-08	6.51e-12	9.59767e-08	3.13219e-11
8.50758e-08	2.80001e-11	9.95042e-08	3.90926e-11	8.3623e-08	2.13e-11	9.63657e-08	3.42911e-11
8.55758e-08	2.53093e-11	9.98227e-08	4.37552e-11	8.3623e-08	1.67e-11	9.65497e-08	3.63381e-11
8.56758e-08	2.73111e-11	1.00024e-07	3.90583e-11	8.4623e-08	1.31e-11	9.69527e-08	3.99634e-11
8.61758e-08	3.03202e-11	1.00333e-07	4.06301e-11	8.4623e-08	1.57e-11	9.72387e-08	3.01866e-11
8.65758e-08	3.15275e-11	1.00787e-07	3.75128e-11	8.4623e-08	1.31e-11	9.76167e-08	3.42416e-11
8.68758e-08	3.2433e-11	1.01021e-07	3.99013e-11	8.4623e-08	1.96e-11	9.78987e-08	3.82678e-11
8.71758e-08	2.10385e-11	1.01279e-07	4.04634e-11	8.5623e-08	1.61e-11	9.82227e-08	3.21001e-11
8.73758e-08	2.50421e-11	1.01728e-07	4.57606e-11	8.5623e-08	2.8e-11	9.85807e-08	3.49358e-11
8.77758e-08	3.07494e-11	1.0201e-07	4.27117e-11	8.6623e-08	1.61e-11	9.87577e-08	3.49778e-11
8.79758e-08	3.14531e-11	1.02306e-07	4.4661e-11	8.6623e-08	1.85e-11	9.92067e-08	3.08924e-11
8.84758e-08	3.07622e-11	1.0253e-07	3.96224e-11	8.6623e-08	1.81e-11	9.95237e-08	3.1131e-11
8.86758e-08	1.76659e-11	1.02869e-07	4.13845e-11	8.6623e-08	2.97e-11	9.96637e-08	3.37907e-11
8.90758e-08	2.41732e-11	1.03244e-07	4.38784e-11	8.7623e-08	1.75e-11	1.00189e-07	2.94907e-11
8.94758e-08	1.42805e-11	1.03607e-07	3.67804e-11	8.7623e-08	2.52e-11	1.0036e-07	3.07201e-11
8.97758e-08	2.9086e-11	1.03699e-07	3.01192e-11	8.7623e-08	3.38e-11	1.00566e-07	3.38874e-11
8.99758e-08	1.82896e-11	1.04174e-07	3.22177e-11	8.8623e-08	3.08e-11	1.01083e-07	3.40017e-11
9.03758e-08	2.17969e-11	1.04312e-07	2.97127e-11	8.8623e-08	2.17e-11	1.01451e-07	3.09999e-11
9.05758e-08	1.96006e-11	1.04737e-07	2.77511e-11	8.8623e-08	2.81e-11	1.01793e-07	3.42234e-11
9.10758e-08	3.48097e-11	1.05121e-07	2.83298e-11	8.9623e-08	2.97e-11	1.02033e-07	3.34095e-11
9.13758e-08	1.93152e-11	1.05322e-07	2.65098e-11	8.9623e-08	2.9e-11	1.02448e-07	3.18231e-11
9.16758e-08	2.78207e-11	1.05746e-07	2.94495e-11	8.9623e-08	2.02e-11	1.02692e-07	3.92023e-11
9.19758e-08	2.25261e-11	1.06104e-07	3.33243e-11	9.0623e-08	2.28e-11	1.02889e-07	3.43685e-11
9.21758e-08	3.06298e-11	1.06263e-07	3.24493e-11	9.0623e-08	2.7e-11	1.0314e-07	3.60781e-11
9.24758e-08	2.54353e-11	1.06706e-07	3.33271e-11	9.0623e-08	3.05e-11	1.03582e-07	3.62481e-11
9.24758e-08	3.14353e-11	1.06907e-07	3.65902e-11	9.0623e-08	3.02e-11	1.03927e-07	3.29207e-11
9.34758e-08	3.10535e-11	1.07177e-07	2.90849e-11	9.1623e-08	2.19e-11	1.04388e-07	3.81225e-11
9.34758e-08	3.95535e-11	1.07579e-07	3.64435e-11	9.1623e-08	2.16e-11	1.04485e-07	3.44316e-11
9.34758e-08	2.30535e-11	1.07916e-07	2.76757e-11	9.1623e-08	3.22e-11	1.04845e-07	3.64791e-11
9.44758e-08	2.36718e-11	1.08188e-07	3.19488e-11	9.2623e-08	2.37e-11	1.05097e-07	3.6722e-11
9.44758e-08	1.65718e-11	1.08579e-07	2.15862e-11	9.2623e-08	2.07e-11	1.0538e-07	3.51321e-11
9.44758e-08	3.12718e-11	1.08782e-07	2.82575e-11	9.2623e-08	2.24e-11	1.05818e-07	4.18952e-11
9.54758e-08	2.689e-11	1.09186e-07	2.48667e-11	9.3623e-08	1.81e-11	1.06198e-07	3.65345e-11
9.54758e-08	3.459e-11	1.09509e-07	2.14956e-11	9.3623e-08	1.98e-11	1.06505e-07	4.03601e-11
9.54758e-08	2.699e-11	1.0985e-07	2.62321e-11	9.3623e-08	2.86e-11	1.06655e-07	4.11303e-11
9.64758e-08	2.06083e-11	1.10042e-07	2.4903e-11	9.4623e-08	2.01e-11	1.07089e-07	4.15647e-11
9.64758e-08	2.51083e-11	1.10573e-07	2.54911e-11	9.4623e-08	1.69e-11	1.07274e-07	4.31607e-11
9.64758e-08	2.19083e-11	1.10807e-07	2.46504e-11	9.4623e-08	1.73e-11	1.07752e-07	4.68582e-11
9.74758e-08	1.99266e-11	1.11283e-07	1.9954e-11	9.5623e-08	2.36e-11	1.08017e-07	4.78602e-11
9.74758e-08	2.53266e-11	1.11245e-07	1.828e-11	9.5623e-08	2.07e-11	1.0833e-07	4.98373e-11
9.74758e-08	2.84266e-11	1.11586e-07	2.04452e-11	9.5623e-08	1.51e-11	1.0858e-07	4.52431e-11
9.84758e-08	2.69448e-11	1.12042e-07	1.99249e-11	9.5623e-08	2.4e-11	1.09086e-07	4.6806e-11
9.84758e-08	2.29448e-11	1.12191e-07	1.87096e-11	9.6623e-08	2.23e-11	1.09241e-07	4.64545e-11
9.84758e-08	2.77448e-11	1.12749e-07	1.79954e-11	9.6623e-08	2.52e-11	1.0956e-07	4.52433e-11
9.94758e-08	2.70631e-11	1.13009e-07	1.54078e-11	9.7623e-08	2.39e-11	1.09916e-07	4.34143e-11
9.94758e-08	3.00631e-11	1.13221e-07	1.11048e-11	9.7623e-08	2.14e-11	1.10232e-07	4.58755e-11
9.94758e-08	2.81631e-11	1.13454e-07	7.06595e-12	9.7623e-08	1.6e-11	1.10663e-07	4.58149e-11
1.00476e-07	2.44813e-11	1.13859e-07	9.9804e-12	9.7623e-08	3.13e-11	1.10886e-07	2.76589e-11
1.00476e-07	1.19813e-11	1.14203e-07	1.00854e-11	9.8623e-08	2.76e-11	1.11177e-07	2.47504e-11
1.00476e-07	3.05813e-11	1.14593e-07	9.94998e-12	9.8623e-08	2.82e-11	1.1158e-07	1.78722e-11
1.01476e-07	3.18996e-11	1.14811e-07	9.3964e-12	9.8623e-08	2.35e-11	1.119e-07	2.77691e-11
1.01476e-07	2.23996e-11	1.15132e-07	1.37438e-11	9.9623e-08	1.66e-11	1.12142e-07	1.15539e-11
1.01476e-07	3.03996e-11	1.15519e-07	1.49535e-11	9.9623e-08	2.07e-11	1.12453e-07	1.25235e-11
1.01476e-07	2.51996e-11	1.15837e-07	1.71297e-11	9.9623e-08	2.77e-11	1.12784e-07	5.72593e-12
1.02476e-07	3.26179e-11	1.16082e-07	1.33458e-11	1.00623e-07	2.45e-11	1.13152e-07	7.84625e-12
1.02476e-07	2.04179e-11	1.16393e-07	1.88458e-11	1.00623e-07	2.32e-11	1.1347e-07	6.68382e-12
1.02476e-07	2.41179e-11	1.16778e-07	1.74386e-11	1.00623e-07	2.81e-11	1.13816e-07	3.85084e-12
1.03476e-07	3.58361e-11	1.17037e-07	1.0336e-11	1.01623e-07	3.06e-11	1.14191e-07	1.06705e-11
1.03476e-07	3.05361e-11	1.17376e-07	8.30101e-12	1.01623e-07	2.67e-11	1.14348e-07	3.04325e-12
1.03476e-07	3.03361e-11	1.17757e-07	1.32716e-11	1.01623e-07	2.78e-11	1.14796e-07	1.54604e-12
1.04476e-07	2.00544e-11	1.1811e-07	1.19834e-11	1.01623e-07	3.77e-11	1.15179e-07	1.60747e-12
1.04476e-07	2.44544e-11	1.18331e-07	1.75239e-11	1.02623e-07	2.85e-11	1.15356e-07	7.04789e-12
1.04476e-07	3.53544e-11	1.18541e-07	1.38755e-11	1.02623e-07	3.51e-11	1.15592e-07	7.60082e-12
1.05476e-07	3.87726e-11	1.18982e-07	1.15853e-11	1.03623e-07	3.49e-11	1.16047e-07	7.77719e-12
1.05476e-07	3.12726e-11	1.19244e-07	1.77795e-11	1.03623e-07	3.05e-11	1.16426e-07	7.63495e-12
1.05476e-07	3.76726e-11	1.19455e-07	1.6671e-11	1.03623e-07	3.11e-11	1.16664e-07	1.21839e-11
1.06476e-07	3.44909e-11	1.1979e-07	1.81972e-11	1.04623e-07	3.53e-11	1.17036e-07	8.79435e-12
1.06476e-07	3.04909e-11	1.20025e-07	1.8096e-11	1.04623e-07	2.87e-11	1.17247e-07	5.58246e-12
1.06476e-07	3.93909e-11	1.20461e-07	1.89917e-11	1.04623e-07	2.88e-11	1.17575e-07	5.14094e-12
1.07476e-07	3.53092e-11	1.20684e-07	1.31776e-11	1.04623e-07	3.89e-11	1.17859e-07	9.94583e-12
1.07476e-07	3.95092e-11	1.21057e-07	1.52529e-11	1.05623e-07	3.54e-11	1.18197e-07	6.25622e-12
1.07476e-07	2.52092e-11	1.21503e-07	9.50627e-12	1.05623e-07	4.13e-11	1.18537e-07	6.0833e-12
1.08476e-07	2.44274e-11	1.21767e-07	1.33298e-11	1.05623e-07	3.18e-11	1.18845e-07	6.61197e-12
1.08476e-07	2.80274e-11	1.22066e-07	1.89289e-11	1.06623e-07	4.58e-11	1.19126e-07	7.54313e-12
1.08476e-07	3.42274e-11	1.2218e-07	1.36668e-11	1.06623e-07	4.51e-11	1.19519e-07	7.79257e-12
1.09476e-07	3.66457e-11	1.22627e-07	1.75696e-11	1.06623e-07	4.89e-11	1.19874e-07	4.74816e-12
1.09476e-07	3.15457e-11	1.22807e-07	1.5755e-11	1.07623e-07	4.29e-11	1.20232e-07	5.56837e-12
1.09476e-07	3.41457e-11	1.23352e-07	1.14431e-11	1.07623e-07	3.83e-11	1.2042e-07	8.37404e-12
1.10476e-07	4.27639e-11	1.23759e-07	1.55293e-11	1.07623e-07	4.35e-11	1.20909e-07	9.1525e-12
1.10476e-07	3.80639e-11	1.2397e-07	1.79068e-11	1.08623e-07	3.69e-11	1.21172e-07	5.53953e-12
1.10476e-07	3.33639e-11	1.24411e-07	1.94746e-11	1.08623e-07	4.04e-11	1.21595e-07	1.22404e-11
1.10476e-07	4.19639e-11	1.24576e-07	1.6928e-11	1.08623e-07	4.1e-11	1.21686e-07	1.72e-12
1.11476e-07	4.90822e-11	1.24819e-07	1.96261e-11	1.09623e-07	4.09e-11	1.22216e-07	1.32196e-11
1.11476e-07	5.67822e-11	1.25141e-07	1.55407e-11	1.09623e-07	4.22e-11	1.22399e-07	6.5217e-12
1.12476e-07	4.44005e-11	1.25438e-07	1.46427e-11	1.09623e-07	4.65e-11	1.22662e-07	9.58393e-12
1.12476e-07	4.46005e-11	1.25788e-07	1.52111e-11	1.10623e-07	3.88e-11	1.23e-07	1.46676e-11
1.12476e-07	4.12005e-11	1.26119e-07	1.68255e-11	1.10623e-07	4.79e-11	1.23386e-07	8.20378e-12
1.12476e-07	4.46005e-11	1.26432e-07	2.1382e-11	1.10623e-07	4.65e-11	1.23618e-07	9.66524e-12
1.13476e-07	4.04187e-11	1.268e-07	2.14474e-11	1.11623e-07	4.6e-11	1.24013e-07	6.71126e-12
1.13476e-07	4.44187e-11	1.27199e-07	1.74244e-11	1.11623e-07	5.04e-11	1.24328e-07	9.35362e-12
1.13476e-07	3.99187e-11	1.27279e-07	1.68383e-11	1.11623e-07	4.52e-11	1.24597e-07	1.06335e-11
1.14476e-07	4.1437e-11	1.27839e-07	2.23573e-11	1.11623e-07	5.48e-11	1.24923e-07	1.23941e-11
1.14476e-07	3.7737e-11	1.2809e-07	1.8939e-11	1.12623e-07	4.68e-11	1.25191e-07	1.54751e-11
1.14476e-07	3.4337e-11	1.28427e-07	1.94332e-11	1.12623e-07	4.71e-11	1.25684e-07	1.66178e-11
1.15476e-07	2.56552e-11	1.28786e-07	2.03026e-11	1.12623e-07	4.49e-11	1.25914e-07	1.19406e-11
1.15476e-07	1.57552e-11	1.29098e-07	2.08326e-11	1.13623e-07	5.69e-11	1.26151e-07	1.31393e-11
1.15476e-07	1.72552e-11	1.2935e-07	2.03529e-11	1.13623e-07	4.45e-11	1.26466e-07	1.31491e-11
1.16476e-07	2.33735e-11	1.29642e-07	2.35537e-11	1.13623e-07	5.55e-11	1.26782e-07	1.26092e-11
1.16476e-07	1.91735e-11	1.3006e-07	1.5853e-11	1.14623e-07	4.94e-11	1.27157e-07	1.19714e-11
1.16476e-07	2.07735e-11	1.30305e-07	2.33166e-11	1.14623e-07	5.95e-11	1.27395e-07	1.14605e-11
1.17476e-07	2.32918e-11	1.3075e-07	2.03327e-11	1.14623e-07	5.54e-11	1.27785e-07	1.35511e-11
1.17476e-07	1.02918e-11	1.309e-07	2.03748e-11	1.15623e-07	5.08e-11	1.28104e-07	1.63559e-11
1.17476e-07	1.14918e-11	1.31185e-07	2.15492e-11	1.15623e-07	5.23e-11	1.28382e-07	1.17197e-11
1.18476e-07	1.491e-11	1.31608e-07	2.21791e-11	1.15623e-07	5.74e-11	1.28746e-07	2.03638e-11
1.18476e-07	1.261e-11	1.31948e-07	1.60161e-11	1.16623e-07	5.82e-11	1.29055e-07	1.58478e-11
1.18476e-07	1.541e-11	1.32211e-07	2.31385e-11	1.16623e-07	6.25e-11	1.29353e-07	1.34454e-11
1.19476e-07	1.12283e-11	1.32293e-07	2.0908e-11	1.16623e-07	6.59e-11	1.29768e-07	7.32961e-12
1.19476e-07	2.11283e-11	1.32765e-07	2.01687e-11	1.17623e-07	5.46e-11	1.3005e-07	7.67632e-12
1.19476e-07	2.75283e-11	1.33233e-07	1.8886e-11	1.17623e-07	5.73e-11	1.30231e-07	8.51311e-12
1.20476e-07	1.68465e-11	1.33371e-07	2.47116e-11	1.17623e-07	5.33e-11	1.30758e-07	1.14979e-11
1.20476e-07	2.11465e-11	1.33713e-07	2.64701e-11	1.17623e-07	6.45e-11	1.30963e-07	8.62898e-12
1.20476e-07	2.62465e-11	1.33968e-07	2.63755e-11	1.18623e-07	6.16e-11	1.3131e-07	1.33591e-11
1.21476e-07	3.19648e-11	1.34368e-07	2.6889e-11	1.18623e-07	6.26e-11	1.31638e-07	1.17701e-11
1.21476e-07	1.63648e-11	1.3484e-07	1.86754e-11	1.18623e-07	6.83e-11	1.32021e-07	2.99465e-12
1.21476e-07	2.45648e-11	1.35044e-07	2.69723e-11	1.19623e-07	6.65e-11	1.32314e-07	3.07011e-12
1.21476e-07	2.06648e-11	1.3527e-07	2.59257e-11	1.19623e-07	7.29e-11	1.32664e-07	4.64229e-12
1.22476e-07	3.08831e-11	1.35621e-07	2.36483e-11	1.19623e-07	7.13e-11	1.32859e-07	6.48815e-12
1.22476e-07	1.74831e-11	1.35868e-07	2.55932e-11	1.20623e-07	7.18e-11	1.33371e-07	5.67595e-12
1.22476e-07	3.07831e-11	1.36343e-07	2.46429e-11	1.20623e-07	7.08e-11	1.33562e-07	3.40464e-12
1.23476e-07	1.96013e-11	1.36491e-07	2.75769e-11	1.20623e-07	7.31e-11	1.33842e-07	5.02857e-12
1.23476e-07	3.17013e-11	1.36949e-07	2.70024e-11	1.21623e-07	7.09e-11	1.34245e-07	1.70201e-12
1.23476e-07	3.10013e-11	1.37228e-07	2.65495e-11	1.21623e-07	7.19e-11	1.34487e-07	2.93089e-12
1.24476e-07	2.64196e-11	1.37598e-07	2.68551e-11	1.21623e-07	7.41e-11	1.34867e-07	8.05819e-12
1.24476e-07	2.51196e-11	1.37835e-07	2.79774e-11	1.22623e-07	8.39e-11	1.35142e-07	6.24517e-13
1.24476e-07	2.11196e-11	1.3825e-07	2.7181e-11	1.22623e-07	7.23e-11	1.35561e-07	3.62282e-12
1.25476e-07	2.84378e-11	1.38534e-07	2.44956e-11	1.22623e-07	7.31e-11	1.35777e-07	1.07333e-12
1.25476e-07	3.67378e-11	1.38834e-07	3.06034e-11	1.23623e-07	8.8e-11	1.36098e-07	4.62973e-12
1.25476e-07	2.47378e-11	1.39099e-07	2.9502e-11	1.23623e-07	8.98e-11	1.3647e-07	3.42931e-12
1.26476e-07	2.38561e-11	1.39297e-07	2.94601e-11	1.23623e-07	8.42e-11	1.36696e-07	2.66353e-12
1.26476e-07	2.19561e-11	1.39836e-07	3.07364e-11	1.24623e-07	8.77e-11	1.37207e-07	5.40199e-12
1.26476e-07	3.13561e-11	1.40166e-07	2.82299e-11	1.24623e-07	9.16e-11	1.37493e-07	5.55766e-12
1.27476e-07	1.87744e-11	1.40313e-07	3.16253e-11	1.24623e-07	9.7e-11	1.37894e-07	-2.34179e-13
1.27476e-07	1.89744e-11	1.40762e-07	2.9064e-11	1.25623e-07	8.52e-11	1.38135e-07	7.78356e-12
1.27476e-07	3.32744e-11	1.41044e-07	3.13218e-11	1.25623e-07	8.63e-11	1.38291e-07	4.19912e-12
1.28476e-07	2.74926e-11	1.4137e-07	3.29828e-11	1.25623e-07	9.09e-11	1.38653e-07	8.24469e-12
1.28476e-07	2.10926e-11	1.41627e-07	3.29664e-11	1.25623e-07	8.2e-11	1.39041e-07	6.42843e-12
1.28476e-07	2.19926e-11	1.42019e-07	2.77839e-11	1.26623e-07	9e-11	1.39331e-07	3.29376e-12
1.29476e-07	2.38109e-11	1.42139e-07	3.29308e-11	1.26623e-07	9.08e-11	1.39738e-07	1.24697e-12
1.29476e-07	2.60109e-11	1.42746e-07	3.21926e-11	1.27623e-07	1.01e-10	1.39937e-07	2.52279e-12
1.29476e-07	2.17109e-11	1.42965e-07	3.21996e-11	1.27623e-07	8.85e-11	1.40481e-07	3.35799e-12
1.29476e-07	2.27109e-11	1.43336e-07	3.40491e-11	1.27623e-07	9.64e-11	1.40483e-07	2.27087e-12
1.30476e-07	2.28291e-11	1.43641e-07	2.95892e-11	1.27623e-07	1.01e-10	1.40946e-07	2.80597e-12
1.30476e-07	2.91291e-11	1.44063e-07	2.80953e-11	1.28623e-07	9.82e-11	1.41212e-07	2.52222e-12
1.30476e-07	3.63291e-11	1.44169e-07	3.37158e-11	1.28623e-07	9.28e-11	1.41536e-07	5.21134e-12
1.31476e-07	3.13474e-11	1.44385e-07	3.27196e-11	1.28623e-07	9.54e-11	1.42053e-07	2.01941e-13
1.31476e-07	3.35474e-11	1.44746e-07	3.74239e-11	1.29623e-07	9.75e-11	1.42266e-07	7.73083e-12
1.32476e-07	3.64657e-11	1.45196e-07	3.45951e-11	1.29623e-07	1.03e-10	1.42574e-07	8.7651e-12
1.32476e-07	3.61657e-11	1.45493e-07	3.64152e-11	1.29623e-07	1.04e-10	1.42938e-07	6.51416e-12
1.32476e-07	2.27657e-11	1.45899e-07	3.71543e-11	1.30623e-07	1.08e-10	1.43289e-07	7.99548e-12
1.32476e-07	2.40657e-11	1.46221e-07	3.85479e-11	1.30623e-07	1.03e-10	1.43628e-07	8.89981e-12
1.33476e-07	2.72839e-11	1.46226e-07	3.71081e-11	1.30623e-07	1.09e-10	1.43793e-07	9.60505e-12
1.33476e-07	3.31839e-11	1.46651e-07	3.86649e-11	1.31623e-07	1.11e-10	1.44249e-07	6.19046e-12
1.33476e-07	3.19839e-11	1.47073e-07	4.26635e-11	1.31623e-07	1.09e-10	1.44451e-07	4.1489e-12
1.34476e-07	2.33022e-11	1.47261e-07	3.64636e-11	1.31623e-07	1.13e-10	1.44807e-07	5.91383e-12
1.34476e-07	1.88022e-11	1.47794e-07	4.24823e-11	1.32623e-07	1.13e-10	1.45144e-07	6.54768e-12
1.34476e-07	2.30022e-11	1.48058e-07	4.02461e-11	1.32623e-07	1.19e-10	1.45346e-07	5.87772e-12
1.35476e-07	3.02204e-11	1.4836e-07	3.88292e-11	1.32623e-07	1.28e-10	1.45793e-07	5.94076e-12
1.35476e-07	3.10204e-11	1.48587e-07	4.34273e-11	1.33623e-07	1.26e-10	1.45969e-07	4.89985e-12
1.35476e-07	2.78204e-11	1.4896e-07	4.05489e-11	1.33623e-07	1.25e-10	1.46428e-07	6.85818e-12
1.36476e-07	2.68387e-11	1.49284e-07	4.65895e-11	1.33623e-07	1.29e-10	1.4664e-07	1.068e-11
1.36476e-07	2.63387e-11	1.4959e-07	4.51982e-11	1.33623e-07	1.33e-10	1.47066e-07	7.40281e-12
1.36476e-07	3.38387e-11	1.49818e-07	4.7057e-11	1.34623e-07	1.35e-10	1.47482e-07	3.33209e-12
1.37476e-07	3.4857e-11	1.50243e-07	4.4714e-11	1.34623e-07	1.33e-10	1.47649e-07	8.0717e-12
1.37476e-07	3.5157e-11	1.50533e-07	4.16415e-11	1.34623e-07	1.28e-10	1.48182e-07	7.53675e-12
1.37476e-07	3.9857e-11	1.50722e-07	5.07529e-11	1.35623e-07	1.39e-10	1.48325e-07	4.36809e-12
1.38476e-07	4.05752e-11	1.51145e-07	4.46326e-11	1.35623e-07	1.43e-10	1.48647e-07	5.45493e-12
1.38476e-07	3.54752e-11	1.51529e-07	4.34577e-11	1.35623e-07	1.38e-10	1.48983e-07	1.30853e-11
1.38476e-07	3.47752e-11	1.51856e-07	4.94228e-11	1.36623e-07	1.37e-10	1.49122e-07	8.25641e-12
1.39476e-07	2.82935e-11	1.52052e-07	4.69366e-11	1.36623e-07	1.41e-10	1.49584e-07	6.53287e-12
1.39476e-07	3.88935e-11	1.52493e-07	5.07342e-11	1.36623e-07	1.49e-10	1.49757e-07	7.83023e-12
1.39476e-07	4.94935e-11	1.52758e-07	4.79429e-11	1.37623e-07	1.44e-10	1.50257e-07	1.25241e-11
1.39476e-07	4.54935e-11	1.53021e-07	4.70797e-11	1.37623e-07	1.43e-10	1.50571e-07	5.49004e-12
1.40476e-07	3.40117e-11	1.53378e-07	5.07327e-11	1.37623e-07	1.44e-10	1.50967e-07	7.6452e-12
1.40476e-07	4.04117e-11	1.53585e-07	4.82262e-11	1.38623e-07	4.39e-11	1.51185e-07	9.4404e-12
1.40476e-07	4.38117e-11	1.53986e-07	4.21312e-11	1.38623e-07	1.3e-11	1.51603e-07	1.26951e-11
1.41476e-07	4.593e-11	1.54274e-07	5.31293e-11	1.38623e-07	1.86e-11	1.518e-07	6.3914e-12
1.41476e-07	5.003e-11	1.54615e-07	5.28969e-11	1.39623e-07	1.44e-11	1.52201e-07	9.98876e-12
1.42476e-07	3.97483e-11	1.54989e-07	5.12096e-11	1.39623e-07	1.43e-11	1.5235e-07	8.50394e-12
1.42476e-07	5.43483e-11	1.55328e-07	4.7459e-11	1.39623e-07	2.47e-11	1.52871e-07	1.09035e-11
1.42476e-07	5.31483e-11	1.55721e-07	5.4989e-11	1.40623e-07	1.45e-11	1.53163e-07	8.39042e-12
1.42476e-07	3.14483e-11	1.55997e-07	5.57767e-11	1.40623e-07	1.83e-11	1.53481e-07	6.0744e-12
1.43476e-07	4.63665e-11	1.56052e-07	5.75813e-11	1.40623e-07	1.26e-11	1.53748e-07	1.07149e-11
1.43476e-07	5.85665e-11	1.56511e-07	5.21547e-11	1.40623e-07	2.21e-11	1.53954e-07	1.82452e-11
1.43476e-07	5.57665e-11	1.56755e-07	5.71517e-11	1.41623e-07	2e-11	1.54374e-07	1.50967e-11
1.44476e-07	3.84848e-11	1.57182e-07	5.63944e-11	1.41623e-07	2.34e-11	1.54809e-07	1.16493e-11
1.44476e-07	3.75848e-11	1.57555e-07	5.29777e-11	1.41623e-07	9.42e-12	1.55087e-07	1.68451e-11
1.44476e-07	5.19848e-11	1.57773e-07	5.61081e-11	1.42623e-07	1.16e-11	1.55325e-07	1.65167e-11
1.45476e-07	4.1303e-11	1.58124e-07	6.24157e-11	1.42623e-07	2.28e-11	1.55598e-07	1.54607e-11
1.45476e-07	4.3903e-11	1.58456e-07	5.5987e-11	1.42623e-07	1.48e-11	1.56023e-07	1.29676e-11
1.45476e-07	4.8903e-11	1.58675e-07	5.5348e-11	1.43623e-07	1.86e-11	1.56435e-07	1.36582e-11
1.46476e-07	5.24213e-11	1.5904e-07	6.04739e-11	1.43623e-07	6.82e-12	1.56712e-07	1.3744e-11
1.46476e-07	5.29213e-11	1.59406e-07	5.76745e-11	1.43623e-07	1.86e-11	1.57055e-07	1.25782e-11
1.46476e-07	4.31213e-11	1.59689e-07	6.32559e-11	1.44623e-07	2.16e-11	1.57348e-07	1.54002e-11
1.47476e-07	6.05396e-11	1.60062e-07	6.04184e-11	1.44623e-07	2.2e-11	1.5769e-07	1.31193e-11
1.47476e-07	3.91396e-11	1.60521e-07	6.10911e-11	1.44623e-07	1.73e-11	1.57998e-07	1.46786e-11
1.47476e-07	5.07396e-11	1.60607e-07	6.33877e-11	1.45623e-07	2.64e-11	1.58332e-07	1.30026e-11
1.48476e-07	4.86578e-11	1.60931e-07	6.52701e-11	1.45623e-07	2.56e-11	1.58542e-07	1.06634e-11
1.48476e-07	4.67578e-11	1.61379e-07	6.37537e-11	1.45623e-07	2.56e-11	1.59009e-07	1.32259e-11
1.48476e-07	4.69578e-11	1.61449e-07	6.40178e-11	1.46623e-07	2.3e-11	1.59275e-07	1.42325e-11
1.49476e-07	5.69761e-11	1.62086e-07	6.23216e-11	1.46623e-07	1.91e-11	1.59693e-07	8.8639e-12
1.49476e-07	5.18761e-11	1.62351e-07	6.70457e-11	1.46623e-07	2.23e-11	1.59956e-07	1.38337e-11
1.49476e-07	5.23761e-11	1.62748e-07	6.56017e-11	1.47623e-07	2.14e-11	1.60257e-07	7.94651e-12
1.50476e-07	5.21943e-11	1.62986e-07	6.49564e-11	1.47623e-07	2.22e-11	1.60574e-07	1.67779e-11
1.50476e-07	6.11943e-11	1.63322e-07	6.5303e-11	1.47623e-07	2.58e-11	1.6098e-07	1.33613e-11
1.50476e-07	5.87943e-11	1.63653e-07	6.70775e-11	1.48623e-07	2.25e-11	1.61237e-07	1.674e-11
1.50476e-07	5.43943e-11	1.63853e-07	6.92097e-11	1.48623e-07	2.97e-11	1.61529e-07	1.22551e-11
1.51476e-07	5.03126e-11	1.6425e-07	6.55572e-11	1.48623e-07	2.48e-11	1.61875e-07	1.44781e-11
1.51476e-07	4.53126e-11	1.64599e-07	7.08363e-11	1.48623e-07	2.73e-11	1.62253e-07	5.58626e-12
1.52476e-07	6.43309e-11	1.64916e-07	7.50161e-11	1.49623e-07	3.36e-11	1.62461e-07	7.27435e-12
1.52476e-07	6.00309e-11	1.65254e-07	6.95235e-11	1.49623e-07	2.93e-11	1.62938e-07	9.90092e-12
1.52476e-07	5.84309e-11	1.65543e-07	7.28471e-11	1.49623e-07	3.11e-11	1.63217e-07	1.655e-11
1.53476e-07	5.62491e-11	1.65986e-07	7.25751e-11	1.50623e-07	2.71e-11	1.63491e-07	1.34626e-11
1.53476e-07	5.13491e-11	1.661e-07	7.46591e-11	1.50623e-07	3.93e-11	1.63949e-07	1.80458e-11
1.53476e-07	5.40491e-11	1.66588e-07	8.01735e-11	1.50623e-07	2.65e-11	1.64098e-07	1.17848e-11
1.53476e-07	6.04491e-11	1.66832e-07	7.74866e-11	1.51623e-07	3.53e-11	1.64461e-07	1.32544e-11
1.54476e-07	6.53674e-11	1.67274e-07	8.25109e-11	1.51623e-07	3.36e-11	1.64734e-07	1.48503e-11
1.54476e-07	6.75674e-11	1.67476e-07	7.64569e-11	1.52623e-07	4.24e-11	1.65045e-07	1.62396e-11
1.55476e-07	5.82856e-11	1.67865e-07	8.19814e-11	1.52623e-07	3.02e-11	1.6556e-07	1.58882e-11
1.55476e-07	5.90856e-11	1.68088e-07	8.13868e-11	1.52623e-07	4.22e-11	1.65725e-07	1.46851e-11
1.55476e-07	6.14856e-11	1.68471e-07	8.74064e-11	1.52623e-07	3.6e-11	1.66055e-07	1.98115e-11
1.55476e-07	3.40856e-11	1.68664e-07	7.24341e-11	1.53623e-07	3.91e-11	1.66391e-07	1.17872e-11
1.56476e-07	3.29039e-11	1.68954e-07	5.37751e-11	1.53623e-07	3.32e-11	1.66661e-07	1.70169e-11
1.56476e-07	3.35039e-11	1.69377e-07	5.07859e-11	1.53623e-07	3.34e-11	1.67171e-07	2.19889e-11
1.57476e-07	3.59222e-11	1.69684e-07	5.4781e-11	1.54623e-07	4.4e-11	1.67199e-07	1.97264e-11
1.57476e-07	4.07222e-11	1.70091e-07	5.15195e-11	1.54623e-07	4.34e-11	1.67638e-07	2.21404e-11
1.57476e-07	2.78222e-11	1.70285e-07	5.08673e-11	1.54623e-07	4.68e-11	1.679e-07	1.71771e-11
1.57476e-07	2.47222e-11	1.70734e-07	5.06138e-11	1.55623e-07	4.16e-11	1.68206e-07	1.58957e-11
1.58476e-07	2.81404e-11	1.70824e-07	5.44115e-11	1.55623e-07	4.59e-11	1.68664e-07	1.85119e-11
1.58476e-07	2.47404e-11	1.71363e-07	5.25869e-11	1.55623e-07	4.45e-11	1.6897e-07	1.59519e-11
1.58476e-07	2.70404e-11	1.71693e-07	5.7328e-11	1.56623e-07	4.19e-11	1.69254e-07	2.05205e-11
1.59476e-07	2.85587e-11	1.71942e-07	5.80512e-11	1.56623e-07	3.9e-11	1.69578e-07	1.93562e-11
1.59476e-07	1.44587e-11	1.72206e-07	3.76632e-11	1.56623e-07	3.96e-11	1.69954e-07	2.0756e-11
1.59476e-07	1.52587e-11	1.72562e-07	3.35672e-11	1.57623e-07	4.92e-11	1.70264e-07	2.06323e-11
1.60476e-07	2.58769e-11	1.72819e-07	3.22253e-11	1.57623e-07	4.86e-11	1.70632e-07	2.01551e-11
1.60476e-07	2.22769e-11	1.73181e-07	3.09625e-11	1.57623e-07	4.7e-11	1.71029e-07	1.70483e-11
1.60476e-07	2.16769e-11	1.73623e-07	3.07021e-11	1.57623e-07	4.29e-11	1.71242e-07	2.05197e-11
1.61476e-07	2.38952e-11	1.73806e-07	3.55987e-11	1.58623e-07	4.46e-11	1.71512e-07	2.14207e-11
1.61476e-07	2.29952e-11	1.74108e-07	3.36455e-11	1.58623e-07	5.12e-11	1.71859e-07	2.15751e-11
1.61476e-07	2.59952e-11	1.74461e-07	2.74318e-11	1.58623e-07	5.71e-11	1.72188e-07	2.08838e-11
1.62476e-07	2.47135e-11	1.74885e-07	3.61551e-11	1.59623e-07	5.18e-11	1.72548e-07	2.13592e-11
1.62476e-07	3.00135e-11	1.75157e-07	3.6142e-11	1.59623e-07	5.37e-11	1.72795e-07	2.11983e-11
1.62476e-07	2.83135e-11	1.7549e-07	2.85886e-11	1.59623e-07	5.51e-11	1.73221e-07	2.45438e-11
1.63476e-07	1.82317e-11	1.75845e-07	3.15135e-11	1.60623e-07	5.7e-11	1.73521e-07	2.55863e-11
1.63476e-07	2.06317e-11	1.76143e-07	2.62612e-11	1.60623e-07	5.46e-11	1.73822e-07	2.03812e-11
1.63476e-07	1.60317e-11	1.76296e-07	3.41393e-11	1.60623e-07	5.95e-11	1.74094e-07	1.91696e-11
1.64476e-07	1.785e-11	1.7668e-07	3.05396e-11	1.61623e-07	4.96e-11	1.74438e-07	1.95422e-11
1.64476e-07	2.865e-11	1.76791e-07	3.78031e-11	1.61623e-07	6.25e-11	1.74937e-07	2.26227e-11
1.64476e-07	3.045e-11	1.77309e-07	3.29842e-11	1.61623e-07	5.49e-11	1.75384e-07	1.89917e-11
1.65476e-07	3.19682e-11	1.77613e-07	3.19554e-11	1.62623e-07	5.62e-11	1.75449e-07	1.93471e-11
1.65476e-07	1.65682e-11	1.77869e-07	3.39956e-11	1.62623e-07	5.76e-11	1.75724e-07	2.16529e-11
1.65476e-07	2.63682e-11	1.78331e-07	3.25755e-11	1.62623e-07	5.62e-11	1.76179e-07	2.42454e-11
1.66476e-07	2.04865e-11	1.78586e-07	2.92433e-11	1.63623e-07	6.62e-11	1.76506e-07	2.71681e-11
1.66476e-07	2.84865e-11	1.78999e-07	3.26357e-11	1.63623e-07	6.67e-11	1.76738e-07	2.07456e-11
1.66476e-07	2.41865e-11	1.79202e-07	3.21649e-11	1.63623e-07	6.33e-11	1.77203e-07	1.77762e-11
1.67476e-07	2.01048e-11	1.79631e-07	3.62825e-11	1.64623e-07	6.81e-11	1.77321e-07	2.12264e-11
1.67476e-07	2.23048e-11	1.7998e-07	3.55376e-11	1.64623e-07	6.34e-11	1.77663e-07	2.50885e-11
1.67476e-07	1.91048e-11	1.80226e-07	3.70237e-11	1.64623e-07	6.23e-11	1.77904e-07	2.71448e-11
1.68476e-07	1.3723e-11	1.80562e-07	3.92959e-11	1.65623e-07	6.99e-11	1.78239e-07	2.67805e-11
1.68476e-07	2.9023e-11	1.80884e-07	3.92259e-11	1.65623e-07	6.9e-11	1.78726e-07	2.85911e-11
1.68476e-07	2.7823e-11	1.81158e-07	3.8967e-11	1.65623e-07	7.09e-11	1.78928e-07	2.52897e-11
1.69476e-07	1.97413e-11	1.81627e-07	3.49796e-11	1.66623e-07	6.72e-11	1.79209e-07	2.76609e-11
1.69476e-07	2.27413e-11	1.81876e-07	4.19213e-11	1.66623e-07	6.66e-11	1.797e-07	2.49406e-11
1.69476e-07	2.90413e-11	1.82109e-07	3.85725e-11	1.66623e-07	7.59e-11	1.80101e-07	2.62027e-11
1.69476e-07	2.85413e-11	1.82444e-07	3.65775e-11	1.66623e-07	7.93e-11	1.8037e-07	2.29032e-11
1.70476e-07	2.68595e-11	1.82672e-07	3.84982e-11	1.67623e-07	7.68e-11	1.80702e-07	3.0696e-11
1.70476e-07	2.29595e-11	1.83236e-07	3.64326e-11	1.67623e-07	7.5e-11	1.80859e-07	2.73287e-11
1.71476e-07	2.26778e-11	1.83396e-07	3.8646e-11	1.68623e-07	7.45e-11	1.81333e-07	2.9672e-11
1.71476e-07	2.88778e-11	1.83773e-07	3.92003e-11	1.68623e-07	8.25e-11	1.81569e-07	3.58192e-11
1.71476e-07	2.12778e-11	1.84213e-07	4.53521e-11	1.68623e-07	8.58e-11	1.8185e-07	3.00839e-11
1.71476e-07	3.14778e-11	1.84507e-07	3.8398e-11	1.68623e-07	8.92e-11	1.82211e-07	3.44709e-11
1.72476e-07	3.74961e-11	1.84879e-07	4.1659e-11	1.69623e-07	8.41e-11	1.82471e-07	3.23774e-11
1.72476e-07	3.29961e-11	1.85159e-07	4.22572e-11	1.69623e-07	7.93e-11	1.82957e-07	3.45729e-11
1.72476e-07	3.20961e-11	1.85349e-07	4.04784e-11	1.70623e-07	8.48e-11	1.8324e-07	3.50898e-11
1.73476e-07	3.25143e-11	1.85703e-07	4.79833e-11	1.70623e-07	8.37e-11	1.83555e-07	3.01951e-11
1.73476e-07	2.85143e-11	1.85989e-07	4.22407e-11	1.70623e-07	8.67e-11	1.83793e-07	3.40092e-11
1.73476e-07	3.30143e-11	1.86345e-07	4.33743e-11	1.70623e-07	8.19e-11	1.84147e-07	3.72983e-11
1.74476e-07	3.54326e-11	1.86717e-07	4.29883e-11	1.71623e-07	8.09e-11	1.84572e-07	3.63428e-11
1.74476e-07	3.95326e-11	1.86888e-07	4.19751e-11	1.71623e-07	3.14e-11	1.84951e-07	3.15067e-11
1.74476e-07	3.67326e-11	1.87259e-07	4.52109e-11	1.71623e-07	2.12e-11	1.85214e-07	3.67471e-11
1.75476e-07	3.61508e-11	1.87634e-07	4.88218e-11	1.71623e-07	2.45e-11	1.85423e-07	3.49615e-11
1.75476e-07	2.58508e-11	1.87889e-07	4.37995e-11	1.72623e-07	2.87e-11	1.85833e-07	3.45383e-11
1.75476e-07	3.32508e-11	1.88234e-07	5.36086e-11	1.72623e-07	2.98e-11	1.86174e-07	3.63269e-11
1.76476e-07	3.21691e-11	1.88811e-07	4.79e-11	1.73623e-07	3.42e-11	1.86543e-07	3.64856e-11
1.76476e-07	3.36691e-11	1.88888e-07	5.53437e-11	1.73623e-07	3.47e-11	1.86824e-07	3.67452e-11
1.76476e-07	2.60691e-11	1.89186e-07	5.09872e-11	1.73623e-07	2.98e-11	1.87014e-07	4.06866e-11
1.77476e-07	3.09874e-11	1.89569e-07	5.17154e-11	1.74623e-07	3.42e-11	1.87436e-07	2.71881e-11
1.77476e-07	3.64874e-11	1.89822e-07	4.9929e-11	1.74623e-07	2.68e-11	1.87757e-07	3.5975e-11
1.77476e-07	3.75874e-11	1.90381e-07	5.33736e-11	1.74623e-07	2.51e-11	1.8807e-07	3.43261e-11
1.78476e-07	2.36056e-11	1.90565e-07	5.08466e-11	1.75623e-07	3.53e-11	1.88391e-07	3.54728e-11
1.78476e-07	3.09056e-11	1.90757e-07	5.08511e-11	1.75623e-07	3.48e-11	1.88708e-07	3.92862e-11
1.78476e-07	2.56056e-11	1.91164e-07	5.79384e-11	1.75623e-07	3.11e-11	1.89186e-07	3.87168e-11
1.79476e-07	3.29239e-11	1.91496e-07	5.73891e-11	1.76623e-07	3.29e-11	1.89263e-07	4.11533e-11
1.79476e-07	3.73239e-11	1.91783e-07	5.28282e-11	1.76623e-07	2.7e-11	1.89837e-07	3.81695e-11
1.79476e-07	3.40239e-11	1.92016e-07	5.54856e-11	1.76623e-07	3.09e-11	1.90171e-07	3.85183e-11
1.80476e-07	2.98421e-11	1.92342e-07	5.72571e-11	1.77623e-07	3.73e-11	1.90427e-07	3.49303e-11
1.80476e-07	3.03421e-11	1.92656e-07	6.06178e-11	1.77623e-07	3.67e-11	1.90731e-07	4.02973e-11
1.80476e-07	4.14421e-11	1.93164e-07	5.51559e-11	1.77623e-07	3.12e-11	1.91098e-07	4.39921e-11
1.81476e-07	4.16604e-11	1.93307e-07	5.82464e-11	1.78623e-07	3.17e-11	1.91389e-07	3.72976e-11
1.81476e-07	3.88604e-11	1.93696e-07	5.61751e-11	1.78623e-07	3.42e-11	1.9173e-07	3.74977e-11
1.81476e-07	4.49604e-11	1.94059e-07	5.80108e-11	1.78623e-07	3.62e-11	1.92045e-07	4.3384e-11
1.82476e-07	4.33787e-11	1.94317e-07	5.89707e-11	1.78623e-07	3.76e-11	1.9223e-07	3.9954e-11
1.82476e-07	4.66787e-11	1.94558e-07	5.88781e-11	1.79623e-07	3.2e-11	1.92506e-07	4.743e-11
1.82476e-07	2.96787e-11	1.94994e-07	6.222e-11	1.79623e-07	3.16e-11	1.92985e-07	4.37735e-11
1.83476e-07	3.91969e-11	1.95322e-07	5.38926e-11	1.79623e-07	3.6e-11	1.93198e-07	4.78986e-11
1.83476e-07	3.91969e-11	1.95567e-07	6.26156e-11	1.80623e-07	3.25e-11	1.93429e-07	4.5046e-11
1.83476e-07	4.67969e-11	1.95917e-07	5.87087e-11	1.80623e-07	2.42e-11	1.9383e-07	4.78265e-11
1.84476e-07	4.23152e-11	1.96274e-07	5.8052e-11	1.80623e-07	3.66e-11	1.94207e-07	5.49555e-11
1.84476e-07	3.72152e-11	1.96629e-07	6.60183e-11	1.81623e-07	2.97e-11	1.94436e-07	4.88005e-11
1.84476e-07	3.77152e-11	1.96886e-07	6.22713e-11	1.81623e-07	2.54e-11	1.94679e-07	4.37476e-11
1.85476e-07	4.40334e-11	1.97123e-07	6.02011e-11	1.81623e-07	3.92e-11	1.95217e-07	4.66612e-11
1.85476e-07	4.87334e-11	1.97601e-07	6.7048e-11	1.82623e-07	2.98e-11	1.95369e-07	4.5247e-11
1.85476e-07	3.97334e-11	1.97824e-07	5.92254e-11	1.82623e-07	3.07e-11	1.95769e-07	5.03049e-11
1.86476e-07	3.95517e-11	1.98112e-07	6.61107e-11	1.82623e-07	3.23e-11	1.9639e-07	5.11597e-11
1.86476e-07	5.03517e-11	1.9873e-07	6.62211e-11	1.83623e-07	2.44e-11	1.96552e-07	4.41075e-11
1.86476e-07	3.60517e-11	1.98807e-07	6.37238e-11	1.83623e-07	3.34e-11	1.96657e-07	5.14797e-11
1.87476e-07	5.617e-11	1.99107e-07	6.62703e-11	1.83623e-07	3.12e-11	1.96982e-07	5.10244e-11
1.87476e-07	3.927e-11	1.99556e-07	6.55317e-11	1.84623e-07	3.03e-11	1.97582e-07	5.28998e-11
1.87476e-07	4.487e-11	1.99905e-07	6.74552e-11	1.84623e-07	3.08e-11	1.97784e-07	5.09625e-11
1.88476e-07	4.58882e-11	2.00173e-07	6.82015e-11	1.84623e-07	2.64e-11	1.98141e-07	4.86683e-11
1.88476e-07	5.40882e-11	2.00425e-07	6.25713e-11	1.85623e-07	2.58e-11	1.98373e-07	5.42567e-11
1.88476e-07	4.45882e-11	2.00774e-07	6.69651e-11	1.85623e-07	2.49e-11	1.98769e-07	5.17252e-11
1.89476e-07	5.76065e-11	2.01202e-07	6.71381e-11	1.85623e-07	2.19e-11	1.99119e-07	5.33393e-11
1.89476e-07	5.36065e-11	2.01331e-07	6.85613e-11	1.86623e-07	3.54e-11	1.99397e-07	5.19414e-11
1.89476e-07	5.14065e-11	2.0159e-07	6.59351e-11	1.86623e-07	2.76e-11	1.99672e-07	6.03898e-11
1.89476e-07	4.15065e-11	2.02119e-07	6.39346e-11	1.86623e-07	1.75e-11	2.00037e-07	5.50169e-11
1.90476e-07	5.15247e-11	2.02502e-07	6.41159e-11	1.86623e-07	2.94e-11	2.00343e-07	5.58537e-11
1.90476e-07	5.33247e-11	2.0267e-07	6.831e-11	1.87623e-07	2.58e-11	2.0065e-07	5.78292e-11
1.91476e-07	4.7743e-11	2.03033e-07	7.20519e-11	1.87623e-07	2.97e-11	2.01007e-07	5.49554e-11
1.91476e-07	5.1343e-11	2.03416e-07	6.92479e-11	1.87623e-07	2.01e-11	2.01385e-07	4.71714e-11
1.91476e-07	5.5143e-11	2.0384e-07	6.91031e-11	1.88623e-07	3.59e-11	2.01793e-07	4.0373e-11
1.91476e-07	5.3643e-11	2.04122e-07	7.44849e-11	1.88623e-07	2.76e-11	2.02002e-07	4.03599e-11
1.92476e-07	5.11613e-11	2.04427e-07	7.00495e-11	1.88623e-07	2.34e-11	2.02437e-07	2.67094e-11
1.92476e-07	5.56613e-11	2.04725e-07	7.57822e-11	1.89623e-07	2.26e-11	2.02693e-07	1.54852e-11
1.92476e-07	5.81613e-11	2.05028e-07	7.09151e-11	1.89623e-07	3.06e-11	2.03038e-07	1.74188e-11
1.93476e-07	5.78795e-11	2.05282e-07	7.30462e-11	1.89623e-07	2.19e-11	2.03389e-07	1.34469e-11
1.93476e-07	6.12795e-11	2.0557e-07	7.42371e-11	1.90623e-07	2.37e-11	2.03715e-07	1.50126e-11
1.94476e-07	5.73978e-11	2.05895e-07	7.84276e-11	1.90623e-07	2.84e-11	2.04021e-07	1.52589e-11
1.94476e-07	6.11978e-11	2.06236e-07	8.05639e-11	1.91623e-07	2.68e-11	2.04282e-07	1.31611e-11
1.94476e-07	7.72978e-11	2.06596e-07	7.67968e-11	1.91623e-07	2.68e-11	2.04542e-07	1.14179e-11
1.95476e-07	6.3916e-11	2.0695e-07	7.42913e-11	1.91623e-07	3.45e-11	2.0492e-07	1.56195e-11
1.95476e-07	6.1416e-11	2.07328e-07	8.1101e-11	1.91623e-07	1.91e-11	2.05252e-07	1.2254e-11
1.95476e-07	5.9616e-11	2.07605e-07	8.02828e-11	1.92623e-07	2.8e-11	2.05604e-07	1.03912e-11
1.95476e-07	5.9716e-11	2.08016e-07	8.63253e-11	1.92623e-07	3.02e-11	2.05967e-07	1.36306e-11
1.96476e-07	5.50343e-11	2.08285e-07	8.29738e-11	1.92623e-07	2.43e-11	2.06206e-07	5.38e-12
1.96476e-07	6.25343e-11	2.08655e-07	8.35131e-11	1.93623e-07	2.72e-11	2.06561e-07	1.47025e-11
1.97476e-07	6.37526e-11	2.08855e-07	8.67366e-11	1.93623e-07	3.26e-11	2.068e-07	1.31443e-11
1.97476e-07	6.74526e-11	2.09212e-07	8.39444e-11	1.93623e-07	3.39e-11	2.07267e-07	1.20805e-11
1.97476e-07	7.60526e-11	2.09564e-07	8.49338e-11	1.94623e-07	2.69e-11	2.07509e-07	1.23423e-11
1.97476e-07	6.40526e-11	2.09891e-07	8.22679e-11	1.94623e-07	3.47e-11	2.07967e-07	1.8216e-11
1.98476e-07	6.53708e-11	2.10186e-07	9.12014e-11	1.94623e-07	1.6e-11	2.08333e-07	1.1615e-11
1.98476e-07	7.12708e-11	2.10564e-07	8.23169e-11	1.95623e-07	3.25e-11	2.08552e-07	1.46038e-11
1.99476e-07	6.47891e-11	2.10901e-07	8.98159e-11	1.95623e-07	2.94e-11	2.09007e-07	1.42294e-11
1.99476e-07	3.70891e-11	2.11182e-07	8.70516e-11	1.95623e-07	2.84e-11	2.09136e-07	1.36809e-11
1.99476e-07	4.42891e-11	2.11448e-07	9.30747e-11	1.96623e-07	2.92e-11	2.09589e-07	1.43709e-11
1.99476e-07	2.90891e-11	2.11766e-07	9.33117e-11	1.96623e-07	3.64e-11	2.09953e-07	1.62441e-11
2.00476e-07	4.49073e-11	2.11829e-07	9.36853e-11	1.96623e-07	4.01e-11	2.10171e-07	1.96996e-11
2.00476e-07	4.14073e-11	2.12442e-07	9.49419e-11	1.97623e-07	3.13e-11	2.10516e-07	1.63856e-11
2.01476e-07	5.17256e-11	2.12725e-07	9.39265e-11	1.97623e-07	4.09e-11	2.10959e-07	1.57798e-11
2.01476e-07	5.10256e-11	2.13149e-07	9.32045e-11	1.97623e-07	4.34e-11	2.1113e-07	1.29326e-11
2.01476e-07	4.33256e-11	2.13444e-07	9.35502e-11	1.98623e-07	4.82e-11	2.11508e-07	2.01094e-11
2.02476e-07	4.18439e-11	2.13783e-07	9.43533e-11	1.98623e-07	4.38e-11	2.11766e-07	1.44061e-11
2.02476e-07	4.57439e-11	2.1397e-07	9.88491e-11	1.98623e-07	3.45e-11	2.12181e-07	1.69052e-11
2.02476e-07	5.30439e-11	2.14341e-07	1.01816e-10	1.99623e-07	4.43e-11	2.12517e-07	1.53011e-11
2.02476e-07	4.45439e-11	2.14718e-07	1.00666e-10	1.99623e-07	3.19e-11	2.12729e-07	1.73323e-11
2.03476e-07	4.58621e-11	2.14861e-07	3.01784e-11	1.99623e-07	4.45e-11	2.13164e-07	1.45918e-11
2.03476e-07	4.37621e-11	2.15418e-07	1.70533e-11	2.00623e-07	3.15e-11	2.13527e-07	1.94956e-11
2.04476e-07	5.02804e-11	2.15837e-07	1.7337e-11	2.00623e-07	4.32e-11	2.13844e-07	1.9612e-11
2.04476e-07	5.38804e-11	2.15869e-07	1.91113e-11	2.00623e-07	4.74e-11	2.1412e-07	2.01754e-11
2.04476e-07	4.38804e-11	2.16281e-07	2.27908e-11	2.00623e-07	4.33e-11	2.14455e-07	1.95505e-11
2.04476e-07	5.77804e-11	2.16582e-07	2.0197e-11	2.01623e-07	4.75e-11	2.14756e-07	1.8034e-11
2.05476e-07	5.24986e-11	2.16873e-07	2.16239e-11	2.01623e-07	5.11e-11	2.15071e-07	2.36946e-11
2.05476e-07	4.26986e-11	2.17354e-07	2.072e-11	2.01623e-07	4.27e-11	2.15395e-07	2.12468e-11
2.05476e-07	4.35986e-11	2.17531e-07	2.80724e-11	2.02623e-07	4.49e-11	2.1568e-07	2.42388e-11
2.06476e-07	4.74169e-11	2.1777e-07	2.56404e-11	2.02623e-07	4.43e-11	2.16048e-07	1.94035e-11
2.06476e-07	4.97169e-11	2.18192e-07	2.48347e-11	2.02623e-07	4.9e-11	2.16418e-07	2.03916e-11
2.06476e-07	4.96169e-11	2.18545e-07	2.6886e-11	2.03623e-07	5.15e-11	2.16661e-07	2.49689e-11
2.07476e-07	4.84352e-11	2.18871e-07	1.85284e-11	2.03623e-07	5.04e-11	2.17083e-07	1.62249e-11
2.07476e-07	5.98352e-11	2.19321e-07	2.37689e-11	2.03623e-07	5.68e-11	2.17349e-07	2.39906e-11
2.07476e-07	5.87352e-11	2.19453e-07	2.17162e-11	2.04623e-07	5.33e-11	2.17812e-07	1.93386e-11
2.08476e-07	5.06534e-11	2.19941e-07	1.75122e-11	2.04623e-07	5.95e-11	2.18074e-07	1.67627e-11
2.08476e-07	5.37534e-11	2.20139e-07	2.43958e-11	2.04623e-07	5.88e-11	2.18485e-07	1.69921e-11
2.08476e-07	5.48534e-11	2.20482e-07	2.36893e-11	2.05623e-07	4.93e-11	2.18592e-07	1.64973e-11
2.09476e-07	5.67717e-11	2.209e-07	1.99141e-11	2.05623e-07	6.27e-11	2.18836e-07	2.04905e-11
2.09476e-07	6.42717e-11	2.21222e-07	2.73455e-11	2.05623e-07	5.95e-11	2.1935e-07	1.78854e-11
2.09476e-07	5.64717e-11	2.2146e-07	2.41151e-11	2.06623e-07	4.52e-11	2.19741e-07	1.98523e-11
2.10476e-07	5.82899e-11	2.21784e-07	2.9238e-11	2.06623e-07	6.08e-11	2.20054e-07	2.4902e-11
2.10476e-07	6.92899e-11	2.2205e-07	2.56497e-11	2.06623e-07	5.46e-11	2.20371e-07	1.90458e-11
2.10476e-07	5.23899e-11	2.22347e-07	2.90601e-11	2.07623e-07	5.28e-11	2.20601e-07	2.73007e-11
2.11476e-07	6.77082e-11	2.22819e-07	2.83548e-11	2.07623e-07	5.6e-11	2.20959e-07	1.58409e-11
2.11476e-07	6.37082e-11	2.22938e-07	2.40262e-11	2.07623e-07	5.34e-11	2.21312e-07	2.1126e-11
2.11476e-07	6.99082e-11	2.23214e-07	2.2431e-11	2.08623e-07	6.27e-11	2.21707e-07	2.47891e-11
2.12476e-07	6.47265e-11	2.23677e-07	2.95782e-11	2.08623e-07	5.93e-11	2.22055e-07	2.25003e-11
2.12476e-07	5.80265e-11	2.24003e-07	2.86639e-11	2.08623e-07	6.22e-11	2.22301e-07	2.34257e-11
2.12476e-07	6.70265e-11	2.2417e-07	2.71135e-11	2.09623e-07	6.51e-11	2.22708e-07	2.32851e-11
2.13476e-07	6.40447e-11	2.24644e-07	2.814e-11	2.09623e-07	5.39e-11	2.2287e-07	2.33913e-11
2.13476e-07	6.03447e-11	2.24897e-07	3.00247e-11	2.09623e-07	6.42e-11	2.2327e-07	2.89658e-11
2.13476e-07	7.19447e-11	2.25376e-07	3.07735e-11	2.09623e-07	5.68e-11	2.23668e-07	2.67059e-11
2.14476e-07	6.9163e-11	2.25691e-07	2.77403e-11	2.10623e-07	6.02e-11	2.23874e-07	2.5648e-11
2.14476e-07	6.2263e-11	2.2604e-07	2.30608e-11	2.10623e-07	6.49e-11	2.2426e-07	3.04762e-11
2.14476e-07	6.1363e-11	2.26313e-07	2.88642e-11	2.11623e-07	6.3e-11	2.24465e-07	2.80334e-11
2.15476e-07	5.45812e-11	2.26703e-07	3.258e-11	2.11623e-07	5.94e-11	2.24954e-07	2.49534e-11
2.15476e-07	6.12812e-11	2.26933e-07	3.33565e-11	2.11623e-07	6.18e-11	2.25146e-07	2.74189e-11
2.15476e-07	5.98812e-11	2.27249e-07	3.15511e-11	2.12623e-07	5.79e-11	2.25498e-07	2.82286e-11
2.16476e-07	5.96995e-11	2.27626e-07	2.68985e-11	2.12623e-07	6.37e-11	2.25833e-07	2.42623e-11
2.16476e-07	5.62995e-11	2.27974e-07	2.98437e-11	2.12623e-07	6.47e-11	2.26167e-07	2.97848e-11
2.16476e-07	7.67995e-11	2.2825e-07	3.35829e-11	2.13623e-07	6.56e-11	2.26469e-07	3.29197e-11
2.17476e-07	6.57178e-11	2.28586e-07	3.0168e-11	2.13623e-07	6.96e-11	2.26936e-07	3.21903e-11
2.17476e-07	6.99178e-11	2.28923e-07	2.71154e-11	2.13623e-07	4.01e-11	2.27112e-07	3.31539e-11
2.17476e-07	6.08178e-11	2.29294e-07	3.12594e-11	2.14623e-07	2.34e-11	2.2738e-07	2.89671e-11
2.18476e-07	6.3436e-11	2.29561e-07	3.0605e-11	2.14623e-07	2.42e-11	2.27878e-07	3.20294e-11
2.18476e-07	7.3436e-11	2.29852e-07	3.72932e-11	2.14623e-07	2.32e-11	2.28145e-07	3.36214e-11
2.18476e-07	7.2936e-11	2.30228e-07	3.25772e-11	2.14623e-07	1.65e-11	2.28461e-07	3.7144e-11
2.19476e-07	7.42543e-11	2.3054e-07	3.00872e-11	2.15623e-07	2.12e-11	2.28868e-07	3.58476e-11
2.19476e-07	7.92543e-11	2.30752e-07	3.02237e-11	2.15623e-07	1.93e-11	2.29122e-07	3.33352e-11
2.19476e-07	6.81543e-11	2.31096e-07	3.22152e-11	2.16623e-07	1.78e-11	2.29604e-07	3.64644e-11
2.20476e-07	7.01725e-11	2.3145e-07	3.45128e-11	2.16623e-07	1.84e-11	2.29832e-07	3.1687e-11
2.20476e-07	8.16725e-11	2.3173e-07	3.25596e-11	2.16623e-07	2.08e-11	2.30175e-07	3.93227e-11
2.20476e-07	7.65725e-11	2.32157e-07	3.10853e-11	2.17623e-07	2.8e-11	2.30538e-07	4.00972e-11
2.21476e-07	7.16908e-11	2.32603e-07	3.51462e-11	2.17623e-07	2.12e-11	2.30896e-07	3.58947e-11
2.21476e-07	6.70908e-11	2.32856e-07	3.30199e-11	2.17623e-07	2.2e-11	2.31116e-07	3.68474e-11
2.21476e-07	7.36908e-11	2.33101e-07	3.46109e-11	2.18623e-07	2.76e-11	2.3152e-07	3.80591e-11
2.22476e-07	7.71091e-11	2.33396e-07	3.57576e-11	2.18623e-07	2.65e-11	2.31807e-07	3.63654e-11
2.22476e-07	8.08091e-11	2.33589e-07	3.51532e-11	2.18623e-07	2.19e-11	2.3209e-07	3.78148e-11
2.22476e-07	8.29091e-11	2.34047e-07	4.02487e-11	2.18623e-07	2.75e-11	2.32448e-07	3.78705e-11
2.23476e-07	7.71273e-11	2.34308e-07	3.33362e-11	2.19623e-07	3.12e-11	2.32793e-07	4.28448e-11
2.23476e-07	7.32273e-11	2.34724e-07	3.69331e-11	2.19623e-07	2.03e-11	2.33013e-07	3.73255e-11
2.23476e-07	7.63273e-11	2.35115e-07	3.45953e-11	2.19623e-07	2.8e-11	2.33344e-07	3.6167e-11
2.24476e-07	7.58456e-11	2.35422e-07	3.39678e-11	2.20623e-07	2.14e-11	2.3374e-07	4.49004e-11
2.24476e-07	6.49456e-11	2.35713e-07	3.78836e-11	2.20623e-07	2.84e-11	2.33966e-07	3.98552e-11
2.24476e-07	6.73456e-11	2.36036e-07	3.29102e-11	2.20623e-07	2.39e-11	2.34459e-07	4.44235e-11
2.25476e-07	6.67638e-11	2.36425e-07	4.39262e-11	2.21623e-07	3.16e-11	2.34832e-07	4.00736e-11
2.25476e-07	7.80638e-11	2.36979e-07	3.79034e-11	2.21623e-07	1.98e-11	2.35291e-07	4.99497e-11
2.25476e-07	7.26638e-11	2.37014e-07	3.4154e-11	2.22623e-07	2.27e-11	2.3542e-07	4.60864e-11
2.26476e-07	7.18821e-11	2.37374e-07	3.93765e-11	2.22623e-07	2.6e-11	2.35627e-07	4.92822e-11
2.26476e-07	7.59821e-11	2.37674e-07	4.476e-11	2.22623e-07	2.4e-11	2.36001e-07	4.74501e-11
2.26476e-07	7.83821e-11	2.38022e-07	4.49547e-11	2.22623e-07	2.75e-11	2.36442e-07	4.69951e-11
2.27476e-07	7.60004e-11	2.38295e-07	4.14998e-11	2.23623e-07	2.52e-11	2.3676e-07	4.84243e-11
2.27476e-07	7.28004e-11	2.38575e-07	4.49495e-11	2.23623e-07	3.08e-11	2.37007e-07	5.00941e-11
2.27476e-07	7.82004e-11	2.38947e-07	4.20119e-11	2.23623e-07	3.46e-11	2.375e-07	4.84424e-11
2.28476e-07	8.28186e-11	2.39249e-07	4.42859e-11	2.24623e-07	2.72e-11	2.37735e-07	5.10129e-11
2.28476e-07	7.72186e-11	2.3962e-07	4.59521e-11	2.24623e-07	2.49e-11	2.37974e-07	5.39601e-11
2.28476e-07	8.99186e-11	2.39857e-07	4.40753e-11	2.24623e-07	2.48e-11	2.38236e-07	5.21373e-11
2.29476e-07	8.83369e-11	2.40232e-07	4.22882e-11	2.25623e-07	3.51e-11	2.38606e-07	4.74959e-11
2.29476e-07	8.67369e-11	2.40613e-07	4.28547e-11	2.25623e-07	3.68e-11	2.39008e-07	5.32139e-11
2.29476e-07	8.62369e-11	2.4087e-07	4.38833e-11	2.25623e-07	2.57e-11	2.3947e-07	5.20409e-11
2.30476e-07	8.42551e-11	2.41126e-07	4.01766e-11	2.26623e-07	3.41e-11	2.39604e-07	5.91834e-11
2.30476e-07	7.68551e-11	2.41479e-07	4.04523e-11	2.26623e-07	3.78e-11	2.39891e-07	5.81531e-11
2.30476e-07	8.57551e-11	2.42029e-07	4.59368e-11	2.27623e-07	3.81e-11	2.40231e-07	5.67973e-11
2.31476e-07	8.24734e-11	2.42018e-07	5.23907e-11	2.27623e-07	3.15e-11	2.40649e-07	6.20356e-11
2.31476e-07	9.42734e-11	2.42588e-07	4.36175e-11	2.27623e-07	3.39e-11	2.40976e-07	5.56398e-11
2.31476e-07	8.57734e-11	2.42762e-07	4.26102e-11	2.27623e-07	3.27e-11	2.41373e-07	5.78245e-11
2.32476e-07	7.62917e-11	2.43229e-07	5.07129e-11	2.28623e-07	3.27e-11	2.41584e-07	5.55365e-11
2.32476e-07	7.63917e-11	2.43367e-07	4.7733e-11	2.28623e-07	3.91e-11	2.41894e-07	5.39487e-11
2.32476e-07	8.16917e-11	2.4387e-07	4.23387e-11	2.28623e-07	3.62e-11	2.42294e-07	6.33167e-11
2.33476e-07	7.71099e-11	2.44023e-07	4.74338e-11	2.29623e-07	3.62e-11	2.42599e-07	5.73698e-11
2.33476e-07	9.00099e-11	2.44427e-07	4.62263e-11	2.29623e-07	3.56e-11	2.42898e-07	5.50438e-11
2.33476e-07	9.73099e-11	2.44856e-07	4.36622e-11	2.29623e-07	3.16e-11	2.43225e-07	6.04851e-11
2.34476e-07	9.43282e-11	2.45098e-07	5.09044e-11	2.30623e-07	4.08e-11	2.43595e-07	5.89036e-11
2.34476e-07	8.50282e-11	2.45572e-07	5.20278e-11	2.30623e-07	3.52e-11	2.43889e-07	5.6663e-11
2.34476e-07	9.20282e-11	2.45871e-07	5.20602e-11	2.30623e-07	3.9e-11	2.44247e-07	6.15777e-11
2.35476e-07	9.83464e-11	2.46206e-07	4.93974e-11	2.31623e-07	3.75e-11	2.44532e-07	5.98995e-11
2.35476e-07	3.26464e-11	2.46448e-07	4.95224e-11	2.31623e-07	3.35e-11	2.44886e-07	6.62933e-11
2.35476e-07	2.04464e-11	2.47061e-07	4.83518e-11	2.31623e-07	3.06e-11	2.45253e-07	6.50479e-11
2.36476e-07	1.92647e-11	2.47128e-07	4.70613e-11	2.32623e-07	4.26e-11	2.45463e-07	6.59807e-11
2.36476e-07	2.64647e-11	2.47291e-07	4.68197e-11	2.32623e-07	3.07e-11	2.45759e-07	6.61412e-11
2.36476e-07	1.90647e-11	2.47851e-07	4.87966e-11	2.32623e-07	3.6e-11	2.46235e-07	6.75869e-11
2.37476e-07	2.4383e-11	2.48091e-07	5.17434e-11	2.32623e-07	3.88e-11	2.46321e-07	6.79109e-11
2.37476e-07	2.6883e-11	2.48493e-07	4.78523e-11	2.33623e-07	4.77e-11	2.46781e-07	6.80456e-11
2.37476e-07	2.8583e-11	2.48761e-07	4.4883e-11	2.33623e-07	4.7e-11	2.47191e-07	6.39327e-11
2.38476e-07	2.23012e-11	2.49142e-07	4.12721e-11	2.34623e-07	3.72e-11	2.47572e-07	6.50169e-11
2.38476e-07	2.50012e-11	2.49532e-07	4.00987e-11	2.34623e-07	4.4e-11	2.4772e-07	6.79813e-11
2.38476e-07	3.19012e-11	2.49684e-07	4.55002e-11	2.34623e-07	4.5e-11	2.48212e-07	6.2914e-11
2.39476e-07	1.99195e-11	2.50092e-07	3.72702e-11	2.35623e-07	4.49e-11	2.48508e-07	6.0603e-11
2.39476e-07	2.34195e-11	2.50387e-07	4.34297e-11	2.35623e-07	5.17e-11	2.48732e-07	6.50466e-11
2.39476e-07	1.51195e-11	2.50832e-07	4.6042e-11	2.35623e-07	4.91e-11	2.49151e-07	6.20308e-11
2.40476e-07	2.08377e-11	2.51098e-07	4.44694e-11	2.36623e-07	5.7e-11	2.49467e-07	6.37179e-11
2.40476e-07	2.76377e-11	2.51453e-07	4.23421e-11	2.36623e-07	4.47e-11	2.49775e-07	6.68188e-11
2.40476e-07	1.64377e-11	2.51684e-07	4.458e-11	2.36623e-07	4.96e-11	2.50125e-07	7.11366e-11
2.41476e-07	1.6456e-11	2.51965e-07	4.61589e-11	2.37623e-07	5.02e-11	2.50548e-07	6.40271e-11
2.41476e-07	1.3756e-11	2.52466e-07	4.6603e-11	2.37623e-07	5.45e-11	2.50749e-07	6.01344e-11
2.41476e-07	2.2956e-11	2.52675e-07	4.32027e-11	2.37623e-07	4.75e-11	2.51153e-07	6.38681e-11
2.42476e-07	1.36743e-11	2.53074e-07	4.47051e-11	2.37623e-07	4.66e-11	2.51575e-07	6.71001e-11
2.42476e-07	6.37426e-12	2.53143e-07	4.40567e-11	2.38623e-07	5.16e-11	2.51733e-07	6.47747e-11
2.42476e-07	6.67426e-12	2.53736e-07	4.43828e-11	2.38623e-07	6.05e-11	2.52142e-07	6.97972e-11
2.43476e-07	1.28925e-11	2.54029e-07	4.91958e-11	2.38623e-07	5.15e-11	2.52351e-07	6.78381e-11
2.43476e-07	1.52925e-11	2.54279e-07	4.94076e-11	2.39623e-07	5.36e-11	2.52823e-07	7.06569e-11
2.43476e-07	1.27925e-11	2.54743e-07	4.73436e-11	2.39623e-07	5.38e-11	2.53195e-07	6.94829e-11
2.44476e-07	1.69108e-11	2.54739e-07	4.77586e-11	2.39623e-07	5.14e-11	2.53454e-07	7.18636e-11
2.44476e-07	1.25108e-11	2.55371e-07	4.79602e-11	2.40623e-07	5.41e-11	2.53868e-07	6.94224e-11
2.44476e-07	1.02108e-11	2.55674e-07	4.57348e-11	2.40623e-07	6.12e-11	2.54075e-07	7.32479e-11
2.45476e-07	1.4329e-11	2.55855e-07	4.88135e-11	2.40623e-07	5.48e-11	2.54465e-07	7.01811e-11
2.45476e-07	1.7129e-11	2.56298e-07	4.11288e-11	2.41623e-07	5.25e-11	2.54746e-07	7.21662e-11
2.45476e-07	2.6729e-11	2.5662e-07	4.12952e-11	2.41623e-07	5.77e-11	2.55189e-07	6.96865e-11
2.46476e-07	1.49473e-11	2.56904e-07	4.0674e-11	2.42623e-07	6.08e-11	2.55486e-07	7.62977e-11
2.46476e-07	2.98473e-11	2.57306e-07	3.92795e-11	2.42623e-07	5.54e-11	2.55821e-07	7.40267e-11
2.46476e-07	1.92473e-11	2.57581e-07	3.76384e-11	2.42623e-07	6e-11	2.56096e-07	6.80928e-11
2.47476e-07	2.11656e-11	2.57939e-07	3.85203e-11	2.42623e-07	6.54e-11	2.56483e-07	7.25444e-11
2.47476e-07	2.60656e-11	2.58412e-07	4.25254e-11	2.43623e-07	5.72e-11	2.56749e-07	6.26763e-11
2.47476e-07	1.71656e-11	2.58605e-07	3.87482e-11	2.43623e-07	5.93e-11	2.5695e-07	5.35422e-11
2.48476e-07	2.51838e-11	2.58889e-07	3.77955e-11	2.43623e-07	6.03e-11	2.57394e-07	4.78629e-11
2.48476e-07	2.29838e-11	2.59136e-07	4.26009e-11	2.44623e-07	6.23e-11	2.57779e-07	4.97398e-11
2.48476e-07	2.51838e-11	2.59502e-07	4.02954e-11	2.44623e-07	6.39e-11	2.58125e-07	5.1383e-11
2.49476e-07	2.50021e-11	2.59998e-07	3.91176e-11	2.44623e-07	7.13e-11	2.58403e-07	4.96915e-11
2.49476e-07	2.31021e-11	2.60137e-07	4.28611e-11	2.45623e-07	6.44e-11	2.58755e-07	4.78272e-11
2.49476e-07	1.80021e-11	2.60486e-07	4.71738e-11	2.45623e-07	7.34e-11	2.59033e-07	5.4337e-11
2.50476e-07	1.25203e-11	2.60769e-07	3.78625e-11	2.45623e-07	6.71e-11	2.59356e-07	5.53058e-11
2.50476e-07	2.37203e-11	2.61091e-07	4.74108e-11	2.46623e-07	6.62e-11	2.59896e-07	4.83041e-11
2.50476e-07	1.58203e-11	2.61432e-07	4.14938e-11	2.46623e-07	7.09e-11	2.60056e-07	5.73199e-11
2.51476e-07	2.53386e-11	2.61825e-07	3.83328e-11	2.46623e-07	7.75e-11	2.60505e-07	5.51895e-11
2.51476e-07	2.38386e-11	2.62143e-07	4.31344e-11	2.47623e-07	7.11e-11	2.60673e-07	5.30376e-11
2.51476e-07	3.30386e-11	2.62544e-07	4.32945e-11	2.47623e-07	7.26e-11	2.60953e-07	5.53458e-11
2.52476e-07	2.95569e-11	2.62816e-07	4.23394e-11	2.47623e-07	7.41e-11	2.61348e-07	4.94845e-11
2.52476e-07	2.75569e-11	2.63071e-07	4.53621e-11	2.48623e-07	7.56e-11	2.6182e-07	5.26023e-11
2.52476e-07	2.92569e-11	2.6343e-07	4.30481e-11	2.48623e-07	7.66e-11	2.61946e-07	5.10056e-11
2.53476e-07	2.90751e-11	2.63803e-07	4.46486e-11	2.48623e-07	7.2e-11	2.62372e-07	5.51438e-11
2.53476e-07	1.22751e-11	2.64016e-07	4.49234e-11	2.49623e-07	8.09e-11	2.62741e-07	5.30664e-11
2.53476e-07	1.60751e-11	2.64412e-07	4.54684e-11	2.49623e-07	7.74e-11	2.62986e-07	5.59409e-11
2.54476e-07	2.83934e-11	2.64617e-07	4.94685e-11	2.49623e-07	8.56e-11	2.63388e-07	5.34805e-11
2.54476e-07	9.59338e-12	2.65033e-07	4.63619e-11	2.50623e-07	7.51e-11	2.63686e-07	5.68001e-11
2.54476e-07	1.20934e-11	2.65242e-07	4.98587e-11	2.50623e-07	7.91e-11	2.63935e-07	5.0886e-11
2.55476e-07	2.69116e-11	2.65647e-07	5.04433e-11	2.50623e-07	8.71e-11	2.64277e-07	5.0258e-11
2.55476e-07	1.34116e-11	2.65848e-07	5.11652e-11	2.51623e-07	8.18e-11	2.64618e-07	5.25336e-11
2.55476e-07	1.25116e-11	2.66263e-07	4.8284e-11	2.51623e-07	8.43e-11	2.64803e-07	5.49389e-11
2.56476e-07	1.68299e-11	2.66648e-07	4.5223e-11	2.51623e-07	8.34e-11	2.65275e-07	5.11273e-11
2.56476e-07	1.85299e-11	2.66839e-07	4.47841e-11	2.52623e-07	8.65e-11	2.65658e-07	5.01038e-11
2.56476e-07	1.76299e-11	2.67368e-07	4.9406e-11	2.52623e-07	9.25e-11	2.65908e-07	5.65483e-11
2.57476e-07	2.58482e-11	2.67615e-07	5.59852e-11	2.52623e-07	8.48e-11	2.66298e-07	5.15102e-11
2.57476e-07	1.42482e-11	2.67933e-07	4.90774e-11	2.53623e-07	9.2e-11	2.66795e-07	4.83607e-11
2.57476e-07	1.20482e-11	2.68209e-07	5.19797e-11	2.53623e-07	9.28e-11	2.66974e-07	5.83647e-11
2.58476e-07	2.35664e-11	2.68563e-07	5.15956e-11	2.53623e-07	8.58e-11	2.67168e-07	5.84604e-11
2.58476e-07	2.21664e-11	2.68961e-07	5.71563e-11	2.54623e-07	8.69e-11	2.67521e-07	6.21731e-11
2.58476e-07	2.60664e-11	2.69216e-07	5.41651e-11	2.54623e-07	7.46e-11	2.67912e-07	6.22918e-11
2.59476e-07	2.63847e-11	2.69657e-07	5.62615e-11	2.54623e-07	8.54e-11	2.68218e-07	6.25033e-11
2.59476e-07	2.45847e-11	2.69963e-07	4.98688e-11	2.55623e-07	8.98e-11	2.68624e-07	6.28314e-11
2.59476e-07	4.12847e-11	2.70344e-07	5.05174e-11	2.55623e-07	8.73e-11	2.68833e-07	5.54731e-11
2.60476e-07	2.95029e-11	2.70734e-07	5.00884e-11	2.55623e-07	8.79e-11	2.69068e-07	6.15868e-11
2.60476e-07	3.62029e-11	2.70887e-07	5.6021e-11	2.55623e-07	9.22e-11	2.69581e-07	4.24581e-11
2.60476e-07	3.31029e-11	2.71224e-07	5.26164e-11	2.56623e-07	8.5e-11	2.69944e-07	4.08339e-11
2.61476e-07	2.92212e-11	2.71546e-07	5.3444e-11	2.56623e-07	1.01e-10	2.70379e-07	4.19324e-11
2.61476e-07	2.52212e-11	2.71898e-07	5.43098e-11	2.57623e-07	8.91e-11	2.70621e-07	3.64087e-11
2.61476e-07	2.75212e-11	2.72239e-07	5.64e-11	2.57623e-07	9.3e-11	2.70952e-07	3.74495e-11
2.62476e-07	3.41395e-11	2.72385e-07	5.26722e-11	2.57623e-07	1e-10	2.71189e-07	3.52956e-11
2.62476e-07	3.26395e-11	2.72812e-07	5.54134e-11	2.58623e-07	1e-10	2.71651e-07	3.99407e-11
2.63476e-07	3.57577e-11	2.73184e-07	5.69358e-11	2.58623e-07	1.01e-10	2.71928e-07	4.02517e-11
2.63476e-07	4.25577e-11	2.73474e-07	5.6693e-11	2.58623e-07	1.01e-10	2.72432e-07	4.23024e-11
2.63476e-07	2.73577e-11	2.73763e-07	6.01585e-11	2.58623e-07	1.01e-10	2.72622e-07	4.05975e-11
2.63476e-07	2.37577e-11	2.74144e-07	5.51795e-11	2.59623e-07	1.03e-10	2.72964e-07	3.99266e-11
2.64476e-07	3.6976e-11	2.74499e-07	6.07281e-11	2.59623e-07	9.82e-11	2.73155e-07	4.45858e-11
2.64476e-07	2.7576e-11	2.74767e-07	5.81839e-11	2.59623e-07	1.09e-10	2.73611e-07	4.31569e-11
2.65476e-07	2.62942e-11	2.75215e-07	5.77323e-11	2.60623e-07	1.06e-10	2.74072e-07	3.72197e-11
2.65476e-07	3.07942e-11	2.75545e-07	5.72658e-11	2.60623e-07	9.68e-11	2.74135e-07	3.53854e-11
2.65476e-07	3.38942e-11	2.75782e-07	6.51395e-11	2.60623e-07	1.02e-10	2.74703e-07	4.01718e-11
2.65476e-07	2.72942e-11	2.76131e-07	6.35624e-11	2.61623e-07	1.04e-10	2.74958e-07	3.92529e-11
2.66476e-07	3.16125e-11	2.76428e-07	5.85121e-11	2.61623e-07	1.15e-10	2.75229e-07	3.70561e-11
2.66476e-07	3.62125e-11	2.76874e-07	6.00343e-11	2.61623e-07	1.05e-10	2.7537e-07	3.85591e-11
2.67476e-07	3.43308e-11	2.76949e-07	6.25895e-11	2.62623e-07	1.12e-10	2.75832e-07	3.36428e-11
2.67476e-07	3.38308e-11	2.77398e-07	6.74839e-11	2.62623e-07	1.1e-10	2.762e-07	4.23262e-11
2.67476e-07	4.19308e-11	2.77903e-07	6.73209e-11	2.62623e-07	1.06e-10	2.76676e-07	3.94597e-11
2.67476e-07	2.35308e-11	2.78111e-07	6.62331e-11	2.63623e-07	1.09e-10	2.76933e-07	3.79761e-11
2.68476e-07	4.5549e-11	2.7833e-07	7.27189e-11	2.63623e-07	1.11e-10	2.77221e-07	3.80937e-11
2.68476e-07	4.1549e-11	2.78877e-07	6.93263e-11	2.64623e-07	1.1e-10	2.77688e-07	3.35231e-11
2.68476e-07	2.9649e-11	2.79065e-07	6.67341e-11	2.64623e-07	9.99e-11	2.77916e-07	4.19244e-11
2.69476e-07	3.30673e-11	2.79498e-07	6.34962e-11	2.64623e-07	1.11e-10	2.78343e-07	3.6515e-11
2.69476e-07	3.65673e-11	2.79692e-07	6.30292e-11	2.64623e-07	1.08e-10	2.78569e-07	4.12894e-11
2.69476e-07	4.38673e-11	2.80085e-07	6.3565e-11	2.65623e-07	1.22e-10	2.78959e-07	4.68201e-11
2.70476e-07	4.46855e-11	2.80361e-07	6.85094e-11	2.65623e-07	1.09e-10	2.79201e-07	3.91362e-11
2.70476e-07	3.50855e-11	2.80679e-07	6.45499e-11	2.66623e-07	1.11e-10	2.79692e-07	4.44954e-11
2.70476e-07	4.16855e-11	2.81163e-07	6.49158e-11	2.66623e-07	1.13e-10	2.79918e-07	4.20574e-11
2.71476e-07	3.45038e-11	2.81416e-07	6.14413e-11	2.66623e-07	8.72e-11	2.80277e-07	4.49295e-11
2.71476e-07	3.79038e-11	2.81736e-07	6.61062e-11	2.66623e-07	7.93e-11	2.80571e-07	4.26795e-11
2.71476e-07	3.79038e-11	2.82064e-07	7.27028e-11	2.67623e-07	8.88e-11	2.80951e-07	4.585e-11
2.72476e-07	3.52221e-11	2.8238e-07	7.18855e-11	2.67623e-07	8.49e-11	2.81262e-07	4.31596e-11
2.72476e-07	3.88221e-11	2.82702e-07	7.29186e-11	2.67623e-07	7.92e-11	2.81719e-07	4.52969e-11
2.73476e-07	3.78403e-11	2.82904e-07	6.83106e-11	2.68623e-07	7.57e-11	2.82056e-07	4.62726e-11
2.73476e-07	4.44403e-11	2.83441e-07	7.16559e-11	2.68623e-07	7.93e-11	2.82176e-07	4.40449e-11
2.73476e-07	2.89403e-11	2.83741e-07	6.93453e-11	2.69623e-07	7.92e-11	2.82526e-07	4.41323e-11
2.74476e-07	4.78586e-11	2.83932e-07	6.78494e-11	2.69623e-07	8.93e-11	2.82883e-07	4.82609e-11
2.74476e-07	4.93586e-11	2.84354e-07	7.23696e-11	2.69623e-07	8.46e-11	2.83213e-07	5.38236e-11
2.74476e-07	4.60586e-11	2.84535e-07	7.21696e-11	2.69623e-07	9.81e-11	2.83578e-07	5.24981e-11
2.75476e-07	4.58768e-11	2.85077e-07	6.85041e-11	2.70623e-07	9.77e-11	2.83927e-07	5.03661e-11
2.75476e-07	3.97768e-11	2.85336e-07	7.4747e-11	2.70623e-07	1.01e-10	2.84222e-07	5.44909e-11
2.75476e-07	5.92768e-11	2.85612e-07	7.33422e-11	2.71623e-07	9.53e-11	2.84701e-07	4.96633e-11
2.76476e-07	4.91951e-11	2.86068e-07	6.97441e-11	2.71623e-07	9.04e-11	2.84825e-07	5.56614e-11
2.76476e-07	4.37951e-11	2.86268e-07	7.17002e-11	2.71623e-07	9.77e-11	2.85249e-07	5.79349e-11
2.76476e-07	4.09951e-11	2.86713e-07	7.57766e-11	2.71623e-07	1.02e-10	2.85495e-07	5.78898e-11
2.77476e-07	4.29134e-11	2.87031e-07	7.35949e-11	2.72623e-07	1.06e-10	2.85952e-07	6.02535e-11
2.77476e-07	5.52134e-11	2.87106e-07	8.13166e-11	2.72623e-07	1.01e-10	2.86285e-07	6.0041e-11
2.77476e-07	5.72134e-11	2.87536e-07	7.9274e-11	2.72623e-07	9.67e-11	2.8643e-07	6.03531e-11
2.77476e-07	6.11134e-11	2.87911e-07	7.43908e-11	2.73623e-07	1.04e-10	2.8692e-07	5.95133e-11
2.78476e-07	5.55316e-11	2.88299e-07	7.81156e-11	2.73623e-07	1.05e-10	2.87278e-07	6.30488e-11
2.78476e-07	5.00316e-11	2.88564e-07	7.64878e-11	2.73623e-07	1.07e-10	2.87539e-07	6.20538e-11
2.79476e-07	4.93499e-11	2.88914e-07	7.59386e-11	2.74623e-07	1.02e-10	2.87893e-07	6.02861e-11
2.79476e-07	6.51499e-11	2.89275e-07	8.24658e-11	2.74623e-07	1.02e-10	2.88181e-07	5.76377e-11
2.79476e-07	5.04499e-11	2.89519e-07	7.91537e-11	2.74623e-07	1.16e-10	2.88563e-07	6.14742e-11
2.80476e-07	6.28681e-11	2.89906e-07	7.93693e-11	2.75623e-07	1.22e-10	2.88785e-07	6.29078e-11
2.80476e-07	5.72681e-11	2.90197e-07	8.42993e-11	2.75623e-07	1.11e-10	2.89211e-07	6.73567e-11
2.80476e-07	6.07681e-11	2.90579e-07	8.39297e-11	2.75623e-07	1.17e-10	2.8953e-07	6.92112e-11
2.81476e-07	5.19864e-11	2.91057e-07	8.46244e-11	2.76623e-07	1.19e-10	2.89959e-07	6.07164e-11
2.81476e-07	6.29864e-11	2.9122e-07	8.40258e-11	2.76623e-07	1.09e-10	2.90173e-07	6.67173e-11
2.81476e-07	6.13864e-11	2.91579e-07	8.14389e-11	2.76623e-07	1.12e-10	2.90548e-07	6.59372e-11
2.82476e-07	6.70047e-11	2.91985e-07	8.58847e-11	2.77623e-07	1.17e-10	2.90873e-07	6.61433e-11
2.82476e-07	6.56047e-11	2.92217e-07	8.8049e-11	2.77623e-07	1.19e-10	2.91281e-07	6.82267e-11
2.82476e-07	6.29047e-11	2.92526e-07	8.69423e-11	2.77623e-07	1.16e-10	2.91471e-07	6.80602e-11
2.83476e-07	6.50229e-11	2.9295e-07	8.37062e-11	2.78623e-07	1.26e-10	2.91908e-07	7.23175e-11
2.83476e-07	6.60229e-11	2.93219e-07	8.92052e-11	2.78623e-07	1.16e-10	2.92145e-07	7.89257e-11
2.83476e-07	5.95229e-11	2.93498e-07	8.66511e-11	2.78623e-07	1.17e-10	2.92607e-07	7.00805e-11
2.84476e-07	6.12412e-11	2.93984e-07	9.09178e-11	2.79623e-07	1.29e-10	2.9288e-07	6.76764e-11
2.84476e-07	7.24412e-11	2.94257e-07	9.24573e-11	2.79623e-07	1.29e-10	2.93287e-07	7.57319e-11
2.84476e-07	6.53412e-11	2.94647e-07	8.93787e-11	2.79623e-07	1.33e-10	2.93554e-07	7.77922e-11
2.85476e-07	6.90594e-11	2.94973e-07	9.24639e-11	2.80623e-07	1.36e-10	2.93685e-07	7.57488e-11
2.85476e-07	7.22594e-11	2.95117e-07	9.52443e-11	2.80623e-07	1.43e-10	2.94303e-07	8.21638e-11
2.85476e-07	6.76594e-11	2.95594e-07	9.49567e-11	2.80623e-07	1.31e-10	2.94659e-07	8.27563e-11
2.86476e-07	8.07777e-11	2.95827e-07	9.20454e-11	2.81623e-07	1.34e-10	2.94812e-07	8.58445e-11
2.86476e-07	6.94777e-11	2.96171e-07	9.32613e-11	2.81623e-07	1.44e-10	2.95212e-07	8.24179e-11
2.86476e-07	7.36777e-11	2.965e-07	9.27043e-11	2.81623e-07	1.47e-10	2.95632e-07	8.3923e-11
2.87476e-07	6.7996e-11	2.96758e-07	9.55795e-11	2.82623e-07	1.43e-10	2.96006e-07	8.99783e-11
2.87476e-07	7.8796e-11	2.97138e-07	9.2043e-11	2.82623e-07	1.43e-10	2.96154e-07	9.06823e-11
2.87476e-07	7.8996e-11	2.9753e-07	9.40036e-11	2.82623e-07	1.39e-10	2.96482e-07	8.58487e-11
2.88476e-07	7.55142e-11	2.97743e-07	9.64356e-11	2.83623e-07	1.43e-10	2.96887e-07	8.63582e-11
2.88476e-07	8.48142e-11	2.98188e-07	9.46347e-11	2.83623e-07	1.44e-10	2.97393e-07	8.66759e-11
2.88476e-07	7.72142e-11	2.9832e-07	9.50819e-11	2.83623e-07	1.38e-10	2.97729e-07	8.68806e-11
2.89476e-07	8.13325e-11	2.98771e-07	9.53491e-11	2.84623e-07	1.49e-10	2.9787e-07	9.18223e-11
2.89476e-07	8.52325e-11	2.99162e-07	9.68297e-11	2.84623e-07	1.53e-10	2.98221e-07	9.37927e-11
2.89476e-07	8.02325e-11	2.99533e-07	9.90541e-11	2.84623e-07	1.54e-10	2.9853e-07	8.76533e-11
2.90476e-07	8.24507e-11	2.9991e-07	1.02273e-10	2.84623e-07	1.53e-10	2.98936e-07	9.36588e-11
2.90476e-07	7.79507e-11	3.00236e-07	1.02224e-10	2.85623e-07	1.61e-10	2.99149e-07	9.25095e-11
2.90476e-07	8.48507e-11	3.00521e-07	1.02543e-10	2.85623e-07	1.64e-10	2.99605e-07	9.31201e-11
2.91476e-07	8.2769e-11	3.0082e-07	1.01194e-10	2.86623e-07	1.64e-10	3.00027e-07	9.63184e-11
2.91476e-07	8.7369e-11	3.01157e-07	1.02275e-10	2.86623e-07	1.61e-10	3.00224e-07	9.76564e-11
2.91476e-07	7.7069e-11	3.01465e-07	1.03071e-10	2.86623e-07	1.69e-10	3.0058e-07	1.01579e-10
2.92476e-07	8.13873e-11	3.01646e-07	1.06385e-10	2.87623e-07	1.68e-10	3.00917e-07	1.00875e-10
2.92476e-07	8.75873e-11	3.02174e-07	1.02436e-10	2.87623e-07	1.8e-10	3.01285e-07	1.0565e-10
2.92476e-07	9.33873e-11	3.02518e-07	1.00529e-10	2.87623e-07	1.69e-10	3.01608e-07	1.06277e-10
2.93476e-07	8.96055e-11	3.02817e-07	1.05889e-10	2.88623e-07	1.68e-10	3.01889e-07	1.06175e-10
2.93476e-07	8.07055e-11	3.0315e-07	1.06101e-10	2.88623e-07	1.69e-10	3.02244e-07	1.09656e-10
2.93476e-07	8.75055e-11	3.035e-07	1.07199e-10	2.88623e-07	1.74e-10	3.02651e-07	1.08355e-10
2.94476e-07	9.74238e-11	3.03653e-07	1.05801e-10	2.89623e-07	1.74e-10	3.03054e-07	1.08864e-10
2.94476e-07	9.26238e-11	3.04155e-07	1.08684e-10	2.89623e-07	1.75e-10	3.03295e-07	1.14323e-10
2.94476e-07	9.19238e-11	3.04522e-07	1.05511e-10	2.89623e-07	1.71e-10	3.03526e-07	1.13585e-10
2.95476e-07	9.0342e-11	3.04687e-07	1.07481e-10	2.90623e-07	1.76e-10	3.03863e-07	1.14198e-10
2.95476e-07	8.8742e-11	3.05091e-07	1.08081e-10	2.90623e-07	1.81e-10	3.04373e-07	1.20925e-10
2.95476e-07	9.7442e-11	3.05469e-07	1.09079e-10	2.90623e-07	1.77e-10	3.04603e-07	1.22068e-10
2.96476e-07	9.25603e-11	3.05794e-07	1.11835e-10	2.91623e-07	1.87e-10	3.04891e-07	1.16142e-10
2.96476e-07	9.54603e-11	3.06023e-07	1.16806e-10	2.91623e-07	1.88e-10	3.05287e-07	1.19293e-10
2.96476e-07	9.54603e-11	3.06323e-07	1.18287e-10	2.91623e-07	1.86e-10	3.05521e-07	1.20885e-10
2.97476e-07	9.19786e-11	3.06904e-07	1.14239e-10	2.92623e-07	1.87e-10	3.05868e-07	1.24171e-10
2.97476e-07	9.84786e-11	3.07067e-07	1.08867e-10	2.92623e-07	1.91e-10	3.06165e-07	1.26869e-10
2.97476e-07	9.64786e-11	3.07345e-07	1.11965e-10	2.92623e-07	1.94e-10	3.0671e-07	1.2749e-10
2.98476e-07	1.01497e-10	3.0768e-07	1.14993e-10	2.93623e-07	1.94e-10	3.06955e-07	1.3095e-10
2.98476e-07	9.15968e-11	3.08172e-07	1.10624e-10	2.93623e-07	2.07e-10	3.07297e-07	1.27772e-10
2.99476e-07	9.65151e-11	3.08394e-07	1.17692e-10	2.93623e-07	2e-10	3.07572e-07	1.30679e-10
2.99476e-07	1.01515e-10	3.08671e-07	1.22726e-10	2.94623e-07	2.05e-10	3.07917e-07	1.27641e-10
2.99476e-07	1.04515e-10	3.09036e-07	1.20205e-10	2.94623e-07	2.04e-10	3.0817e-07	1.29273e-10
3.00476e-07	1.03533e-10	3.09395e-07	1.25611e-10	2.94623e-07	2.04e-10	3.08478e-07	1.33033e-10
3.00476e-07	1.08533e-10	3.09723e-07	1.22942e-10	2.95623e-07	2.06e-10	3.08779e-07	1.37582e-10
3.00476e-07	1.01533e-10	3.10195e-07	1.24451e-10	2.95623e-07	1.98e-10	3.09347e-07	1.34997e-10
3.01476e-07	9.75516e-11	3.10264e-07	1.25112e-10	2.95623e-07	2.12e-10	3.09656e-07	1.39595e-10
3.01476e-07	1.02552e-10	3.10728e-07	1.28862e-10	2.96623e-07	2.12e-10	3.09789e-07	1.3716e-10
3.01476e-07	9.85516e-11	3.11058e-07	1.30589e-10	2.96623e-07	2.17e-10	3.10314e-07	1.40266e-10
3.02476e-07	1.0357e-10	3.11306e-07	1.24697e-10	2.96623e-07	2.2e-10	3.10623e-07	1.42444e-10
3.02476e-07	1.0157e-10	3.11799e-07	1.32752e-10	2.97623e-07	2.23e-10	3.10929e-07	1.47645e-10
3.02476e-07	1.1057e-10	3.11965e-07	1.36233e-10	2.97623e-07	2.3e-10	3.11304e-07	1.45943e-10
3.03476e-07	1.06588e-10	3.12362e-07	1.32983e-10	2.97623e-07	2.29e-10	3.11531e-07	1.46169e-10
3.03476e-07	1.05588e-10	3.12487e-07	1.34266e-10	2.98623e-07	2.26e-10	3.1187e-07	1.48892e-10
3.03476e-07	1.09588e-10	3.13181e-07	1.3848e-10	2.98623e-07	2.33e-10	3.12289e-07	1.54322e-10
3.04476e-07	9.76064e-11	3.13306e-07	1.33811e-10	2.98623e-07	2.42e-10	3.12616e-07	1.52458e-10
3.04476e-07	1.05606e-10	3.13622e-07	1.39595e-10	2.99623e-07	2.37e-10	3.13101e-07	1.54885e-10
3.04476e-07	1.06606e-10	3.13904e-07	1.39198e-10	2.99623e-07	2.45e-10	3.13403e-07	1.55691e-10
3.05476e-07	1.05625e-10	3.14344e-07	1.40223e-10	2.99623e-07	2.39e-10	3.13654e-07	1.57289e-10
3.05476e-07	1.04625e-10	3.14587e-07	1.42709e-10	3.00623e-07	2.57e-10	3.13999e-07	1.62429e-10
3.05476e-07	1.07625e-10	3.14932e-07	1.46584e-10	3.00623e-07	2.53e-10	3.14253e-07	1.62316e-10
3.06476e-07	1.01643e-10	3.15331e-07	1.49422e-10	3.00623e-07	2.51e-10	3.14616e-07	1.647e-10
3.06476e-07	1.07643e-10	3.15599e-07	1.49257e-10	3.01623e-07	2.49e-10	3.14963e-07	1.66172e-10
3.06476e-07	9.86429e-11	3.15847e-07	1.47718e-10	3.01623e-07	2.49e-10	3.15226e-07	1.67986e-10
3.07476e-07	1.10661e-10	3.16261e-07	1.45668e-10	3.01623e-07	2.46e-10	3.15728e-07	1.71158e-10
3.07476e-07	1.08661e-10	3.16727e-07	1.49686e-10	3.02623e-07	2.47e-10	3.15944e-07	1.68975e-10
3.07476e-07	1.04661e-10	3.16857e-07	1.49421e-10	3.02623e-07	2.55e-10	3.16329e-07	1.68973e-10
3.08476e-07	1.02679e-10	3.1738e-07	1.54406e-10	3.02623e-07	2.57e-10	3.16601e-07	1.68326e-10
3.08476e-07	1.01679e-10	3.17487e-07	1.48076e-10	3.03623e-07	2.63e-10	3.16895e-07	1.78774e-10
3.08476e-07	1.00679e-10	3.17801e-07	1.51861e-10	3.03623e-07	2.7e-10	3.17305e-07	1.78297e-10
3.09476e-07	1.06698e-10	3.18317e-07	1.52526e-10	3.03623e-07	2.78e-10	3.17707e-07	1.72266e-10
3.09476e-07	1.03698e-10	3.18542e-07	1.52994e-10	3.04623e-07	2.72e-10	3.1816e-07	1.71328e-10
3.09476e-07	1.02698e-10	3.18925e-07	1.58674e-10	3.04623e-07	2.7e-10	3.18281e-07	1.45797e-10
3.10476e-07	1.04716e-10	3.19274e-07	9.25805e-11	3.04623e-07	2.69e-10	3.18557e-07	1.04853e-11
3.10476e-07	1.03716e-10	3.1948e-07	7.13212e-11	3.04623e-07	2.77e-10	3.18942e-07	1.03999e-11
3.10476e-07	1.06716e-10	3.19853e-07	7.70483e-11	3.05623e-07	2.81e-10	3.19252e-07	2.62489e-12
3.11476e-07	1.02734e-10	3.2031e-07	6.88227e-11	3.05623e-07	2.78e-10	3.19663e-07	6.02906e-12
3.11476e-07	9.97342e-11	3.20469e-07	6.66195e-11	3.06623e-07	2.86e-10	3.19954e-07	9.96504e-12
3.11476e-07	1.16734e-10	3.20894e-07	6.44127e-11	3.06623e-07	2.89e-10	3.20194e-07	7.06873e-12
3.12476e-07	1.07752e-10	3.21226e-07	6.70783e-11	3.06623e-07	2.96e-10	3.20517e-07	7.78871e-12
3.12476e-07	1.07752e-10	3.21606e-07	6.89628e-11	3.06623e-07	2.91e-10	3.20868e-07	1.06075e-11
3.12476e-07	1.06752e-10	3.21874e-07	7.2171e-11	3.07623e-07	2.97e-10	3.21216e-07	8.00664e-12
3.13476e-07	1.10771e-10	3.22321e-07	6.78954e-11	3.07623e-07	3.02e-10	3.21651e-07	4.65599e-12
3.13476e-07	1.04771e-10	3.22656e-07	6.62134e-11	3.08623e-07	2.98e-10	3.21972e-07	7.42259e-12
3.13476e-07	1.06771e-10	3.22822e-07	7.16841e-11	3.08623e-07	3.04e-10	3.22342e-07	8.84269e-12
3.14476e-07	9.9789e-11	3.23171e-07	7.0245e-11	3.08623e-07	3.09e-10	3.22784e-07	4.08522e-12
3.14476e-07	1.04789e-10	3.23606e-07	1.20935e-11	3.09623e-07	3.12e-10	3.23003e-07	4.29846e-12
3.14476e-07	1.20789e-10	3.23912e-07	7.568e-12	3.09623e-07	3.21e-10	3.23257e-07	7.72622e-12
3.15476e-07	1.08807e-10	3.24162e-07	5.89731e-12	3.09623e-07	3.22e-10	3.23663e-07	7.21569e-12
3.15476e-07	9.58072e-11	3.24625e-07	7.82779e-12	3.10623e-07	3.35e-10	3.24062e-07	7.45787e-12
3.15476e-07	9.88072e-11	3.24991e-07	4.80528e-12	3.10623e-07	3.31e-10	3.24458e-07	2.43023e-12
3.16476e-07	9.88255e-11	3.25168e-07	5.60991e-12	3.10623e-07	3.36e-10	3.2475e-07	1.01159e-11
3.16476e-07	1.03826e-10	3.2568e-07	4.81905e-12	3.11623e-07	3.44e-10	3.25102e-07	1.18672e-12
3.16476e-07	1.02826e-10	3.2586e-07	6.07202e-12	3.11623e-07	3.41e-10	3.25367e-07	6.22703e-12
3.17476e-07	9.68438e-11	3.26209e-07	4.04024e-12	3.11623e-07	3.45e-10	3.25723e-07	7.43786e-12
3.17476e-07	9.34438e-11	3.26537e-07	5.85408e-12	3.12623e-07	3.55e-10	3.2604e-07	2.79419e-12
3.17476e-07	8.56438e-11	3.26911e-07	6.84663e-12	3.12623e-07	3.55e-10	3.2636e-07	5.46425e-12
3.18476e-07	8.8462e-11	3.2723e-07	4.93538e-12	3.12623e-07	3.22e-10	3.26715e-07	1.08265e-11
3.18476e-07	8.2262e-11	3.27499e-07	1.34189e-11	3.13623e-07	2.12e-11	3.2705e-07	5.48141e-12
3.18476e-07	8.9162e-11	3.27897e-07	5.26034e-12	3.13623e-07	1.95e-11	3.27406e-07	1.11655e-11
3.19476e-07	9.16803e-11	3.28281e-07	1.01958e-11	3.13623e-07	1.26e-11	3.2777e-07	7.52419e-12
3.19476e-07	9.38803e-11	3.28614e-07	7.75418e-12	3.14623e-07	6.09e-12	3.2805e-07	1.16121e-11
3.19476e-07	9.30803e-11	3.28938e-07	6.10067e-12	3.14623e-07	9.23e-12	3.28449e-07	4.964e-12
3.20476e-07	9.48985e-11	3.29232e-07	4.78209e-12	3.14623e-07	4.72e-12	3.28761e-07	7.58123e-12
3.20476e-07	9.02985e-11	3.29661e-07	4.43656e-12	3.15623e-07	1.3e-11	3.29071e-07	1.40522e-11
3.20476e-07	9.78985e-11	3.29938e-07	1.72662e-12	3.15623e-07	7.04e-12	3.29341e-07	2.3836e-12
3.21476e-07	9.59168e-11	3.3029e-07	4.39198e-12	3.15623e-07	6.42e-12	3.29779e-07	6.78877e-12
3.21476e-07	9.04168e-11	3.30572e-07	7.38217e-12	3.16623e-07	8.21e-12	3.30038e-07	4.69984e-12
3.21476e-07	9.79168e-11	3.30881e-07	9.08944e-12	3.16623e-07	5.07e-12	3.3047e-07	5.39257e-12
3.22476e-07	8.69351e-11	3.31071e-07	4.66899e-12	3.16623e-07	5.3e-12	3.30594e-07	1.0915e-11
3.22476e-07	8.31351e-11	3.3165e-07	2.81942e-12	3.17623e-07	3.36e-12	3.31022e-07	5.5908e-12
3.23476e-07	9.89533e-11	3.31959e-07	4.287e-12	3.17623e-07	2.27e-12	3.31469e-07	3.76484e-12
3.23476e-07	8.95533e-11	3.32156e-07	3.53365e-12	3.17623e-07	-2.05e-12	3.31769e-07	9.53858e-12
3.23476e-07	3.16533e-11	3.32594e-07	6.00967e-12	3.18623e-07	-3.3e-12	3.32137e-07	1.16005e-11
3.24476e-07	2.87158e-12	3.32887e-07	5.09129e-12	3.18623e-07	-4.14e-12	3.32325e-07	5.95507e-12
3.24476e-07	4.97158e-12	3.33383e-07	6.61936e-12	3.18623e-07	8.24e-12	3.32787e-07	9.74323e-12
3.24476e-07	6.37158e-12	3.33548e-07	6.17519e-12	3.19623e-07	5.31e-12	3.3313e-07	9.82842e-12
3.24476e-07	1.48716e-11	3.3397e-07	9.30679e-12	3.19623e-07	2.69e-12	3.33449e-07	7.28464e-12
3.25476e-07	1.52898e-11	3.34262e-07	5.5419e-12	3.19623e-07	-4.73e-13	3.33729e-07	1.0476e-11
3.25476e-07	7.28984e-12	3.34572e-07	7.80826e-12	3.20623e-07	6.24e-12	3.34131e-07	1.07957e-11
3.26476e-07	6.0081e-12	3.34928e-07	8.55205e-12	3.20623e-07	1.8e-12	3.34426e-07	6.12581e-12
3.26476e-07	8.3081e-12	3.35052e-07	1.03778e-11	3.20623e-07	1.15e-11	3.34632e-07	1.01078e-11
3.26476e-07	2.5381e-12	3.35666e-07	4.02859e-12	3.21623e-07	-6.07e-12	3.34941e-07	5.41993e-12
3.27476e-07	5.02636e-12	3.35829e-07	7.95258e-12	3.21623e-07	7.99e-13	3.35399e-07	6.27452e-12
3.27476e-07	1.34264e-11	3.36196e-07	8.34807e-12	3.21623e-07	1.43e-13	3.35701e-07	9.54824e-12
3.27476e-07	5.62636e-12	3.36448e-07	8.2354e-12	3.21623e-07	5.79e-12	3.36104e-07	8.61559e-12
3.28476e-07	1.38446e-11	3.3688e-07	8.66619e-12	3.22623e-07	-4.32e-12	3.36527e-07	6.55075e-12
3.28476e-07	1.64446e-11	3.37091e-07	6.94784e-12	3.22623e-07	8.84e-13	3.36718e-07	8.17114e-12
3.28476e-07	1.09446e-11	3.37643e-07	9.22186e-12	3.23623e-07	9.09e-12	3.37031e-07	6.05151e-12
3.29476e-07	8.96288e-12	3.37842e-07	8.54279e-12	3.23623e-07	-1.99e-12	3.37322e-07	1.11374e-11
3.29476e-07	9.66288e-12	3.38151e-07	8.99794e-12	3.23623e-07	-1.83e-12	3.37652e-07	9.97006e-12
3.29476e-07	7.16288e-12	3.38573e-07	8.65335e-12	3.23623e-07	2.23e-12	3.38064e-07	5.89907e-12
3.30476e-07	9.98114e-12	3.38877e-07	1.00469e-11	3.24623e-07	4.72e-12	3.38385e-07	1.34267e-12
3.30476e-07	8.48114e-12	3.39221e-07	1.94279e-12	3.24623e-07	-9.23e-13	3.387e-07	8.49832e-12
3.30476e-07	7.38114e-12	3.39694e-07	7.08481e-12	3.25623e-07	-9.37e-12	3.3903e-07	8.22279e-12
3.31476e-07	1.78994e-11	3.39699e-07	1.16706e-11	3.25623e-07	2.34e-12	3.39362e-07	3.65244e-12
3.31476e-07	9.2994e-12	3.40311e-07	1.00596e-11	3.25623e-07	2.76e-12	3.39699e-07	6.40089e-12
3.31476e-07	1.41994e-11	3.40675e-07	5.66478e-12	3.25623e-07	1.14e-11	3.40079e-07	3.9026e-12
3.32476e-07	3.31766e-12	3.40921e-07	1.00649e-11	3.26623e-07	-3.17e-12	3.40224e-07	3.80491e-12
3.32476e-07	1.09177e-11	3.41362e-07	1.23183e-11	3.26623e-07	2.53e-13	3.40675e-07	5.33812e-12
3.32476e-07	1.67766e-12	3.41464e-07	1.47024e-11	3.26623e-07	-3.82e-12	3.41e-07	1.06862e-11
3.33476e-07	1.29359e-11	3.41895e-07	7.88647e-12	3.27623e-07	1.53e-12	3.41355e-07	9.08047e-12
3.33476e-07	1.10359e-11	3.42378e-07	7.12332e-12	3.27623e-07	-2.11e-12	3.41682e-07	3.91181e-12
3.33476e-07	1.68359e-11	3.42593e-07	3.09854e-12	3.28623e-07	1.44e-12	3.4212e-07	6.11387e-13
3.34476e-07	1.21542e-11	3.42804e-07	1.1824e-11	3.28623e-07	-4.93e-12	3.42535e-07	6.38432e-12
3.34476e-07	1.19542e-11	3.43288e-07	1.12459e-11	3.28623e-07	-3.76e-12	3.42775e-07	9.53842e-12
3.34476e-07	2.54418e-12	3.4364e-07	9.33229e-12	3.28623e-07	-1.91e-13	3.43051e-07	6.51368e-12
3.35476e-07	3.80244e-12	3.4383e-07	7.14496e-12	3.29623e-07	-3.66e-12	3.43402e-07	7.9387e-12
3.35476e-07	1.86724e-11	3.44143e-07	8.63494e-12	3.29623e-07	-5.24e-12	3.43772e-07	5.5199e-12
3.35476e-07	1.56244e-12	3.44471e-07	1.14744e-11	3.29623e-07	-4.54e-13	3.44009e-07	7.57667e-12
3.36476e-07	3.3707e-12	3.44896e-07	6.8498e-12	3.30623e-07	-7.52e-12	3.44387e-07	9.4735e-12
3.36476e-07	6.9907e-12	3.45148e-07	5.54653e-12	3.30623e-07	-1.15e-11	3.44723e-07	4.67861e-12
3.36476e-07	5.4907e-12	3.45491e-07	9.2768e-12	3.30623e-07	-6.7e-12	3.45167e-07	7.87613e-12
3.37476e-07	4.70896e-12	3.45858e-07	1.31665e-11	3.31623e-07	-5.59e-12	3.45487e-07	7.06649e-12
3.37476e-07	7.40896e-12	3.46202e-07	7.71308e-12	3.31623e-07	-2.99e-12	3.45715e-07	3.35829e-12
3.37476e-07	1.4609e-11	3.46592e-07	1.03778e-11	3.31623e-07	-1.03e-11	3.46096e-07	7.92774e-12
3.38476e-07	6.62722e-12	3.46882e-07	7.28507e-12	3.32623e-07	-9.33e-12	3.46429e-07	5.78873e-12
3.38476e-07	9.12722e-12	3.47148e-07	9.92992e-12	3.32623e-07	6.78e-13	3.4676e-07	8.05144e-12
3.39476e-07	1.11455e-11	3.47589e-07	6.96041e-12	3.32623e-07	-6.71e-12	3.47073e-07	7.73561e-12
3.39476e-07	6.55481e-13	3.47813e-07	9.63477e-12	3.33623e-07	-1.1e-11	3.47545e-07	7.52017e-12
3.39476e-07	1.21455e-11	3.48112e-07	6.48934e-12	3.33623e-07	-2.72e-12	3.47985e-07	7.01163e-12
3.40476e-07	7.36374e-12	3.48543e-07	6.75102e-12	3.34623e-07	-2.02e-12	3.48185e-07	2.37588e-13
3.40476e-07	1.24637e-11	3.48945e-07	8.94035e-12	3.34623e-07	-3.6e-12	3.48608e-07	-1.18451e-13
3.40476e-07	1.23637e-11	3.49266e-07	6.63141e-12	3.34623e-07	-8.25e-12	3.48912e-07	5.11716e-12
3.41476e-07	-5.816e-12	3.49555e-07	6.26269e-12	3.35623e-07	-5.51e-12	3.49161e-07	-6.61784e-13
3.41476e-07	5.182e-12	3.49778e-07	1.0006e-11	3.35623e-07	-9.7e-12	3.49575e-07	6.57351e-12
3.41476e-07	3.562e-12	3.50119e-07	5.70359e-12	3.35623e-07	-6.74e-12	3.49919e-07	5.05765e-12
3.42476e-07	-3.09739e-13	3.50512e-07	6.35433e-12	3.36623e-07	-9.41e-12	3.50302e-07	5.68518e-12
3.42476e-07	-1.62974e-12	3.50866e-07	7.6664e-12	3.36623e-07	-1.2e-11	3.50549e-07	1.1674e-11
3.42476e-07	4.80026e-12	3.51091e-07	8.22468e-12	3.36623e-07	-7.9e-12	3.50866e-07	3.88941e-14
3.43476e-07	8.81852e-12	3.5144e-07	1.75127e-12	3.37623e-07	-6.01e-12	3.51228e-07	3.92757e-12
3.43476e-07	2.18521e-13	3.51779e-07	7.29734e-12	3.37623e-07	-7.24e-13	3.5152e-07	6.18708e-12
3.43476e-07	5.01852e-12	3.52134e-07	6.64662e-12	3.37623e-07	-9.02e-12	3.51895e-07	5.38086e-13
3.44476e-07	4.04678e-12	3.52626e-07	9.26917e-12	3.38623e-07	-4.96e-12	3.5219e-07	3.93882e-12
3.44476e-07	8.63678e-12	3.52865e-07	4.49319e-12	3.38623e-07	-4.2e-12	3.52524e-07	-6.78546e-13
3.44476e-07	6.73678e-12	3.53113e-07	7.24967e-12	3.38623e-07	-9.29e-12	3.52935e-07	2.03843e-12
3.45476e-07	7.75504e-12	3.5348e-07	7.18237e-12	3.39623e-07	-2.91e-12	3.53291e-07	2.34185e-12
3.45476e-07	7.65041e-13	3.53868e-07	8.24686e-12	3.39623e-07	1.73e-12	3.53615e-07	8.75658e-12
3.45476e-07	1.79504e-12	3.5415e-07	5.43026e-12	3.39623e-07	-6.42e-12	3.53923e-07	8.05764e-12
3.46476e-07	6.0733e-12	3.54347e-07	8.13638e-12	3.40623e-07	-7.42e-12	3.54267e-07	6.96898e-12
3.46476e-07	3.6733e-12	3.549e-07	8.4712e-12	3.40623e-07	-7.17e-12	3.54637e-07	7.60268e-12
3.46476e-07	7.9733e-12	3.55074e-07	1.07836e-11	3.40623e-07	-6.6e-12	3.54872e-07	8.70757e-12
3.47476e-07	1.17156e-12	3.55585e-07	1.34464e-11	3.41623e-07	2.71e-12	3.55189e-07	4.03891e-12
3.47476e-07	1.07156e-12	3.55836e-07	1.16507e-11	3.41623e-07	-4.16e-12	3.55626e-07	3.45414e-12
3.47476e-07	-2.24844e-12	3.5608e-07	6.6578e-12	3.41623e-07	-7.84e-12	3.55797e-07	5.10942e-12
3.48476e-07	4.99821e-13	3.56447e-07	8.1936e-12	3.42623e-07	-4.75e-12	3.56272e-07	2.5611e-12
3.48476e-07	1.77098e-11	3.56839e-07	8.61652e-12	3.42623e-07	-5.93e-12	3.56555e-07	7.11065e-12
3.48476e-07	1.11098e-11	3.57214e-07	8.80289e-12	3.42623e-07	-2.13e-12	3.56961e-07	9.07042e-12
3.49476e-07	8.52808e-12	3.57539e-07	9.22159e-12	3.43623e-07	-1.8e-12	3.57294e-07	3.17431e-12
3.49476e-07	1.18281e-11	3.57847e-07	1.33392e-11	3.43623e-07	-7.81e-12	3.57694e-07	1.36923e-12
3.49476e-07	3.94808e-12	3.58329e-07	7.8434e-12	3.43623e-07	-4.19e-12	3.58147e-07	7.30512e-12
3.50476e-07	7.56341e-13	3.58501e-07	8.16139e-12	3.44623e-07	-1.06e-11	3.58126e-07	4.40646e-12
3.50476e-07	1.00634e-12	3.58893e-07	9.55452e-12	3.44623e-07	-1.84e-12	3.58596e-07	2.00984e-12
3.51476e-07	1.15646e-11	3.59161e-07	5.62359e-12	3.44623e-07	-1.75e-12	3.58937e-07	4.64976e-12
3.51476e-07	1.27646e-11	3.59561e-07	5.86699e-12	3.45623e-07	-9.9e-12	3.59185e-07	6.35028e-12
3.51476e-07	8.8646e-12	3.59843e-07	2.36024e-12	3.45623e-07	-6.08e-12	3.59779e-07	6.79442e-12
3.52476e-07	1.04829e-11	3.60064e-07	6.63384e-12	3.45623e-07	-2.28e-12	3.59804e-07	7.20494e-12
3.52476e-07	6.58286e-12	3.60433e-07	4.32046e-12	3.46623e-07	1.73e-12	3.60286e-07	1.04005e-11
3.52476e-07	1.01286e-12	3.60717e-07	8.88277e-12	3.46623e-07	-9.19e-12	3.60626e-07	7.12468e-12
3.53476e-07	2.84112e-12	3.61191e-07	1.20786e-11	3.46623e-07	-1.13e-11	3.60899e-07	7.47822e-12
3.53476e-07	1.21112e-12	3.61472e-07	1.56449e-11	3.47623e-07	4.84e-13	3.61239e-07	6.8172e-12
3.53476e-07	-9.88792e-14	3.61852e-07	7.25508e-12	3.47623e-07	-1.02e-11	3.61711e-07	4.68576e-12
3.54476e-07	1.10194e-11	3.62165e-07	9.58796e-12	3.47623e-07	-4.78e-12	3.62048e-07	1.11816e-11
3.54476e-07	2.86938e-12	3.62444e-07	1.09566e-11	3.48623e-07	-2.79e-12	3.62325e-07	3.30331e-12
3.54476e-07	5.01938e-12	3.62827e-07	8.00798e-12	3.48623e-07	-6.26e-12	3.62637e-07	4.04815e-12
3.55476e-07	-1.10236e-12	3.63302e-07	1.24284e-11	3.48623e-07	-1.03e-11	3.63071e-07	-2.92844e-13
3.55476e-07	5.83764e-12	3.63428e-07	1.00367e-11	3.49623e-07	-3.63e-12	3.63396e-07	2.14972e-12
3.55476e-07	6.77641e-13	3.63802e-07	1.23273e-11	3.49623e-07	1.85e-12	3.63659e-07	4.11235e-12
3.56476e-07	1.31559e-11	3.64197e-07	1.16757e-11	3.49623e-07	-4.37e-13	3.6403e-07	9.87529e-12
3.56476e-07	1.7859e-12	3.64376e-07	9.20591e-12	3.50623e-07	2.21e-12	3.64344e-07	6.52381e-12
3.56476e-07	3.3959e-12	3.64861e-07	1.19604e-11	3.50623e-07	-2.65e-12	3.64564e-07	7.82418e-12
3.57476e-07	9.44161e-13	3.65245e-07	9.38084e-12	3.50623e-07	2.58e-12	3.6509e-07	7.68195e-12
3.57476e-07	7.37416e-12	3.65556e-07	9.52671e-12	3.51623e-07	-7.35e-13	3.6534e-07	3.47795e-12
3.57476e-07	-6.58393e-14	3.6582e-07	1.16537e-11	3.51623e-07	7.01e-13	3.65744e-07	5.12254e-12
3.58476e-07	6.89242e-12	3.66143e-07	2.57808e-12	3.51623e-07	4.79e-12	3.65958e-07	6.81297e-12
3.58476e-07	2.55242e-12	3.66552e-07	1.60911e-11	3.52623e-07	-4.71e-12	3.66305e-07	8.00523e-12
3.58476e-07	1.00924e-11	3.66822e-07	8.67232e-12	3.52623e-07	-3.09e-12	3.66625e-07	9.44379e-12
3.59476e-07	9.21068e-12	3.67149e-07	1.32568e-11	3.52623e-07	-4.58e-12	3.67074e-07	9.58491e-12
3.59476e-07	3.36068e-12	3.67623e-07	4.68933e-12	3.53623e-07	-4.43e-12	3.67314e-07	5.53651e-12
3.59476e-07	-4.89032e-12	3.67863e-07	1.06905e-11	3.53623e-07	-5.9e-12	3.67639e-07	9.10607e-12
3.60476e-07	6.62894e-12	3.68143e-07	1.27193e-11	3.53623e-07	-2.67e-12	3.68168e-07	9.19826e-12
3.60476e-07	-1.06106e-12	3.68528e-07	9.49229e-12	3.54623e-07	-3.39e-12	3.68288e-07	9.95615e-12
3.60476e-07	5.32894e-12	3.68812e-07	1.18396e-11	3.54623e-07	-4.93e-12	3.68707e-07	7.82275e-12
3.61476e-07	3.3872e-12	3.69188e-07	1.29894e-11	3.54623e-07	-2.72e-12	3.69098e-07	1.06824e-11
3.61476e-07	2.6472e-12	3.69634e-07	9.95151e-12	3.55623e-07	4.97e-12	3.69353e-07	4.97321e-12
3.62476e-07	-2.26454e-12	3.69861e-07	8.87221e-12	3.55623e-07	1.51e-12	3.6977e-07	8.0343e-13
3.62476e-07	3.12546e-12	3.70168e-07	1.34763e-11	3.55623e-07	-5.09e-12	3.70095e-07	1.72799e-12
3.62476e-07	1.19546e-12	3.70469e-07	1.16538e-11	3.56623e-07	4.74e-12	3.70536e-07	7.73369e-12
3.62476e-07	4.86546e-12	3.70908e-07	1.08574e-11	3.56623e-07	2.99e-12	3.70728e-07	5.40482e-12
3.63476e-07	1.36837e-11	3.71301e-07	1.37846e-11	3.56623e-07	2.03e-12	3.71118e-07	6.82434e-12
3.63476e-07	1.24837e-11	3.71559e-07	7.42561e-12	3.57623e-07	8.36e-12	3.71418e-07	9.60468e-12
3.63476e-07	8.38372e-12	3.71876e-07	9.69254e-12	3.57623e-07	8.12e-12	3.71806e-07	9.74551e-12
3.64476e-07	3.95198e-12	3.72287e-07	6.37615e-12	3.57623e-07	5.18e-13	3.72092e-07	8.54229e-12
3.64476e-07	7.30198e-12	3.72559e-07	7.34076e-12	3.58623e-07	6.1e-12	3.7246e-07	7.6283e-12
3.65476e-07	8.12024e-12	3.7301e-07	5.10113e-12	3.58623e-07	2.14e-13	3.72818e-07	1.03511e-11
3.65476e-07	7.72024e-12	3.73183e-07	9.07903e-12	3.58623e-07	5.94e-12	3.73094e-07	9.52158e-12
3.65476e-07	8.32024e-12	3.73593e-07	5.80923e-12	3.59623e-07	-1.73e-12	3.73545e-07	7.10498e-12
3.65476e-07	7.6024e-13	3.73888e-07	1.02589e-11	3.59623e-07	3.74e-12	3.73775e-07	6.79347e-12
3.66476e-07	3.2985e-12	3.74274e-07	1.23384e-11	3.60623e-07	3.04e-12	3.74162e-07	3.41066e-12
3.66476e-07	-1.9615e-12	3.74667e-07	1.36367e-11	3.60623e-07	3.32e-12	3.74606e-07	5.32068e-12
3.66476e-07	8.2385e-12	3.74997e-07	7.4715e-12	3.60623e-07	7.68e-12	3.74876e-07	8.0848e-12
3.67476e-07	-9.4324e-13	3.75169e-07	8.83749e-12	3.61623e-07	3.28e-12	3.75207e-07	7.9111e-12
3.67476e-07	1.15568e-11	3.75587e-07	1.12178e-11	3.61623e-07	-1.54e-12	3.75518e-07	9.47049e-12
3.68476e-07	1.6375e-11	3.76011e-07	8.75287e-12	3.61623e-07	3.95e-12	3.75902e-07	8.63956e-12
3.68476e-07	1.4375e-11	3.76178e-07	7.77862e-12	3.62623e-07	1.02e-12	3.76326e-07	5.77907e-12
3.68476e-07	1.65502e-12	3.76537e-07	1.62137e-11	3.62623e-07	1.35e-12	3.76588e-07	2.19426e-12
3.69476e-07	1.03933e-11	3.7684e-07	1.50799e-11	3.62623e-07	-2.11e-12	3.76955e-07	4.55314e-12
3.69476e-07	-1.08672e-12	3.77157e-07	1.37866e-11	3.63623e-07	2.12e-12	3.77266e-07	5.98703e-12
3.69476e-07	1.77933e-11	3.77621e-07	9.80756e-12	3.63623e-07	5.95e-12	3.77487e-07	7.95455e-12
3.70476e-07	-3.32846e-12	3.77937e-07	9.74938e-12	3.63623e-07	3.32e-12	3.77915e-07	4.97571e-12
3.70476e-07	3.68154e-12	3.78192e-07	7.45144e-12	3.64623e-07	-5.26e-12	3.78181e-07	6.77177e-12
3.70476e-07	-2.30846e-12	3.78675e-07	1.29441e-11	3.64623e-07	8.87e-12	3.78537e-07	1.18051e-11
3.71476e-07	6.4298e-12	3.79059e-07	9.00375e-12	3.64623e-07	6.53e-12	3.78878e-07	5.24751e-12
3.71476e-07	1.05298e-11	3.79237e-07	1.41805e-11	3.64623e-07	9.62e-12	3.79269e-07	3.93727e-12
3.71476e-07	1.08298e-11	3.79602e-07	1.08979e-11	3.65623e-07	6.37e-12	3.79699e-07	5.07131e-12
3.72476e-07	1.40806e-12	3.79845e-07	1.13971e-11	3.65623e-07	1.42e-11	3.7994e-07	8.35135e-12
3.72476e-07	9.94806e-12	3.80292e-07	1.07509e-11	3.66623e-07	-1.48e-12	3.80336e-07	1.73808e-13
3.72476e-07	7.84806e-12	3.80569e-07	9.59841e-12	3.66623e-07	6.3e-12	3.80689e-07	8.98231e-12
3.73476e-07	9.16632e-12	3.80984e-07	1.31406e-11	3.66623e-07	2.89e-12	3.81037e-07	6.76391e-12
3.73476e-07	1.47663e-11	3.81301e-07	7.39058e-12	3.67623e-07	4.02e-12	3.81262e-07	8.3565e-12
3.73476e-07	1.22663e-11	3.81648e-07	1.15833e-11	3.67623e-07	8.77e-12	3.81736e-07	9.47724e-12
3.74476e-07	1.44846e-11	3.82051e-07	7.97511e-12	3.67623e-07	4.31e-12	3.81844e-07	7.74405e-12
3.74476e-07	6.38458e-12	3.82352e-07	1.11991e-11	3.68623e-07	1.16e-11	3.82372e-07	2.25409e-12
3.75476e-07	1.64028e-11	3.82693e-07	1.01909e-11	3.68623e-07	6.61e-12	3.82573e-07	3.99495e-13
3.75476e-07	1.66028e-11	3.8299e-07	9.93629e-12	3.68623e-07	8.45e-12	3.82866e-07	3.65075e-12
3.75476e-07	8.70284e-12	3.83324e-07	1.01562e-11	3.69623e-07	1.28e-11	3.83264e-07	-3.45806e-13
3.75476e-07	1.64028e-11	3.83664e-07	5.67933e-12	3.69623e-07	3.67e-12	3.83668e-07	5.37228e-12
3.76476e-07	6.5211e-12	3.8393e-07	1.17587e-11	3.69623e-07	8.69e-12	3.83846e-07	-1.40006e-12
3.76476e-07	4.7511e-12	3.84321e-07	1.139e-11	3.70623e-07	4.89e-12	3.84339e-07	2.57346e-12
3.77476e-07	1.03394e-11	3.84592e-07	6.95981e-12	3.70623e-07	9.86e-12	3.84583e-07	3.95182e-12
3.77476e-07	1.24394e-11	3.84984e-07	1.15982e-11	3.70623e-07	1.65e-11	3.84982e-07	1.9284e-12
3.77476e-07	8.03936e-12	3.85371e-07	1.14262e-11	3.71623e-07	5.64e-12	3.85122e-07	3.29591e-12
3.78476e-07	1.12576e-11	3.85542e-07	1.40126e-11	3.71623e-07	1.2e-11	3.85598e-07	-6.4486e-13
3.78476e-07	2.09576e-11	3.85907e-07	9.80976e-12	3.71623e-07	6.24e-12	3.85895e-07	2.81946e-12
3.78476e-07	1.02576e-11	3.86329e-07	1.22101e-11	3.72623e-07	1.42e-12	3.86317e-07	3.73238e-12
3.79476e-07	1.38588e-12	3.86682e-07	1.36958e-11	3.72623e-07	-4.35e-12	3.86634e-07	-2.29833e-14
3.79476e-07	7.57588e-12	3.87024e-07	1.25719e-11	3.72623e-07	1.31e-11	3.86949e-07	-1.69883e-12
3.79476e-07	7.87588e-12	3.87206e-07	9.58098e-12	3.73623e-07	-1.07e-12	3.87186e-07	3.88534e-12
3.80476e-07	8.19414e-12	3.87683e-07	7.14708e-12	3.73623e-07	1.77e-12	3.87552e-07	2.50768e-12
3.80476e-07	3.81414e-12	3.87831e-07	9.26705e-12	3.73623e-07	3.36e-13	3.87954e-07	1.73518e-12
3.80476e-07	2.87414e-12	3.88334e-07	1.08752e-11	3.74623e-07	4.07e-12	3.8838e-07	4.16347e-12
3.81476e-07	6.5124e-12	3.88673e-07	9.01434e-12	3.74623e-07	2.19e-12	3.887e-07	-2.38227e-12
3.81476e-07	8.2124e-12	3.88989e-07	1.61518e-11	3.74623e-07	-4.71e-12	3.88975e-07	-1.24052e-13
3.81476e-07	6.4124e-12	3.89278e-07	6.53953e-12	3.75623e-07	-1.31e-12	3.89311e-07	6.95526e-12
3.82476e-07	7.93066e-12	3.89611e-07	1.09105e-11	3.75623e-07	6.49e-12	3.89624e-07	-1.52497e-12
3.82476e-07	6.43066e-12	3.9005e-07	1.02212e-11	3.75623e-07	-3.63e-12	3.90045e-07	5.35791e-12
3.82476e-07	4.14066e-12	3.90231e-07	9.36704e-12	3.76623e-07	-2.06e-12	3.90343e-07	4.05907e-12
3.83476e-07	1.50489e-11	3.9072e-07	1.02996e-11	3.76623e-07	-2.48e-12	3.90538e-07	3.08513e-12
3.83476e-07	3.18892e-12	3.9105e-07	1.37818e-11	3.76623e-07	-7.89e-12	3.90976e-07	6.31531e-12
3.83476e-07	1.61892e-12	3.91415e-07	1.08585e-11	3.77623e-07	-4.38e-12	3.91357e-07	2.38375e-12
3.84476e-07	-1.61282e-12	3.91755e-07	1.58259e-11	3.77623e-07	-3.16e-12	3.91775e-07	2.65591e-12
3.84476e-07	4.16718e-12	3.91995e-07	1.14787e-11	3.77623e-07	-1.23e-11	3.92009e-07	8.4646e-13
3.84476e-07	6.8718e-13	3.9234e-07	1.2284e-11	3.78623e-07	-2.41e-12	3.9229e-07	-6.23473e-13
3.85476e-07	7.88544e-12	3.92622e-07	1.3029e-11	3.78623e-07	-6.64e-12	3.92687e-07	-2.01937e-12
3.85476e-07	1.02854e-11	3.93109e-07	1.39532e-11	3.78623e-07	-2.51e-12	3.93008e-07	-1.90127e-12
3.85476e-07	2.23544e-12	3.93402e-07	1.08845e-11	3.79623e-07	-2.84e-12	3.93457e-07	-3.30295e-12
3.86476e-07	1.0537e-12	3.93652e-07	9.49757e-12	3.79623e-07	5.86e-12	3.93701e-07	1.63231e-12
3.86476e-07	-4.0943e-12	3.94176e-07	9.47301e-12	3.79623e-07	-3.77e-12	3.94055e-07	-9.02247e-13
3.87476e-07	-2.32804e-12	3.94311e-07	8.12276e-12	3.80623e-07	-3.93e-12	3.94536e-07	5.40838e-12
3.87476e-07	-2.62804e-12	3.94829e-07	7.92115e-12	3.80623e-07	1.1e-12	3.94802e-07	5.98137e-13
3.87476e-07	-1.72804e-12	3.95029e-07	1.66872e-11	3.80623e-07	-1.99e-12	3.95117e-07	6.17519e-12
3.88476e-07	6.04022e-12	3.95353e-07	9.65009e-12	3.81623e-07	-2.57e-12	3.95404e-07	2.6603e-12
3.88476e-07	5.44022e-12	3.95773e-07	9.52509e-12	3.81623e-07	2.52e-12	3.95759e-07	7.35799e-12
3.88476e-07	1.35022e-12	3.96086e-07	1.23559e-11	3.81623e-07	-6.54e-12	3.96024e-07	3.441e-12
3.89476e-07	5.35848e-12	3.96558e-07	9.32443e-12	3.82623e-07	1.45e-12	3.96596e-07	6.96647e-13
3.89476e-07	5.75848e-12	3.96765e-07	8.38405e-12	3.82623e-07	-3.61e-12	3.96882e-07	3.69912e-12
3.89476e-07	2.44848e-12	3.97191e-07	6.02679e-12	3.82623e-07	-3.25e-12	3.97095e-07	3.75631e-12
3.90476e-07	8.77674e-12	3.97509e-07	1.12908e-11	3.83623e-07	1.51e-12	3.97551e-07	5.22392e-12
3.90476e-07	2.56674e-12	3.9779e-07	6.91462e-12	3.83623e-07	-4.65e-12	3.97827e-07	1.56518e-12
3.90476e-07	8.37674e-12	3.97995e-07	7.65212e-12	3.83623e-07	4.1e-12	3.98099e-07	1.37858e-12
3.91476e-07	2.95e-13	3.98456e-07	8.47908e-12	3.84623e-07	4.52e-12	3.98526e-07	8.55906e-13
3.91476e-07	1.115e-12	3.98776e-07	9.78604e-12	3.84623e-07	-1.06e-12	3.98853e-07	1.83325e-12
3.91476e-07	4.285e-12	3.99204e-07	8.182e-12	3.84623e-07	-8.85e-13	3.99137e-07	1.39764e-12
3.92476e-07	3.92326e-12	3.99403e-07	9.72994e-12	3.85623e-07	3.6e-12	3.99614e-07	4.53461e-12
3.92476e-07	-1.22674e-12	3.99853e-07	8.8405e-12	3.85623e-07	-2.02e-12	3.99884e-07	4.11012e-12
3.92476e-07	2.21326e-12	4.00168e-07	1.19128e-11	3.86623e-07	-2.61e-12	4.00297e-07	4.33338e-12
3.93476e-07	2.25152e-12	4.00432e-07	8.05245e-12	3.86623e-07	2.94e-12	4.00491e-07	5.61039e-12
3.93476e-07	5.1152e-13	4.00782e-07	5.33449e-12	3.86623e-07	-5.89e-12	4.00867e-07	2.22374e-12
3.93476e-07	6.33152e-12	4.01082e-07	8.07766e-12	3.86623e-07	1.11e-12	4.01263e-07	6.4946e-12
3.94476e-07	4.94978e-12	4.01546e-07	6.52335e-12	3.87623e-07	1.61e-12	4.01482e-07	4.83733e-12
3.94476e-07	8.74978e-12	4.01906e-07	8.41428e-12	3.87623e-07	-3.36e-13	4.01969e-07	8.75971e-12
3.95476e-07	1.1968e-11	4.02188e-07	1.08478e-11	3.87623e-07	-1.21e-12	4.02311e-07	6.14596e-12
3.95476e-07	9.26804e-12	4.02385e-07	7.13211e-12	3.88623e-07	-2.4e-12	4.02585e-07	3.95295e-12
3.95476e-07	4.80396e-14	4.02933e-07	2.08423e-12	3.88623e-07	4.37e-12	4.02876e-07	6.83812e-12
3.96476e-07	6.9863e-12	4.03091e-07	6.97103e-12	3.88623e-07	7.34e-12	4.03364e-07	6.97644e-12
3.96476e-07	-5.737e-13	4.03427e-07	8.14364e-12	3.89623e-07	-1.1e-11	4.03697e-07	7.48052e-12
3.96476e-07	3.3963e-12	4.03788e-07	8.14668e-12	3.89623e-07	-4.86e-12	4.03936e-07	8.48738e-12
3.97476e-07	1.6456e-13	4.04123e-07	1.15249e-11	3.90623e-07	-5.35e-12	4.04319e-07	4.99381e-12
3.97476e-07	-3.6544e-13	4.04587e-07	9.83007e-12	3.90623e-07	3.1e-12	4.0455e-07	4.36353e-12
3.97476e-07	-2.68544e-12	4.04831e-07	1.04492e-11	3.90623e-07	-1.45e-12	4.04984e-07	3.21384e-12
3.98476e-07	-2.92718e-12	4.05246e-07	8.83916e-12	3.90623e-07	-4.08e-12	4.05335e-07	-3.08413e-12
3.98476e-07	-1.51718e-12	4.055e-07	8.35901e-12	3.91623e-07	-4.94e-12	4.05823e-07	2.24318e-12
3.98476e-07	-7.20718e-12	4.05682e-07	1.49073e-11	3.91623e-07	-3.68e-12	4.06058e-07	6.06197e-12
3.99476e-07	-3.1892e-13	4.06226e-07	9.35142e-12	3.92623e-07	-3.57e-12	4.06395e-07	7.70762e-12
3.99476e-07	6.84108e-12	4.06605e-07	1.27805e-11	3.92623e-07	-1.54e-13	4.06661e-07	4.93418e-12
3.99476e-07	-8.98892e-12	4.06837e-07	5.71017e-12	3.92623e-07	-5.28e-12	4.07123e-07	4.11163e-12
4.00476e-07	2.71934e-12	4.07298e-07	9.21973e-12	3.92623e-07	-4.27e-12	4.07327e-07	7.45446e-12
4.00476e-07	2.44934e-12	4.07633e-07	7.56803e-12	3.93623e-07	4.92e-12	4.07652e-07	6.17152e-12
4.00476e-07	-3.27066e-12	4.07784e-07	2.08169e-12	3.93623e-07	-4.33e-12	4.07982e-07	5.11079e-12
4.01476e-07	-1.5324e-12	4.0828e-07	8.63411e-12	3.94623e-07	-6.01e-12	4.08334e-07	4.72085e-12
4.01476e-07	7.67599e-13	4.08595e-07	7.65952e-12	3.94623e-07	-3.06e-12	4.08762e-07	-8.91783e-13
4.01476e-07	-7.24005e-14	4.0899e-07	9.46867e-12	3.94623e-07	2.9e-12	4.09113e-07	-1.00336e-12
4.02476e-07	-2.13414e-12	4.09211e-07	1.10295e-11	3.95623e-07	-1.04e-11	4.09428e-07	5.8214e-12
4.02476e-07	1.32586e-12	4.0954e-07	8.00586e-12	3.95623e-07	1.04e-11	4.09713e-07	1.76143e-12
4.03476e-07	2.54119e-13	4.09811e-07	1.23689e-12	3.95623e-07	3.98e-12	4.10106e-07	1.55126e-12
4.03476e-07	-6.03588e-12	4.10335e-07	5.63011e-12	3.96623e-07	-1.21e-12	4.10546e-07	-6.06081e-13
4.03476e-07	-2.00588e-12	4.10596e-07	-3.76257e-12	0	0	4.10853e-07	7.20147e-13
4.04476e-07	1.39238e-12	4.10853e-07	2.97368e-12	0	0	4.11231e-07	6.83972e-13
4.04476e-07	-4.46562e-12	4.1124e-07	8.72604e-13	0	0	4.11544e-07	-4.05765e-12
4.04476e-07	-2.87762e-12	4.1154e-07	2.77378e-13	0	0	4.11745e-07	3.84715e-12
4.04476e-07	5.29238e-12	4.11948e-07	-2.82244e-12	0	0	4.12017e-07	1.79948e-13
4.05476e-07	-2.43936e-12	4.12258e-07	-1.24541e-12	0	0	4.12619e-07	-4.70286e-13
4.05476e-07	7.85064e-12	4.12523e-07	-3.72438e-12	0	0	4.12956e-07	1.30527e-12
4.05476e-07	1.76064e-12	4.12955e-07	-3.69233e-12	0	0	4.13151e-07	3.62832e-12
4.06476e-07	-1.0711e-12	4.13271e-07	2.42427e-12	0	0	4.13524e-07	7.75685e-12
4.06476e-07	1.4289e-12	4.13433e-07	3.94296e-12	0	0	4.13764e-07	4.21764e-12
4.07476e-07	1.03716e-12	4.13929e-07	1.97306e-12	0	0	4.1419e-07	1.94182e-12
4.07476e-07	5.20716e-12	4.14186e-07	1.44219e-12	0	0	4.14595e-07	4.64085e-12
4.07476e-07	-3.05284e-12	4.14658e-07	3.58989e-12	0	0	4.14759e-07	1.09234e-12
4.08476e-07	-1.07446e-11	4.14945e-07	3.4917e-12	0	0	4.15176e-07	9.4446e-13
4.08476e-07	-9.17458e-12	4.15342e-07	2.10474e-12	0	0	4.15668e-07	5.48738e-13
4.08476e-07	4.23542e-12	4.15604e-07	2.15114e-12	0	0	4.16116e-07	9.78482e-12
4.09476e-07	-7.86321e-13	4.15939e-07	-8.29443e-13	0	0	4.16318e-07	5.97706e-12
4.09476e-07	-1.55632e-12	4.16253e-07	5.50021e-13	0	0	4.16572e-07	3.88683e-12
4.09476e-07	-6.42632e-12	4.16664e-07	3.09665e-12	0	0	4.16911e-07	3.41866e-12
4.10476e-07	-4.59106e-12	4.17011e-07	1.76806e-12	0	0	4.17225e-07	7.78868e-12
4.10476e-07	-2.28061e-13	4.17352e-07	4.36952e-13	0	0	4.17667e-07	-1.09689e-12
4.10476e-07	5.29194e-12	4.17524e-07	6.73467e-12	0	0	4.18056e-07	-1.85911e-12
4.11476e-07	1.3202e-12	4.17932e-07	-1.24186e-12	0	0	4.18333e-07	3.36209e-12
4.11476e-07	4.4102e-12	4.18211e-07	2.80208e-12	0	0	4.18646e-07	7.73486e-12
4.11476e-07	4.4902e-12	4.18603e-07	9.74367e-14	0	0	4.18989e-07	4.03896e-12
4.12476e-07	1.55785e-11	4.18969e-07	3.75496e-12	0	0	4.19383e-07	3.00954e-12
4.12476e-07	4.21846e-12	4.19308e-07	-5.051e-12	0	0	4.19735e-07	4.2226e-12
4.12476e-07	-1.21715e-11	4.19612e-07	-4.57441e-14	0	0	4.20006e-07	4.29163e-13
4.13476e-07	1.41672e-12	4.19949e-07	5.25229e-12	0	0	4.20479e-07	-1.00323e-12
4.13476e-07	7.89672e-12	4.20314e-07	-1.56781e-12	0	0	4.2078e-07	1.88355e-12
4.13476e-07	6.29672e-12	4.20716e-07	1.17711e-12	0	0	4.21026e-07	-3.69451e-12
4.14476e-07	-6.66502e-12	4.21054e-07	2.10861e-12	0	0	4.21272e-07	-1.17237e-12
4.14476e-07	-4.52102e-12	4.21474e-07	1.65303e-12	0	0	4.2177e-07	5.02545e-12
4.15476e-07	7.53324e-12	4.21856e-07	4.54416e-12	0	0	4.2203e-07	1.97816e-12
4.15476e-07	-1.50676e-12	4.22023e-07	4.25571e-12	0	0	4.22536e-07	6.19711e-12
4.15476e-07	-7.86761e-13	4.22473e-07	5.30953e-12	0	0	4.2277e-07	3.25026e-12
4.15476e-07	6.43239e-13	4.2267e-07	1.40526e-12	0	0	4.23003e-07	6.38866e-12
4.16476e-07	-6.1585e-12	4.23062e-07	3.8169e-12	0	0	4.23294e-07	6.92694e-12
4.16476e-07	-1.2785e-12	4.23361e-07	9.23414e-12	0	0	4.23825e-07	4.42791e-12
4.17476e-07	-1.80024e-12	4.23634e-07	1.24951e-13	0	0	4.24148e-07	-2.54921e-12
4.17476e-07	5.50976e-12	4.24038e-07	6.4492e-12	0	0	4.24578e-07	-6.22562e-13
4.17476e-07	9.59759e-13	4.24412e-07	4.84587e-12	0	0	4.24836e-07	2.14067e-12
4.18476e-07	4.21802e-12	4.24669e-07	6.79284e-12	0	0	4.25157e-07	5.90527e-12
4.18476e-07	-1.0642e-11	4.25061e-07	5.22835e-12	0	0	4.25524e-07	3.67104e-12
4.18476e-07	2.24802e-12	4.25509e-07	5.373e-12	0	0	4.258e-07	5.62021e-12
4.19476e-07	3.44628e-12	4.25739e-07	1.80287e-12	0	0	4.26081e-07	4.06237e-12
4.19476e-07	4.19628e-12	4.26123e-07	4.09316e-12	0	0	4.26524e-07	4.24905e-12
4.19476e-07	-4.44872e-12	4.26277e-07	1.02912e-12	0	0	4.26749e-07	1.06044e-11
4.20476e-07	3.86454e-12	4.26732e-07	5.3917e-12	0	0	4.27262e-07	4.02197e-12
4.20476e-07	-9.83546e-12	4.27094e-07	5.62285e-12	0	0	4.27622e-07	-1.42143e-13
4.21476e-07	3.4128e-12	4.27425e-07	6.08681e-12	0	0	4.27903e-07	3.81962e-12
4.21476e-07	-1.2572e-12	4.27748e-07	1.97866e-12	0	0	4.2839e-07	4.6681e-12
4.21476e-07	5.7428e-12	4.28181e-07	4.72531e-12	0	0	4.28642e-07	7.23048e-12
4.22476e-07	-3.96194e-12	4.28395e-07	2.98873e-12	0	0	4.28949e-07	6.81491e-12
4.22476e-07	-1.63894e-12	4.28777e-07	1.57225e-12	0	0	4.29252e-07	6.00857e-12
4.22476e-07	-2.36894e-12	4.29128e-07	3.85331e-12	0	0	4.29616e-07	8.58463e-12
4.22476e-07	4.35106e-12	4.296e-07	9.05752e-12	0	0	4.29981e-07	3.44922e-12
4.23476e-07	-7.13068e-12	4.29723e-07	1.01845e-11	0	0	4.30176e-07	2.06658e-12
4.23476e-07	-6.06068e-12	4.30112e-07	1.63546e-12	0	0	4.3053e-07	3.23193e-12
4.24476e-07	-6.92421e-13	4.30494e-07	4.67038e-12	0	0	4.30866e-07	8.47039e-13
4.24476e-07	3.14758e-12	4.3091e-07	6.45123e-12	0	0	4.31202e-07	1.34165e-12
4.24476e-07	-1.47242e-12	4.31113e-07	3.35127e-12	0	0	4.31583e-07	-6.8244e-12
4.25476e-07	-7.94161e-13	4.31445e-07	6.56518e-12	0	0	4.31935e-07	4.45726e-12
4.25476e-07	3.33584e-12	4.31765e-07	4.60604e-12	0	0	4.32263e-07	1.97275e-12
4.25476e-07	-4.94161e-13	4.32207e-07	7.98162e-12	0	0	4.32642e-07	5.32711e-12
4.26476e-07	-3.5329e-12	4.32511e-07	1.00899e-11	0	0	4.32994e-07	2.79478e-12
4.26476e-07	3.0841e-12	4.32845e-07	4.19177e-12	0	0	4.3332e-07	6.92678e-12
4.26476e-07	6.5341e-12	4.33349e-07	7.68378e-12	0	0	4.33643e-07	5.44566e-12
4.27476e-07	-4.71464e-12	4.33522e-07	7.15949e-12	0	0	4.34081e-07	7.32574e-12
4.27476e-07	-9.89764e-12	4.33888e-07	9.30906e-12	0	0	4.34349e-07	1.03646e-11
4.27476e-07	-1.41476e-11	4.34197e-07	9.94348e-13	0	0	4.34729e-07	9.03818e-12
4.28476e-07	-3.23138e-12	4.34577e-07	-2.43848e-13	0	0	4.34959e-07	2.76767e-12
4.28476e-07	-5.69381e-13	4.34876e-07	3.92319e-12	0	0	4.35365e-07	-9.55066e-13
4.28476e-07	-5.23938e-12	4.35267e-07	5.98751e-12	0	0	4.35925e-07	3.32629e-12
4.29476e-07	-1.87112e-12	4.35509e-07	5.99185e-12	0	0	4.3609e-07	9.12742e-12
4.29476e-07	4.29888e-12	4.35986e-07	6.55086e-12	0	0	4.3653e-07	6.46468e-12
4.29476e-07	-2.31121e-13	4.36256e-07	3.36833e-12	0	0	4.3681e-07	2.9535e-12
4.30476e-07	1.60714e-12	4.36709e-07	1.74132e-12	0	0	4.37019e-07	2.55613e-12
4.30476e-07	-3.62786e-12	4.36861e-07	2.74347e-12	0	0	4.37361e-07	7.20609e-12
4.30476e-07	-6.23286e-12	4.37336e-07	3.87216e-12	0	0	4.37783e-07	5.92708e-13
4.31476e-07	-5.6746e-12	4.37426e-07	9.62447e-12	0	0	4.38022e-07	4.69786e-12
4.31476e-07	-1.5646e-12	4.37893e-07	2.85628e-12	0	0	4.3853e-07	1.04363e-11
4.32476e-07	7.04366e-12	4.383e-07	1.12866e-11	0	0	4.38797e-07	2.35329e-12
4.32476e-07	7.34366e-12	4.38433e-07	4.93268e-12	0	0	4.39089e-07	3.1959e-12
4.32476e-07	3.62366e-12	4.39091e-07	5.16947e-12	0	0	4.39452e-07	9.56732e-12
4.33476e-07	-4.29308e-12	4.39287e-07	4.90614e-12	0	0	4.39886e-07	4.21983e-12
4.33476e-07	1.00619e-11	4.39735e-07	6.38692e-12	0	0	4.40125e-07	3.39538e-12
4.33476e-07	-1.24808e-12	4.40045e-07	5.87909e-12	0	0	4.4053e-07	3.05611e-12
4.34476e-07	-3.78182e-12	4.40355e-07	1.41857e-12	0	0	4.40888e-07	6.50982e-12
4.34476e-07	-5.81982e-12	4.40629e-07	4.06272e-12	0	0	4.41208e-07	6.77008e-12
4.34476e-07	1.75018e-12	4.4094e-07	2.95839e-12	0	0	4.41625e-07	6.84709e-12
4.35476e-07	8.58439e-13	4.41215e-07	8.07072e-13	0	0	4.41911e-07	7.21496e-12
4.35476e-07	-1.29516e-11	4.41715e-07	3.12922e-12	0	0	4.42199e-07	3.65702e-12
4.35476e-07	-7.13156e-12	4.41903e-07	4.98314e-12	0	0	4.42588e-07	4.81869e-12
4.36476e-07	2.4067e-12	4.42456e-07	2.30689e-12	0	0	4.42849e-07	4.25764e-12
4.36476e-07	1.07167e-11	4.42847e-07	-3.09609e-13	0	0	4.43279e-07	5.31229e-12
4.36476e-07	3.0467e-12	4.43249e-07	7.85671e-12	0	0	4.43647e-07	5.69211e-12
4.37476e-07	1.69496e-12	4.43335e-07	1.26801e-12	0	0	4.44101e-07	2.19623e-12
4.37476e-07	-7.43504e-12	4.43804e-07	-1.62475e-12	0	0	4.44385e-07	5.31132e-12
4.37476e-07	2.01496e-12	4.44139e-07	4.98401e-12	0	0	4.44707e-07	5.62563e-13
4.38476e-07	-3.49678e-12	4.4443e-07	3.39464e-12	0	0	4.45083e-07	2.77641e-12
4.38476e-07	4.46322e-12	4.44813e-07	7.58847e-12	0	0	4.45285e-07	5.79415e-12
4.38476e-07	-2.43678e-12	4.45006e-07	1.09497e-12	0	0	4.45663e-07	8.69276e-13
4.39476e-07	7.27148e-12	4.45463e-07	8.68162e-14	0	0	4.46024e-07	5.45251e-12
4.39476e-07	-3.66852e-12	4.45933e-07	1.86561e-12	0	0	4.46337e-07	7.93548e-12
4.40476e-07	-4.84726e-12	4.46057e-07	2.90361e-12	0	0	4.46727e-07	4.3883e-12
4.40476e-07	-3.10262e-13	4.46387e-07	3.88987e-12	0	0	4.47049e-07	3.40814e-12
4.40476e-07	1.07974e-12	4.46813e-07	3.24143e-12	0	0	4.47342e-07	7.07629e-12
4.41476e-07	-2.955e-12	4.47239e-07	1.36611e-12	0	0	4.47716e-07	5.92715e-12
4.41476e-07	7.508e-12	4.47616e-07	1.73019e-12	0	0	4.48093e-07	5.92924e-12
4.41476e-07	-5.902e-12	4.47737e-07	1.45602e-12	0	0	4.48304e-07	8.08355e-12
4.42476e-07	-2.33374e-12	4.48182e-07	3.29942e-12	0	0	4.48823e-07	7.47043e-12
4.42476e-07	-1.97374e-12	4.48596e-07	1.06228e-12	0	0	4.49099e-07	1.24227e-11
4.42476e-07	6.62626e-12	4.48908e-07	4.78688e-12	0	0	4.49531e-07	5.22772e-12
4.43476e-07	8.84452e-12	4.4925e-07	1.07946e-12	0	0	4.49701e-07	7.08126e-12
4.43476e-07	5.18452e-12	4.49434e-07	4.83344e-12	0	0	4.50072e-07	1.9331e-12
4.44476e-07	1.14628e-11	4.49967e-07	-3.69201e-12	0	0	4.50465e-07	2.95694e-12
4.44476e-07	1.32278e-12	4.50332e-07	3.38247e-12	0	0	4.50799e-07	8.65817e-12
4.44476e-07	-6.57222e-13	4.50604e-07	-7.99494e-13	0	0	4.51127e-07	3.78375e-12
4.45476e-07	5.61104e-12	4.50761e-07	-2.49142e-13	0	0	4.5152e-07	8.41089e-12
4.45476e-07	2.27104e-12	4.51042e-07	3.22794e-12	0	0	4.5184e-07	4.14505e-12
4.45476e-07	4.83104e-12	4.51613e-07	1.12998e-12	0	0	4.52297e-07	3.998e-12
4.46476e-07	1.3193e-12	4.51889e-07	-3.0563e-12	0	0	4.52558e-07	2.03595e-12
4.46476e-07	5.9593e-12	4.52246e-07	2.80973e-12	0	0	4.52875e-07	-3.28717e-13
4.46476e-07	-1.2507e-12	4.52735e-07	3.47546e-12	0	0	4.53307e-07	3.98331e-12
4.47476e-07	6.71756e-12	4.52921e-07	2.11603e-12	0	0	4.53657e-07	6.06595e-13
4.47476e-07	5.41756e-12	4.53222e-07	6.61601e-12	0	0	4.5406e-07	7.55794e-12
4.47476e-07	8.21756e-12	4.53589e-07	3.69645e-12	0	0	4.54454e-07	-5.48081e-13
4.48476e-07	-7.84182e-13	4.53957e-07	6.01011e-12	0	0	4.54599e-07	4.79354e-12
4.48476e-07	1.54582e-12	4.54154e-07	1.48469e-12	0	0	4.54967e-07	9.70915e-12
4.48476e-07	-5.11418e-12	4.54494e-07	-1.01268e-12	0	0	4.55362e-07	-1.18933e-12
4.49476e-07	-5.42592e-12	4.54852e-07	4.0052e-12	0	0	4.55791e-07	4.26728e-12
4.49476e-07	3.18408e-12	4.55247e-07	3.2872e-12	0	0	4.55928e-07	4.62947e-12
4.49476e-07	-5.93592e-12	4.55551e-07	5.47994e-12	0	0	4.56357e-07	8.65198e-12
4.50476e-07	-3.06566e-12	4.55959e-07	1.85861e-12	0	0	4.56649e-07	5.97899e-12
4.50476e-07	2.45234e-12	4.56238e-07	-5.97996e-13	0	0	4.57091e-07	6.03263e-12
4.50476e-07	4.83234e-12	4.56544e-07	3.40081e-12	0	0	4.57349e-07	5.51796e-12
4.51476e-07	-2.0594e-12	4.56981e-07	6.73043e-13	0	0	4.57714e-07	8.17775e-12
4.51476e-07	-4.9594e-12	4.57256e-07	3.35366e-13	0	0	4.57991e-07	6.80496e-12
4.51476e-07	-4.6784e-12	4.57555e-07	1.40008e-12	0	0	4.58453e-07	3.25001e-12
4.52476e-07	-7.11114e-12	4.58126e-07	6.58799e-13	0	0	4.58628e-07	9.15375e-12
4.52476e-07	5.99886e-12	4.58367e-07	5.63598e-12	0	0	4.59048e-07	3.83329e-12
4.53476e-07	-1.49288e-12	4.58684e-07	5.87041e-12	0	0	4.59323e-07	7.52314e-13
4.53476e-07	4.10712e-12	4.58959e-07	1.59042e-12	0	0	4.59814e-07	6.00755e-12
4.53476e-07	3.67712e-12	4.59386e-07	3.81577e-12	0	0	4.60115e-07	1.88583e-12
4.54476e-07	-2.74062e-12	4.59716e-07	2.48234e-12	0	0	4.60437e-07	2.64474e-13
4.54476e-07	1.66538e-12	4.60075e-07	1.56088e-12	0	0	4.60785e-07	1.99647e-12
4.54476e-07	-3.15362e-12	4.60497e-07	5.35327e-12	0	0	4.61078e-07	3.50853e-12
4.55476e-07	-8.63621e-14	4.60746e-07	7.84552e-13	0	0	4.6153e-07	-3.26323e-13
4.55476e-07	-6.74636e-12	4.61014e-07	-4.06582e-12	0	0	4.61944e-07	-2.88333e-12
4.55476e-07	-1.63636e-12	4.61382e-07	6.84345e-12	0	0	4.62175e-07	3.1602e-12
4.56476e-07	6.21898e-13	4.6178e-07	5.04282e-13	0	0	4.62618e-07	-4.98924e-13
4.56476e-07	2.3619e-12	4.62106e-07	3.11015e-12	0	0	4.62939e-07	3.12628e-12
4.56476e-07	6.0819e-12	4.62414e-07	7.11593e-13	0	0	4.63205e-07	5.53013e-12
4.57476e-07	1.08016e-12	4.62615e-07	4.35784e-12	0	0	4.63689e-07	5.36178e-12
4.57476e-07	3.03016e-12	4.63172e-07	-5.79469e-13	0	0	4.63968e-07	2.08977e-12
4.58476e-07	9.38418e-13	4.63438e-07	1.02821e-12	0	0	4.64287e-07	4.35918e-12
4.58476e-07	2.58418e-13	4.63731e-07	-2.37823e-12	0	0	4.64539e-07	3.48677e-12
4.58476e-07	1.02184e-11	4.64251e-07	1.31929e-12	0	0	4.64954e-07	1.0859e-12
4.58476e-07	1.00184e-11	4.64587e-07	2.3271e-12	0	0	4.65237e-07	1.45035e-12
4.59476e-07	1.09367e-11	4.64865e-07	2.1121e-12	0	0	4.65518e-07	2.00119e-13
4.59476e-07	1.43367e-11	4.65206e-07	5.83762e-14	0	0	4.65983e-07	6.4764e-12
4.60476e-07	6.75494e-12	4.65538e-07	1.94191e-12	0	0	4.66158e-07	-3.71963e-13
[truncated: 1,915 more rows]

## Sheet: Fig. 1i
	Upper panel										Lower panel
[truncated: 3,218 more rows]
