# Supplementary material for: Structural heterogeneity of the ion and lipid channel TMEM16F
Source: Nat Commun. 2024 Jan 2;15:110. doi: 10.1038/s41467-023-44377-7 (PMC10761740; doi:10.1038/s41467-023-44377-7)
Supplement: Supplementary file 7 — Source Data [file 41467_2023_44377_MOESM7_ESM.zip › Fig 2.xlsx]

## Sheet: Fig. 2b
N-N2B-16F​	WT-16F​	PR-16F​
aJ	aJ	aJ
11.2221	11.6411	29.1711
9.04976	21.2948	28.0761
11.959	20.2394	55.5827
27.8643	12.6202	24.2641
6.04387	9.37058	21.1723
6.8052	23.7155	12.721
11.4201	12.8988	14.7269
19.4641	21.5432	20.3336
41.0477	11.8188	32.359
9.03593	8.24113	24.3331
13.5034	17.7909	30.4914
7.75997	10.5379	23.1491
13.3335	11.1604	14.7456
8.3722	20.7314	10.5692
9.11886	24.45	25.2703
28.1243	26.0249	14.1506
5.81747	11.1209	14.6211
31.1366	18.9867	15.2455
21.9818	36.5272	15.3889
6.07775	5.73045	36.2867
8.82503	23.83	14.1786
19.6859	20.5959	10.2666
19.1175	29.9585	8.88516
26.3689	7.23154	35.0153
20.7251	16.8854	13.512
22.2268	24.1802	25.5423
12.9244	20.2736	25.2565
14.2739	41.3642	25.7799
20.4607	10.6258	21.3163
14.7778	14.3373	13.8428
15.466	13.2978	17.7566
10.6853	29.1815	30.3826
11.2057	20.393	21.1944
25.0917	13.4714	12.0762
22.3794	8.65629	13.0507
11.1774	17.441	21.0479
11.9792	8.50516	24.0694
14.0675	8.97728	22.1928
22.4883	12.0806	15.8883
10.9988	10.3064	22.4125
7.52643	9.06026	15.8826
27.466	8.95595	17.0121
19.387	18.6294	8.57366
7.26324	17.0448	10.844
13.8489	12.0228	18.663
11.0403	11.0312	25.7167
11.3146	12.494	44.4025
12.0969	20.0765	16.6966
14.2177	17.8845	30.9983
19.6129	22.6147	35.4076
20.6449	20.411	24.7559
11.5227	13.7519	17.86
12.2364	10.8943	21.1968
31.65	33.5525	23.4727
28.9065	13.4915	12.2465
11.2797	11.1773	25.5995
6.15759	12.8927	15.9726
10.2028	13.3338	22.8974
22.8183	19.3511	23.2029
7.16853	30.7542	20.3587
7.6554	13.0152	20.9628
22.921	19.961	11.1277
20.9142	10.2445	11.6042
25.2856	18.0649	15.4637
15.9751	18.2871	11.7096
19.3336	13.9864	9.50299
11.0037	33.0816	11.8568
22.2457	17.0645	9.5176
7.22273	16.0035
19.6561	20.9202
21.9482	27.0533
22.3362	22.0893
30.6038	18.3575
27.0203	10.4253
17.3504	43.2713
13.4146	14.4473
23.3814	11.5404
14.2497	46.4849
	23.945
	31.0709
	7.84352
	24.2797
	10.5515
	31.358
	32.8409
	14.2596
	13.9415
	12.2431
	10.8475
	11.8559
	39.2664
	29.4345
	24.4137
	16.1928
	18.1966
	21.9821
	20.7615
	14.084
	21.4124
	10.125
	21.8499

## Sheet: Fig. 2e
PR-16F(cd)			PR-16F(ld)			PR-16F(dp)
distance (nm)	height (nm)		distance (nm)	height (nm)		distance (nm)	height (nm)
0.518087	-0.493963		0.415275	0.0914773		0.413321	0.178394
1.03617	-0.494864		0.83055	0.113246		0.826641	0.215781
1.55426	-0.492983		1.24582	0.039534		1.23996	0.00166972
2.07235	-0.556595		1.6611	0.0119656		1.65328	0.204598
2.59043	-0.616615		2.07637	0.119469		2.0666	0.119611
3.10852	-0.501064		2.49165	0.133308		2.47992	-0.0788759
3.62661	-0.362953		2.90692	0.143232		2.89325	0.179035
4.14469	-0.34821		3.3222	0.253464		3.30657	-0.0380763
4.66278	-0.410916		3.73747	0.42656		3.71989	0.0106208
5.18087	-0.296647		4.15275	0.428966		4.13321	0.291243
5.69895	-0.271481		4.56802	0.249316		4.54653	0.159469
6.21704	-0.369199		4.9833	0.249293		4.95985	0.390159
6.73512	-0.479455		5.39857	0.189197		5.37317	0.287725
7.25321	-0.364855		5.81385	0.145617		5.78649	0.0998157
7.7713	-0.232757		6.22912	0.19772		6.19981	0.334534
8.28938	-0.279291		6.6444	0.196735		6.61313	0.0383216
8.80747	-0.280545		7.05967	0.0986392		7.02645	-0.126685
9.32556	-0.214496		7.47495	-0.0201734		7.43977	-0.022218
9.84364	-0.102154		7.89022	0.00829952		7.85309	-0.411947
10.3617	0.0808376		8.3055	-0.0155385		8.26641	-0.573616
10.8798	0.0650493		8.72077	-0.0518696		8.67974	-0.145277
11.3979	0.315336		9.13605	0.0132316		9.09306	-1.14467
11.916	0.894663		9.55132	0.117721		9.50638	-1.37727
12.4341	1.50274		9.9666	0.284758		9.9197	-0.792722
12.9522	1.89467		10.3819	0.43917		10.333	-0.9914
13.4702	2.27857		10.7971	0.543448		10.7463	-1.07197
13.9883	2.57894		11.2124	0.82873		11.1597	-0.139808
14.5064	2.80363		11.6277	1.10499		11.573	-0.0717484
15.0245	3.03931		12.043	1.32686		11.9863	0.0210735
15.5426	3.20024		12.4582	1.61677		12.3996	1.01936
16.0607	2.88021		12.8735	2.25598		12.8129	0.316692
16.5788	2.68092		13.2888	2.73866		13.2263	0.42687
17.0969	2.61596		13.7041	3.08135		13.6396	0.153919
17.6149	2.46508		14.1193	3.43961		14.0529	0.121517
18.133	2.19128		14.5346	3.70678		14.4662	-0.0749263
18.6511	2.23645		14.9499	2.72988		14.8795	-0.114428
19.1692	2.36622		15.3652	2.83597		15.2929	-0.114428
19.6873	2.58586		15.7804	3.06416		15.7062	0.107969
20.2054	2.91701		16.1957	3.08183		16.1195	-0.0867738
20.7235	3.22107		16.611	2.89622		16.5328	-0.122468
21.2415	3.29952		17.0263	2.50141		16.9461	-0.123819
21.7596	3.45634		17.4415	2.50347		17.3595	-0.222009
22.2777	3.43119		17.8568	2.56369		17.7728	-0.150641
22.7958	3.20513		18.2721	2.48748		18.1861	-0.0967809
23.3139	2.85277		18.6874	2.3613		18.5994	-0.127174
23.832	2.57405		19.1026	2.23792		19.0128	0.0576628
24.3501	2.34627		19.5179	1.79105		19.4261	0.165119
24.8682	2.00503		19.9332	1.26029		19.8394	0.135642
25.3862	1.43289		20.3485	0.754595
25.9043	1.20403		20.7637	0.324448
26.4224	0.965519		21.179	0.121074
26.9405	0.69686		21.5943	0.178637
27.4586	0.438338		22.0096	0.517972
27.9767	0.0642908		22.4248	0.873532
28.4948	-0.0613156		22.8401	1.01551
29.0128	-0.281982		23.2554	1.52386
29.5309	-0.266235		23.6707	1.57866
30.049	-0.408643		24.0859	1.57866
30.5671	-0.408643		24.5012	1.68211
			24.9165	1.88653
			25.3318	2.43912
			25.747	2.67308
			26.1623	2.7543
			26.5776	2.69403
			26.9929	2.7614
			27.4081	2.7561
			27.8234	2.7198
			28.2387	2.74218
			28.654	2.4961
			29.0692	2.13625
			29.4845	2.11947
			29.8998	1.75222
			30.3151	1.42924
			30.7303	1.14083
			31.1456	0.856251
			31.5609	1.36093
			31.9762	1.23489
			32.3914	1.18146
			32.8067	1.08017
			33.222	0.991631
			33.6373	0.492732
			34.0525	0.366977
			34.4678	0.192125
			34.8831	0.0498244
			35.2984	-0.0572898
			35.7136	0.274226
			36.1289	0.250011
			36.5442	0.211718
			36.9595	0.155321
			37.3747	0.179658
			37.79	0.0461108
			38.2053	0.108578
			38.6206	0.218965
			39.0358	0.258172
			39.4511	0.329733
			39.8664	0.204596
			40.2817	0.215585
