# Supplementary material for: Structural heterogeneity of the ion and lipid channel TMEM16F
Source: Nat Commun. 2024 Jan 2;15:110. doi: 10.1038/s41467-023-44377-7 (PMC10761740; doi:10.1038/s41467-023-44377-7)
Supplement: Supplementary file 7 — Source Data [file 41467_2023_44377_MOESM7_ESM.zip › Fig 3.xlsx]

## Sheet: Fig. 3a-c
Fig3a(1)/Fig3b						Fig3a(2)						Fig3a(3)/Fig3c						Representative of N2B 16F in Fig3b						Representative of N2B 16F in Fig3c
Distance(m)	Force(N)	Distance(m)	Force(N)			Distance(m)	Force(N)	Distance(m)	Force(N)			Distance(m)	Force(N)	Distance(m)	Force(N)			Distance(m)	Force(N)	Distance(m)	Force(N)			Distance(m)	Force(N)	Distance(m)	Force(N)
4.96416e-09	-1.89955e-09	4.87319e-08	-1.81756e-09			-2.61568e-09	-9.37628e-10	-3.1585e-09	-9.26338e-10			1.83108e-08	-2.23933e-09	-4.62474e-08	-2.43115e-09			-1.33029e-07	-5.45436e-10	1.82455e-07	-1.96488e-09			-1.31914e-07	-1.96488e-09	1.10601e-07	-5.45436e-10
4.62258e-09	-1.87289e-09	4.7876e-08	-1.79097e-09			-2.65768e-09	-9.03765e-10	-2.7935e-09	-8.97596e-10			1.81108e-08	-2.22501e-09	-4.62932e-08	-2.41397e-09			-1.32692e-07	-5.35946e-10	1.82746e-07	-1.96816e-09			-1.31623e-07	-1.96816e-09	1.10938e-07	-5.35946e-10
4.36032e-09	-1.85016e-09	4.68768e-08	-1.76094e-09			-2.44268e-09	-8.69125e-10	-2.6235e-09	-8.83827e-10			1.71998e-08	-2.18607e-09	-4.62276e-08	-2.40422e-09			-1.32317e-07	-5.22964e-10	1.82327e-07	-1.93282e-09			-1.32042e-07	-1.93282e-09	1.11313e-07	-5.22964e-10
4.16521e-09	-1.83077e-09	4.65993e-08	-1.74826e-09			-2.27368e-09	-8.60619e-10	-2.3335e-09	-8.67645e-10			1.70208e-08	-2.17252e-09	-4.61373e-08	-2.39615e-09			-1.32193e-07	-5.17742e-10	1.8283e-07	-1.94766e-09			-1.31539e-07	-1.94766e-09	1.11437e-07	-5.17742e-10
3.7641e-09	-1.80119e-09	4.58591e-08	-1.72444e-09			-1.95468e-09	-8.27181e-10	-2.2305e-09	-8.37424e-10			1.63068e-08	-2.14038e-09	-4.60095e-08	-2.39055e-09			-1.31852e-07	-5.10748e-10	1.82777e-07	-1.93222e-09			-1.31592e-07	-1.93222e-09	1.11778e-07	-5.10748e-10
3.40633e-09	-1.77374e-09	4.5195e-08	-1.70247e-09			-1.87568e-09	-8.10304e-10	-2.0185e-09	-8.0316e-10			1.55588e-08	-2.1071e-09	-4.61439e-08	-2.36747e-09			-1.31564e-07	-4.89957e-10	1.82791e-07	-1.92045e-09			-1.31578e-07	-1.92045e-09	1.12066e-07	-4.89957e-10
2.98197e-09	-1.74321e-09	4.47712e-08	-1.68639e-09			-1.63468e-09	-8.07145e-10	-1.9865e-09	-7.79894e-10			1.53948e-08	-2.0942e-09	-4.60983e-08	-2.3567e-09			-1.31289e-07	-4.76726e-10	1.83004e-07	-1.9195e-09			-1.31365e-07	-1.9195e-09	1.12341e-07	-4.76726e-10
2.42946e-09	-1.70613e-09	4.38305e-08	-1.65777e-09			-1.46168e-09	-7.68591e-10	-1.7515e-09	-7.44873e-10			1.46228e-08	-2.06005e-09	-4.61275e-08	-2.34066e-09			-1.3095e-07	-4.63622e-10	1.83016e-07	-1.90759e-09			-1.31353e-07	-1.90759e-09	1.1268e-07	-4.63622e-10
2.324e-09	-1.69117e-09	4.32254e-08	-1.63721e-09			-1.46668e-09	-7.62117e-10	-1.7425e-09	-7.26623e-10			1.41418e-08	-2.03602e-09	-4.59206e-08	-2.34031e-09			-1.30742e-07	-4.4415e-10	1.83372e-07	-1.91443e-09			-1.30997e-07	-1.91443e-09	1.12888e-07	-4.4415e-10
2.24095e-09	-1.67732e-09	4.27694e-08	-1.62023e-09			-1.13668e-09	-7.44039e-10	-1.4535e-09	-7.0488e-10			1.34358e-08	-2.00419e-09	-4.59931e-08	-2.32138e-09			-1.30298e-07	-4.32777e-10	1.83446e-07	-1.90597e-09			-1.30923e-07	-1.90597e-09	1.13332e-07	-4.32777e-10
1.82366e-09	-1.64694e-09	4.17525e-08	-1.58979e-09			-9.38682e-10	-7.20035e-10	-1.3065e-09	-6.77676e-10			1.30958e-08	-1.98503e-09	-4.58874e-08	-2.31432e-09			-1.29989e-07	-4.28723e-10	1.83619e-07	-1.90276e-09			-1.3075e-07	-1.90276e-09	1.13641e-07	-4.28723e-10
1.31383e-09	-1.61197e-09	4.14011e-08	-1.57544e-09			-8.18682e-10	-7.1934e-10	-1.2225e-09	-6.57896e-10			1.25858e-08	-1.96014e-09	-4.58778e-08	-2.30113e-09			-1.29896e-07	-4.10977e-10	1.8381e-07	-1.9006e-09			-1.30559e-07	-1.9006e-09	1.13734e-07	-4.10977e-10
1.32136e-09	-1.6026e-09	4.11818e-08	-1.56416e-09			-5.84682e-10	-6.82595e-10	-9.64501e-10	-6.2525e-10			1.20178e-08	-1.93309e-09	-4.5805e-08	-2.29187e-09			-1.29557e-07	-4.05108e-10	1.83794e-07	-1.88724e-09			-1.30575e-07	-1.88724e-09	1.14073e-07	-4.05108e-10
1.14866e-09	-1.58452e-09	4.03303e-08	-1.53767e-09			-3.48682e-10	-6.67112e-10	-7.30501e-10	-6.12879e-10			1.16718e-08	-1.91373e-09	-4.58304e-08	-2.27607e-09			-1.29095e-07	-3.95145e-10	1.84126e-07	-1.89275e-09			-1.30243e-07	-1.89275e-09	1.14535e-07	-3.95145e-10
6.40417e-10	-1.54964e-09	3.9569e-08	-1.51337e-09			-2.64682e-10	-6.61109e-10	-4.89501e-10	-5.88185e-10			1.07158e-08	-1.87322e-09	-4.57245e-08	-2.26902e-09			-1.28869e-07	-3.83909e-10	1.84288e-07	-1.88903e-09			-1.30081e-07	-1.88903e-09	1.14761e-07	-3.83909e-10
4.25215e-10	-1.52923e-09	3.91761e-08	-1.4979e-09			-2.66822e-11	-6.30917e-10	-3.59501e-10	-5.55213e-10			1.01798e-08	-1.84725e-09	-4.57602e-08	-2.25252e-09			-1.28492e-07	-3.67364e-10	1.84206e-07	-1.87202e-09			-1.30163e-07	-1.87202e-09	1.15138e-07	-3.67364e-10
2.95004e-11	-1.49992e-09	3.84236e-08	-1.47392e-09			2.23178e-11	-6.24606e-10	-1.53501e-10	-5.39712e-10			1.00188e-08	-1.83449e-09	-4.57012e-08	-2.24236e-09			-1.28227e-07	-3.6786e-10	1.84398e-07	-1.86996e-09			-1.29971e-07	-1.86996e-09	1.15403e-07	-3.6786e-10
-3.48556e-11	-1.48699e-09	3.75716e-08	-1.44744e-09			4.30318e-10	-6.24949e-10	3.84992e-11	-5.29096e-10			9.41479e-09	-1.80618e-09	-4.56427e-08	-2.23214e-09			-1.27896e-07	-3.54888e-10	1.84199e-07	-1.84654e-09			-1.3017e-07	-1.84654e-09	1.15734e-07	-3.54888e-10
-2.87537e-10	-1.46496e-09	3.71021e-08	-1.43012e-09			4.06318e-10	-5.8953e-10	2.13499e-10	-5.15232e-10			8.96179e-09	-1.7831e-09	-4.5667e-08	-2.2167e-09			-1.27683e-07	-3.35635e-10	1.84333e-07	-1.84129e-09			-1.30036e-07	-1.84129e-09	1.15947e-07	-3.35635e-10
-5.00879e-10	-1.44465e-09	3.61418e-08	-1.40104e-09			5.89318e-10	-5.88155e-10	3.24499e-10	-5.0192e-10			8.57879e-09	-1.76249e-09	-4.55895e-08	-2.20775e-09			-1.27433e-07	-3.26706e-10	1.84502e-07	-1.83791e-09			-1.29867e-07	-1.83791e-09	1.16197e-07	-3.26706e-10
-6.46145e-10	-1.42773e-09	3.55226e-08	-1.38015e-09			8.84318e-10	-5.52948e-10	6.86499e-10	-4.84995e-10			8.10879e-09	-1.73882e-09	-4.55633e-08	-2.19539e-09			-1.2709e-07	-3.2327e-10	1.83975e-07	-1.79663e-09			-1.30394e-07	-1.79663e-09	1.1654e-07	-3.2327e-10
-7.95503e-10	-1.4106e-09	3.4791e-08	-1.35668e-09			1.03032e-09	-5.46834e-10	6.86499e-10	-4.81385e-10			7.63979e-09	-1.71536e-09	-4.54892e-08	-2.1862e-09			-1.26707e-07	-3.15655e-10	1.84411e-07	-1.80784e-09			-1.29958e-07	-1.80784e-09	1.16923e-07	-3.15655e-10
-1.21744e-09	-1.37997e-09	3.44397e-08	-1.34221e-09			1.22632e-09	-5.42719e-10	8.04499e-10	-4.6886e-10			7.10079e-09	-1.68928e-09	-4.54613e-08	-2.17396e-09			-1.26587e-07	-2.95157e-10	1.84274e-07	-1.78787e-09			-1.30095e-07	-1.78787e-09	1.17043e-07	-2.95157e-10
-1.32746e-09	-1.36479e-09	3.39025e-08	-1.32328e-09			1.44132e-09	-5.17539e-10	1.0645e-09	-4.51546e-10			6.64079e-09	-1.66602e-09	-4.54567e-08	-2.16045e-09			-1.26186e-07	-2.91577e-10	1.84016e-07	-1.76127e-09			-1.30353e-07	-1.76127e-09	1.17444e-07	-2.91577e-10
-1.39377e-09	-1.35178e-09	3.3257e-08	-1.30176e-09			1.50032e-09	-5.09536e-10	1.3155e-09	-4.54583e-10			6.29879e-09	-1.64679e-09	-4.54176e-08	-2.14894e-09			-1.25996e-07	-2.77847e-10	1.84482e-07	-1.77408e-09			-1.29887e-07	-1.77408e-09	1.17634e-07	-2.77847e-10
-1.58405e-09	-1.33281e-09	3.24635e-08	-1.27667e-09			1.83732e-09	-5.10032e-10	1.4115e-09	-4.20995e-10			5.65579e-09	-1.61714e-09	-4.53203e-08	-2.14131e-09			-1.25546e-07	-2.68739e-10	1.84163e-07	-1.7441e-09			-1.30206e-07	-1.7441e-09	1.18084e-07	-2.68739e-10
-1.69983e-09	-1.31734e-09	3.19323e-08	-1.25787e-09			2.03232e-09	-4.93967e-10	1.7165e-09	-4.18699e-10			5.32179e-09	-1.59819e-09	-4.53941e-08	-2.12228e-09			-1.25246e-07	-2.62213e-10	1.8393e-07	-1.71887e-09			-1.30439e-07	-1.71887e-09	1.18384e-07	-2.62213e-10
-1.92322e-09	-1.29655e-09	3.15269e-08	-1.24212e-09			2.20732e-09	-4.77733e-10	1.8595e-09	-4.02571e-10			4.85579e-09	-1.57467e-09	-4.53267e-08	-2.11268e-09			-1.24953e-07	-2.54525e-10	1.84479e-07	-1.73626e-09			-1.2989e-07	-1.73626e-09	1.18677e-07	-2.54525e-10
-2.18976e-09	-1.27361e-09	3.09351e-08	-1.22201e-09			2.32132e-09	-4.80635e-10	1.9085e-09	-4.12413e-10			4.36579e-09	-1.55046e-09	-4.54087e-08	-2.0931e-09			-1.24785e-07	-2.44507e-10	1.84366e-07	-1.71758e-09			-1.30003e-07	-1.71758e-09	1.18845e-07	-2.44507e-10
-2.28248e-09	-1.25929e-09	3.06011e-08	-1.20796e-09			2.41732e-09	-4.51902e-10	2.1405e-09	-3.9998e-10			4.02179e-09	-1.53117e-09	-4.5294e-08	-2.08664e-09			-1.24373e-07	-2.32536e-10	1.84432e-07	-1.7086e-09			-1.29937e-07	-1.7086e-09	1.19257e-07	-2.32536e-10
-2.39324e-09	-1.24426e-09	2.98278e-08	-1.18336e-09			2.73732e-09	-4.42018e-10	2.3355e-09	-3.87737e-10			3.21379e-09	-1.4958e-09	-4.52488e-08	-2.07583e-09			-1.24167e-07	-2.2642e-10	1.84601e-07	-1.70531e-09			-1.29768e-07	-1.70531e-09	1.19463e-07	-2.2642e-10
-2.48215e-09	-1.23013e-09	2.94082e-08	-1.16725e-09			2.76632e-09	-4.44693e-10	2.4615e-09	-3.61231e-10			2.98479e-09	-1.48049e-09	-4.51388e-08	-2.06903e-09			-1.23768e-07	-2.08622e-10	1.84255e-07	-1.67382e-09			-1.30114e-07	-1.67382e-09	1.19862e-07	-2.08622e-10
-2.4974e-09	-1.21962e-09	2.90898e-08	-1.15359e-09			2.99732e-09	-4.18652e-10	2.5705e-09	-3.51527e-10			2.53079e-09	-1.4574e-09	-4.51422e-08	-2.05469e-09			-1.234e-07	-2.06177e-10	1.8444e-07	-1.67132e-09			-1.29929e-07	-1.67132e-09	1.2023e-07	-2.06177e-10
-2.64444e-09	-1.20261e-09	2.82249e-08	-1.1269e-09			3.24432e-09	-4.22288e-10	2.8695e-09	-3.50215e-10			1.84379e-09	-1.42638e-09	-4.50427e-08	-2.04724e-09			-1.23228e-07	-2.05384e-10	1.84432e-07	-1.65833e-09			-1.29937e-07	-1.65833e-09	1.20402e-07	-2.05384e-10
-2.62872e-09	-1.19365e-09	2.77452e-08	-1.10937e-09			3.47432e-09	-4.1006e-10	2.9425e-09	-3.34412e-10			1.57279e-09	-1.40963e-09	-4.49794e-08	-2.03734e-09			-1.22911e-07	-1.92957e-10	1.84544e-07	-1.65189e-09			-1.29825e-07	-1.65189e-09	1.20719e-07	-1.92957e-10
-2.87117e-09	-1.1719e-09	2.74698e-08	-1.09671e-09			3.52732e-09	-3.8609e-10	3.2785e-09	-3.4014e-10			8.3679e-10	-1.37674e-09	-4.49325e-08	-2.02663e-09			-1.22525e-07	-1.87564e-10	1.8465e-07	-1.64514e-09			-1.29719e-07	-1.64514e-09	1.21105e-07	-1.87564e-10
-3.02062e-09	-1.15477e-09	2.66544e-08	-1.07111e-09			3.58232e-09	-3.98696e-10	3.3425e-09	-3.25128e-10			9.7579e-10	-1.3742e-09	-4.47689e-08	-2.02343e-09			-1.22157e-07	-1.73513e-10	1.84319e-07	-1.61458e-09			-1.3005e-07	-1.61458e-09	1.21473e-07	-1.73513e-10
-3.4885e-09	-1.12209e-09	2.5944e-08	-1.04803e-09			3.85832e-09	-3.82359e-10	3.5695e-09	-3.21619e-10			3.3379e-10	-1.34459e-09	-4.47245e-08	-2.01226e-09			-1.22115e-07	-1.82341e-10	1.8461e-07	-1.61786e-09			-1.29759e-07	-1.61786e-09	1.21515e-07	-1.82341e-10
-3.22875e-09	-1.1252e-09	2.56337e-08	-1.03466e-09			4.15232e-09	-3.6165e-10	3.8115e-09	-3.05929e-10			-2.8721e-10	-1.31585e-09	-4.46625e-08	-2.00228e-09			-1.21859e-07	-1.7633e-10	1.84483e-07	-1.5984e-09			-1.29886e-07	-1.5984e-09	1.21771e-07	-1.7633e-10
-3.39764e-09	-1.10709e-09	2.49537e-08	-1.0123e-09			4.13132e-09	-3.63387e-10	3.9875e-09	-2.85468e-10			-4.1921e-10	-1.30391e-09	-4.46431e-08	-1.98947e-09			-1.21496e-07	-1.72774e-10	1.84263e-07	-1.57381e-09			-1.30106e-07	-1.57381e-09	1.22134e-07	-1.72774e-10
-3.55556e-09	-1.08954e-09	2.45609e-08	-9.96843e-10			4.38632e-09	-3.36296e-10	4.1335e-09	-2.76664e-10			-9.3421e-10	-1.27872e-09	-4.45876e-08	-1.97907e-09			-1.21166e-07	-1.61742e-10	1.84608e-07	-1.58007e-09			-1.29761e-07	-1.58007e-09	1.22464e-07	-1.61742e-10
-3.80759e-09	-1.06733e-09	2.37825e-08	-9.72136e-10			4.52232e-09	-3.44533e-10	4.4485e-09	-2.72095e-10			-1.12921e-09	-1.26459e-09	-4.45749e-08	-1.96578e-09			-1.20822e-07	-1.53545e-10	1.8452e-07	-1.56274e-09			-1.29849e-07	-1.56274e-09	1.22808e-07	-1.53545e-10
-3.70938e-09	-1.06264e-09	2.31175e-08	-9.50137e-10			4.76932e-09	-3.35146e-10	4.5055e-09	-2.43901e-10			-1.56621e-09	-1.24206e-09	-4.45148e-08	-1.95597e-09			-1.20499e-07	-1.50155e-10	1.84633e-07	-1.55634e-09			-1.29736e-07	-1.55634e-09	1.23131e-07	-1.50155e-10
-3.99517e-09	-1.03876e-09	2.28565e-08	-9.37963e-10			5.00032e-09	-3.01586e-10	4.7305e-09	-2.32426e-10			-2.00821e-09	-1.21954e-09	-4.44647e-08	-1.94521e-09			-1.20204e-07	-1.47816e-10	1.84805e-07	-1.55315e-09			-1.29564e-07	-1.55315e-09	1.23426e-07	-1.47816e-10
-4.21688e-09	-1.01805e-09	2.18862e-08	-9.08634e-10			5.18232e-09	-3.00402e-10	4.8125e-09	-2.17641e-10			-2.19321e-09	-1.20577e-09	-4.44798e-08	-1.93012e-09			-1.20059e-07	-1.46795e-10	1.84523e-07	-1.52521e-09			-1.29846e-07	-1.52521e-09	1.23571e-07	-1.46795e-10
-4.53568e-09	-9.92528e-10	2.14028e-08	-8.91004e-10			5.18332e-09	-2.80293e-10	5.0835e-09	-1.95683e-10			-2.85321e-09	-1.17552e-09	-4.44065e-08	-1.92086e-09			-1.19738e-07	-1.40527e-10	1.84976e-07	-1.53732e-09			-1.29393e-07	-1.53732e-09	1.23892e-07	-1.40527e-10
-4.56944e-09	-9.81126e-10	2.10684e-08	-8.76939e-10			5.36932e-09	-2.60345e-10	5.1125e-09	-1.76985e-10			-2.92021e-09	-1.16585e-09	-4.43047e-08	-1.91355e-09			-1.19341e-07	-1.36003e-10	1.8482e-07	-1.51627e-09			-1.29549e-07	-1.51627e-09	1.24289e-07	-1.36003e-10
-4.84137e-09	-9.57935e-10	2.034e-08	-8.53423e-10			5.83432e-09	-2.64926e-10	5.2445e-09	-1.58628e-10			-3.59621e-09	-1.13503e-09	-4.42364e-08	-1.90427e-09			-1.1905e-07	-1.25063e-10	1.84846e-07	-1.50514e-09			-1.29523e-07	-1.50514e-09	1.2458e-07	-1.25063e-10
-4.77999e-09	-9.51219e-10	1.96949e-08	-8.32026e-10			5.91932e-09	-2.43567e-10	5.6475e-09	-1.63601e-10			-4.05721e-09	-1.11184e-09	-4.41917e-08	-1.89312e-09			-1.18693e-07	-1.24821e-10	1.85326e-07	-1.51879e-09			-1.29043e-07	-1.51879e-09	1.24937e-07	-1.24821e-10
-4.75144e-09	-9.43086e-10	1.98598e-08	-8.29964e-10			6.06132e-09	-2.26865e-10	5.8005e-09	-1.50027e-10			-4.19621e-09	-1.0997e-09	-4.41977e-08	-1.87863e-09			-1.1855e-07	-1.20256e-10	1.85123e-07	-1.4951e-09			-1.29246e-07	-1.4951e-09	1.2508e-07	-1.20256e-10
-4.87476e-09	-9.2725e-10	1.9113e-08	-8.06e-10			6.36432e-09	-2.19347e-10	6.0895e-09	-1.48067e-10			-4.49221e-09	-1.08206e-09	-4.40652e-08	-1.87334e-09			-1.18157e-07	-1.20827e-10	1.85343e-07	-1.4946e-09			-1.29026e-07	-1.4946e-09	1.25473e-07	-1.20827e-10
-5.27187e-09	-8.97867e-10	1.88794e-08	-7.94368e-10			6.45832e-09	-2.23347e-10	6.2965e-09	-1.35846e-10			-4.68821e-09	-1.06792e-09	-4.39245e-08	-1.86861e-09			-1.17749e-07	-1.03929e-10	1.85658e-07	-1.49917e-09			-1.28711e-07	-1.49917e-09	1.25881e-07	-1.03929e-10
-5.2648e-09	-8.88471e-10	1.86414e-08	-7.8262e-10			6.54832e-09	-2.16665e-10	6.3035e-09	-1.44484e-10			-4.93021e-09	-1.05218e-09	-4.39878e-08	-1.85027e-09			-1.17674e-07	-1.03465e-10	1.8535e-07	-1.46983e-09			-1.29019e-07	-1.46983e-09	1.25956e-07	-1.03465e-10
-5.08001e-09	-8.87866e-10	1.76414e-08	-7.52579e-10			6.76932e-09	-2.10657e-10	6.6195e-09	-1.35947e-10			-5.44321e-09	-1.02703e-09	-4.38553e-08	-1.845e-09			-1.17185e-07	-1.00446e-10	1.85778e-07	-1.4806e-09			-1.28591e-07	-1.4806e-09	1.26445e-07	-1.00446e-10
-5.4695e-09	-8.5905e-10	1.75796e-08	-7.45075e-10			6.99232e-09	-1.903e-10	6.6645e-09	-1.07068e-10			-5.92221e-09	-1.00304e-09	-4.38742e-08	-1.82992e-09			-1.16897e-07	-8.13342e-11	1.8599e-07	-1.4797e-09			-1.28379e-07	-1.4797e-09	1.26733e-07	-8.13342e-11
-5.6275e-09	-8.41503e-10	1.73245e-08	-7.33034e-10			7.18332e-09	-1.96765e-10	6.8995e-09	-1.17828e-10			-6.15021e-09	-9.8795e-10	-4.38109e-08	-1.82002e-09			-1.16601e-07	-8.1968e-11	1.85817e-07	-1.45766e-09			-1.28552e-07	-1.45766e-09	1.27029e-07	-8.1968e-11
-5.67354e-09	-8.29468e-10	1.68451e-08	-7.15505e-10			7.37132e-09	-1.88684e-10	7.0955e-09	-9.70196e-11			-6.32921e-09	-9.74382e-10	-4.3648e-08	-1.81677e-09			-1.16264e-07	-8.83506e-11	1.86265e-07	-1.4695e-09			-1.28104e-07	-1.4695e-09	1.27366e-07	-8.83506e-11
-5.71213e-09	-8.17824e-10	1.68857e-08	-7.10459e-10			7.55532e-09	-1.76201e-10	7.1075e-09	-9.25343e-11			-6.44821e-09	-9.6291e-10	-4.36335e-08	-1.80364e-09			-1.16025e-07	-9.33095e-11	1.86348e-07	-1.46146e-09			-1.28021e-07	-1.46146e-09	1.27605e-07	-9.33095e-11
-5.9052e-09	-7.98515e-10	1.61248e-08	-6.86163e-10			7.83932e-09	-1.78563e-10	7.3335e-09	-8.65456e-11			-6.92421e-09	-9.39062e-10	-4.36409e-08	-1.78901e-09			-1.1575e-07	-7.67601e-11	1.86394e-07	-1.4514e-09			-1.27975e-07	-1.4514e-09	1.2788e-07	-7.67601e-11
-5.94231e-09	-7.86949e-10	1.54658e-08	-6.643e-10			7.70532e-09	-1.59132e-10	7.5805e-09	-7.82081e-11			-7.32421e-09	-9.1784e-10	-4.3579e-08	-1.77932e-09			-1.15325e-07	-7.42179e-11	1.8649e-07	-1.44407e-09			-1.27879e-07	-1.44407e-09	1.28305e-07	-7.42179e-11
-6.09539e-09	-7.69637e-10	1.57086e-08	-6.64237e-10			8.02932e-09	-1.60112e-10	7.6505e-09	-9.67935e-11			-7.44221e-09	-9.06556e-10	-4.3498e-08	-1.77061e-09			-1.14962e-07	-7.01633e-11	1.86632e-07	-1.43931e-09			-1.27737e-07	-1.43931e-09	1.28668e-07	-7.01633e-11
-6.03429e-09	-7.63124e-10	1.48086e-08	-6.36596e-10			8.32332e-09	-1.40865e-10	7.9655e-09	-6.69123e-11			-7.88521e-09	-8.83808e-10	-4.34645e-08	-1.75875e-09			-1.14796e-07	-6.97303e-11	1.86847e-07	-1.43845e-09			-1.27522e-07	-1.43845e-09	1.28834e-07	-6.97303e-11
-6.33737e-09	-7.38374e-10	1.42089e-08	-6.16164e-10			8.48832e-09	-1.32408e-10	8.0505e-09	-5.47906e-11			-7.92521e-09	-8.75073e-10	-4.34147e-08	-1.74794e-09			-1.14467e-07	-6.54761e-11	1.86846e-07	-1.42581e-09			-1.27523e-07	-1.42581e-09	1.29163e-07	-6.54761e-11
-6.35104e-09	-7.27965e-10	1.47675e-08	-6.23558e-10			8.64432e-09	-1.25976e-10	8.1985e-09	-4.98589e-11			-7.92121e-09	-8.67883e-10	-4.3381e-08	-1.73608e-09			-1.14195e-07	-6.21311e-11	1.87089e-07	-1.42652e-09			-1.2728e-07	-1.42652e-09	1.29435e-07	-6.21311e-11
-6.38499e-09	-7.16538e-10	1.42646e-08	-6.05458e-10			8.67932e-09	-1.25718e-10	8.3995e-09	-4.45996e-11			-8.28921e-09	-8.47736e-10	-4.32282e-08	-1.73216e-09			-1.13697e-07	-6.28266e-11	1.87265e-07	-1.42356e-09			-1.27104e-07	-1.42356e-09	1.29933e-07	-6.28266e-11
-6.35625e-09	-7.08216e-10	1.35698e-08	-5.82869e-10			8.94632e-09	-1.16767e-10	8.7195e-09	-4.35277e-11			-8.75321e-09	-8.24446e-10	-4.3156e-08	-1.72283e-09			-1.13517e-07	-5.46177e-11	1.87435e-07	-1.42022e-09			-1.26934e-07	-1.42022e-09	1.30113e-07	-5.46177e-11
-6.55778e-09	-6.88501e-10	1.37176e-08	-5.80391e-10			9.13732e-09	-1.18369e-10	8.8985e-09	-4.08179e-11			-8.62321e-09	-8.21627e-10	-4.31989e-08	-1.70617e-09			-1.13194e-07	-5.58422e-11	1.873e-07	-1.40037e-09			-1.27069e-07	-1.40037e-09	1.30436e-07	-5.58422e-11
-6.52607e-09	-6.80334e-10	1.33527e-08	-5.65607e-10			9.27832e-09	-1.30895e-10	9.0175e-09	-3.00134e-11			-9.00121e-09	-8.01175e-10	-4.30198e-08	-1.70399e-09			-1.12923e-07	-4.30333e-11	1.87547e-07	-1.40134e-09			-1.26822e-07	-1.40134e-09	1.30707e-07	-4.30333e-11
-6.48589e-09	-6.72775e-10	1.24299e-08	-5.37419e-10			9.43232e-09	-1.18945e-10	9.3445e-09	-3.2329e-11			-9.36421e-09	-7.81198e-10	-4.30082e-08	-1.69064e-09			-1.12704e-07	-3.80975e-11	1.87694e-07	-1.39674e-09			-1.26675e-07	-1.39674e-09	1.30926e-07	-3.80975e-11
-6.76452e-09	-6.49235e-10	1.27836e-08	-5.39886e-10			9.66232e-09	-1.12323e-10	9.4255e-09	-2.52321e-11			-9.86321e-09	-7.56557e-10	-4.28756e-08	-1.68537e-09			-1.12188e-07	-3.6892e-11	1.87882e-07	-1.39441e-09			-1.26487e-07	-1.39441e-09	1.31442e-07	-3.6892e-11
-6.86775e-09	-6.34396e-10	1.19817e-08	-5.14725e-10			9.80732e-09	-1.09808e-10	9.5335e-09	-2.36908e-11			-9.98621e-09	-7.45094e-10	-4.2928e-08	-1.66778e-09			-1.11843e-07	-3.62048e-11	1.8791e-07	-1.38336e-09			-1.26459e-07	-1.38336e-09	1.31787e-07	-3.62048e-11
-6.76192e-09	-6.29896e-10	1.17247e-08	-5.02535e-10			1.02373e-08	-1.04712e-10	9.7365e-09	-2.28896e-11			-1.01782e-08	-7.31083e-10	-4.27416e-08	-1.66637e-09			-1.11695e-07	-4.65013e-11	1.88011e-07	-1.37636e-09			-1.26358e-07	-1.37636e-09	1.31935e-07	-4.65013e-11
-6.72751e-09	-6.21843e-10	1.20887e-08	-5.05252e-10			1.00503e-08	-1.12938e-10	1.00215e-08	-2.17155e-11			-1.02582e-08	-7.20936e-10	-4.27443e-08	-1.65208e-09			-1.11413e-07	-3.31269e-11	1.88233e-07	-1.37589e-09			-1.26136e-07	-1.37589e-09	1.32217e-07	-3.31269e-11
-6.80312e-09	-6.08561e-10	1.16999e-08	-4.89891e-10			1.04103e-08	-9.60788e-11	1.00905e-08	-2.05659e-11			-1.05222e-08	-7.04451e-10	-4.26239e-08	-1.64599e-09			-1.11018e-07	-2.30049e-11	1.88173e-07	-1.36014e-09			-1.26196e-07	-1.36014e-09	1.32612e-07	-2.30049e-11
-6.86719e-09	-5.95659e-10	1.1257e-08	-4.73224e-10			1.05733e-08	-8.57767e-11	1.03655e-08	-1.90351e-11			-1.08052e-08	-6.8728e-10	-4.26231e-08	-1.63193e-09			-1.10716e-07	-2.42648e-11	1.8845e-07	-1.36262e-09			-1.25919e-07	-1.36262e-09	1.32914e-07	-2.42648e-11
-6.92746e-09	-5.82932e-10	1.12616e-08	-4.6744e-10			1.07483e-08	-9.54918e-11	1.04475e-08	-1.33463e-11			-1.13262e-08	-6.61988e-10	-4.26475e-08	-1.61618e-09			-1.10479e-07	-2.2526e-11	1.88532e-07	-1.35446e-09			-1.25837e-07	-1.35446e-09	1.33151e-07	-2.2526e-11
-6.58094e-09	-5.90327e-10	1.08017e-08	-4.50363e-10			1.09423e-08	-8.50997e-11	1.05615e-08	-2.03075e-11			-1.11822e-08	-6.59638e-10	-4.2502e-08	-1.61206e-09			-1.10175e-07	-1.48992e-11	1.88542e-07	-1.34249e-09			-1.25827e-07	-1.34249e-09	1.33455e-07	-1.48992e-11
-6.67357e-09	-5.76e-10	1.04655e-08	-4.36268e-10			1.11853e-08	-8.2435e-11	1.07095e-08	-1.34718e-11			-1.15062e-08	-6.4105e-10	-4.24302e-08	-1.60275e-09			-1.09777e-07	-3.25651e-11	1.88937e-07	-1.35147e-09			-1.25432e-07	-1.35147e-09	1.33853e-07	-3.25651e-11
-6.56234e-09	-5.71757e-10	1.04124e-08	-4.28972e-10			1.13173e-08	-8.70215e-11	1.10615e-08	-1.95439e-11			-1.15662e-08	-6.31612e-10	-4.22939e-08	-1.59772e-09			-1.09555e-07	-2.72719e-11	1.88882e-07	-1.33591e-09			-1.25487e-07	-1.33591e-09	1.34075e-07	-2.72719e-11
-6.66566e-09	-5.56897e-10	9.77905e-09	-4.07728e-10			1.14723e-08	-8.16802e-11	1.13025e-08	-1.5553e-11			-1.18982e-08	-6.12762e-10	-4.22438e-08	-1.58693e-09			-1.09233e-07	-2.06882e-11	1.88804e-07	-1.31914e-09			-1.25565e-07	-1.31914e-09	1.34397e-07	-2.06882e-11
-6.70956e-09	-5.4518e-10	9.61665e-09	-3.97808e-10			1.15463e-08	-7.34167e-11	1.13935e-08	-1.39218e-11			-1.21452e-08	-5.96867e-10	-4.22023e-08	-1.57559e-09			-1.08991e-07	-2.12669e-11	1.89256e-07	-1.33125e-09			-1.25113e-07	-1.33125e-09	1.34639e-07	-2.12669e-11
-6.70909e-09	-5.35473e-10	9.67876e-09	-3.93282e-10			1.19883e-08	-8.72905e-11	1.15445e-08	-1.04473e-11			-1.18502e-08	-5.99736e-10	-4.22284e-08	-1.55973e-09			-1.0856e-07	-2.59604e-11	1.89031e-07	-1.30645e-09			-1.25338e-07	-1.30645e-09	1.3507e-07	-2.59604e-11
-6.81158e-09	-5.2065e-10	9.18874e-09	-3.75612e-10			1.19743e-08	-7.41774e-11	1.16345e-08	-5.87593e-12			-1.21462e-08	-5.82253e-10	-4.20286e-08	-1.55894e-09			-1.08385e-07	-1.83338e-11	1.89227e-07	-1.30457e-09			-1.25142e-07	-1.30457e-09	1.35245e-07	-1.83338e-11
-6.63851e-09	-5.19473e-10	9.14835e-09	-3.68611e-10			1.21343e-08	-8.47721e-11	1.19205e-08	-1.20169e-11			-1.23892e-08	-5.66477e-10	-4.19921e-08	-1.54756e-09			-1.07917e-07	-1.96714e-11	1.89341e-07	-1.29817e-09			-1.25028e-07	-1.29817e-09	1.35713e-07	-1.96714e-11
-6.84515e-09	-4.99512e-10	9.19654e-09	-3.63752e-10			1.23293e-08	-7.92984e-11	1.21555e-08	-1.44867e-11			-1.24402e-08	-5.5737e-10	-4.18865e-08	-1.54048e-09			-1.07693e-07	-1.11989e-11	1.89095e-07	-1.27218e-09			-1.25274e-07	-1.27218e-09	1.35937e-07	-1.11989e-11
-7.07849e-09	-4.78431e-10	8.74545e-09	-3.46884e-10			1.25833e-08	-6.84264e-11	1.23115e-08	-9.02048e-12			-1.28912e-08	-5.34358e-10	-4.17393e-08	-1.53619e-09			-1.074e-07	-2.33854e-11	1.89452e-07	-1.27914e-09			-1.24917e-07	-1.27914e-09	1.3623e-07	-2.33854e-11
-6.95582e-09	-4.7474e-10	8.63206e-09	-3.38142e-10			1.25833e-08	-7.11334e-11	1.24805e-08	2.82989e-12			-1.29002e-08	-5.2673e-10	-4.16946e-08	-1.52503e-09			-1.0693e-07	-2.11628e-11	1.89284e-07	-1.25739e-09			-1.25085e-07	-1.25739e-09	1.367e-07	-2.11628e-11
-6.87519e-09	-4.69e-10	8.29986e-09	-3.2426e-10			1.29163e-08	-5.65649e-11	1.27085e-08	4.97756e-12			-1.29442e-08	-5.18001e-10	-4.16056e-08	-1.51687e-09			-1.06899e-07	-1.21517e-11	1.89341e-07	-1.24796e-09			-1.25028e-07	-1.24796e-09	1.36731e-07	-1.21517e-11
-6.77856e-09	-4.64033e-10	8.45599e-09	-3.21994e-10			1.31893e-08	-5.0721e-11	1.28325e-08	7.55579e-12			-1.32382e-08	-5.00446e-10	-4.16143e-08	-1.50246e-09			-1.06494e-07	-1.30517e-11	1.89413e-07	-1.23932e-09			-1.24956e-07	-1.23932e-09	1.37136e-07	-1.30517e-11
-6.63004e-09	-4.61634e-10	8.29261e-09	-3.12038e-10			1.33823e-08	-5.64297e-11	1.30865e-08	3.7568e-12			-1.33142e-08	-4.90456e-10	-4.14984e-08	-1.49605e-09			-1.06204e-07	-1.3251e-11	1.89403e-07	-1.22626e-09			-1.24966e-07	-1.22626e-09	1.37426e-07	-1.3251e-11
-6.67506e-09	-4.4966e-10	8.11816e-09	-3.01829e-10			1.34763e-08	-3.30371e-11	1.31615e-08	8.25309e-12			-1.34632e-08	-4.77953e-10	-4.14671e-08	-1.48404e-09			-1.05836e-07	-7.24903e-12	1.89561e-07	-1.2223e-09			-1.24808e-07	-1.2223e-09	1.37794e-07	-7.24903e-12
-6.80916e-09	-4.33292e-10	8.07974e-09	-2.94887e-10			1.36783e-08	-4.8527e-11	1.33055e-08	7.22031e-13			-1.36342e-08	-4.64644e-10	-4.14064e-08	-1.47399e-09			-1.05479e-07	-1.83659e-11	1.89516e-07	-1.20728e-09			-1.24853e-07	-1.20728e-09	1.38151e-07	-1.83659e-11
-6.79158e-09	-4.24603e-10	7.95379e-09	-2.85962e-10			1.38873e-08	-4.35874e-11	1.37605e-08	1.21964e-11			-1.36662e-08	-4.56348e-10	-4.13475e-08	-1.46379e-09			-1.05209e-07	-1.89472e-11	1.89589e-07	-1.19874e-09			-1.2478e-07	-1.19874e-09	1.38421e-07	-1.89472e-11
-6.71458e-09	-4.18676e-10	8.06847e-09	-2.82688e-10			1.40853e-08	-3.74921e-11	1.38545e-08	-2.52248e-12			-1.34312e-08	-4.57171e-10	-4.13449e-08	-1.44986e-09			-1.04814e-07	-6.51675e-12	1.8984e-07	-1.19985e-09			-1.24529e-07	-1.19985e-09	1.38816e-07	-6.51675e-12
-6.58643e-09	-4.15278e-10	7.96198e-09	-2.74111e-10			1.44133e-08	-3.56837e-11	1.39535e-08	-1.23577e-11			-1.36812e-08	-4.41141e-10	-4.12956e-08	-1.43904e-09			-1.04602e-07	-1.49242e-11	1.89404e-07	-1.1635e-09			-1.24965e-07	-1.1635e-09	1.39028e-07	-1.49242e-11
-6.74546e-09	-3.97661e-10	7.92818e-09	-2.67281e-10			1.44373e-08	-2.05487e-11	1.41175e-08	1.0562e-11			-1.38022e-08	-4.2957e-10	-4.12465e-08	-1.42849e-09			-1.0432e-07	-3.06842e-12	1.89753e-07	-1.17003e-09			-1.24616e-07	-1.17003e-09	1.3931e-07	-3.06842e-12
-6.68863e-09	-3.90733e-10	7.77092e-09	-2.57472e-10			1.45633e-08	-4.63404e-11	1.43855e-08	2.84414e-12			-1.43672e-08	-4.02625e-10	-4.11622e-08	-1.42e-09			-1.04038e-07	-8.29181e-13	1.89813e-07	-1.16065e-09			-1.24556e-07	-1.16065e-09	1.39592e-07	-8.29181e-13
-6.71421e-09	-3.79923e-10	7.57608e-09	-2.46897e-10			1.47583e-08	-5.48147e-11	1.46385e-08	1.14302e-11			-1.40522e-08	-4.06373e-10	-4.10874e-08	-1.41086e-09			-1.03919e-07	-5.91171e-12	1.89694e-07	-1.14165e-09			-1.24675e-07	-1.14165e-09	1.39711e-07	-5.91171e-12
-6.61888e-09	-3.74907e-10	7.79037e-09	-2.46023e-10			1.48623e-08	-2.6478e-11	1.47685e-08	2.74107e-12			-1.41642e-08	-3.95128e-10	-4.09412e-08	-1.4065e-09			-1.03566e-07	-7.64531e-12	1.90103e-07	-1.15141e-09			-1.24266e-07	-1.15141e-09	1.40063e-07	-7.64531e-12
-6.57071e-09	-3.67534e-10	7.82678e-09	-2.40872e-10			1.50893e-08	-3.85366e-11	1.48795e-08	1.31061e-11			-1.44312e-08	-3.78538e-10	-4.08566e-08	-1.398e-09			-1.03085e-07	-2.09849e-12	1.8989e-07	-1.12728e-09			-1.24479e-07	-1.12728e-09	1.40545e-07	-2.09849e-12
-6.31022e-09	-3.70684e-10	7.70546e-09	-2.31932e-10			1.53713e-08	-3.79568e-11	1.50935e-08	1.15626e-11			-1.46672e-08	-3.62985e-10	-4.07702e-08	-1.38995e-09			-1.02712e-07	-1.0826e-11	1.89769e-07	-1.10812e-09			-1.246e-07	-1.10812e-09	1.40917e-07	-1.0826e-11
-6.23554e-09	-3.64632e-10	7.33889e-09	-2.17107e-10			1.55493e-08	-3.92117e-11	1.52465e-08	-3.05698e-12			-1.47902e-08	-3.5137e-10	-4.07829e-08	-1.375e-09			-1.02514e-07	-2.87202e-12	1.90299e-07	-1.12441e-09			-1.2407e-07	-1.12441e-09	1.41116e-07	-2.87202e-12
-6.3303e-09	-3.50198e-10	7.32763e-09	-2.10942e-10			1.57143e-08	-3.96763e-11	1.53025e-08	2.7495e-12			-1.46512e-08	-3.4897e-10	-4.07401e-08	-1.36373e-09			-1.02275e-07	4.54017e-13	1.90006e-07	-1.09585e-09			-1.24363e-07	-1.09585e-09	1.41355e-07	4.54017e-13
-6.26679e-09	-3.43597e-10	7.86094e-09	-2.17724e-10			1.59483e-08	-3.76405e-11	1.54735e-08	7.65979e-12			-1.49812e-08	-3.30186e-10	-4.05829e-08	-1.3601e-09			-1.01906e-07	7.01653e-13	1.89985e-07	-1.08214e-09			-1.24384e-07	-1.08214e-09	1.41724e-07	7.01653e-13
-5.9849e-09	-3.48005e-10	7.65233e-09	-2.06692e-10			1.60623e-08	-3.79607e-11	1.58075e-08	-1.78725e-12			-1.49172e-08	-3.2508e-10	-4.05369e-08	-1.34906e-09			-1.01469e-07	5.4799e-13	1.90139e-07	-1.07802e-09			-1.2423e-07	-1.07802e-09	1.42161e-07	5.4799e-13
-6.09055e-09	-3.3302e-10	7.249e-09	-1.90984e-10			1.60523e-08	-3.76988e-11	1.60995e-08	-7.3776e-12			-1.49472e-08	-3.16657e-10	-4.03832e-08	-1.34517e-09			-1.01327e-07	6.11495e-13	1.89894e-07	-1.0522e-09			-1.24475e-07	-1.0522e-09	1.42303e-07	6.11495e-13
-6.01978e-09	-3.26788e-10	7.02688e-09	-1.79618e-10			1.65363e-08	-2.63828e-11	1.61305e-08	3.22545e-12			-1.48692e-08	-3.12042e-10	-4.02936e-08	-1.33703e-09			-1.00972e-07	4.47166e-12	1.90233e-07	-1.05806e-09			-1.24136e-07	-1.05806e-09	1.42658e-07	4.47166e-12
-5.83926e-09	-3.25979e-10	7.14049e-09	-1.76328e-10			1.65263e-08	-1.50959e-11	1.63025e-08	-4.71236e-12			-1.47662e-08	-3.0826e-10	-4.02363e-08	-1.32704e-09			-1.00592e-07	1.48682e-12	1.90193e-07	-1.04332e-09			-1.24176e-07	-1.04332e-09	1.43037e-07	1.48682e-12
-5.71055e-09	-3.2261e-10	6.70229e-09	-1.59784e-10			1.68723e-08	-1.16817e-11	1.66385e-08	-1.62305e-11			-1.46382e-08	-3.0535e-10	-4.00618e-08	-1.32455e-09			-1.00333e-07	1.13619e-11	1.90244e-07	-1.03352e-09			-1.24125e-07	-1.03352e-09	1.43297e-07	1.13619e-11
-5.76961e-09	-3.10132e-10	6.91991e-09	-1.59111e-10			1.70033e-08	-2.19134e-11	1.67865e-08	-4.34079e-12			-1.45872e-08	-2.9991e-10	-4.01082e-08	-1.30734e-09			-1.00082e-07	-1.35773e-12	1.90538e-07	-1.03701e-09			-1.23831e-07	-1.03701e-09	1.43548e-07	-1.35773e-12
-5.72832e-09	-3.02433e-10	6.65592e-09	-1.46743e-10			1.72043e-08	-1.20534e-11	1.68835e-08	-2.07989e-12			-1.45742e-08	-2.93048e-10	-3.99453e-08	-1.30408e-09			-9.97783e-08	-9.44732e-13	1.90328e-07	-1.01295e-09			-1.24041e-07	-1.01295e-09	1.43851e-07	-9.44732e-13
-5.63001e-09	-2.97563e-10	6.7132e-09	-1.42097e-10			1.71903e-08	-4.55041e-12	1.71945e-08	1.66556e-12			-1.46752e-08	-2.82193e-10	-3.97948e-08	-1.3e-09			-9.94258e-08	7.96371e-13	1.90712e-07	-1.0214e-09			-1.23657e-07	-1.0214e-09	1.44204e-07	7.96371e-13
-5.70376e-09	-2.84158e-10	6.95252e-09	-1.41828e-10			1.75073e-08	-1.03102e-11	1.72275e-08	3.30049e-12			-1.49522e-08	-2.65229e-10	-3.98483e-08	-1.28261e-09			-9.91648e-08	-3.18325e-12	1.90807e-07	-1.01401e-09			-1.23562e-07	-1.01401e-09	1.44465e-07	-3.18325e-12
-5.36794e-09	-2.91034e-10	6.77938e-09	-1.31636e-10			1.78463e-08	-6.79351e-12	1.74795e-08	8.86669e-12			-1.49572e-08	-2.57702e-10	-3.97488e-08	-1.27514e-09			-9.87808e-08	8.05941e-12	1.90566e-07	-9.88351e-10			-1.23803e-07	-9.88351e-10	1.44849e-07	8.05941e-12
-5.34832e-09	-2.82258e-10	6.82515e-09	-1.26842e-10			1.78503e-08	-1.9127e-12	1.76945e-08	5.89313e-12			-1.45802e-08	-2.63567e-10	-3.96101e-08	-1.27027e-09			-9.85128e-08	8.20172e-12	1.90974e-07	-9.97939e-10			-1.23395e-07	-9.97939e-10	1.45117e-07	8.20172e-12
-5.32544e-09	-2.73644e-10	7.04597e-09	-1.26126e-10			1.80723e-08	-2.34739e-12	1.77195e-08	7.42559e-12			-1.50932e-08	-2.38442e-10	-3.94998e-08	-1.26349e-09			-9.82968e-08	1.32814e-11	1.91034e-07	-9.88733e-10			-1.23335e-07	-9.88733e-10	1.45333e-07	1.32814e-11
-5.06913e-09	-2.76778e-10	6.8178e-09	-1.14616e-10			1.81793e-08	-9.59711e-12	1.79145e-08	4.6873e-12			-1.51582e-08	-2.28815e-10	-3.93886e-08	-1.25679e-09			-9.78828e-08	8.92929e-12	1.90973e-07	-9.72789e-10			-1.23396e-07	-9.72789e-10	1.45747e-07	8.92929e-12
-4.99045e-09	-2.70932e-10	6.78697e-09	-1.07856e-10			1.84563e-08	-1.48003e-11	1.82735e-08	8.49369e-12			-1.48842e-08	-2.3099e-10	-3.92691e-08	-1.25065e-09			-9.76173e-08	-2.10406e-12	1.91339e-07	-9.80223e-10			-1.2303e-07	-9.80223e-10	1.46012e-07	-2.10406e-12
-4.96032e-09	-2.62687e-10	7.0583e-09	-1.08355e-10			1.85823e-08	-2.0317e-11	1.83535e-08	4.38471e-12			-1.51452e-08	-2.14576e-10	-3.92036e-08	-1.24089e-09			-9.72318e-08	-4.26979e-12	1.91274e-07	-9.64119e-10			-1.23095e-07	-9.64119e-10	1.46398e-07	-4.26979e-12
-4.92182e-09	-2.54836e-10	6.86939e-09	-9.79207e-11			1.86563e-08	-1.74996e-11	1.86355e-08	-3.48202e-12			-1.47762e-08	-2.20195e-10	-3.91007e-08	-1.23392e-09			-9.70668e-08	6.58631e-12	1.91499e-07	-9.63834e-10			-1.2287e-07	-9.63834e-10	1.46563e-07	6.58631e-12
-5.06011e-09	-2.38259e-10	6.7693e-09	-8.94848e-11			1.88783e-08	-7.98831e-12	1.86645e-08	-9.02284e-12			-1.50502e-08	-2.03347e-10	-3.91072e-08	-1.2194e-09			-9.66358e-08	-1.43972e-12	1.91742e-07	-9.64541e-10			-1.22627e-07	-9.64541e-10	1.46994e-07	-1.43972e-12
-4.63808e-09	-2.49593e-10	7.24936e-09	-9.49997e-11			1.90433e-08	3.31416e-12	1.90375e-08	2.07771e-12			-1.47302e-08	-2.07084e-10	-3.89253e-08	-1.2174e-09			-9.63998e-08	-7.73584e-12	1.91581e-07	-9.43207e-10			-1.22788e-07	-9.43207e-10	1.4723e-07	-7.73584e-12
-4.22125e-09	-2.60479e-10	6.75269e-09	-7.70432e-11			1.91643e-08	-5.35561e-12	1.91385e-08	-9.71764e-12			-1.45952e-08	-2.04423e-10	-3.89275e-08	-1.20314e-09			-9.60968e-08	-5.94473e-12	1.91863e-07	-9.46029e-10			-1.22506e-07	-9.46029e-10	1.47533e-07	-5.94473e-12
-4.03665e-09	-2.59855e-10	7.3236e-09	-8.4734e-11			1.94173e-08	-5.32481e-12	1.92785e-08	-3.86439e-13			-1.43112e-08	-2.06928e-10	-3.87788e-08	-1.19893e-09			-9.57878e-08	-9.67327e-13	1.91618e-07	-9.20096e-10			-1.22751e-07	-9.20096e-10	1.47842e-07	-9.67327e-13
-4.1994e-09	-2.42068e-10	7.65364e-09	-8.67623e-11			1.96683e-08	8.19554e-12	1.94495e-08	-1.14582e-11			-1.44022e-08	-1.96581e-10	-3.87492e-08	-1.18709e-09			-9.53798e-08	-6.60332e-12	1.92029e-07	-9.29967e-10			-1.2234e-07	-9.29967e-10	1.4825e-07	-6.60332e-12
-3.9363e-09	-2.4534e-10	7.7644e-09	-8.3405e-11			1.98283e-08	-1.09881e-11	1.96365e-08	-6.42494e-12			-1.41362e-08	-1.98463e-10	-3.87054e-08	-1.17591e-09			-9.49658e-08	-6.52301e-12	1.9221e-07	-9.27244e-10			-1.22159e-07	-9.27244e-10	1.48664e-07	-6.52301e-12
-3.68669e-09	-2.4794e-10	7.88892e-09	-8.03764e-11			2.00903e-08	-3.25641e-12	1.97685e-08	-3.04224e-12			-1.43592e-08	-1.83357e-10	-3.85983e-08	-1.16891e-09			-9.47568e-08	-1.22411e-11	1.92338e-07	-9.21616e-10			-1.22031e-07	-9.21616e-10	1.48873e-07	-1.22411e-11
-3.7915e-09	-2.33011e-10	7.56849e-09	-6.66496e-11			2.01373e-08	-4.81761e-12	2.00835e-08	-7.66804e-12			-1.40902e-08	-1.85375e-10	-3.83962e-08	-1.16827e-09			-9.45938e-08	-1.06692e-11	1.92467e-07	-9.161e-10			-1.21902e-07	-9.161e-10	1.49036e-07	-1.06692e-11
-3.55658e-09	-2.35093e-10	7.69088e-09	-6.35739e-11			2.04513e-08	-3.40411e-12	2.01575e-08	8.10729e-12			-1.42582e-08	-1.72199e-10	-3.83068e-08	-1.16014e-09			-9.43468e-08	-2.16317e-13	1.92575e-07	-9.09442e-10			-1.21794e-07	-9.09442e-10	1.49283e-07	-2.16317e-13
-3.55351e-09	-2.25491e-10	7.67759e-09	-5.72383e-11			2.04723e-08	3.24625e-12	2.01535e-08	4.22756e-12			-1.38322e-08	-1.79615e-10	-3.81445e-08	-1.15682e-09			-9.39508e-08	-1.41117e-13	1.925e-07	-8.92795e-10			-1.21869e-07	-8.92795e-10	1.49679e-07	-1.41117e-13
-3.66911e-09	-2.10037e-10	8.20165e-09	-6.37939e-11			2.06803e-08	-1.03353e-11	2.04295e-08	-1.19979e-12			-1.38182e-08	-1.72766e-10	-3.82219e-08	-1.13756e-09			-9.35528e-08	-2.85649e-13	1.93041e-07	-9.09794e-10			-1.21328e-07	-9.09794e-10	1.50077e-07	-2.85649e-13
-3.46274e-09	-2.10506e-10	7.80271e-09	-4.83127e-11			2.09263e-08	2.62596e-12	2.08145e-08	-4.11989e-13			-1.38782e-08	-1.63484e-10	-3.81804e-08	-1.1265e-09			-9.32558e-08	-3.70005e-12	1.93006e-07	-8.95341e-10			-1.21363e-07	-8.95341e-10	1.50374e-07	-3.70005e-12
-3.69534e-09	-1.89251e-10	8.24079e-09	-5.28177e-11			2.10853e-08	2.24312e-12	2.09485e-08	8.19581e-13			-1.37782e-08	-1.59602e-10	-3.80607e-08	-1.12036e-09			-9.29953e-08	-3.71996e-12	1.93054e-07	-8.85424e-10			-1.21315e-07	-8.85424e-10	1.50634e-07	-3.71996e-12
-3.26363e-09	-2.00865e-10	8.67231e-09	-5.71533e-11			2.12873e-08	-2.83074e-12	2.10375e-08	2.62399e-12			-1.38522e-08	-1.49682e-10	-3.79135e-08	-1.11606e-09			-9.26633e-08	3.14067e-12	1.93478e-07	-8.95904e-10			-1.20891e-07	-8.95904e-10	1.50966e-07	3.14067e-12
-3.21936e-09	-1.93323e-10	8.34167e-09	-4.31925e-11			2.13593e-08	-5.88271e-12	2.13215e-08	1.51141e-13			-1.36872e-08	-1.48061e-10	-3.77954e-08	-1.10981e-09			-9.24128e-08	-4.02374e-13	1.93284e-07	-8.72742e-10			-1.21085e-07	-8.72742e-10	1.51217e-07	-4.02374e-13
-3.16161e-09	-1.86637e-10	8.24328e-09	-3.48048e-11			2.18373e-08	-1.0067e-11	2.14425e-08	-1.51835e-11			-1.35502e-08	-1.45461e-10	-3.77535e-08	-1.0985e-09			-9.19978e-08	2.21642e-12	1.93816e-07	-8.89213e-10			-1.20553e-07	-8.89213e-10	1.51632e-07	2.21642e-12
-3.01923e-09	-1.83924e-10	8.44898e-09	-3.38512e-11			2.19473e-08	-1.33806e-12	2.17545e-08	5.51292e-12			-1.36962e-08	-1.33207e-10	-3.76019e-08	-1.09476e-09			-9.16928e-08	4.45479e-12	1.93901e-07	-8.81327e-10			-1.20468e-07	-8.81327e-10	1.51937e-07	4.45479e-12
-2.75817e-09	-1.87099e-10	8.60218e-09	-3.15011e-11			2.19143e-08	5.47706e-12	2.17935e-08	3.11847e-12			-1.35092e-08	-1.3235e-10	-3.75884e-08	-1.08156e-09			-9.15778e-08	3.46693e-12	1.93689e-07	-8.57231e-10			-1.2068e-07	-8.57231e-10	1.52052e-07	3.46693e-12
-2.90084e-09	-1.70299e-10	8.99128e-09	-3.48302e-11			2.23593e-08	-5.45911e-12	2.20745e-08	8.42779e-12			-1.35152e-08	-1.24792e-10	-3.76055e-08	-1.06632e-09			-9.11563e-08	7.95018e-13	1.942e-07	-8.72481e-10			-1.20169e-07	-8.72481e-10	1.52473e-07	7.95018e-13
-2.74376e-09	-1.68322e-10	8.77171e-09	-2.35374e-11			2.23943e-08	-3.48481e-12	2.20555e-08	1.2188e-11			-1.29782e-08	-1.36059e-10	-3.75077e-08	-1.05871e-09			-9.06933e-08	-2.06017e-12	1.9429e-07	-8.64874e-10			-1.20079e-07	-8.64874e-10	1.52936e-07	-2.06017e-12
-2.61151e-09	-1.65316e-10	9.49828e-09	-3.49634e-11			2.25883e-08	-1.54235e-12	2.22665e-08	2.56073e-12			-1.32212e-08	-1.20286e-10	-3.73868e-08	-1.05266e-09			-9.04458e-08	-4.63265e-13	1.94229e-07	-8.48983e-10			-1.2014e-07	-8.48983e-10	1.53184e-07	-4.63265e-13
-2.32824e-09	-1.696e-10	9.29778e-09	-2.42478e-11			2.28673e-08	-8.58211e-12	2.25555e-08	4.97456e-12			-1.30442e-08	-1.19219e-10	-3.72223e-08	-1.0498e-09			-9.01038e-08	1.91221e-12	1.9477e-07	-8.65863e-10			-1.19599e-07	-8.65863e-10	1.53526e-07	1.91221e-12
-2.13089e-09	-1.69603e-10	9.42127e-09	-2.11943e-11			2.29643e-08	-1.70691e-12	2.27405e-08	-3.54506e-12			-1.29332e-08	-1.15728e-10	-3.71229e-08	-1.04231e-09			-8.98858e-08	9.23484e-13	1.94697e-07	-8.49357e-10			-1.19672e-07	-8.49357e-10	1.53744e-07	9.23484e-13
-2.19376e-09	-1.56762e-10	9.69742e-09	-2.17998e-11			2.31803e-08	4.04415e-12	2.29545e-08	-4.47052e-12			-1.29172e-08	-1.08934e-10	-3.70317e-08	-1.03426e-09			-8.96008e-08	2.58968e-12	1.94869e-07	-8.462e-10			-1.195e-07	-8.462e-10	1.54029e-07	2.58968e-12
-2.0271e-09	-1.55264e-10	1.01039e-08	-2.55439e-11			2.33183e-08	-4.22511e-12	2.32345e-08	7.57589e-12			-1.29622e-08	-1.00052e-10	-3.68423e-08	-1.03278e-09			-8.91068e-08	3.59709e-12	1.9519e-07	-8.51153e-10			-1.19179e-07	-8.51153e-10	1.54523e-07	3.59709e-12
-1.83896e-09	-1.54819e-10	1.05419e-08	-3.00481e-11			2.34543e-08	-8.34871e-12	2.33215e-08	3.06041e-12			-1.29022e-08	-9.47713e-11	-3.67351e-08	-1.0258e-09			-8.88958e-08	6.02258e-12	1.95199e-07	-8.39039e-10			-1.1917e-07	-8.39039e-10	1.54734e-07	6.02258e-12
-1.7388e-09	-1.50033e-10	1.03234e-08	-1.88988e-11			2.37123e-08	7.89512e-12	2.36435e-08	5.97617e-12			-1.28082e-08	-9.08241e-11	-3.67278e-08	-1.01218e-09			-8.85508e-08	2.16511e-12	1.95434e-07	-8.39357e-10			-1.18935e-07	-8.39357e-10	1.55079e-07	2.16511e-12
-1.48073e-09	-1.53268e-10	1.03153e-08	-1.26793e-11			2.39373e-08	1.14811e-11	2.38085e-08	-1.27199e-13			-1.25042e-08	-9.40435e-11	-3.66357e-08	-1.00421e-09			-8.83148e-08	2.99449e-12	1.95598e-07	-8.35677e-10			-1.18771e-07	-8.35677e-10	1.55315e-07	2.99449e-12
-1.35611e-09	-1.49686e-10	1.03528e-08	-7.55737e-12			2.40853e-08	1.14989e-11	2.39765e-08	4.01024e-12			-1.24622e-08	-8.8147e-11	-3.64214e-08	-1.00466e-09			-8.80058e-08	6.10699e-13	1.95798e-07	-8.34014e-10			-1.18571e-07	-8.34014e-10	1.55624e-07	6.10699e-13
-1.22981e-09	-1.46189e-10	1.08758e-08	-1.41036e-11			2.43353e-08	1.41551e-11	2.41345e-08	1.27303e-11			-1.22972e-08	-8.65018e-11	-3.64842e-08	-9.86349e-10			-8.77493e-08	-8.50225e-12	1.96041e-07	-8.34738e-10			-1.18328e-07	-8.34738e-10	1.5588e-07	-8.50225e-12
-9.90524e-10	-1.48283e-10	1.06631e-08	-2.96134e-12			2.44693e-08	1.9534e-11	2.42345e-08	1.4699e-11			-1.23732e-08	-7.65151e-11	-3.63949e-08	-9.78207e-10			-8.73838e-08	5.50678e-12	1.96311e-07	-8.36892e-10			-1.18058e-07	-8.36892e-10	1.56246e-07	5.50678e-12
-9.77504e-10	-1.39189e-10	1.07831e-08	5.1402e-14			2.46673e-08	2.93183e-11	2.44415e-08	1.7462e-11			-1.23172e-08	-7.1284e-11	-3.62572e-08	-9.73274e-10			-8.70478e-08	4.28902e-12	1.96328e-07	-8.25255e-10			-1.18041e-07	-8.25255e-10	1.56582e-07	4.28902e-12
-1.04149e-09	-1.26482e-10	1.12135e-08	-4.26823e-12			2.47863e-08	2.10032e-11	2.46075e-08	2.28057e-12			-1.21462e-08	-6.9853e-11	-3.6228e-08	-9.61092e-10			-8.68097e-08	4.42857e-12	1.96496e-07	-8.21915e-10			-1.17873e-07	-8.21915e-10	1.5682e-07	4.42857e-12
-7.1729e-10	-1.32761e-10	1.11885e-08	2.35008e-12			2.50243e-08	2.41398e-11	2.48545e-08	1.90571e-11			-1.19942e-08	-6.77774e-11	-3.6214e-08	-9.48209e-10			-8.63522e-08	6.28575e-13	1.96635e-07	-8.16898e-10			-1.17734e-07	-8.16898e-10	1.57277e-07	6.28575e-13
-6.79811e-10	-1.2488e-10	1.14156e-08	2.92477e-12			2.52923e-08	2.83827e-11	2.49405e-08	1.94267e-11			-1.17522e-08	-6.88268e-11	-3.60139e-08	-9.47449e-10			-8.63337e-08	-2.65152e-12	1.968e-07	-8.13354e-10			-1.17569e-07	-8.13354e-10	1.57296e-07	-2.65152e-12
-3.58868e-10	-1.3102e-10	1.13918e-08	9.51451e-12			2.52573e-08	2.12624e-11	2.52295e-08	1.16385e-11			-1.14202e-08	-7.30257e-11	-3.59105e-08	-9.4022e-10			-8.58147e-08	3.72779e-12	1.96912e-07	-8.06881e-10			-1.17457e-07	-8.06881e-10	1.57815e-07	3.72779e-12
-4.90091e-10	-1.14776e-10	1.19607e-08	1.86845e-12			2.55063e-08	2.80854e-11	2.54075e-08	1.35823e-11			-1.14662e-08	-6.40464e-11	-3.57969e-08	-9.33671e-10			-8.55237e-08	-1.75922e-12	1.97182e-07	-8.09051e-10			-1.17187e-07	-8.09051e-10	1.58106e-07	-1.75922e-12
-3.22877e-10	-1.13311e-10	1.19442e-08	8.2886e-12			2.56723e-08	2.921e-11	2.54835e-08	1.65435e-11			-1.13802e-08	-5.96916e-11	-3.55909e-08	-9.33276e-10			-8.52247e-08	3.80515e-12	1.9719e-07	-7.96929e-10			-1.17179e-07	-7.96929e-10	1.58405e-07	3.80515e-12
-2.97581e-10	-1.04824e-10	1.21866e-08	8.36691e-12			2.59233e-08	2.26454e-11	2.57525e-08	1.10486e-11			-1.12392e-08	-5.73876e-11	-3.56311e-08	-9.16501e-10			-8.50037e-08	5.71977e-12	1.97187e-07	-7.84247e-10			-1.17182e-07	-7.84247e-10	1.58626e-07	5.71977e-12
1.59224e-11	-1.10787e-10	1.25296e-08	6.14936e-12			2.62503e-08	1.61685e-11	2.58025e-08	2.05245e-11			-1.08582e-08	-6.32665e-11	-3.55144e-08	-9.10147e-10			-8.45032e-08	-3.71871e-12	1.97643e-07	-7.96521e-10			-1.16726e-07	-7.96521e-10	1.59126e-07	-3.71871e-12
1.99214e-11	-1.01241e-10	1.25203e-08	1.23972e-11			2.63803e-08	1.26577e-11	2.59645e-08	2.42773e-11			-1.05662e-08	-6.60367e-11	-3.53503e-08	-9.07255e-10			-8.42777e-08	-4.56505e-12	1.97423e-07	-7.72017e-10			-1.16946e-07	-7.72017e-10	1.59352e-07	-4.56505e-12
2.17174e-10	-1.0125e-10	1.28992e-08	9.31897e-12			2.64423e-08	1.99546e-11	2.62305e-08	1.59816e-11			-1.00492e-08	-7.66352e-11	-3.51375e-08	-9.07329e-10			-8.40147e-08	-6.5865e-12	1.97459e-07	-7.61302e-10			-1.1691e-07	-7.61302e-10	1.59615e-07	-6.5865e-12
5.18587e-10	-1.06427e-10	1.34122e-08	3.01193e-12			2.65893e-08	3.06627e-12	2.63775e-08	1.18183e-11			-9.98521e-09	-7.15026e-11	-3.51127e-08	-8.94881e-10			-8.37057e-08	-1.5389e-12	1.97776e-07	-7.66094e-10			-1.16593e-07	-7.66094e-10	1.59924e-07	-1.5389e-12
5.72992e-10	-9.93629e-11	1.3903e-08	-2.8804e-12			2.67653e-08	-1.4969e-11	2.65645e-08	1.43996e-11			-9.84221e-09	-6.92673e-11	-3.50573e-08	-8.84443e-10			-8.33357e-08	-2.73208e-12	1.97826e-07	-7.56274e-10			-1.16543e-07	-7.56274e-10	1.60294e-07	-2.73208e-12
6.03961e-10	-9.13477e-11	1.35131e-08	1.2515e-11			2.69753e-08	-9.69821e-12	2.68445e-08	3.03695e-12			-9.61121e-09	-6.99304e-11	-3.48478e-08	-8.84298e-10			-8.29977e-08	2.85266e-12	1.97824e-07	-7.43616e-10			-1.16545e-07	-7.43616e-10	1.60632e-07	2.85266e-12
7.32952e-10	-8.79965e-11	1.4256e-08	6.86832e-13			2.72203e-08	-1.25501e-11	2.70065e-08	1.67498e-11			-9.81621e-09	-5.54859e-11	-3.48029e-08	-8.73481e-10			-8.27637e-08	-2.39292e-12	1.98043e-07	-7.4301e-10			-1.16326e-07	-7.4301e-10	1.60866e-07	-2.39292e-12
9.11605e-10	-8.70777e-11	1.4239e-08	7.11018e-12			2.73533e-08	-9.19031e-12	2.70405e-08	1.26866e-11			-8.92521e-09	-7.90419e-11	-3.4787e-08	-8.60406e-10			-8.24432e-08	7.32829e-12	1.97976e-07	-7.26806e-10			-1.16393e-07	-7.26806e-10	1.61186e-07	7.32829e-12
1.01335e-09	-8.23817e-11	1.44037e-08	9.18806e-12			2.75873e-08	-9.88551e-12	2.74395e-08	1.58676e-11			-8.88021e-09	-7.32559e-11	-3.46226e-08	-8.57261e-10			-8.21377e-08	1.54326e-12	1.98154e-07	-7.23909e-10			-1.16215e-07	-7.23909e-10	1.61492e-07	1.54326e-12
1.16196e-09	-7.9993e-11	1.44369e-08	1.42896e-11			2.77823e-08	-1.50187e-12	2.75595e-08	2.0354e-11			-8.90821e-09	-6.50948e-11	-3.44948e-08	-8.51658e-10			-8.19037e-08	-2.30622e-12	1.98089e-07	-7.07848e-10			-1.1628e-07	-7.07848e-10	1.61726e-07	-2.30622e-12
1.42292e-09	-8.31496e-11	1.4423e-08	2.06416e-11			2.80243e-08	-6.08141e-12	2.77665e-08	7.03699e-12			-8.92121e-09	-5.72932e-11	-3.43911e-08	-8.44457e-10			-8.14777e-08	-6.00007e-13	1.98135e-07	-6.97761e-10			-1.16234e-07	-6.97761e-10	1.62152e-07	-6.00007e-13
1.2864e-09	-6.66571e-11	1.49467e-08	1.40839e-11			2.81663e-08	-4.84181e-12	2.77555e-08	1.68807e-11			-8.60621e-09	-6.08632e-11	-3.42615e-08	-8.38969e-10			-8.11357e-08	4.88897e-12	1.98073e-07	-6.81855e-10			-1.16296e-07	-6.81855e-10	1.62494e-07	4.88897e-12
1.72443e-09	-7.879e-11	1.46617e-08	2.69554e-11			2.84393e-08	4.62118e-12	2.81735e-08	2.06894e-11			-8.43021e-09	-5.96414e-11	-3.40991e-08	-8.35687e-10			-8.09137e-08	-6.97762e-12	1.98249e-07	-6.78932e-10			-1.1612e-07	-6.78932e-10	1.62716e-07	-6.97762e-12
1.97432e-09	-8.14063e-11	1.51577e-08	2.10635e-11			2.85733e-08	-7.11861e-13	2.83625e-08	1.48065e-11			-8.49521e-09	-5.00121e-11	-3.39628e-08	-8.30947e-10			-8.04567e-08	5.10739e-12	1.98238e-07	-6.65735e-10			-1.16131e-07	-6.65735e-10	1.63173e-07	5.10739e-12
2.0994e-09	-7.78474e-11	1.5121e-08	2.78394e-11			2.87173e-08	-8.56781e-12	2.85085e-08	8.45639e-12			-8.27221e-09	-5.05838e-11	-3.38933e-08	-8.21442e-10			-8.03107e-08	-5.44367e-12	1.98333e-07	-6.58299e-10			-1.16036e-07	-6.58299e-10	1.63319e-07	-5.44367e-12
2.47373e-09	-8.66189e-11	1.53716e-08	2.78507e-11			2.88663e-08	-1.94977e-11	2.86945e-08	1.08087e-11			-8.18121e-09	-4.63578e-11	-3.38253e-08	-8.11881e-10			-7.99912e-08	-5.16243e-12	1.9831e-07	-6.44543e-10			-1.16059e-07	-6.44543e-10	1.63638e-07	-5.16243e-12
2.45141e-09	-7.57775e-11	1.5546e-08	2.96768e-11			2.89973e-08	1.57579e-13	2.88285e-08	1.61422e-11			-7.94221e-09	-4.73378e-11	-3.36621e-08	-8.08647e-10			-7.97327e-08	-4.7001e-13	1.98474e-07	-6.4096e-10			-1.15895e-07	-6.4096e-10	1.63897e-07	-4.7001e-13
2.78267e-09	-8.26117e-11	1.60538e-08	2.34992e-11			2.92423e-08	6.78969e-12	2.90845e-08	2.45622e-11			-7.59021e-09	-5.21967e-11	-3.36012e-08	-7.98582e-10			-7.93567e-08	7.06892e-12	1.98587e-07	-6.34546e-10			-1.15782e-07	-6.34546e-10	1.64273e-07	7.06892e-12
2.83196e-09	-7.53106e-11	1.63692e-08	2.1949e-11			2.93833e-08	-3.17991e-12	2.92775e-08	2.5781e-11			-7.49421e-09	-4.81827e-11	-3.3418e-08	-7.96966e-10			-7.91727e-08	4.63804e-12	1.98605e-07	-6.22985e-10			-1.15764e-07	-6.22985e-10	1.64457e-07	4.63804e-12
2.85503e-09	-6.67153e-11	1.63212e-08	2.90014e-11			2.95473e-08	4.05031e-12	2.94165e-08	1.88743e-11			-7.75121e-09	-3.2046e-11	-3.33338e-08	-7.88478e-10			-7.89107e-08	-1.68695e-13	1.98685e-07	-6.14771e-10			-1.15684e-07	-6.14771e-10	1.64719e-07	-1.68695e-13
2.94663e-09	-6.14921e-11	1.66525e-08	2.70622e-11			2.96703e-08	9.09693e-14	2.97355e-08	1.15282e-11			-7.32221e-09	-3.96023e-11	-3.32408e-08	-7.80558e-10			-7.85887e-08	-5.274e-13	1.98912e-07	-6.14549e-10			-1.15457e-07	-6.14549e-10	1.65041e-07	-5.274e-13
3.20582e-09	-6.45782e-11	1.67898e-08	2.97833e-11			2.99803e-08	5.91864e-12	2.99265e-08	1.66712e-11			-7.27821e-09	-3.37553e-11	-3.31897e-08	-7.69847e-10			-7.81357e-08	2.76068e-12	1.99083e-07	-6.11321e-10			-1.15286e-07	-6.11321e-10	1.65494e-07	2.76068e-12
3.23214e-09	-5.61389e-11	1.70122e-08	3.04677e-11			3.02583e-08	-2.70837e-12	2.98895e-08	2.37845e-11			-6.92621e-09	-3.86504e-11	-3.29866e-08	-7.69265e-10			-7.78947e-08	-2.63816e-13	1.98918e-07	-5.89861e-10			-1.15451e-07	-5.89861e-10	1.65735e-07	-2.63816e-13
3.38327e-09	-5.38642e-11	1.72406e-08	3.10013e-11			3.04743e-08	-1.93331e-12	3.02155e-08	1.95951e-11			-6.64221e-09	-4.11409e-11	-3.28648e-08	-7.63275e-10			-7.76517e-08	-5.01844e-13	1.9919e-07	-5.92053e-10			-1.15179e-07	-5.92053e-10	1.65978e-07	-5.01844e-13
3.62646e-09	-5.63513e-11	1.73846e-08	3.35664e-11			3.06073e-08	-7.42561e-12	3.04735e-08	2.41048e-11			-6.88921e-09	-2.52283e-11	-3.27388e-08	-7.57539e-10			-7.71997e-08	2.00575e-12	1.99029e-07	-5.70716e-10			-1.1534e-07	-5.70716e-10	1.6643e-07	2.00575e-12
3.54909e-09	-4.27911e-11	1.76597e-08	3.2981e-11			3.06493e-08	-7.58581e-12	3.07275e-08	2.86649e-11			-6.31821e-09	-3.76781e-11	-3.26822e-08	-7.47497e-10			-7.69177e-08	1.49559e-12	1.99191e-07	-5.67019e-10			-1.15178e-07	-5.67019e-10	1.66712e-07	1.49559e-12
3.91216e-09	-5.10032e-11	1.78499e-08	3.43148e-11			3.09363e-08	1.07941e-11	3.07525e-08	2.23263e-11			-6.41221e-09	-2.72395e-11	-3.2425e-08	-7.50522e-10			-7.65377e-08	5.45797e-12	1.99104e-07	-5.49677e-10			-1.15265e-07	-5.49677e-10	1.67092e-07	5.45797e-12
4.09146e-09	-5.01271e-11	1.7666e-08	4.4748e-11			3.10793e-08	-8.52111e-13	3.09715e-08	2.65635e-11			-5.99921e-09	-3.41953e-11	-3.24013e-08	-7.37979e-10			-7.63132e-08	7.25567e-12	1.98974e-07	-5.3e-10			-1.15395e-07	-5.3e-10	1.67316e-07	7.25567e-12
4.37818e-09	-5.45676e-11	1.84316e-08	3.23883e-11			3.12103e-08	-6.72981e-12	3.10435e-08	2.1576e-11			-6.02621e-09	-2.59184e-11	-3.23384e-08	-7.28069e-10			-7.58107e-08	8.14706e-12	1.9922e-07	-5.30922e-10			-1.15149e-07	-5.30922e-10	1.67819e-07	8.14706e-12
4.39222e-09	-4.55274e-11	1.86539e-08	3.30634e-11			3.14953e-08	-3.33431e-12	3.13665e-08	1.71317e-11			-5.66821e-09	-3.09972e-11	-3.22294e-08	-7.21221e-10			-7.56427e-08	-1.79581e-12	1.99089e-07	-5.11251e-10			-1.1528e-07	-5.11251e-10	1.67987e-07	-1.79581e-12
4.60667e-09	-4.63786e-11	1.89576e-08	3.17876e-11			3.17623e-08	7.33337e-12	3.15155e-08	2.18033e-11			-5.51621e-09	-2.8905e-11	-3.20518e-08	-7.19243e-10			-7.53897e-08	2.1039e-12	1.99161e-07	-5.02643e-10			-1.15208e-07	-5.02643e-10	1.6824e-07	2.1039e-12
4.69809e-09	-4.13642e-11	1.85968e-08	4.63527e-11			3.17833e-08	3.94575e-12	3.17445e-08	2.67439e-11			-5.51721e-09	-2.17009e-11	-3.19302e-08	-7.13209e-10			-7.50597e-08	-6.87644e-12	1.99443e-07	-5.0543e-10			-1.14926e-07	-5.0543e-10	1.6857e-07	-6.87644e-12
5.1256e-09	-5.27735e-11	1.95179e-08	3.02567e-11			3.21063e-08	-1.30029e-11	3.20375e-08	3.51095e-11			-5.07621e-09	-2.96328e-11	-3.1824e-08	-7.06184e-10			-7.47367e-08	-7.09956e-12	1.9933e-07	-4.86665e-10			-1.15039e-07	-4.86665e-10	1.68893e-07	-7.09956e-12
5.15294e-09	-4.43867e-11	1.93012e-08	4.14756e-11			3.22703e-08	-2.83566e-12	3.20805e-08	2.87668e-11			-5.01421e-09	-2.44681e-11	-3.16124e-08	-7.06166e-10			-7.43207e-08	-3.75548e-12	1.99594e-07	-4.88545e-10			-1.14775e-07	-4.88545e-10	1.69309e-07	-3.75548e-12
5.47845e-09	-5.07373e-11	1.943e-08	4.4405e-11			3.24723e-08	8.93048e-12	3.21275e-08	3.73999e-11			-4.65021e-09	-2.97276e-11	-3.16342e-08	-6.90602e-10			-7.41357e-08	7.6863e-13	1.99896e-07	-4.92471e-10			-1.14473e-07	-4.92471e-10	1.69494e-07	7.6863e-13
5.44877e-09	-3.95329e-11	1.95966e-08	4.64278e-11			3.26483e-08	-2.67981e-12	3.23885e-08	3.45715e-11			-4.50521e-09	-2.74319e-11	-3.14628e-08	-6.87904e-10			-7.38067e-08	-1.89909e-12	1.9975e-07	-4.71958e-10			-1.14619e-07	-4.71958e-10	1.69823e-07	-1.89909e-12
5.62405e-09	-3.86637e-11	1.96589e-08	5.08337e-11			3.26563e-08	-5.20311e-12	3.25265e-08	1.34658e-11			-4.55321e-09	-1.8539e-11	-3.13233e-08	-6.83095e-10			-7.35457e-08	-3.45941e-12	2.00051e-07	-4.75788e-10			-1.14318e-07	-4.75788e-10	1.70084e-07	-3.45941e-12
5.77427e-09	-3.6349e-11	2.01898e-08	4.4101e-11			3.29883e-08	-1.03039e-11	3.28055e-08	2.55082e-11			-4.21721e-09	-2.28621e-11	-3.11564e-08	-6.80372e-10			-7.31397e-08	1.01403e-12	2.00443e-07	-4.84602e-10			-1.13926e-07	-4.84602e-10	1.7049e-07	1.01403e-12
6.16616e-09	-4.59897e-11	2.00596e-08	5.32475e-11			3.30373e-08	-8.52371e-12	3.28975e-08	2.87245e-11			-3.90821e-09	-2.62399e-11	-3.10172e-08	-6.75546e-10			-7.29927e-08	2.91546e-12	2.00365e-07	-4.67773e-10			-1.14004e-07	-4.67773e-10	1.70637e-07	2.91546e-12
6.16634e-09	-3.62526e-11	2.05753e-08	4.68916e-11			3.33553e-08	-3.73831e-12	3.31505e-08	2.04986e-11			-3.51121e-09	-3.26603e-11	-3.11266e-08	-6.54152e-10			-7.25587e-08	1.82514e-12	2.00804e-07	-4.7918e-10			-1.13565e-07	-4.7918e-10	1.71071e-07	1.82514e-12
6.188e-09	-2.75788e-11	2.06334e-08	5.15118e-11			3.36313e-08	1.44249e-13	3.31735e-08	3.37291e-11			-3.57221e-09	-2.32102e-11	-3.09126e-08	-6.54286e-10			-7.23667e-08	-4.14461e-13	2.0075e-07	-4.63632e-10			-1.13619e-07	-4.63632e-10	1.71263e-07	-4.14461e-13
6.5382e-09	-3.51899e-11	2.0926e-08	5.03783e-11			3.36443e-08	-1.4813e-11	3.36075e-08	2.81178e-11			-3.54221e-09	-1.70444e-11	-3.08237e-08	-6.461e-10			-7.19227e-08	2.98763e-13	2.00848e-07	-4.5643e-10			-1.13521e-07	-4.5643e-10	1.71707e-07	2.98763e-13
6.75342e-09	-3.60579e-11	2.07501e-08	6.06345e-11			3.39063e-08	-7.64141e-12	3.37185e-08	3.09369e-11			-3.78321e-09	-1.34575e-12	-3.06798e-08	-6.41867e-10			-7.15297e-08	6.46273e-12	2.01127e-07	-4.59118e-10			-1.13242e-07	-4.59118e-10	1.721e-07	6.46273e-12
6.68806e-09	-2.32945e-11	2.15916e-08	4.64387e-11			3.40923e-08	3.55409e-13	3.37945e-08	2.89041e-11			-2.89221e-09	-2.49063e-11	-3.05283e-08	-6.37862e-10			-7.14537e-08	-5.71817e-13	2.01091e-07	-4.4462e-10			-1.13278e-07	-4.4462e-10	1.72176e-07	-5.71817e-13
7.16497e-09	-3.71576e-11	2.15883e-08	5.2533e-11			3.42593e-08	1.19325e-12	3.41185e-08	3.56327e-11			-3.09721e-09	-1.04468e-11	-3.03702e-08	-6.34265e-10			-7.10787e-08	-1.14209e-11	2.01328e-07	-4.45006e-10			-1.13041e-07	-4.45006e-10	1.72551e-07	-1.14209e-11
7.20173e-09	-2.92298e-11	2.26908e-08	3.208e-11			3.45873e-08	2.60667e-12	3.41515e-08	2.45886e-11			-2.50021e-09	-2.37914e-11	-3.03366e-08	-6.22404e-10			-7.07207e-08	5.35567e-12	2.01588e-07	-4.46577e-10			-1.12781e-07	-4.46577e-10	1.72909e-07	5.35567e-12
7.29074e-09	-2.38543e-11	2.28245e-08	3.47621e-11			3.46333e-08	7.30026e-12	3.44365e-08	3.93607e-11			-2.48021e-09	-1.72798e-11	-3.01322e-08	-6.21902e-10			-7.03277e-08	-3.44615e-13	2.01417e-07	-4.24616e-10			-1.12952e-07	-4.24616e-10	1.73302e-07	-3.44615e-13
7.33734e-09	-1.64473e-11	2.27311e-08	4.30286e-11			3.48473e-08	-6.03311e-12	3.46365e-08	3.72991e-11			-2.29721e-09	-1.63073e-11	-3.0226e-08	-6.01543e-10			-7.00817e-08	2.52651e-12	2.01791e-07	-4.32531e-10			-1.12578e-07	-4.32531e-10	1.73548e-07	2.52651e-12
7.65652e-09	-2.26899e-11	2.33798e-08	3.34675e-11			3.50203e-08	1.159e-11	3.46965e-08	4.48234e-11			-1.96121e-09	-2.06039e-11	-3.0045e-08	-5.99487e-10			-6.99297e-08	2.98815e-12	2.01767e-07	-4.18698e-10			-1.12602e-07	-4.18698e-10	1.737e-07	2.98815e-12
7.88608e-09	-2.42838e-11	2.36513e-08	3.29643e-11			3.51573e-08	6.38457e-12	3.50655e-08	4.20802e-11			-1.84321e-09	-1.73543e-11	-2.99887e-08	-5.89422e-10			-6.93977e-08	3.87505e-12	2.01859e-07	-4.11109e-10			-1.1251e-07	-4.11109e-10	1.74232e-07	3.87505e-12
7.75095e-09	-7.86965e-12	2.34949e-08	4.27524e-11			3.54893e-08	5.77683e-12	3.50825e-08	2.59971e-11			-1.86521e-09	-9.25496e-12	-2.99008e-08	-5.81174e-10			-6.92457e-08	6.59974e-14	2.02078e-07	-4.10542e-10			-1.12291e-07	-4.10542e-10	1.74384e-07	6.59974e-14
8.01868e-09	-1.13683e-11	2.3798e-08	4.14872e-11			3.56053e-08	-2.31497e-12	3.52155e-08	3.87388e-11			-1.61821e-09	-1.04726e-11	-2.97177e-08	-5.79245e-10			-6.88347e-08	-1.52155e-12	2.02241e-07	-4.06845e-10			-1.12128e-07	-4.06845e-10	1.74795e-07	-1.52155e-12
8.18602e-09	-9.90057e-12	2.45011e-08	3.06274e-11			3.58083e-08	1.62534e-11	3.55045e-08	3.58286e-11			-1.48721e-09	-7.64845e-12	-2.95995e-08	-5.73015e-10			-6.84817e-08	1.3675e-13	2.02596e-07	-4.13633e-10			-1.11773e-07	-4.13633e-10	1.75148e-07	1.3675e-13
8.4182e-09	-1.1641e-11	2.48831e-08	2.73437e-11			3.60123e-08	1.71919e-11	3.55605e-08	3.99701e-11			-1.34821e-09	-5.29504e-12	-2.93771e-08	-5.73737e-10			-6.82542e-08	7.9267e-12	2.02971e-07	-4.215e-10			-1.11398e-07	-4.215e-10	1.75375e-07	7.9267e-12
8.48784e-09	-5.37302e-12	2.49303e-08	3.22322e-11			3.61013e-08	5.99949e-12	3.59485e-08	4.28297e-11			-1.02221e-09	-9.26655e-12	-2.93221e-08	-5.6355e-10			-6.78727e-08	6.55541e-12	2.03141e-07	-4.18248e-10			-1.11228e-07	-4.18248e-10	1.75757e-07	6.55541e-12
8.72276e-09	-7.41432e-12	2.57695e-08	1.80876e-11			3.62683e-08	9.14033e-12	3.61705e-08	3.77237e-11			-6.9921e-10	-1.30924e-11	-2.91255e-08	-5.62539e-10			-6.75902e-08	3.21284e-12	2.03363e-07	-4.17739e-10			-1.11006e-07	-4.17739e-10	1.76039e-07	3.21284e-12
8.83176e-09	-3.09407e-12	2.54237e-08	3.24271e-11			3.64053e-08	7.26491e-12	3.63905e-08	4.29789e-11			-5.3921e-10	-1.132e-11	-2.90218e-08	-5.55351e-10			-6.72087e-08	8.77098e-12	2.03686e-07	-4.22822e-10			-1.10683e-07	-4.22822e-10	1.76421e-07	8.77098e-12
9.0072e-09	-2.02697e-12	2.52346e-08	4.29846e-11			3.67703e-08	4.69605e-12	3.63905e-08	4.28149e-11			-3.8721e-10	-9.23431e-12	-2.89248e-08	-5.47679e-10			-6.68358e-08	-6.13265e-12	2.03671e-07	-4.09474e-10			-1.10698e-07	-4.09474e-10	1.76794e-07	-6.13265e-12
9.22375e-09	-2.99378e-12	2.55737e-08	4.07408e-11			3.69103e-08	7.33125e-12	3.66185e-08	4.18986e-11			-3.8621e-10	-2.05694e-12	-2.88179e-08	-5.407e-10			-6.66288e-08	1.9401e-12	2.04196e-07	-4.25532e-10			-1.10173e-07	-4.25532e-10	1.77001e-07	1.9401e-12
9.51534e-09	-7.63975e-12	2.58144e-08	4.09863e-11			3.69483e-08	-2.01821e-13	3.68145e-08	3.85092e-11			-1.2121e-10	-3.94493e-12	-2.868e-08	-5.3606e-10			-6.62728e-08	5.54286e-12	2.04164e-07	-4.11216e-10			-1.10205e-07	-4.11216e-10	1.77357e-07	5.54286e-12
9.78679e-09	-1.15542e-11	2.60099e-08	4.2311e-11			3.72073e-08	-4.99681e-12	3.69725e-08	4.58023e-11			1.67904e-11	-1.35419e-12	-2.85473e-08	-5.30801e-10			-6.61128e-08	9.53228e-12	2.04411e-07	-4.12125e-10			-1.09958e-07	-4.12125e-10	1.77517e-07	9.53228e-12
9.93114e-09	-8.94884e-12	2.62172e-08	4.3353e-11			3.73373e-08	-3.36807e-14	3.71225e-08	4.75189e-11			2.5579e-10	-2.32569e-12	-2.83669e-08	-5.28688e-10			-6.58968e-08	-1.67063e-12	2.04622e-07	-4.11028e-10			-1.09747e-07	-4.11028e-10	1.77733e-07	-1.67063e-12
1.01796e-08	-1.14763e-11	2.66064e-08	4.00186e-11			3.75353e-08	2.68863e-12	3.73045e-08	4.52424e-11			1.3579e-10	9.19441e-12	-2.8178e-08	-5.27169e-10			-6.53558e-08	1.35527e-13	2.04601e-07	-3.97322e-10			-1.09768e-07	-3.97322e-10	1.78274e-07	1.35527e-13
1.0013e-08	6.49235e-12	2.6683e-08	4.40896e-11			3.77353e-08	6.26035e-12	3.75065e-08	3.84327e-11			5.5779e-10	1.75644e-12	-2.80669e-08	-5.20473e-10			-6.50668e-08	7.0814e-12	2.04951e-07	-4.03871e-10			-1.09418e-07	-4.03871e-10	1.78563e-07	7.0814e-12
1.02776e-08	3.14945e-12	2.66605e-08	5.06475e-11			3.78973e-08	3.32614e-12	3.76245e-08	4.35533e-11			9.1379e-10	-3.26223e-12	-2.78569e-08	-5.20329e-10			-6.47938e-08	-4.76546e-12	2.04904e-07	-3.88738e-10			-1.09465e-07	-3.88738e-10	1.78836e-07	-4.76546e-12
1.03009e-08	1.17431e-11	2.69824e-08	4.89335e-11			3.79773e-08	8.54283e-12	3.78645e-08	3.88952e-11			1.26179e-09	-7.9563e-12	-2.77493e-08	-5.13393e-10			-6.45208e-08	-3.15897e-12	2.04863e-07	-3.73966e-10			-1.09506e-07	-3.73966e-10	1.79109e-07	-3.15897e-12
1.07827e-08	-2.34567e-12	2.69586e-08	5.55334e-11			3.81803e-08	8.79179e-13	3.81225e-08	4.4875e-11			1.39279e-09	-5.15376e-12	-2.76511e-08	-5.06115e-10			-6.43128e-08	2.89247e-12	2.05322e-07	-3.86446e-10			-1.09047e-07	-3.86446e-10	1.79317e-07	2.89247e-12
1.08477e-08	3.98749e-12	2.67726e-08	6.60205e-11			3.86383e-08	6.76719e-13	3.83925e-08	5.19e-11			1.54579e-09	-3.12214e-12	-2.75034e-08	-5.01857e-10			-6.38058e-08	2.58628e-12	2.05442e-07	-3.80397e-10			-1.08927e-07	-3.80397e-10	1.79824e-07	2.58628e-12
1.12752e-08	-7.41882e-12	2.75242e-08	5.3859e-11			3.87033e-08	-3.10771e-12	3.86045e-08	4.58967e-11			1.89779e-09	-8.16197e-12	-2.73523e-08	-4.97788e-10			-6.35128e-08	-4.41636e-12	2.05592e-07	-3.76031e-10			-1.08777e-07	-3.76031e-10	1.80117e-07	-4.41636e-12
1.12034e-08	5.84804e-12	2.75338e-08	5.96523e-11			3.88533e-08	7.37056e-12	3.85765e-08	4.93125e-11			1.81179e-09	2.17017e-12	-2.71209e-08	-4.99101e-10			-6.31808e-08	5.08631e-12	2.05777e-07	-3.73549e-10			-1.08592e-07	-3.73549e-10	1.80449e-07	5.08631e-12
1.13261e-08	9.52253e-12	2.81535e-08	5.07901e-11			3.91233e-08	-1.22611e-12	3.87175e-08	5.29936e-11			2.00879e-09	2.69039e-12	-2.70493e-08	-4.89754e-10			-6.28428e-08	2.08041e-12	2.05907e-07	-3.68093e-10			-1.08462e-07	-3.68093e-10	1.80787e-07	2.08041e-12
1.18496e-08	-6.62987e-12	2.83938e-08	5.10419e-11			3.94733e-08	1.19249e-11	3.89775e-08	4.81173e-11			2.30579e-09	-2.58303e-13	-2.69191e-08	-4.84604e-10			-6.25798e-08	-3.72434e-12	2.06296e-07	-3.7679e-10			-1.08073e-07	-3.7679e-10	1.8105e-07	-3.72434e-12
1.18112e-08	4.81958e-12	2.91514e-08	3.88594e-11			3.94593e-08	9.12498e-12	3.92275e-08	6.33966e-11			2.35179e-09	5.48861e-12	-2.68263e-08	-4.76671e-10			-6.22188e-08	2.18543e-12	2.06411e-07	-3.70449e-10			-1.07958e-07	-3.70449e-10	1.81411e-07	2.18543e-12
1.20355e-08	3.46688e-12	2.93734e-08	3.95582e-11			3.95973e-08	1.49958e-11	3.96035e-08	4.36559e-11			2.48179e-09	8.32576e-12	-2.67069e-08	-4.70527e-10			-6.19878e-08	-5.60441e-12	2.06362e-07	-3.55281e-10			-1.08007e-07	-3.55281e-10	1.81642e-07	-5.60441e-12
1.22589e-08	2.16127e-12	2.96825e-08	3.81481e-11			3.99103e-08	5.33806e-12	3.96505e-08	5.6227e-11			2.63379e-09	1.03856e-11	-2.63579e-08	-4.7964e-10			-6.16458e-08	1.00727e-12	2.06826e-07	-3.67967e-10			-1.07543e-07	-3.67967e-10	1.81984e-07	1.00727e-12
1.2068e-08	2.13375e-11	3.09433e-08	1.37595e-11			3.99973e-08	9.69721e-12	3.97695e-08	4.96665e-11			2.73179e-09	1.42066e-11	-2.60843e-08	-4.83769e-10			-6.13368e-08	-1.19819e-11	2.0676e-07	-3.51854e-10			-1.07609e-07	-3.51854e-10	1.82293e-07	-1.19819e-11
1.23332e-08	1.798e-11	3.0667e-08	2.64292e-11			4.02793e-08	9.86603e-12	3.99935e-08	6.40384e-11			3.01179e-09	1.18363e-11	-2.61235e-08	-4.67054e-10			-6.10928e-08	-4.01437e-12	2.06985e-07	-3.51553e-10			-1.07384e-07	-3.51553e-10	1.82537e-07	-4.01437e-12
1.27347e-08	7.86435e-12	3.10494e-08	2.32599e-11			4.05033e-08	1.28108e-11	4.02365e-08	4.97961e-11			3.12179e-09	1.53532e-11	-2.60841e-08	-4.55553e-10			-6.05758e-08	3.80417e-12	2.07282e-07	-3.55159e-10			-1.07087e-07	-3.55159e-10	1.83054e-07	3.80417e-12
1.27589e-08	1.64116e-11	3.1584e-08	1.64334e-11			4.05723e-08	1.08651e-11	4.03755e-08	5.29654e-11			3.57279e-09	7.06913e-12	-2.59887e-08	-4.4809e-10			-6.03653e-08	-1.96523e-12	2.07278e-07	-3.42338e-10			-1.07091e-07	-3.42338e-10	1.83264e-07	-1.96523e-12
1.31084e-08	8.6697e-12	3.19748e-08	1.30779e-11			4.07493e-08	5.86107e-12	4.04505e-08	6.41837e-11			3.80279e-09	6.44788e-12	-2.57773e-08	-4.48066e-10			-5.99888e-08	6.20709e-12	2.07367e-07	-3.34629e-10			-1.07002e-07	-3.34629e-10	1.83641e-07	6.20709e-12
1.31167e-08	1.80041e-11	3.16617e-08	2.64963e-11			4.10253e-08	1.45556e-11	4.06015e-08	7.33322e-11			3.55079e-09	2.2379e-11	-2.55145e-08	-4.51469e-10			-5.97158e-08	-5.68983e-12	2.07564e-07	-3.32884e-10			-1.06805e-07	-3.32884e-10	1.83914e-07	-5.68983e-12
1.3492e-08	9.18499e-12	3.23603e-08	1.5728e-11			4.12263e-08	1.88136e-11	4.09315e-08	5.64644e-11			4.28779e-09	4.13985e-12	-2.54836e-08	-4.39403e-10			-5.93928e-08	7.34152e-13	2.07665e-07	-3.25785e-10			-1.06704e-07	-3.25785e-10	1.84237e-07	7.34152e-13
1.34736e-08	1.98078e-11	3.27808e-08	1.16512e-11			4.13763e-08	5.73087e-12	4.10365e-08	4.79308e-11			4.24179e-09	1.31007e-11	-2.52846e-08	-4.38551e-10			-5.90938e-08	7.79618e-12	2.07808e-07	-3.21054e-10			-1.06561e-07	-3.21054e-10	1.84536e-07	7.79618e-12
1.37338e-08	1.66798e-11	3.29649e-08	1.32528e-11			4.15643e-08	8.34808e-12	4.13005e-08	7.99762e-11			4.37779e-09	1.57105e-11	-2.51557e-08	-4.33309e-10			-5.87878e-08	-1.07543e-12	2.07905e-07	-3.13801e-10			-1.06464e-07	-3.13801e-10	1.84842e-07	-1.07543e-12
1.39938e-08	1.33672e-11	3.28808e-08	2.12949e-11			4.17753e-08	6.9161e-12	4.13165e-08	5.27172e-11			4.42979e-09	2.12583e-11	-2.49444e-08	-4.33273e-10			-5.84928e-08	3.51906e-13	2.07979e-07	-3.05233e-10			-1.0639e-07	-3.05233e-10	1.85137e-07	3.51906e-13
1.42513e-08	1.03753e-11	3.38088e-08	4.90336e-12			4.17713e-08	7.23726e-12	4.14725e-08	4.27784e-11			4.85679e-09	1.36656e-11	-2.486e-08	-4.24779e-10			-5.81828e-08	6.54096e-13	2.07913e-07	-2.89055e-10			-1.06456e-07	-2.89055e-10	1.85447e-07	6.54096e-13
1.42061e-08	2.23564e-11	3.37518e-08	1.22988e-11			4.20833e-08	6.63435e-12	4.17475e-08	3.90731e-11			5.26879e-09	6.70632e-12	-2.46182e-08	-4.26788e-10			-5.76968e-08	1.09624e-12	2.08155e-07	-2.89736e-10			-1.06214e-07	-2.89736e-10	1.85933e-07	1.09624e-12
1.45035e-08	1.739e-11	3.39734e-08	1.29971e-11			4.22883e-08	-2.87389e-12	4.20195e-08	4.517e-11			5.05379e-09	2.15206e-11	-2.44932e-08	-4.2101e-10			-5.76188e-08	-1.98282e-12	2.08184e-07	-2.7874e-10			-1.06185e-07	-2.7874e-10	1.86011e-07	-1.98282e-12
1.4705e-08	1.71486e-11	3.43877e-08	9.06281e-12			4.25103e-08	-2.12458e-12	4.22085e-08	4.26702e-11			5.63479e-09	8.71581e-12	-2.44779e-08	-4.07906e-10			-5.72203e-08	-2.63336e-12	2.08349e-07	-2.75209e-10			-1.0602e-07	-2.75209e-10	1.86409e-07	-2.63336e-12
1.47969e-08	2.23642e-11	3.42298e-08	1.88871e-11			4.24893e-08	3.16804e-12	4.23135e-08	5.59306e-11			5.54879e-09	1.90496e-11	-2.43791e-08	-4.00384e-10			-5.69398e-08	9.13806e-13	2.08473e-07	-2.69411e-10			-1.05896e-07	-2.69411e-10	1.8669e-07	9.13806e-13
1.48756e-08	2.82162e-11	3.48759e-08	9.25978e-12			4.27183e-08	-3.73821e-12	4.25985e-08	5.54746e-11			5.90579e-09	1.38276e-11	-2.4197e-08	-3.98709e-10			-5.65158e-08	4.10875e-12	2.08717e-07	-2.70181e-10			-1.05652e-07	-2.70181e-10	1.87114e-07	4.10875e-12
1.51601e-08	2.36601e-11	3.51877e-08	7.78978e-12			4.29433e-08	2.61749e-13	4.27065e-08	4.71679e-11			6.36079e-09	5.38645e-12	-2.39978e-08	-3.97841e-10			-5.63253e-08	6.37994e-12	2.08813e-07	-2.62831e-10			-1.05556e-07	-2.62831e-10	1.87304e-07	6.37994e-12
1.54512e-08	1.90032e-11	3.54414e-08	7.71061e-12			4.32333e-08	7.49239e-13	4.30165e-08	4.45444e-11			6.41779e-09	1.07947e-11	-2.3842e-08	-3.94123e-10			-5.59768e-08	-5.60276e-12	2.08949e-07	-2.57691e-10			-1.0542e-07	-2.57691e-10	1.87653e-07	-5.60276e-12
1.5595e-08	2.16686e-11	3.54999e-08	1.23378e-11			4.32933e-08	-6.05021e-12	4.31215e-08	5.88268e-11			6.53179e-09	1.41562e-11	-2.36157e-08	-3.95083e-10			-5.57048e-08	1.13625e-12	2.09055e-07	-2.50902e-10			-1.05314e-07	-2.50902e-10	1.87925e-07	1.13625e-12
1.57554e-08	2.34776e-11	3.52394e-08	2.46133e-11			4.36433e-08	-2.62123e-12	4.34395e-08	4.86788e-11			6.54079e-09	2.12083e-11	-2.34797e-08	-3.90028e-10			-5.53018e-08	5.78987e-12	2.09194e-07	-2.45915e-10			-1.05175e-07	-2.45915e-10	1.88328e-07	5.78987e-12
1.58394e-08	2.90357e-11	3.58081e-08	1.68528e-11			4.35963e-08	-1.7023e-11	4.34385e-08	4.45468e-11			6.92879e-09	1.4922e-11	-2.33416e-08	-3.85399e-10			-5.51318e-08	1.49708e-12	2.09466e-07	-2.4821e-10			-1.04903e-07	-2.4821e-10	1.88498e-07	1.49708e-12
1.62013e-08	2.08792e-11	3.61924e-08	1.36441e-11			4.38513e-08	-1.29668e-11	4.35335e-08	4.91229e-11			7.12679e-09	1.53982e-11	-2.32853e-08	-3.75034e-10			-5.47868e-08	-7.85691e-13	2.0952e-07	-2.38578e-10			-1.04849e-07	-2.38578e-10	1.88843e-07	-7.85691e-13
1.62801e-08	2.67294e-11	3.63637e-08	1.55526e-11			4.41553e-08	2.12157e-12	4.39265e-08	3.65862e-11			7.64079e-09	4.93724e-12	-2.31187e-08	-3.72036e-10			-5.43938e-08	5.07396e-12	2.09614e-07	-2.3111e-10			-1.04755e-07	-2.3111e-10	1.89236e-07	5.07396e-12
1.64814e-08	2.63161e-11	3.68186e-08	1.06445e-11			4.42823e-08	-2.17929e-11	4.40015e-08	5.03345e-11			7.88479e-09	3.79223e-12	-2.29414e-08	-3.69708e-10			-5.40638e-08	-4.59608e-12	2.09537e-07	-2.14336e-10			-1.04832e-07	-2.14336e-10	1.89566e-07	-4.59608e-12
1.65497e-08	3.26828e-11	3.66655e-08	2.03412e-11			4.44803e-08	-1.28146e-11	4.41245e-08	5.41077e-11			8.21079e-09	-1.50026e-13	-2.2835e-08	-3.62701e-10			-5.39198e-08	-8.085e-12	2.09803e-07	-2.16343e-10			-1.04566e-07	-2.16343e-10	1.8971e-07	-8.085e-12
1.67249e-08	3.37595e-11	3.72092e-08	1.33097e-11			4.47663e-08	-1.93197e-12	4.43895e-08	5.37131e-11			8.23879e-09	6.21393e-12	-2.26652e-08	-3.59915e-10			-5.33913e-08	-6.92235e-12	2.09877e-07	-2.07867e-10			-1.04492e-07	-2.07867e-10	1.90238e-07	-6.92235e-12
1.67867e-08	4.04324e-11	3.78899e-08	2.97568e-12			4.47863e-08	-6.64381e-12	4.45295e-08	4.23773e-11			8.42779e-09	7.02196e-12	-2.26058e-08	-3.49742e-10			-5.31308e-08	-3.55076e-12	2.10034e-07	-2.03808e-10			-1.04335e-07	-2.03808e-10	1.90499e-07	-3.55076e-12
1.75377e-08	1.30425e-11	3.75838e-08	1.62274e-11			4.50763e-08	-1.24543e-11	4.49085e-08	5.51974e-11			8.66679e-09	5.93391e-12	-2.23908e-08	-3.50248e-10			-5.27828e-08	1.83762e-12	2.10205e-07	-2.00555e-10			-1.04164e-07	-2.00555e-10	1.90847e-07	1.83762e-12
1.82436e-08	-1.23436e-11	3.76006e-08	2.18535e-11			4.51673e-08	-9.73321e-13	4.49575e-08	5.30804e-11			8.70679e-09	1.18714e-11	-2.22574e-08	-3.45035e-10			-5.25608e-08	-2.33047e-12	2.10373e-07	-1.97231e-10			-1.03996e-07	-1.97231e-10	1.91069e-07	-2.33047e-12
1.86714e-08	-2.37792e-11	3.82246e-08	1.2882e-11			4.54193e-08	-1.27797e-11	4.52195e-08	6.08349e-11			9.08479e-09	6.11724e-12	-2.20042e-08	-3.47788e-10			-5.22818e-08	-2.40918e-12	2.10311e-07	-1.81229e-10			-1.04058e-07	-1.81229e-10	1.91348e-07	-2.40918e-12
1.84506e-08	-3.10923e-12	3.83277e-08	1.64233e-11			4.55333e-08	-1.2071e-11	4.51635e-08	6.30504e-11			9.15579e-09	1.09931e-11	-2.19476e-08	-3.37443e-10			-5.20188e-08	-5.34743e-12	2.1056e-07	-1.82252e-10			-1.03809e-07	-1.82252e-10	1.91611e-07	-5.34743e-12
1.90003e-08	-2.05229e-11	3.89557e-08	7.3598e-12			4.58443e-08	-1.52361e-11	4.55475e-08	5.33673e-11			9.28879e-09	1.37364e-11	-2.17217e-08	-3.38373e-10			-5.14838e-08	-1.49437e-12	2.10668e-07	-1.75618e-10			-1.03701e-07	-1.75618e-10	1.92146e-07	-1.49437e-12
1.91511e-08	-1.82559e-11	3.86448e-08	2.07296e-11			4.58143e-08	-2.42613e-11	4.57205e-08	5.30924e-11			9.37179e-09	1.80508e-11	-2.17033e-08	-3.25773e-10			-5.12168e-08	5.02422e-12	2.10828e-07	-1.71784e-10			-1.03541e-07	-1.71784e-10	1.92413e-07	5.02422e-12
1.94071e-08	-2.11908e-11	3.89433e-08	1.95843e-11			4.61123e-08	-1.57882e-11	4.59495e-08	5.3458e-11			9.95079e-09	5.29153e-12	-2.15099e-08	-3.24543e-10			-5.10178e-08	5.21904e-12	2.11204e-07	-1.79713e-10			-1.03165e-07	-1.79713e-10	1.92612e-07	5.21904e-12
1.96117e-08	-2.15672e-11	3.94561e-08	1.32832e-11			4.63893e-08	-1.70944e-11	4.60435e-08	6.17551e-11			1.00388e-08	9.60336e-12	-2.1294e-08	-3.24805e-10			-5.05848e-08	6.36296e-13	2.11325e-07	-1.73772e-10			-1.03044e-07	-1.73772e-10	1.93045e-07	6.36296e-13
1.95608e-08	-9.5e-12	3.94219e-08	2.01348e-11			4.65983e-08	-2.27188e-11	4.61715e-08	6.6174e-11			1.02248e-08	1.04848e-11	-2.11781e-08	-3.18438e-10			-5.03878e-08	-1.81279e-12	2.11459e-07	-1.68505e-10			-1.0291e-07	-1.68505e-10	1.93242e-07	-1.81279e-12
1.99241e-08	-1.77272e-11	3.96839e-08	1.98596e-11			4.66723e-08	-1.61244e-11	4.65725e-08	5.50438e-11			1.03988e-08	1.18124e-11	-2.10293e-08	-3.14218e-10			-5.00438e-08	1.96515e-12	2.11688e-07	-1.68384e-10			-1.02681e-07	-1.68384e-10	1.93586e-07	1.96515e-12
2.03009e-08	-2.66207e-11	3.9937e-08	1.96784e-11			4.69333e-08	-1.95589e-11	4.66165e-08	6.03821e-11			1.07388e-08	7.1879e-12	-2.08302e-08	-3.1338e-10			-4.99258e-08	-1.04796e-12	2.11937e-07	-1.69445e-10			-1.02432e-07	-1.69445e-10	1.93704e-07	-1.04796e-12
2.03735e-08	-2.04651e-11	3.97803e-08	2.94605e-11			4.72463e-08	-1.71346e-11	4.68385e-08	6.81251e-11			1.10038e-08	5.37745e-12	-2.08023e-08	-3.01134e-10			-4.93808e-08	2.62736e-13	2.11899e-07	-1.54812e-10			-1.0247e-07	-1.54812e-10	1.94249e-07	2.62736e-13
2.03615e-08	-1.01628e-11	4.03403e-08	2.2036e-11			4.73473e-08	-1.17156e-11	4.69755e-08	7.23115e-11			1.12738e-08	3.3292e-12	-2.05501e-08	-3.04122e-10			-4.89708e-08	1.05381e-12	2.1235e-07	-1.66863e-10			-1.02019e-07	-1.66863e-10	1.94659e-07	1.05381e-12
2.06044e-08	-1.25996e-11	4.07652e-08	1.78466e-11			4.74063e-08	-1.67233e-11	4.70525e-08	6.07527e-11			1.10848e-08	1.72562e-11	-2.03284e-08	-3.04752e-10			-4.86948e-08	-4.86625e-12	2.12307e-07	-1.51975e-10			-1.02062e-07	-1.51975e-10	1.94935e-07	-4.86625e-12
2.07759e-08	-1.13511e-11	4.09819e-08	1.86615e-11			4.76243e-08	-2.26458e-11	4.74445e-08	7.3623e-11			1.17508e-08	1.48287e-12	-2.01359e-08	-3.03482e-10			-4.85038e-08	-5.56364e-12	2.12508e-07	-1.50308e-10			-1.01861e-07	-1.50308e-10	1.95126e-07	-5.56364e-12
2.0906e-08	-8.06102e-12	4.08597e-08	2.75044e-11			4.78783e-08	-1.38288e-11	4.75645e-08	7.71565e-11			1.18868e-08	3.97775e-12	-2.01323e-08	-2.8961e-10			-4.82058e-08	3.01445e-12	2.12828e-07	-1.55183e-10			-1.01541e-07	-1.55183e-10	1.95424e-07	3.01445e-12
2.1228e-08	-1.42397e-11	4.16065e-08	1.55792e-11			4.80683e-08	-1.40792e-11	4.77805e-08	6.74689e-11			1.20168e-08	6.79082e-12	-2.00298e-08	-2.82325e-10			-4.79318e-08	-5.18983e-13	2.12969e-07	-1.5035e-10			-1.014e-07	-1.5035e-10	1.95698e-07	-5.18983e-13
2.12439e-08	-5.24989e-12	4.15806e-08	2.22255e-11			4.82553e-08	-2.66181e-11	4.79555e-08	6.67699e-11			1.19298e-08	1.71781e-11	-1.99492e-08	-2.73861e-10			-4.74518e-08	-3.46044e-12	2.13158e-07	-1.48098e-10			-1.01211e-07	-1.48098e-10	1.96178e-07	-3.46044e-12
2.17396e-08	-2.00425e-11	4.21176e-08	1.53506e-11			4.83583e-08	-2.41757e-11	4.81755e-08	6.54151e-11			1.22228e-08	1.43459e-11	-1.97691e-08	-2.71758e-10			-4.71628e-08	-1.79361e-12	2.13271e-07	-1.41682e-10			-1.01098e-07	-1.41682e-10	1.96467e-07	-1.79361e-12
2.15196e-08	5.70353e-13	4.19937e-08	2.43523e-11			4.85273e-08	-2.90354e-11	4.83385e-08	6.90358e-11			1.19658e-08	3.06175e-11	-1.96155e-08	-2.67865e-10			-4.70798e-08	4.57115e-12	2.13507e-07	-1.41993e-10			-1.00862e-07	-1.41993e-10	1.9655e-07	4.57115e-12
2.18211e-08	-4.80159e-12	4.2345e-08	2.18132e-11			4.87603e-08	-3.07068e-11	4.84195e-08	7.46567e-11			1.23408e-08	2.47849e-11	-1.94285e-08	-2.66218e-10			-4.66083e-08	1.85743e-12	2.13704e-07	-1.40219e-10			-1.00665e-07	-1.40219e-10	1.97021e-07	1.85743e-12
2.21283e-08	-1.02512e-11	4.27125e-08	1.90002e-11			4.89293e-08	-1.62276e-11	4.87205e-08	6.94248e-11			1.25268e-08	2.57042e-11	-1.9237e-08	-2.64865e-10			-4.62898e-08	-2.39512e-12	2.14212e-07	-1.55357e-10			-1.00157e-07	-1.55357e-10	1.9734e-07	-2.39512e-12
2.23201e-08	-9.9898e-12	4.2776e-08	2.35057e-11			4.92003e-08	-1.5297e-11	4.89155e-08	7.53396e-11			1.28458e-08	2.19903e-11	-1.91229e-08	-2.58648e-10			-4.58458e-08	-2.0912e-12	2.14555e-07	-1.61528e-10			-9.98136e-08	-1.61528e-10	1.97784e-07	-2.0912e-12
2.2219e-08	4.7564e-12	4.25995e-08	3.37619e-11			4.92383e-08	-1.07731e-11	4.89275e-08	7.37328e-11			1.37288e-08	-1.30429e-12	-1.90123e-08	-2.51891e-10			-4.55488e-08	-4.6368e-12	2.1458e-07	-1.50325e-10			-9.97886e-08	-1.50325e-10	1.98081e-07	-4.6368e-12
2.27046e-08	-9.52451e-12	4.33044e-08	2.28477e-11			4.95663e-08	-1.78167e-11	4.92895e-08	8.2254e-11			1.38528e-08	1.73661e-12	-1.89688e-08	-2.40681e-10			-4.52058e-08	-4.27984e-12	2.14647e-07	-1.41351e-10			-9.97216e-08	-1.41351e-10	1.98424e-07	-4.27984e-12
2.29781e-08	-1.34993e-11	4.32407e-08	3.04054e-11			4.96603e-08	-2.60801e-11	4.95805e-08	7.63217e-11			1.38918e-08	7.72362e-12	-1.87075e-08	-2.4399e-10			-4.50098e-08	-3.93821e-12	2.15185e-07	-1.58119e-10			-9.91836e-08	-1.58119e-10	1.9862e-07	-3.93821e-12
2.28678e-08	1.69924e-12	4.34469e-08	3.14721e-11			4.98893e-08	-1.71273e-11	4.96385e-08	8.59191e-11			1.42108e-08	3.99579e-12	-1.86344e-08	-2.34732e-10			-4.45878e-08	-7.71273e-12	2.15296e-07	-1.51655e-10			-9.90726e-08	-1.51655e-10	1.99042e-07	-7.71273e-12
2.31679e-08	-3.41504e-12	4.39594e-08	2.50558e-11			5.01923e-08	-1.03621e-11	4.97945e-08	7.13943e-11			1.43188e-08	7.46164e-12	-1.84763e-08	-2.31161e-10			-4.43328e-08	1.67695e-12	2.15515e-07	-1.51022e-10			-9.88536e-08	-1.51022e-10	1.99297e-07	1.67695e-12
2.36572e-08	-1.78907e-11	4.44528e-08	1.92261e-11			5.03053e-08	-1.37625e-11	4.98795e-08	8.7761e-11			1.42548e-08	1.703e-11	-1.82695e-08	-2.30824e-10			-4.40188e-08	-4.81223e-12	2.15945e-07	-1.61943e-10			-9.84236e-08	-1.61943e-10	1.99611e-07	-4.81223e-12
2.35605e-08	-3.36232e-12	4.41767e-08	3.18833e-11			5.04313e-08	-1.83182e-11	5.00625e-08	8.36364e-11			1.44118e-08	1.89273e-11	-1.80656e-08	-2.30589e-10			-4.38388e-08	1.79757e-12	2.15912e-07	-1.47604e-10			-9.84566e-08	-1.47604e-10	1.99791e-07	1.79757e-12
2.38958e-08	-1.01736e-11	4.48181e-08	2.25011e-11			5.06933e-08	-2.55636e-11	5.02305e-08	7.52749e-11			1.48388e-08	1.14805e-11	-1.78643e-08	-2.29871e-10			-4.33598e-08	1.07391e-11	2.16144e-07	-1.47642e-10			-9.82246e-08	-1.47642e-10	2.0027e-07	1.07391e-11
2.39677e-08	-4.01363e-12	4.48288e-08	2.82634e-11			5.07253e-08	-1.07959e-11	5.05595e-08	9.12862e-11			1.49948e-08	1.34024e-11	-1.78069e-08	-2.19596e-10			-4.31013e-08	-1.11454e-13	2.16433e-07	-1.50819e-10			-9.79356e-08	-1.50819e-10	2.00528e-07	-1.11454e-13
2.43188e-08	-1.18377e-11	4.45132e-08	4.17516e-11			5.11033e-08	-3.42551e-11	5.08365e-08	8.14148e-11			1.51848e-08	1.3987e-11	-1.75975e-08	-2.19436e-10			-4.28903e-08	2.56514e-12	2.16641e-07	-1.49617e-10			-9.77276e-08	-1.49617e-10	2.00739e-07	2.56514e-12
2.43638e-08	-4.31448e-12	4.53928e-08	2.66417e-11			5.11943e-08	-1.70871e-11	5.10155e-08	6.87345e-11			1.56278e-08	5.97012e-12	-1.75288e-08	-2.09888e-10			-4.24508e-08	5.37327e-14	2.16827e-07	-1.47202e-10			-9.75416e-08	-1.47202e-10	2.01179e-07	5.37327e-14
2.47911e-08	-1.57118e-11	4.57461e-08	2.4172e-11			5.14263e-08	-1.07587e-11	5.10955e-08	8.91085e-11			1.55648e-08	1.55078e-11	-1.72823e-08	-2.12486e-10			-4.21728e-08	-4.4706e-13	2.17045e-07	-1.46485e-10			-9.73236e-08	-1.46485e-10	2.01457e-07	-4.4706e-13
2.46146e-08	2.76661e-12	4.599e-08	2.43385e-11			5.15663e-08	-2.89045e-11	5.13965e-08	9.66559e-11			1.57088e-08	1.78622e-11	-1.70976e-08	-2.1069e-10			-4.18478e-08	-6.35021e-12	2.17147e-07	-1.39556e-10			-9.72216e-08	-1.39556e-10	2.01782e-07	-6.35021e-12
2.49298e-08	-3.0781e-12	4.58575e-08	3.35406e-11			5.16703e-08	-2.17388e-11	5.15845e-08	8.55038e-11			1.59798e-08	1.58104e-11	-1.70521e-08	-1.996e-10			-4.15288e-08	-1.93297e-12	2.17362e-07	-1.38716e-10			-9.70066e-08	-1.38716e-10	2.02101e-07	-1.93297e-12
2.51796e-08	-5.92208e-12	4.59149e-08	3.80611e-11			5.18583e-08	-1.21896e-11	5.18395e-08	9.04997e-11			1.60058e-08	2.20973e-11	-1.68294e-08	-2.00321e-10			-4.12778e-08	-3.59223e-12	2.17494e-07	-1.33331e-10			-9.68746e-08	-1.33331e-10	2.02352e-07	-3.59223e-12
2.53798e-08	-6.04725e-12	4.64944e-08	3.01593e-11			5.22583e-08	-2.82161e-11	5.18815e-08	8.09431e-11			1.64048e-08	1.56086e-11	-1.6655e-08	-1.97843e-10			-4.09338e-08	-4.16299e-12	2.17608e-07	-1.26965e-10			-9.67606e-08	-1.26965e-10	2.02696e-07	-4.16299e-12
2.55635e-08	-5.39095e-12	4.69366e-08	2.55674e-11			5.23373e-08	-1.64156e-11	5.19385e-08	8.78215e-11			1.60988e-08	3.3589e-11	-1.65218e-08	-1.92595e-10			-4.07048e-08	8.20635e-12	2.17965e-07	-1.3393e-10			-9.64036e-08	-1.3393e-10	2.02925e-07	8.20635e-12
2.56717e-08	-1.033e-12	4.66135e-08	3.93457e-11			5.26463e-08	-2.97932e-11	5.21825e-08	8.94642e-11			1.67518e-08	1.8252e-11	-1.63319e-08	-1.9113e-10			-4.02388e-08	3.13882e-13	2.18086e-07	-1.27971e-10			-9.62826e-08	-1.27971e-10	2.03391e-07	3.13882e-13
2.59891e-08	-6.98281e-12	4.72954e-08	2.89888e-11			5.26353e-08	-2.16635e-11	5.23605e-08	1.02649e-10			1.69248e-08	1.96243e-11	-1.61909e-08	-1.86694e-10			-3.99608e-08	1.92729e-12	2.18403e-07	-1.32692e-10			-9.59656e-08	-1.32692e-10	2.03669e-07	1.92729e-12
2.60688e-08	-1.17801e-12	4.73541e-08	3.34801e-11			5.28803e-08	-2.12994e-11	5.27375e-08	9.50553e-11			1.71798e-08	1.79409e-11	-1.59871e-08	-1.86168e-10			-3.95208e-08	3.28298e-12	2.18484e-07	-1.24547e-10			-9.58846e-08	-1.24547e-10	2.04109e-07	3.28298e-12
2.65693e-08	-1.61952e-11	4.78073e-08	2.86143e-11			5.30133e-08	-2.11866e-11	5.27705e-08	9.74029e-11			1.73218e-08	2.03725e-11	-1.57529e-08	-1.87645e-10			-3.93038e-08	-3.76073e-12	2.18651e-07	-1.2108e-10			-9.57176e-08	-1.2108e-10	2.04326e-07	-3.76073e-12
2.65908e-08	-7.71166e-12	4.76702e-08	3.79281e-11			5.32443e-08	-1.76234e-11	5.30015e-08	1.00274e-10			1.72368e-08	3.06928e-11	-1.56486e-08	-1.80492e-10			-3.91008e-08	7.7469e-13	2.18756e-07	-1.14189e-10			-9.56126e-08	-1.14189e-10	2.04529e-07	7.7469e-13
2.66707e-08	-1.92097e-12	4.80574e-08	3.46561e-11			5.34213e-08	-1.78645e-11	5.31905e-08	1.04598e-10			1.73448e-08	3.42702e-11	-1.54598e-08	-1.78967e-10			-3.88708e-08	1.02314e-11	2.1882e-07	-1.05144e-10			-9.55486e-08	-1.05144e-10	2.04759e-07	1.02314e-11
2.70622e-08	-1.15382e-11	4.83464e-08	3.37303e-11			5.34083e-08	-2.80142e-11	5.33435e-08	9.77909e-11			1.77788e-08	2.65627e-11	-1.53418e-08	-1.73004e-10			-3.84288e-08	8.4501e-12	2.18973e-07	-1.00913e-10			-9.53956e-08	-1.00913e-10	2.05201e-07	8.4501e-12
2.72268e-08	-9.93568e-12	4.85965e-08	3.36227e-11			5.37093e-08	-8.24341e-12	5.36515e-08	1.01649e-10			1.80378e-08	2.47637e-11	-1.51423e-08	-1.72167e-10			-3.79368e-08	-4.98623e-13	2.19196e-07	-1.00544e-10			-9.51726e-08	-1.00544e-10	2.05693e-07	-4.98623e-13
2.74229e-08	-9.89459e-12	4.88372e-08	3.38596e-11			5.39543e-08	-1.28513e-11	5.36995e-08	9.28368e-11			1.82718e-08	2.4007e-11	-1.49515e-08	-1.70767e-10			-3.77468e-08	9.22406e-13	2.19251e-07	-9.09824e-11			-9.51176e-08	-9.09824e-11	2.05883e-07	9.22406e-13
2.75502e-08	-6.44029e-12	4.90426e-08	3.49564e-11			5.42803e-08	-5.63731e-12	5.39015e-08	1.00206e-10			1.85368e-08	2.21506e-11	-1.47611e-08	-1.69353e-10			-3.74128e-08	2.56461e-12	2.19294e-07	-8.07683e-11			-9.50746e-08	-8.07683e-11	2.06217e-07	2.56461e-12
2.77201e-08	-5.0994e-12	4.9271e-08	3.5485e-11			5.43023e-08	-1.50757e-11	5.41735e-08	1.06116e-10			1.87828e-08	2.09855e-11	-1.46605e-08	-1.61921e-10			-3.72228e-08	-3.97336e-12	2.19434e-07	-7.58298e-11			-9.49346e-08	-7.58298e-11	2.06407e-07	-3.97336e-12
2.81941e-08	-1.90028e-11	4.95373e-08	3.51064e-11			5.45183e-08	-2.21727e-11	5.44015e-08	1.04588e-10			1.88978e-08	2.43437e-11	-1.44529e-08	-1.61653e-10			-3.68018e-08	-2.14957e-12	2.19535e-07	-6.87837e-11			-9.48336e-08	-6.87837e-11	2.06828e-07	-2.14957e-12
2.81383e-08	-6.49605e-12	5.00002e-08	3.00177e-11			5.46963e-08	-1.70995e-11	5.44135e-08	9.71769e-11			1.91398e-08	2.32836e-11	-1.42649e-08	-1.60059e-10			-3.65693e-08	-2.95325e-13	2.19726e-07	-6.66456e-11			-9.46426e-08	-6.66456e-11	2.0706e-07	-2.95325e-13
2.82357e-08	-1.6085e-12	4.96848e-08	4.36138e-11			5.50623e-08	-1.53092e-11	5.45875e-08	1.02662e-10			1.96758e-08	1.20148e-11	-1.40202e-08	-1.62531e-10			-3.61658e-08	-5.22915e-12	2.19934e-07	-6.54347e-11			-9.44346e-08	-6.54347e-11	2.07464e-07	-5.22915e-12
2.85649e-08	-8.1444e-12	4.98981e-08	4.43873e-11			5.52053e-08	-2.16104e-11	5.48105e-08	1.09673e-10			1.94808e-08	2.60128e-11	-1.39418e-08	-1.53637e-10			-3.59008e-08	-3.02293e-14	2.20041e-07	-5.87289e-11			-9.43276e-08	-5.87289e-11	2.07729e-07	-3.02293e-14
2.86945e-08	-4.80841e-12	5.05072e-08	3.57734e-11			5.53923e-08	-4.51341e-12	5.49895e-08	9.91419e-11			1.98058e-08	2.20724e-11	-1.37065e-08	-1.5521e-10			-3.55408e-08	1.06051e-11	2.20234e-07	-5.6697e-11			-9.41346e-08	-5.6697e-11	2.08089e-07	1.06051e-11
2.88749e-08	-4.18995e-12	5.0714e-08	3.68366e-11			5.54063e-08	-1.92504e-11	5.52185e-08	9.64213e-11			1.95398e-08	3.86506e-11	-1.3619e-08	-1.46912e-10			-3.53548e-08	2.85245e-12	2.20242e-07	-4.45732e-11			-9.41266e-08	-4.45732e-11	2.08275e-07	2.85245e-12
2.91549e-08	-8.29126e-12	5.05093e-08	4.77721e-11			5.57933e-08	-1.14017e-11	5.54315e-08	1.00932e-10			1.97708e-08	3.79921e-11	-1.3434e-08	-1.45137e-10			-3.48913e-08	6.37655e-13	2.20603e-07	-5.16609e-11			-9.37666e-08	-5.16609e-11	2.08738e-07	6.37655e-13
2.91549e-08	1.45574e-12	5.09757e-08	4.25877e-11			5.60153e-08	-1.43104e-11	5.55145e-08	9.35517e-11			2.03948e-08	2.36895e-11	-1.32193e-08	-1.45619e-10			-3.46818e-08	4.40869e-13	2.20888e-07	-5.45712e-11			-9.34816e-08	-5.45712e-11	2.08948e-07	4.40869e-13
2.92886e-08	4.56936e-12	5.1139e-08	4.4571e-11			5.61553e-08	-1.89172e-11	5.57785e-08	7.97531e-11			2.03838e-08	3.1245e-11	-1.30702e-08	-1.4144e-10			-3.43488e-08	-1.61731e-12	2.21038e-07	-5.02163e-11			-9.33316e-08	-5.02163e-11	2.09281e-07	-1.61731e-12
2.95895e-08	-5.84121e-13	5.14806e-08	4.23831e-11			5.62303e-08	-1.32855e-11	5.59645e-08	9.62234e-11			2.05108e-08	3.42067e-11	-1.28771e-08	-1.40179e-10			-3.39963e-08	2.99039e-12	2.21277e-07	-5.06835e-11			-9.30926e-08	-5.06835e-11	2.09633e-07	2.99039e-12
2.97357e-08	1.95682e-12	5.1783e-08	4.11401e-11			5.63683e-08	-1.26298e-11	5.60645e-08	9.48612e-11			2.09018e-08	2.79907e-11	-1.27782e-08	-1.32666e-10			-3.36018e-08	1.28734e-11	2.21413e-07	-4.55445e-11			-9.29566e-08	-4.55445e-11	2.10028e-07	1.28734e-11
3.0149e-08	-8.74099e-12	5.16416e-08	5.05625e-11			5.67273e-08	-1.13719e-11	5.61845e-08	1.01654e-10			2.11378e-08	2.71477e-11	-1.26625e-08	-1.26271e-10			-3.33133e-08	8.45754e-12	2.21594e-07	-4.28773e-11			-9.27756e-08	-4.28773e-11	2.10316e-07	8.45754e-12
2.99815e-08	9.06193e-12	5.19987e-08	4.8007e-11			5.68603e-08	-1.50781e-11	5.65215e-08	1.11702e-10			2.12828e-08	2.94704e-11	-1.23644e-08	-1.32e-10			-3.31123e-08	8.6785e-12	2.21803e-07	-4.16845e-11			-9.25666e-08	-4.16845e-11	2.10517e-07	8.6785e-12
3.02222e-08	6.92806e-12	5.23148e-08	4.63075e-11			5.70983e-08	-1.17095e-11	5.66995e-08	1.0809e-10			2.12548e-08	3.76093e-11	-1.22575e-08	-1.25016e-10			-3.26603e-08	-8.6477e-12	2.2185e-07	-3.17179e-11			-9.25196e-08	-3.17179e-11	2.10969e-07	-8.6477e-12
3.05458e-08	6.7065e-13	5.24515e-08	4.90488e-11			5.72723e-08	-7.02521e-12	5.70115e-08	1.10167e-10			2.15048e-08	3.6305e-11	-1.2113e-08	-1.20816e-10			-3.23798e-08	-2.46994e-12	2.22149e-07	-3.54412e-11			-9.22206e-08	-3.54412e-11	2.1125e-07	-2.46994e-12
3.06051e-08	7.44831e-12	5.27776e-08	4.72387e-11			5.73793e-08	-1.04219e-11	5.69495e-08	1.04885e-10			2.14228e-08	4.64988e-11	-1.19819e-08	-1.15436e-10			-3.21128e-08	-6.78645e-12	2.22213e-07	-2.63446e-11			-9.21566e-08	-2.63446e-11	2.11517e-07	-6.78645e-12
3.09553e-08	-1.27002e-13	5.27611e-08	5.36572e-11			5.75893e-08	-1.16451e-11	5.73005e-08	1.1201e-10			2.17188e-08	4.35745e-11	-1.17613e-08	-1.16012e-10			-3.17508e-08	2.78498e-13	2.22473e-07	-2.79965e-11			-9.18966e-08	-2.79965e-11	2.11879e-07	2.78498e-13
3.09672e-08	8.82886e-12	5.27438e-08	6.00919e-11			5.78023e-08	-4.84661e-12	5.75305e-08	1.18324e-10			2.19658e-08	4.23438e-11	-1.1691e-08	-1.066e-10			-3.14518e-08	-2.22833e-12	2.22895e-07	-3.84588e-11			-9.14746e-08	-3.84588e-11	2.12178e-07	-2.22833e-12
3.13371e-08	2.74349e-13	5.32634e-08	5.35068e-11			5.78503e-08	-5.62621e-13	5.76845e-08	1.09063e-10			2.21698e-08	4.24564e-11	-1.13789e-08	-1.13252e-10			-3.11318e-08	1.39969e-12	2.22922e-07	-2.73414e-11			-9.14476e-08	-2.73414e-11	2.12498e-07	1.39969e-12
3.15931e-08	-2.64405e-12	5.3088e-08	6.37509e-11			5.80933e-08	3.25307e-12	5.76885e-08	1.18185e-10			2.22888e-08	4.56963e-11	-1.12641e-08	-1.07111e-10			-3.09278e-08	-1.4922e-12	2.23138e-07	-2.65792e-11			-9.12316e-08	-2.65792e-11	2.12702e-07	-1.4922e-12
3.16018e-08	6.67344e-12	5.32352e-08	6.62351e-11			5.82543e-08	-9.95331e-12	5.80245e-08	1.11534e-10			2.25918e-08	4.25141e-11	-1.11474e-08	-1.00756e-10			-3.05758e-08	4.65639e-12	2.23314e-07	-2.36496e-11			-9.10556e-08	-2.36496e-11	2.13054e-07	4.65639e-12
3.18351e-08	4.85686e-12	5.38357e-08	5.78262e-11			5.85253e-08	-3.95821e-13	5.80565e-08	1.21555e-10			2.24968e-08	5.31619e-11	-1.10296e-08	-9.45022e-11			-3.01988e-08	5.5509e-12	2.2347e-07	-1.95636e-11			-9.08996e-08	-1.95636e-11	2.13431e-07	5.5509e-12
3.18902e-08	1.18641e-11	5.37643e-08	6.55701e-11			5.87373e-08	-2.47759e-12	5.82305e-08	1.12671e-10			2.29428e-08	4.5046e-11	-1.07108e-08	-1.01608e-10			-2.98698e-08	-1.5965e-12	2.23861e-07	-2.8326e-11			-9.05086e-08	-2.8326e-11	2.1376e-07	-1.5965e-12
3.2266e-08	3.05172e-12	5.41251e-08	6.28039e-11			5.89793e-08	-2.61811e-12	5.84335e-08	1.16417e-10			2.32678e-08	4.09612e-11	-1.06118e-08	-9.41143e-11			-2.94638e-08	2.69635e-13	2.24053e-07	-2.62305e-11			-9.03166e-08	-2.62305e-11	2.14166e-07	2.69635e-13
3.23834e-08	6.76144e-12	5.41035e-08	6.93369e-11			5.91003e-08	-6.28591e-12	5.86185e-08	1.01319e-10			2.33828e-08	4.43234e-11	-1.04573e-08	-9.02906e-11			-2.91268e-08	-2.96161e-12	2.24063e-07	-1.42225e-11			-9.03066e-08	-1.42225e-11	2.14503e-07	-2.96161e-12
3.26393e-08	3.84403e-12	5.39602e-08	7.88089e-11			5.92393e-08	-9.44291e-12	5.88865e-08	1.16726e-10			2.34578e-08	4.90648e-11	-1.03347e-08	-8.43409e-11			-2.88548e-08	2.89169e-12	2.24438e-07	-2.21177e-11			-8.99316e-08	-2.21177e-11	2.14775e-07	2.89169e-12
3.28608e-08	2.66387e-12	5.44455e-08	7.31703e-11			5.95113e-08	-2.93314e-12	5.91615e-08	9.19195e-11			2.38698e-08	4.21209e-11	-1.00914e-08	-8.67195e-11			-2.86248e-08	-4.20573e-12	2.24711e-07	-2.44507e-11			-8.96586e-08	-2.44507e-11	2.15005e-07	-4.20573e-12
3.29547e-08	7.76666e-12	5.47349e-08	7.22426e-11			5.97643e-08	-1.52843e-11	5.93325e-08	9.35037e-11			2.36298e-08	5.78072e-11	-9.87732e-09	-8.68629e-11			-2.82118e-08	1.4781e-12	2.24869e-07	-2.0445e-11			-8.95006e-08	-2.0445e-11	2.15418e-07	1.4781e-12
3.33302e-08	-1.09579e-12	5.48831e-08	7.47063e-11			5.98963e-08	-2.43608e-11	5.95305e-08	1.01129e-10			2.40428e-08	5.08095e-11	-9.77096e-09	-7.98526e-11			-2.80228e-08	1.05738e-11	2.24996e-07	-1.48504e-11			-8.93736e-08	-1.48504e-11	2.15607e-07	1.05738e-11
3.33863e-08	5.67507e-12	5.53594e-08	6.92882e-11			6.00533e-08	-2.20691e-11	5.96695e-08	9.09335e-11			2.44128e-08	4.5307e-11	-9.67575e-09	-7.20618e-11			-2.75548e-08	5.74381e-12	2.25161e-07	-1.13132e-11			-8.92086e-08	-1.13132e-11	2.16075e-07	5.74381e-12
3.37102e-08	-6.0074e-13	5.53894e-08	7.44619e-11			6.01713e-08	-1.80234e-11	5.99035e-08	9.69199e-11			2.45068e-08	4.92478e-11	-9.53419e-09	-6.73954e-11			-2.73878e-08	7.86294e-12	2.25483e-07	-1.63164e-11			-8.88866e-08	-1.63164e-11	2.16242e-07	7.86294e-12
3.37656e-08	6.40446e-12	5.56326e-08	7.46401e-11			6.04323e-08	-1.635e-11	6.00315e-08	9.96259e-11			2.46768e-08	5.07151e-11	-9.37305e-09	-6.43115e-11			-2.69938e-08	1.50321e-12	2.25613e-07	-1.08373e-11			-8.87566e-08	-1.08373e-11	2.16636e-07	1.50321e-12
3.40322e-08	2.96235e-12	5.60803e-08	6.99124e-11			6.04833e-08	-1.87894e-11	6.02745e-08	1.0463e-10			2.48808e-08	5.09603e-11	-9.14532e-09	-6.53506e-11			-2.66088e-08	2.20739e-12	2.25864e-07	-1.19638e-11			-8.85056e-08	-1.19638e-11	2.17021e-07	2.20739e-12
3.43449e-08	-2.76155e-12	5.60429e-08	7.68309e-11			6.08523e-08	-2.38194e-11	6.02585e-08	1.05117e-10			2.51718e-08	4.82287e-11	-8.95268e-09	-6.40811e-11			-2.63018e-08	8.7644e-12	2.26167e-07	-1.58788e-11			-8.82026e-08	-1.58788e-11	2.17328e-07	8.7644e-12
3.44068e-08	3.90627e-12	5.61497e-08	8.02847e-11			6.11173e-08	-1.19511e-11	6.05885e-08	1.03862e-10			2.51708e-08	5.56073e-11	-8.75277e-09	-6.33011e-11			-2.60018e-08	4.73412e-12	2.26184e-07	-4.29956e-12			-8.81856e-08	-4.29956e-12	2.17628e-07	4.73412e-12
3.46189e-08	3.14169e-12	5.63215e-08	8.20528e-11			6.12303e-08	-9.71351e-12	6.07605e-08	9.3792e-11			2.58678e-08	3.86349e-11	-8.56877e-09	-6.14228e-11			-2.57508e-08	2.77325e-13	2.26407e-07	-3.90023e-12			-8.79626e-08	-3.90023e-12	2.17879e-07	2.77325e-13
3.47788e-08	4.79842e-12	5.69472e-08	7.30543e-11			6.13623e-08	-7.01101e-12	6.09055e-08	1.06256e-10			2.61458e-08	3.63289e-11	-8.50219e-09	-5.17634e-11			-2.53508e-08	-8.5144e-13	2.26605e-07	-2.15396e-12			-8.77646e-08	-2.15396e-12	2.18279e-07	-8.5144e-13
3.50779e-08	-2.7376e-13	5.79889e-08	5.40469e-11			6.14413e-08	-4.60351e-12	6.10805e-08	1.03272e-10			2.62318e-08	4.0698e-11	-8.28879e-09	-5.18625e-11			-2.51133e-08	1.19622e-12	2.26909e-07	-6.15538e-12			-8.74606e-08	-6.15538e-12	2.18516e-07	1.19622e-12
3.52762e-08	-3.36567e-13	5.86233e-08	4.48321e-11			6.16193e-08	-1.29124e-11	6.14095e-08	1.02963e-10			2.65378e-08	3.74142e-11	-8.04744e-09	-5.41107e-11			-2.47548e-08	-5.38637e-12	2.27219e-07	-1.04616e-11			-8.71506e-08	-1.04616e-11	2.18875e-07	-5.38637e-12
3.52655e-08	9.93953e-12	5.886e-08	4.51688e-11			6.18433e-08	-9.62571e-12	6.15365e-08	1.13038e-10			2.61168e-08	5.93605e-11	-7.89766e-09	-4.99727e-11			-2.44948e-08	9.02892e-12	2.27404e-07	-7.97879e-12			-8.69656e-08	-7.97879e-12	2.19135e-07	9.02892e-12
3.56989e-08	-1.7404e-12	5.91903e-08	4.31353e-11			6.20793e-08	-9.06141e-12	6.17265e-08	1.14478e-10			2.66218e-08	4.90487e-11	-7.6565e-09	-5.19204e-11			-2.41528e-08	2.0674e-12	2.27687e-07	-1.0851e-11			-8.66826e-08	-1.0851e-11	2.19477e-07	2.0674e-12
3.58058e-08	2.50418e-12	5.90576e-08	5.23411e-11			6.22233e-08	-1.33214e-11	6.19095e-08	1.07136e-10			2.68078e-08	4.99604e-11	-7.4213e-09	-5.34904e-11			-2.39758e-08	2.06284e-12	2.27965e-07	-1.34664e-11			-8.64046e-08	-1.34664e-11	2.19654e-07	2.06284e-12
3.58522e-08	9.95568e-12	5.94095e-08	4.99174e-11			6.21493e-08	-7.21781e-12	6.21345e-08	9.39586e-11			2.70188e-08	4.99773e-11	-7.24566e-09	-5.1055e-11			-2.36158e-08	8.02489e-12	2.28116e-07	-9.158e-12			-8.62536e-08	-9.158e-12	2.20014e-07	8.02489e-12
3.60079e-08	1.19963e-11	5.9743e-08	4.79232e-11			6.25493e-08	-1.1734e-12	6.23765e-08	1.1134e-10			2.74368e-08	4.28296e-11	-7.01263e-09	-5.27687e-11			-2.32338e-08	3.07884e-12	2.2834e-07	-8.77244e-12			-8.60296e-08	-8.77244e-12	2.20396e-07	3.07884e-12
3.63509e-08	4.77196e-12	6.01184e-08	4.49275e-11			6.26903e-08	-1.1423e-11	6.25315e-08	1.07953e-10			2.78038e-08	3.74441e-11	-6.81167e-09	-5.20489e-11			-2.29098e-08	1.99301e-12	2.28654e-07	-1.33527e-11			-8.57156e-08	-1.33527e-11	2.2072e-07	1.99301e-12
3.66308e-08	6.75652e-13	6.02441e-08	4.78049e-11			6.29573e-08	2.86771e-12	6.27255e-08	1.23062e-10			2.81808e-08	3.15676e-11	-6.59015e-09	-5.27076e-11			-2.26108e-08	5.86487e-12	2.28884e-07	-1.33436e-11			-8.54856e-08	-1.33436e-11	2.21019e-07	5.86487e-12
3.66495e-08	9.49575e-12	6.04192e-08	4.96255e-11			6.30463e-08	-6.81971e-12	6.29095e-08	1.12804e-10			2.86138e-08	2.38645e-11	-6.45268e-09	-4.7731e-11			-2.20998e-08	-4.38538e-12	2.29136e-07	-1.44524e-11			-8.52336e-08	-1.44524e-11	2.2153e-07	-4.38538e-12
3.69499e-08	4.34391e-12	6.03761e-08	5.66805e-11			6.31843e-08	2.28106e-12	6.30095e-08	1.04255e-10			2.83638e-08	3.98913e-11	-6.29891e-09	-4.38778e-11			-2.19638e-08	4.25472e-12	2.29272e-07	-9.36628e-12			-8.50976e-08	-9.36628e-12	2.21666e-07	4.25472e-12
3.71738e-08	2.8527e-12	6.07602e-08	5.34715e-11			6.36833e-08	6.66815e-12	6.34335e-08	1.12291e-10			2.91668e-08	1.9395e-11	-6.07615e-09	-4.48881e-11			-2.15763e-08	-2.04844e-13	2.29537e-07	-1.12967e-11			-8.48326e-08	-1.12967e-11	2.22053e-07	-2.04844e-13
3.72448e-08	9.06733e-12	6.13355e-08	4.56822e-11			6.37203e-08	-1.01781e-11	6.34615e-08	1.10962e-10			2.91328e-08	2.78972e-11	-5.86545e-09	-4.47974e-11			-2.13218e-08	6.8634e-12	2.29776e-07	-1.17912e-11			-8.45936e-08	-1.17912e-11	2.22308e-07	6.8634e-12
3.75748e-08	2.47005e-12	6.16773e-08	4.34901e-11			6.39243e-08	2.66743e-12	6.36895e-08	1.17025e-10			2.91068e-08	3.61415e-11	-5.68649e-09	-4.26124e-11			-2.09678e-08	1.14833e-11	2.2985e-07	-3.19558e-12			-8.45196e-08	-3.19558e-12	2.22662e-07	1.14833e-11
3.75764e-08	1.21383e-11	6.19632e-08	4.26441e-11			6.42013e-08	6.48021e-12	6.39095e-08	1.01122e-10			2.98678e-08	1.71006e-11	-5.53085e-09	-3.88747e-11			-2.06478e-08	1.6646e-11	2.30064e-07	-2.31755e-12			-8.43056e-08	-2.31755e-12	2.22982e-07	1.6646e-11
3.78258e-08	9.54824e-12	6.25902e-08	3.34845e-11			6.43673e-08	7.54884e-12	6.40305e-08	1.0831e-10			2.96998e-08	3.01364e-11	-5.32137e-09	-3.87026e-11			-2.03198e-08	7.73696e-12	2.30371e-07	-6.49457e-12			-8.39986e-08	-6.49457e-12	2.2331e-07	7.73696e-12
3.80711e-08	6.96179e-12	6.27455e-08	3.5776e-11			6.46313e-08	-1.60609e-12	6.42065e-08	1.12623e-10			2.97498e-08	3.57596e-11	-5.15166e-09	-3.59015e-11			-2.00468e-08	-3.87664e-13	2.30637e-07	-8.44776e-12			-8.37326e-08	-8.44776e-12	2.23583e-07	-3.87664e-13
3.80546e-08	1.75204e-11	6.3102e-08	3.323e-11			6.47923e-08	3.23549e-12	6.43045e-08	1.08274e-10			3.00608e-08	3.23195e-11	-4.98023e-09	-3.32201e-11			-1.97478e-08	6.16763e-12	2.30957e-07	-1.33086e-11			-8.34126e-08	-1.33086e-11	2.23882e-07	6.16763e-12
3.84079e-08	9.79018e-12	6.35931e-08	2.74497e-11			6.48863e-08	8.6021e-12	6.45855e-08	1.16297e-10			2.99648e-08	4.2978e-11	-4.8428e-09	-2.85528e-11			-1.93608e-08	9.49146e-12	2.31106e-07	-8.87997e-12			-8.32636e-08	-8.87997e-12	2.24269e-07	9.49146e-12
3.85469e-08	1.26239e-11	6.3734e-08	3.00944e-11			6.50973e-08	-1.20888e-12	6.48335e-08	1.21459e-10			3.03718e-08	3.62023e-11	-4.65973e-09	-2.66218e-11			-1.89418e-08	2.94528e-12	2.31247e-07	-3.99723e-12			-8.31226e-08	-3.99723e-12	2.24688e-07	2.94528e-12
3.89934e-08	3.17064e-13	6.38681e-08	3.27723e-11			6.53703e-08	-2.98994e-12	6.48735e-08	1.23406e-10			3.07608e-08	2.98907e-11	-4.4084e-09	-2.92562e-11			-1.86588e-08	6.48542e-12	2.31583e-07	-9.73498e-12			-8.27866e-08	-9.73498e-12	2.24971e-07	6.48542e-12
3.89631e-08	1.15632e-11	6.41226e-08	3.26769e-11			6.55753e-08	-2.99171e-13	6.51825e-08	1.28991e-10			3.10668e-08	2.66463e-11	-4.16232e-09	-3.15508e-11			-1.83768e-08	-1.55265e-12	2.31696e-07	-3.329e-12			-8.26736e-08	-3.329e-12	2.25253e-07	-1.55265e-12
3.91672e-08	1.12069e-11	6.41485e-08	3.80843e-11			6.56283e-08	8.16388e-12	6.53195e-08	1.22372e-10			3.07258e-08	4.58322e-11	-4.04087e-09	-2.55072e-11			-1.81368e-08	7.06123e-12	2.3189e-07	-1.36803e-12			-8.24796e-08	-1.36803e-12	2.25493e-07	7.06123e-12
3.95047e-08	4.05901e-12	6.50175e-08	2.32285e-11			6.57523e-08	9.73175e-12	6.53965e-08	1.35915e-10			3.14918e-08	2.65997e-11	-3.91666e-09	-1.99739e-11			-1.77273e-08	3.17465e-12	2.32098e-07	-1.31428e-13			-8.22716e-08	-1.31428e-13	2.25902e-07	3.17465e-12
3.94697e-08	1.55389e-11	6.45845e-08	3.96484e-11			6.59693e-08	9.52202e-12	6.56015e-08	1.22825e-10			3.15088e-08	3.336e-11	-3.7301e-09	-1.82852e-11			-1.74668e-08	2.34244e-12	2.32197e-07	6.95264e-12			-8.21726e-08	6.95264e-12	2.26163e-07	2.34244e-12
3.97721e-08	1.03096e-11	6.50444e-08	3.45084e-11			6.61643e-08	1.03369e-12	6.58925e-08	1.20564e-10			3.17538e-08	3.20576e-11	-3.53828e-09	-1.69617e-11			-1.72228e-08	1.85394e-13	2.32619e-07	-3.45883e-12			-8.17506e-08	-3.45883e-12	2.26407e-07	1.85394e-13
3.9933e-08	1.20772e-11	6.51464e-08	3.80737e-11			6.62793e-08	9.06679e-13	6.60715e-08	1.29094e-10			3.22598e-08	2.18248e-11	-3.36759e-09	-1.42015e-11			-1.69658e-08	-4.71186e-12	2.32616e-07	9.23694e-12			-8.17536e-08	9.23694e-12	2.26664e-07	-4.71186e-12
4.02106e-08	8.09105e-12	6.52202e-08	4.23273e-11			6.65213e-08	5.31816e-12	6.63205e-08	1.27137e-10			3.21738e-08	3.21591e-11	-3.15531e-09	-1.42407e-11			-1.66318e-08	5.28107e-12	2.32897e-07	6.52374e-12			-8.14726e-08	6.52374e-12	2.26998e-07	5.28107e-12
4.03192e-08	1.2462e-11	6.55476e-08	4.04768e-11			6.66663e-08	1.42241e-12	6.63965e-08	1.39378e-10			3.25708e-08	2.5748e-11	-2.95068e-09	-1.3741e-11			-1.62058e-08	5.83117e-12	2.33121e-07	6.83534e-12			-8.12486e-08	6.83534e-12	2.27424e-07	5.83117e-12
4.04831e-08	1.41017e-11	6.59581e-08	3.66494e-11			6.70363e-08	4.13359e-12	6.65635e-08	1.29743e-10			3.26258e-08	3.11728e-11	-2.73328e-09	-1.41207e-11			-1.58638e-08	6.45605e-12	2.33492e-07	-7.68558e-13			-8.08776e-08	-7.68558e-13	2.27766e-07	6.45605e-12
4.08257e-08	6.69989e-12	6.59468e-08	4.28149e-11			6.70063e-08	1.10663e-11	6.68245e-08	1.31076e-10			3.28538e-08	3.04667e-11	-2.66307e-09	-4.97659e-12			-1.55308e-08	1.17165e-12	2.33651e-07	3.04132e-12			-8.07186e-08	3.04132e-12	2.28099e-07	1.17165e-12
4.09456e-08	1.05172e-11	6.63737e-08	3.85781e-11			6.73213e-08	8.31005e-12	6.68405e-08	1.2476e-10			3.31918e-08	2.60784e-11	-2.31143e-09	-1.42957e-11			-1.52498e-08	1.34975e-11	2.33822e-07	6.27854e-12			-8.05476e-08	6.27854e-12	2.2838e-07	1.34975e-11
4.11981e-08	7.73924e-12	6.63289e-08	4.56841e-11			6.75993e-08	5.56504e-12	6.70085e-08	1.32198e-10			3.31268e-08	3.56826e-11	-2.12715e-09	-1.24413e-11			-1.49468e-08	9.50063e-12	2.3409e-07	4.25842e-12			-8.02796e-08	4.25842e-12	2.28683e-07	9.50063e-12
4.12028e-08	1.72808e-11	6.65444e-08	4.65282e-11			6.75433e-08	7.71836e-12	6.73905e-08	1.27529e-10			3.37308e-08	2.20888e-11	-2.02889e-09	-4.88683e-12			-1.46258e-08	1.02685e-11	2.34401e-07	-1.57918e-13			-7.99686e-08	-1.57918e-13	2.29004e-07	1.02685e-11
4.13722e-08	1.86505e-11	6.65993e-08	5.12282e-11			6.77973e-08	5.35334e-12	6.75195e-08	1.25059e-10			3.40468e-08	1.84605e-11	-1.8156e-09	-4.99253e-12			-1.42308e-08	2.75854e-12	2.34578e-07	2.80914e-12			-7.97916e-08	2.80914e-12	2.29399e-07	2.75854e-12
4.17494e-08	9.50378e-12	6.7093e-08	4.52651e-11			6.80893e-08	3.33625e-12	6.77205e-08	1.31307e-10			3.44968e-08	1.00534e-11	-1.70168e-09	1.24528e-12			-1.39337e-08	4.76937e-13	2.34708e-07	8.25134e-12			-7.96616e-08	8.25134e-12	2.29696e-07	4.76937e-13
4.18178e-08	1.58642e-11	6.76643e-08	3.75711e-11			6.82343e-08	7.2365e-12	6.78915e-08	1.30859e-10			3.46318e-08	1.27024e-11	-1.43377e-09	-2.4833e-12			-1.37807e-08	6.53664e-13	2.35055e-07	1.85003e-12			-7.93146e-08	1.85003e-12	2.29849e-07	6.53664e-13
4.22037e-08	6.55611e-12	6.76749e-08	4.33318e-11			6.83093e-08	4.29014e-12	6.80005e-08	1.38915e-10			3.49958e-08	7.43531e-12	-1.3027e-09	2.90003e-12			-1.34367e-08	1.74e-12	2.3508e-07	1.3089e-11			-7.92896e-08	1.3089e-11	2.30193e-07	1.74e-12
4.23587e-08	8.59827e-12	6.77326e-08	4.79729e-11			6.86003e-08	-2.71215e-12	6.82935e-08	1.36275e-10			3.47398e-08	2.36689e-11	-1.11669e-09	4.61095e-12			-1.30567e-08	1.85116e-12	2.35528e-07	1.23181e-12			-7.88416e-08	1.23181e-12	2.30573e-07	1.85116e-12
4.24208e-08	1.52743e-11	6.80209e-08	4.70716e-11			6.89423e-08	1.94072e-11	6.82425e-08	1.3609e-10			3.50178e-08	2.13511e-11	-9.8283e-10	9.82305e-12			-1.28717e-08	5.25814e-12	2.35639e-07	7.71114e-12			-7.87306e-08	7.71114e-12	2.30758e-07	5.25814e-12
4.26609e-08	1.31412e-11	6.85114e-08	4.13118e-11			6.90583e-08	2.05644e-11	6.85765e-08	1.37657e-10			3.54268e-08	1.45131e-11	-7.9948e-10	1.17111e-11			-1.24697e-08	5.65912e-12	2.35877e-07	7.26344e-12			-7.84926e-08	7.26344e-12	2.3116e-07	5.65912e-12
4.2672e-08	2.23351e-11	6.8351e-08	5.11791e-11			6.91753e-08	1.76608e-11	6.87695e-08	1.30754e-10			3.53758e-08	2.36349e-11	-3.9426e-10	-1.17139e-12			-1.20147e-08	1.07712e-11	2.3619e-07	2.80547e-12			-7.81796e-08	2.80547e-12	2.31615e-07	1.07712e-11
4.29998e-08	1.56681e-11	6.88285e-08	4.56079e-11			6.93153e-08	8.937e-12	6.90695e-08	1.43002e-10			3.57378e-08	1.82943e-11	-2.3382e-10	1.99274e-12			-1.17747e-08	-6.87976e-12	2.36392e-07	4.31871e-12			-7.79776e-08	4.31871e-12	2.31855e-07	-6.87976e-12
4.31941e-08	1.58013e-11	6.94134e-08	3.75861e-11			6.96273e-08	1.48331e-11	6.91425e-08	1.52016e-10			3.58148e-08	2.29397e-11	-3.19301e-11	2.63649e-12			-1.14062e-08	4.59776e-12	2.366e-07	5.60758e-12			-7.77696e-08	5.60758e-12	2.32223e-07	4.59776e-12
4.3448e-08	1.29886e-11	6.96172e-08	3.87063e-11			6.96523e-08	3.2643e-12	6.93185e-08	1.5664e-10			3.59188e-08	2.67093e-11	2.1815e-10	8.4957e-14			-1.11927e-08	2.08314e-12	2.36823e-07	5.93894e-12			-7.75466e-08	5.93894e-12	2.32437e-07	2.08314e-12
4.35189e-08	1.91936e-11	6.95232e-08	4.6983e-11			6.99933e-08	1.03494e-11	6.96535e-08	1.46445e-10			3.62578e-08	2.22963e-11	4.3832e-10	-4.54922e-13			-1.07917e-08	4.79881e-12	2.37052e-07	6.05334e-12			-7.73176e-08	6.05334e-12	2.32838e-07	4.79881e-12
4.38606e-08	1.20692e-11	6.99965e-08	4.16445e-11			7.00843e-08	1.18314e-11	6.98145e-08	1.37944e-10			3.62488e-08	2.99434e-11	6.5271e-10	-6.29532e-13			-1.04722e-08	-3.84331e-12	2.37291e-07	5.58569e-12			-7.70786e-08	5.58569e-12	2.33157e-07	-3.84331e-12
4.39527e-08	1.70243e-11	7.0107e-08	4.48881e-11			7.03153e-08	2.13256e-11	7.00455e-08	1.41306e-10			3.64378e-08	3.05888e-11	7.7294e-10	5.17384e-12			-1.01277e-08	7.25452e-12	2.3736e-07	1.4384e-11			-7.70096e-08	1.4384e-11	2.33502e-07	7.25452e-12
4.42175e-08	1.36721e-11	7.01282e-08	5.03969e-11			7.06053e-08	1.36551e-11	7.02795e-08	1.45578e-10			3.67588e-08	2.67988e-11	9.6249e-10	6.66292e-12			-9.86172e-09	-3.32675e-13	2.37667e-07	1.02177e-11			-7.67026e-08	1.02177e-11	2.33768e-07	-3.32675e-13
4.44296e-08	1.29289e-11	7.0491e-08	4.77117e-11			7.07463e-08	1.57565e-11	7.03495e-08	1.44047e-10			3.70198e-08	2.50753e-11	1.20629e-09	4.53985e-12			-9.52472e-09	4.43204e-12	2.3793e-07	8.37964e-12			-7.64396e-08	8.37964e-12	2.34105e-07	4.43204e-12
4.45468e-08	1.6905e-11	7.03163e-08	5.79257e-11			7.09343e-08	1.61327e-11	7.04755e-08	1.44188e-10			3.71298e-08	2.86099e-11	1.30566e-09	1.2035e-11			-9.18672e-09	4.56466e-12	2.3805e-07	1.43567e-11			-7.63196e-08	1.43567e-11	2.34443e-07	4.56466e-12
4.46089e-08	2.35481e-11	7.04361e-08	6.10738e-11			7.11753e-08	1.866e-11	7.09105e-08	1.59437e-10			3.70448e-08	3.89138e-11	1.46699e-09	1.53892e-11			-8.93072e-09	-2.36122e-13	2.38244e-07	1.6361e-11			-7.61256e-08	1.6361e-11	2.34699e-07	-2.36122e-13
4.51511e-08	6.46936e-12	7.09547e-08	5.45105e-11			7.12503e-08	2.42637e-11	7.08965e-08	1.4984e-10			3.73178e-08	3.66232e-11	1.64594e-09	1.75985e-11			-8.61272e-09	3.04904e-12	2.38466e-07	1.68628e-11			-7.59036e-08	1.68628e-11	2.35017e-07	3.04904e-12
4.51811e-08	1.47333e-11	7.13358e-08	5.13862e-11			7.13313e-08	1.61985e-11	7.11055e-08	1.60702e-10			3.76558e-08	3.2255e-11	1.86772e-09	1.69272e-11			-8.34572e-09	1.24222e-12	2.38684e-07	1.75269e-11			-7.56856e-08	1.75269e-11	2.35284e-07	1.24222e-12
4.54532e-08	1.08201e-11	7.13304e-08	5.75323e-11			7.16833e-08	1.5979e-11	7.12085e-08	1.63008e-10			3.81018e-08	2.41123e-11	2.15741e-09	1.14503e-11			-7.95372e-09	9.55126e-12	2.38945e-07	1.59176e-11			-7.54246e-08	1.59176e-11	2.35676e-07	9.55126e-12
4.55032e-08	1.80902e-11	7.12838e-08	6.46709e-11			7.18153e-08	2.42575e-11	7.17065e-08	1.53463e-10			3.82698e-08	2.56551e-11	2.34343e-09	1.31649e-11			-7.61372e-09	8.80977e-12	2.39103e-07	1.97789e-11			-7.52666e-08	1.97789e-11	2.36016e-07	8.80977e-12
4.58014e-08	1.30862e-11	7.19626e-08	5.43915e-11			7.21343e-08	2.15431e-11	7.15215e-08	1.51811e-10			3.81248e-08	3.80109e-11	2.55257e-09	1.33598e-11			-7.29672e-09	8.67762e-12	2.39368e-07	1.78645e-11			-7.50016e-08	1.78645e-11	2.36333e-07	8.67762e-12
4.60559e-08	1.023e-11	7.19693e-08	6.0131e-11			7.22403e-08	2.39602e-11	7.17335e-08	1.55039e-10			3.88008e-08	2.17767e-11	2.66365e-09	2.00648e-11			-7.09072e-09	8.07607e-12	2.39683e-07	1.33191e-11			-7.46866e-08	1.33191e-11	2.36539e-07	8.07607e-12
4.63295e-08	6.42095e-12	7.23949e-08	5.59258e-11			7.22113e-08	1.90561e-11	7.21305e-08	1.5218e-10			3.88108e-08	2.87699e-11	2.9493e-09	1.51402e-11			-6.76272e-09	8.62032e-12	2.39971e-07	1.01483e-11			-7.43986e-08	1.01483e-11	2.36867e-07	8.62032e-12
4.6262e-08	1.93392e-11	7.24227e-08	6.12883e-11			7.25483e-08	1.85484e-11	7.23015e-08	1.64981e-10			3.88578e-08	3.44932e-11	3.04172e-09	2.28244e-11			-6.39272e-09	9.18096e-12	2.40205e-07	1.00001e-11			-7.41646e-08	1.00001e-11	2.37237e-07	9.18096e-12
4.65131e-08	1.66302e-11	7.24621e-08	6.63585e-11			7.27823e-08	1.88852e-11	7.25275e-08	1.49158e-10			3.92658e-08	2.76871e-11	3.15012e-09	2.97037e-11			-6.08172e-09	-9.85768e-13	2.4039e-07	1.24691e-11			-7.39796e-08	1.24691e-11	2.37548e-07	-9.85768e-13
4.66677e-08	1.87284e-11	7.27175e-08	6.6244e-11			7.28273e-08	1.87606e-11	7.25055e-08	1.58999e-10			3.92458e-08	3.5716e-11	3.38511e-09	2.81671e-11			-5.69172e-09	5.7941e-12	2.40643e-07	1.11935e-11			-7.37266e-08	1.11935e-11	2.37938e-07	5.7941e-12
4.67074e-08	2.65107e-11	7.33868e-08	5.60662e-11			7.32423e-08	7.81718e-12	7.28515e-08	1.67439e-10			3.95208e-08	3.33944e-11	3.65263e-09	2.44638e-11			-5.43672e-09	1.75941e-12	2.40851e-07	1.24246e-11			-7.35186e-08	1.24246e-11	2.38193e-07	1.75941e-12
4.71279e-08	1.54869e-11	7.3309e-08	6.39577e-11			7.33743e-08	1.12057e-11	7.30215e-08	1.57711e-10			3.96158e-08	3.7413e-11	3.82745e-09	2.69343e-11			-5.09922e-09	4.64251e-12	2.41008e-07	1.63729e-11			-7.33616e-08	1.63729e-11	2.38531e-07	4.64251e-12
4.72003e-08	2.1618e-11	7.38388e-08	5.72561e-11			7.34353e-08	1.16324e-11	7.32135e-08	1.68364e-10			4.01128e-08	2.75283e-11	3.86858e-09	3.8288e-11			-4.76222e-09	1.00256e-11	2.41281e-07	1.40715e-11			-7.30886e-08	1.40715e-11	2.38868e-07	1.00256e-11
4.74677e-08	1.81375e-11	7.35539e-08	7.0117e-11			7.34823e-08	1.63322e-11	7.34285e-08	1.70119e-10			3.99238e-08	4.14531e-11	4.0752e-09	3.86604e-11			-4.44522e-09	1.81897e-12	2.41568e-07	1.09208e-11			-7.28016e-08	1.09208e-11	2.39185e-07	1.81897e-12
4.74978e-08	2.61775e-11	7.3857e-08	6.88653e-11			7.39123e-08	1.7889e-11	7.36755e-08	1.7289e-10			4.07728e-08	1.93219e-11	4.39166e-09	3.13956e-11			-4.12422e-09	2.82886e-13	2.41667e-07	1.8201e-11			-7.27026e-08	1.8201e-11	2.39506e-07	2.82886e-13
4.76316e-08	2.93211e-11	7.43386e-08	6.33138e-11			7.40683e-08	1.24405e-11	7.37955e-08	1.65072e-10			4.07338e-08	2.80285e-11	4.55672e-09	3.45064e-11			-3.74922e-09	2.40103e-12	2.41836e-07	2.14902e-11			-7.25336e-08	2.14902e-11	2.39881e-07	2.40103e-12
4.818e-08	1.19375e-11	7.40915e-08	7.52689e-11			7.42593e-08	2.05923e-11	7.41365e-08	1.79795e-10			4.05468e-08	4.18715e-11	4.75413e-09	3.5458e-11			-3.43322e-09	4.35268e-12	2.42124e-07	1.8329e-11			-7.22456e-08	1.8329e-11	2.40197e-07	4.35268e-12
4.81769e-08	2.18387e-11	7.44565e-08	7.23996e-11			7.45223e-08	1.88572e-11	7.42305e-08	1.85345e-10			4.08548e-08	3.83665e-11	4.94484e-09	3.68845e-11			-3.05722e-09	2.02464e-12	2.42357e-07	1.82318e-11			-7.20126e-08	1.82318e-11	2.40573e-07	2.02464e-12
4.83098e-08	2.49935e-11	7.48295e-08	6.9468e-11			7.45523e-08	1.98005e-11	7.43035e-08	1.70337e-10			4.09428e-08	4.26539e-11	5.16144e-09	3.65583e-11			-2.84222e-09	8.19806e-12	2.42459e-07	2.51984e-11			-7.19106e-08	2.51984e-11	2.40788e-07	8.19806e-12
4.86521e-08	1.76193e-11	7.50393e-08	7.04426e-11			7.50133e-08	2.66306e-11	7.45145e-08	1.85459e-10			4.12578e-08	3.90826e-11	5.32236e-09	3.96566e-11			-2.36022e-09	-4.84624e-13	2.42684e-07	2.55183e-11			-7.16856e-08	2.55183e-11	2.4127e-07	-4.84624e-13
4.86723e-08	2.63674e-11	7.74326e-08	1.8972e-11			7.51523e-08	7.17561e-12	7.48035e-08	1.93449e-10			4.12148e-08	4.79166e-11	5.55586e-09	3.8219e-11			-2.20422e-09	4.32655e-13	2.42989e-07	2.14714e-11			-7.13806e-08	2.14714e-11	2.41426e-07	4.32655e-13
4.89096e-08	2.43432e-11	7.76606e-08	1.95184e-11			7.51853e-08	1.75685e-11	7.48825e-08	1.81991e-10			4.13618e-08	5.01557e-11	5.86071e-09	3.20304e-11			-1.94722e-09	-7.04399e-13	2.43177e-07	2.37375e-11			-7.11926e-08	2.37375e-11	2.41683e-07	-7.04399e-13
4.91254e-08	2.3411e-11	7.79556e-08	1.83348e-11			7.52603e-08	1.38921e-11	7.50155e-08	1.88964e-10			4.17588e-08	4.35879e-11	6.02392e-09	3.52737e-11			-1.62522e-09	1.01743e-11	2.43401e-07	2.41412e-11			-7.09686e-08	2.41412e-11	2.42005e-07	1.01743e-11
4.94415e-08	1.75197e-11	7.8559e-08	9.86211e-12			7.54953e-08	6.85416e-12	7.51805e-08	1.79625e-10			4.20788e-08	3.98374e-11	6.05791e-09	4.7103e-11			-1.36222e-09	-2.80935e-12	2.43716e-07	1.94675e-11			-7.06536e-08	1.94675e-11	2.42268e-07	-2.80935e-12
4.94521e-08	2.67762e-11	7.85355e-08	1.64513e-11			7.56293e-08	8.97611e-12	7.55685e-08	1.96405e-10			4.23698e-08	3.71003e-11	6.34829e-09	4.16118e-11			-1.00122e-09	-2.25799e-12	2.43889e-07	2.2572e-11			-7.04806e-08	2.2572e-11	2.42629e-07	-2.25799e-12
4.97299e-08	2.27449e-11	7.87705e-08	1.68277e-11			7.58693e-08	1.36312e-11	7.55425e-08	1.8966e-10			4.26918e-08	3.32595e-11	6.65719e-09	3.51393e-11			-7.34222e-10	1.0711e-11	2.44146e-07	2.11018e-11			-7.02236e-08	2.11018e-11	2.42896e-07	1.0711e-11
4.9831e-08	2.7291e-11	7.88888e-08	2.00056e-11			7.61543e-08	1.87476e-11	7.57255e-08	1.84135e-10			4.28538e-08	3.50072e-11	6.75229e-09	4.29039e-11			-3.79222e-10	5.64109e-12	2.44478e-07	1.56063e-11			-6.98916e-08	1.56063e-11	2.43251e-07	5.64109e-12
4.99292e-08	3.21595e-11	7.88034e-08	2.79533e-11			7.63363e-08	1.37776e-11	7.60675e-08	1.84661e-10			4.27758e-08	4.49201e-11	6.88319e-09	4.83112e-11			-5.02216e-11	4.21152e-12	2.44603e-07	2.13855e-11			-6.97666e-08	2.13855e-11	2.4358e-07	4.21152e-12
5.029e-08	2.40765e-11	7.9078e-08	2.73864e-11			7.64073e-08	1.72714e-11	7.60925e-08	2.01017e-10			4.30248e-08	4.36125e-11	7.23959e-09	3.86755e-11			2.87778e-10	2.81408e-12	2.44905e-07	1.75066e-11			-6.94646e-08	1.75066e-11	2.43918e-07	2.81408e-12
5.04935e-08	2.37553e-11	7.93427e-08	2.70441e-11			7.66163e-08	1.9876e-11	7.63565e-08	1.98774e-10			4.30748e-08	4.9212e-11	7.38239e-09	4.32545e-11			6.88778e-10	-7.31502e-13	2.45126e-07	1.79276e-11			-6.92436e-08	1.79276e-11	2.44319e-07	-7.31502e-13
5.07878e-08	1.89431e-11	7.94287e-08	3.09936e-11			7.68603e-08	2.43979e-11	7.65285e-08	2.05009e-10			4.34438e-08	4.37881e-11	7.48629e-09	5.04684e-11			8.97778e-10	7.29532e-12	2.45299e-07	2.10543e-11			-6.90706e-08	2.10543e-11	2.44528e-07	7.29532e-12
5.10593e-08	1.52437e-11	8.03084e-08	1.58939e-11			7.70973e-08	2.34043e-11	7.66525e-08	1.93381e-10			4.37638e-08	4.0001e-11	7.67119e-09	5.19761e-11			1.25978e-09	4.31573e-12	2.45535e-07	2.07534e-11			-6.88346e-08	2.07534e-11	2.4489e-07	4.31573e-12
5.09512e-08	3.03159e-11	7.99311e-08	3.08589e-11			7.71943e-08	2.11126e-11	7.69355e-08	2.0622e-10			4.36868e-08	4.98828e-11	8.01569e-09	4.31336e-11			1.66578e-09	1.06245e-11	2.45792e-07	1.93523e-11			-6.85776e-08	1.93523e-11	2.45296e-07	1.06245e-11
5.11917e-08	2.79821e-11	7.98811e-08	3.80753e-11			7.74763e-08	2.20274e-11	7.71885e-08	2.00198e-10			4.40928e-08	4.31482e-11	8.28599e-09	3.92431e-11			1.82978e-09	7.31057e-12	2.45944e-07	2.36132e-11			-6.84256e-08	2.36132e-11	2.4546e-07	7.31057e-12
5.14133e-08	2.67509e-11	8.03907e-08	3.18568e-11			7.76903e-08	1.4778e-11	7.71785e-08	2.02276e-10			4.41748e-08	4.76674e-11	8.38889e-09	4.65056e-11			2.22378e-09	1.02334e-11	2.4622e-07	2.11073e-11			-6.81496e-08	2.11073e-11	2.45854e-07	1.02334e-11
5.17715e-08	1.87736e-11	8.10462e-08	2.2137e-11			7.77783e-08	2.66374e-11	7.76225e-08	1.95402e-10			4.45428e-08	4.22363e-11	8.78859e-09	3.39976e-11			2.53078e-09	8.98419e-13	2.46492e-07	1.88337e-11			-6.78776e-08	1.88337e-11	2.46161e-07	8.98419e-13
5.20452e-08	1.49817e-11	8.08913e-08	3.18823e-11			7.80503e-08	1.86441e-11	7.77605e-08	2.09897e-10			4.49218e-08	3.64147e-11	9.09419e-09	2.74568e-11			2.77878e-09	5.13519e-13	2.46683e-07	2.09801e-11			-6.76866e-08	2.09801e-11	2.46409e-07	5.13519e-13
5.21052e-08	2.17582e-11	8.12336e-08	2.95541e-11			7.81253e-08	2.03008e-11	7.78675e-08	2.10606e-10			4.48208e-08	4.7145e-11	9.17539e-09	3.61781e-11			3.27578e-09	2.12086e-13	2.46973e-07	1.77137e-11			-6.73966e-08	1.77137e-11	2.46906e-07	2.12086e-13
5.2279e-08	2.27051e-11	8.24756e-08	5.7488e-12			7.84573e-08	1.5136e-11	7.79505e-08	1.93221e-10			4.50428e-08	4.67844e-11	9.36169e-09	3.78662e-11			3.54678e-09	-2.68419e-12	2.47068e-07	2.51606e-11			-6.73016e-08	2.51606e-11	2.47177e-07	-2.68419e-12
5.26179e-08	1.56879e-11	8.23869e-08	1.38956e-11			7.84863e-08	1.43861e-11	7.82245e-08	1.76804e-10			4.53208e-08	4.448e-11	9.57949e-09	3.74605e-11			3.86178e-09	3.61322e-12	2.47336e-07	2.30713e-11			-6.70336e-08	2.30713e-11	2.47492e-07	3.61322e-12
5.26212e-08	2.52373e-11	8.26928e-08	1.25647e-11			7.88873e-08	2.58297e-11	7.85305e-08	2.00781e-10			4.53738e-08	5.00019e-11	9.81729e-09	3.57223e-11			4.18078e-09	3.74236e-12	2.47576e-07	2.25358e-11			-6.67936e-08	2.25358e-11	2.47811e-07	3.74236e-12
5.28994e-08	2.12197e-11	8.32681e-08	4.77339e-12			7.89073e-08	2.40089e-11	7.86335e-08	1.90018e-10			4.58038e-08	4.2425e-11	1.00004e-08	3.76574e-11			4.50178e-09	3.67997e-12	2.47789e-07	2.35138e-11			-6.65806e-08	2.35138e-11	2.48132e-07	3.67997e-12
5.29629e-08	2.7863e-11	8.32718e-08	1.07038e-11			7.92303e-08	3.35353e-11	7.87865e-08	1.98217e-10			4.54358e-08	6.25206e-11	1.02669e-08	3.40038e-11			4.82578e-09	7.08211e-12	2.47956e-07	2.6864e-11			-6.64136e-08	2.6864e-11	2.48456e-07	7.08211e-12
5.31581e-08	2.79519e-11	8.36073e-08	8.66052e-12			7.93513e-08	2.26105e-11	7.90175e-08	1.95164e-10			4.59798e-08	5.10209e-11	1.03855e-08	3.99296e-11			5.11478e-09	2.83666e-12	2.48204e-07	2.59482e-11			-6.61656e-08	2.59482e-11	2.48745e-07	2.83666e-12
5.35518e-08	1.81828e-11	8.43087e-08	-2.28654e-12			7.96453e-08	2.75879e-11	7.91595e-08	2.01212e-10			4.66128e-08	3.6234e-11	1.04971e-08	4.66269e-11			5.48578e-09	5.9105e-12	2.48478e-07	2.36268e-11			-6.58916e-08	2.36268e-11	2.49116e-07	5.9105e-12
5.35999e-08	2.53861e-11	8.46877e-08	-5.36374e-12			7.96493e-08	2.19547e-11	7.94205e-08	2.07218e-10			4.67768e-08	3.78765e-11	1.07108e-08	4.64927e-11			5.85678e-09	6.48127e-12	2.48628e-07	2.80292e-11			-6.57416e-08	2.80292e-11	2.49487e-07	6.48127e-12
5.39255e-08	1.90073e-11	8.46004e-08	2.75459e-12			7.99923e-08	3.02093e-11	7.95385e-08	2.17846e-10			4.70388e-08	3.61414e-11	1.09504e-08	4.46491e-11			6.02278e-09	2.13479e-12	2.48803e-07	3.10056e-11			-6.55666e-08	3.10056e-11	2.49653e-07	2.13479e-12
5.39277e-08	2.86321e-11	8.51573e-08	-4.60241e-12			8.01363e-08	2.54403e-11	7.96945e-08	2.12214e-10			4.72638e-08	3.56781e-11	1.12432e-08	3.92606e-11			6.43978e-09	2.68754e-12	2.49158e-07	2.42175e-11			-6.52116e-08	2.42175e-11	2.5007e-07	2.68754e-12
5.41935e-08	2.52221e-11	8.53622e-08	-3.50036e-12			8.03213e-08	3.61879e-11	7.99585e-08	2.22597e-10			4.76198e-08	3.07008e-11	1.14371e-08	4.01731e-11			6.92178e-09	4.70926e-12	2.49264e-07	3.09538e-11			-6.51056e-08	3.09538e-11	2.50552e-07	4.70926e-12
5.4321e-08	2.86603e-11	8.52797e-08	4.38543e-12			8.05443e-08	3.17264e-11	8.00865e-08	2.17455e-10			4.76738e-08	3.6025e-11	1.1604e-08	4.31485e-11			7.03078e-09	2.99297e-13	2.49678e-07	2.08953e-11			-6.46916e-08	2.08953e-11	2.50661e-07	2.99297e-13
5.44063e-08	3.39921e-11	8.55343e-08	4.28252e-12			8.06963e-08	2.49661e-11	8.03265e-08	2.14577e-10			4.79908e-08	3.23804e-11	1.17279e-08	4.90055e-11			7.30578e-09	5.12501e-12	2.49796e-07	2.70597e-11			-6.45736e-08	2.70597e-11	2.50936e-07	5.12501e-12
5.47165e-08	2.83914e-11	8.59646e-08	-3.2708e-14			8.08393e-08	2.16099e-11	8.05615e-08	2.2e-10			4.80928e-08	3.61817e-11	1.20704e-08	4.03132e-11			7.66778e-09	7.77402e-13	2.50021e-07	2.73997e-11			-6.43486e-08	2.73997e-11	2.51298e-07	7.77402e-13
5.49836e-08	2.4927e-11	8.64152e-08	-4.82978e-12			8.09403e-08	1.0962e-11	8.07345e-08	2.2415e-10			4.82738e-08	3.72442e-11	1.2221e-08	4.43874e-11			8.15078e-09	1.01973e-11	2.50196e-07	3.04271e-11			-6.41736e-08	3.04271e-11	2.51781e-07	1.01973e-11
5.53559e-08	1.62192e-11	8.66758e-08	-5.06813e-12			8.12863e-08	2.84722e-11	8.08525e-08	2.29049e-10			4.85008e-08	3.6715e-11	1.24834e-08	4.10076e-11			8.33378e-09	7.14736e-12	2.50438e-07	2.97531e-11			-6.39316e-08	2.97531e-11	2.51964e-07	7.14736e-12
5.53194e-08	2.77698e-11	8.67065e-08	9.0362e-14			8.14453e-08	2.18134e-12	8.10905e-08	2.23644e-10			4.86288e-08	3.94654e-11	1.2658e-08	4.35103e-11			8.61378e-09	9.28527e-12	2.50742e-07	2.57244e-11			-6.36276e-08	2.57244e-11	2.52244e-07	9.28527e-12
5.53615e-08	3.54663e-11	8.72267e-08	-6.37677e-12			8.15683e-08	-2.216e-12	8.11895e-08	2.25957e-10			4.86328e-08	4.66719e-11	1.28632e-08	4.36531e-11			8.85478e-09	7.57875e-12	2.50982e-07	2.52337e-11			-6.33876e-08	2.52337e-11	2.52485e-07	7.57875e-12
5.5743e-08	2.63393e-11	8.71332e-08	1.88339e-12			8.18403e-08	8.69474e-12	8.15835e-08	2.3691e-10			4.87858e-08	4.87171e-11	1.31517e-08	3.85551e-11			9.45178e-09	2.90557e-12	2.51221e-07	2.47793e-11			-6.31486e-08	2.47793e-11	2.53082e-07	2.90557e-12
5.58409e-08	3.10083e-11	8.77041e-08	-5.80584e-12			8.20023e-08	1.18335e-11	8.15025e-08	2.2436e-10			4.92358e-08	4.04574e-11	1.3294e-08	4.3187e-11			9.51478e-09	6.66566e-12	2.51447e-07	2.50373e-11			-6.29226e-08	2.50373e-11	2.53145e-07	6.66566e-12
5.61625e-08	2.48775e-11	8.78603e-08	-3.5351e-12			8.22983e-08	2.28263e-11	8.18655e-08	2.19554e-10			4.93138e-08	4.51007e-11	1.33644e-08	5.26105e-11			9.78078e-09	1.21085e-12	2.51558e-07	3.1525e-11			-6.28116e-08	3.1525e-11	2.53411e-07	1.21085e-12
5.65525e-08	1.53178e-11	8.7691e-08	6.43207e-12			8.24923e-08	1.32497e-11	8.20005e-08	2.36978e-10			4.96608e-08	4.02371e-11	1.36969e-08	4.45646e-11			1.02798e-08	3.66569e-12	2.51854e-07	2.79582e-11			-6.25156e-08	2.79582e-11	2.5391e-07	3.66569e-12
5.65949e-08	2.29511e-11	8.82278e-08	-4.37608e-13			8.26643e-08	1.80586e-11	8.21695e-08	2.16149e-10			4.97548e-08	4.43509e-11	1.3735e-08	5.58487e-11			1.06148e-08	4.20475e-12	2.51962e-07	3.45917e-11			-6.24076e-08	3.45917e-11	2.54245e-07	4.20475e-12
5.69302e-08	1.61123e-11	8.87235e-08	-6.33047e-12			8.27253e-08	1.55003e-11	8.23825e-08	2.27692e-10			4.99418e-08	4.51935e-11	1.3923e-08	5.74606e-11			1.10258e-08	7.65573e-12	2.52312e-07	2.80373e-11			-6.20576e-08	2.80373e-11	2.54656e-07	7.65573e-12
5.68114e-08	3.1534e-11	8.90175e-08	-7.36017e-12			8.30873e-08	2.39369e-11	8.26315e-08	2.271e-10			5.01998e-08	4.3598e-11	1.4207e-08	5.26395e-11			1.12728e-08	-7.92962e-13	2.5265e-07	2.21869e-11			-6.17196e-08	2.21869e-11	2.54903e-07	-7.92962e-13
5.71057e-08	2.67188e-11	8.88533e-08	2.59927e-12			8.31273e-08	1.11322e-11	8.27755e-08	2.26567e-10			5.04208e-08	4.32668e-11	1.44513e-08	5.04732e-11			1.15438e-08	-3.30474e-12	2.52829e-07	2.49403e-11			-6.15406e-08	2.49403e-11	2.55174e-07	-3.30474e-12
5.70712e-08	3.81675e-11	8.92044e-08	1.85432e-13			8.33083e-08	2.4471e-11	8.29755e-08	2.30086e-10			5.04928e-08	4.81367e-11	1.4716e-08	4.69737e-11			1.19218e-08	3.74815e-12	2.53058e-07	2.5089e-11			-6.13116e-08	2.5089e-11	2.55552e-07	3.74815e-12
5.74984e-08	2.67832e-11	8.9344e-08	2.86025e-12			8.34683e-08	2.20974e-11	8.32235e-08	2.27398e-10			5.09978e-08	3.7936e-11	1.48986e-08	4.89116e-11			1.21958e-08	6.36564e-12	2.53363e-07	2.1014e-11			-6.10066e-08	2.1014e-11	2.55826e-07	6.36564e-12
5.75236e-08	3.52497e-11	9.01447e-08	-1.04781e-11			8.37003e-08	7.56474e-12	8.32795e-08	2.47824e-10			5.10298e-08	4.40257e-11	1.5043e-08	5.33916e-11			1.25228e-08	-2.40207e-12	2.53699e-07	1.5261e-11			-6.06706e-08	1.5261e-11	2.56153e-07	-2.40207e-12
5.77535e-08	3.36239e-11	8.9956e-08	7.0442e-14			8.38563e-08	2.22973e-11	8.35695e-08	2.3622e-10			5.12998e-08	4.2009e-11	1.53141e-08	4.91614e-11			1.26748e-08	2.18348e-12	2.54011e-07	1.07754e-11			-6.03586e-08	1.07754e-11	2.56305e-07	2.18348e-12
5.79881e-08	3.1795e-11	9.00191e-08	4.5874e-12			8.42323e-08	2.52017e-11	8.37895e-08	2.40833e-10			5.15898e-08	3.93138e-11	1.55833e-08	4.53488e-11			1.30168e-08	4.67937e-12	2.54326e-07	6.19394e-12			-6.00436e-08	6.19394e-12	2.56647e-07	4.67937e-12
5.82545e-08	2.81328e-11	9.00515e-08	9.8263e-12			8.43203e-08	2.58451e-11	8.38445e-08	2.54036e-10			5.20088e-08	3.20903e-11	1.59175e-08	3.72012e-11			1.34238e-08	9.03688e-12	2.54531e-07	7.58164e-12			-5.98386e-08	7.58164e-12	2.57054e-07	9.03688e-12
5.8573e-08	2.21192e-11	9.06767e-08	8.31162e-13			8.45103e-08	2.50987e-11	8.40615e-08	2.48348e-10			5.18448e-08	4.51552e-11	1.6199e-08	3.25537e-11			1.37538e-08	3.66334e-12	2.54618e-07	1.54082e-11			-5.97516e-08	1.54082e-11	2.57384e-07	3.66334e-12
5.85408e-08	3.34907e-11	9.07947e-08	3.89603e-12			8.46263e-08	3.35409e-11	8.41905e-08	2.45246e-10			5.20008e-08	4.69562e-11	1.63264e-08	3.81955e-11			1.40928e-08	4.24823e-12	2.54902e-07	1.24487e-11			-5.94676e-08	1.24487e-11	2.57723e-07	4.24823e-12
5.8838e-08	2.85073e-11	9.12104e-08	-6.3158e-14			8.47393e-08	3.47455e-11	8.44795e-08	2.47118e-10			5.20188e-08	5.36513e-11	1.64781e-08	4.19185e-11			1.43408e-08	5.12709e-12	2.55135e-07	1.23688e-11			-5.92346e-08	1.23688e-11	2.57971e-07	5.12709e-12
5.90447e-08	2.8023e-11	9.11041e-08	8.51374e-12			8.51003e-08	2.64398e-11	8.45875e-08	2.52137e-10			5.27628e-08	3.51917e-11	1.6688e-08	4.20335e-11			1.46498e-08	5.56415e-12	2.55462e-07	7.03744e-12			-5.89076e-08	7.03744e-12	2.5828e-07	5.56415e-12
5.9165e-08	3.16161e-11	9.13379e-08	8.91282e-12			8.53073e-08	2.2531e-11	8.49175e-08	2.47771e-10			5.28318e-08	4.01585e-11	1.69231e-08	4.05107e-11			1.50328e-08	9.70405e-12	2.55703e-07	6.49774e-12			-5.86666e-08	6.49774e-12	2.58663e-07	9.70405e-12
5.94241e-08	2.85448e-11	9.18941e-08	1.58486e-12			8.55113e-08	3.56835e-11	8.49325e-08	2.48322e-10			5.30368e-08	4.03956e-11	1.70937e-08	4.32439e-11			1.53088e-08	-2.14049e-12	2.55931e-07	6.58704e-12			-5.84386e-08	6.58704e-12	2.58939e-07	-2.14049e-12
5.94325e-08	3.78785e-11	9.23071e-08	-2.44569e-12			8.55833e-08	3.53355e-11	8.50875e-08	2.61979e-10			5.30888e-08	4.57844e-11	1.7526e-08	2.85496e-11			1.57068e-08	1.51117e-11	2.56116e-07	9.06474e-12			-5.82536e-08	9.06474e-12	2.59337e-07	1.51117e-11
5.97085e-08	3.39699e-11	9.24513e-08	1.09352e-13			8.56783e-08	1.91664e-11	8.54085e-08	2.53864e-10			5.33328e-08	4.4664e-11	1.77011e-08	3.09863e-11			1.60268e-08	-3.2935e-12	2.56248e-07	1.43793e-11			-5.81216e-08	1.43793e-11	2.59657e-07	-3.2935e-12
6.00695e-08	2.58613e-11	9.2681e-08	6.08702e-13			8.58663e-08	3.73596e-11	8.55665e-08	2.69252e-10			5.32128e-08	5.61598e-11	1.80029e-08	2.50145e-11			1.63548e-08	6.41291e-12	2.56528e-07	1.16992e-11			-5.78416e-08	1.16992e-11	2.59985e-07	6.41291e-12
6.00574e-08	3.61701e-11	9.27745e-08	4.39575e-12			8.62103e-08	2.90513e-11	8.58765e-08	2.73721e-10			5.35548e-08	5.16437e-11	1.80033e-08	3.88024e-11			1.66098e-08	-2.55243e-12	2.56737e-07	1.29144e-11			-5.76326e-08	1.29144e-11	2.6024e-07	-2.55243e-12
6.02158e-08	3.80824e-11	9.33666e-08	-3.81411e-12			8.64253e-08	3.26792e-11	8.60185e-08	2.7576e-10			5.41698e-08	3.76693e-11	1.81907e-08	4.04346e-11			1.69578e-08	2.61916e-12	2.56998e-07	1.12355e-11			-5.73716e-08	1.12355e-11	2.60588e-07	2.61916e-12
6.05552e-08	3.08356e-11	9.34463e-08	1.74092e-13			8.66153e-08	2.25238e-11	8.61755e-08	2.7147e-10			5.40488e-08	4.90707e-11	1.83505e-08	4.39037e-11			1.71728e-08	4.35819e-12	2.57257e-07	9.64894e-12			-5.71126e-08	9.64894e-12	2.60803e-07	4.35819e-12
6.08604e-08	2.54806e-11	9.38904e-08	-4.46677e-12			8.67233e-08	2.42204e-11	8.63695e-08	1.95419e-10			5.42088e-08	5.08375e-11	1.86662e-08	3.69904e-11			1.76568e-08	6.55254e-12	2.57583e-07	4.38359e-12			-5.67866e-08	4.38359e-12	2.61287e-07	6.55254e-12
6.08389e-08	3.62941e-11	9.42365e-08	-6.76147e-12			8.69823e-08	2.99484e-11	8.65615e-08	1.40552e-10			5.47428e-08	3.96733e-11	1.88174e-08	4.10231e-11			1.79068e-08	1.39469e-11	2.57608e-07	1.56176e-11			-5.67616e-08	1.56176e-11	2.61537e-07	1.39469e-11
6.12809e-08	2.41748e-11	9.42252e-08	-4.70148e-13			8.71003e-08	2.0536e-11	8.67315e-08	1.40613e-10			5.48078e-08	4.47545e-11	1.90677e-08	3.81694e-11			1.82678e-08	1.71928e-12	2.57881e-07	1.32743e-11			-5.64886e-08	1.32743e-11	2.61898e-07	1.71928e-12
6.13921e-08	2.842e-11	9.43958e-08	1.45106e-12			8.72113e-08	2.32421e-11	8.69205e-08	9.37155e-11			5.47208e-08	5.51181e-11	1.92121e-08	4.26757e-11			1.85138e-08	-1.72349e-12	2.58205e-07	8.22454e-12			-5.61646e-08	8.22454e-12	2.62144e-07	-1.72349e-12
6.14815e-08	3.35434e-11	9.43697e-08	7.9896e-12			8.74013e-08	1.60278e-11	8.71485e-08	6.63342e-11			5.51648e-08	4.69451e-11	1.94981e-08	3.77286e-11			1.88248e-08	2.74481e-13	2.58351e-07	1.28402e-11			-5.60186e-08	1.28402e-11	2.62455e-07	2.74481e-13
6.1618e-08	3.65357e-11	9.47112e-08	5.80102e-12			8.76223e-08	2.24819e-11	8.73675e-08	7.52484e-11			5.53958e-08	4.62595e-11	1.97117e-08	3.76093e-11			1.91078e-08	7.35588e-12	2.58657e-07	8.63844e-12			-5.57126e-08	8.63844e-12	2.62738e-07	7.35588e-12
6.19732e-08	2.8679e-11	9.51169e-08	2.07478e-12			8.77153e-08	1.89683e-11	8.74385e-08	6.08739e-11			5.53308e-08	5.58542e-11	1.98671e-08	4.13806e-11			1.94938e-08	4.47341e-12	2.58849e-07	1.07213e-11			-5.55206e-08	1.07213e-11	2.63124e-07	4.47341e-12
6.23335e-08	2.063e-11	9.5116e-08	8.1257e-12			8.80793e-08	1.95472e-11	8.76925e-08	7.754e-11			5.57628e-08	4.82276e-11	2.00773e-08	4.14817e-11			1.98548e-08	4.99302e-12	2.59039e-07	1.29471e-11			-5.53306e-08	1.29471e-11	2.63485e-07	4.99302e-12
6.24035e-08	2.69166e-11	9.55583e-08	3.51786e-12			8.81603e-08	1.72921e-11	8.77885e-08	4.59399e-11			5.56008e-08	6.11863e-11	2.03962e-08	3.43486e-11			2.01898e-08	5.3549e-12	2.593e-07	1.12563e-11			-5.50696e-08	1.12563e-11	2.6382e-07	5.3549e-12
6.26002e-08	2.69129e-11	9.58751e-08	1.92608e-12			8.84293e-08	2.76452e-11	8.81875e-08	5.69749e-11			5.60158e-08	5.41455e-11	2.06011e-08	3.45464e-11			2.04738e-08	9.97488e-12	2.59527e-07	1.14903e-11			-5.48426e-08	1.14903e-11	2.64104e-07	9.97488e-12
6.27972e-08	2.6899e-11	9.62706e-08	-1.54458e-12			8.86113e-08	4.28718e-12	8.82355e-08	4.55348e-11			5.64448e-08	4.65893e-11	2.07252e-08	4.03741e-11			2.08478e-08	1.2489e-11	2.59715e-07	1.38432e-11			-5.46546e-08	1.38432e-11	2.64478e-07	1.2489e-11
6.29582e-08	2.85106e-11	9.61082e-08	8.25046e-12			8.88703e-08	8.39121e-12	8.83415e-08	5.96392e-11			5.65188e-08	5.12208e-11	2.09931e-08	3.66465e-11			2.12368e-08	-7.808e-12	2.59973e-07	1.22892e-11			-5.43966e-08	1.22892e-11	2.64867e-07	-7.808e-12
6.313e-08	2.97292e-11	9.64799e-08	5.34597e-12			8.90093e-08	2.31442e-11	8.86525e-08	6.02606e-11			5.70368e-08	4.05981e-11	2.11931e-08	3.74395e-11			2.14218e-08	5.44548e-12	2.60203e-07	1.22583e-11			-5.41666e-08	1.22583e-11	2.65052e-07	5.44548e-12
6.31791e-08	3.70422e-11	9.70089e-08	-1.34485e-12			8.92043e-08	8.84688e-12	8.86305e-08	5.603e-11			5.72238e-08	4.14713e-11	2.13854e-08	3.87475e-11			2.16798e-08	8.68963e-12	2.60501e-07	8.63904e-12			-5.38686e-08	8.63904e-12	2.6531e-07	8.68963e-12
6.3497e-08	3.10638e-11	9.66399e-08	1.35517e-11			8.93653e-08	1.32975e-11	8.90145e-08	5.30589e-11			5.73338e-08	4.49961e-11	2.15485e-08	4.16922e-11			2.21948e-08	-5.65209e-12	2.60673e-07	1.17849e-11			-5.36966e-08	1.17849e-11	2.65825e-07	-5.65209e-12
6.36956e-08	3.09848e-11	9.66949e-08	1.82476e-11			8.94583e-08	1.90439e-11	8.93475e-08	5.32639e-11			5.74808e-08	4.72517e-11	2.17415e-08	4.29435e-11			2.23968e-08	1.10389e-11	2.60956e-07	8.96324e-12			-5.34136e-08	8.96324e-12	2.66027e-07	1.10389e-11
6.38882e-08	3.12004e-11	9.73833e-08	7.60897e-12			8.96603e-08	1.377e-11	8.94845e-08	5.01953e-11			5.74068e-08	5.70301e-11	2.19415e-08	4.37455e-11			2.26798e-08	5.76816e-12	2.61138e-07	1.16169e-11			-5.32316e-08	1.16169e-11	2.6631e-07	5.76816e-12
6.39971e-08	3.55583e-11	9.77543e-08	4.72761e-12			8.98873e-08	1.77584e-11	8.95615e-08	4.58135e-11			5.82168e-08	3.62508e-11	2.20821e-08	4.84863e-11			2.31178e-08	5.88611e-12	2.61364e-07	1.18403e-11			-5.30056e-08	1.18403e-11	2.66747e-07	5.88611e-12
6.44495e-08	2.27105e-11	9.76713e-08	1.27387e-11			9.00103e-08	1.4066e-11	8.96085e-08	5.64155e-11			5.82318e-08	4.3068e-11	2.2307e-08	4.76096e-11			2.34338e-08	5.37299e-12	2.61585e-07	1.22401e-11			-5.27846e-08	1.22401e-11	2.67063e-07	5.37299e-12
6.42839e-08	4.06367e-11	9.81564e-08	7.10241e-12			9.03103e-08	2.20316e-11	8.99425e-08	5.33605e-11			5.84648e-08	4.23683e-11	2.25053e-08	4.8213e-11			2.36708e-08	-2.09892e-12	2.61784e-07	1.4025e-11			-5.25856e-08	1.4025e-11	2.673e-07	-2.09892e-12
6.46615e-08	3.17295e-11	9.86354e-08	1.61246e-12			9.04473e-08	1.70842e-11	9.02335e-08	5.46882e-11			5.86148e-08	4.44817e-11	2.28137e-08	4.18049e-11			2.40258e-08	3.29244e-12	2.62096e-07	9.58584e-12			-5.22736e-08	9.58584e-12	2.67655e-07	3.29244e-12
6.4941e-08	2.76538e-11	9.88199e-08	3.08894e-12			9.05073e-08	8.18969e-12	9.02515e-08	6.43671e-11			5.86778e-08	4.94983e-11	2.29943e-08	4.38755e-11			2.43398e-08	1.27722e-11	2.62302e-07	1.08877e-11			-5.20676e-08	1.08877e-11	2.67969e-07	1.27722e-11
6.5233e-08	2.29351e-11	9.86227e-08	1.38434e-11			9.08283e-08	1.51926e-11	9.05135e-08	6.86476e-11			5.90588e-08	4.36152e-11	2.31604e-08	4.69275e-11			2.46128e-08	1.099e-11	2.62508e-07	1.22546e-11			-5.18616e-08	1.22546e-11	2.68242e-07	1.099e-11
6.52746e-08	3.04403e-11	9.89079e-08	1.30171e-11			9.09603e-08	7.93419e-12	9.05805e-08	6.30874e-11			5.93598e-08	4.05409e-11	2.33441e-08	4.88081e-11			2.50698e-08	-5.83944e-12	2.62757e-07	1.11763e-11			-5.16126e-08	1.11763e-11	2.68699e-07	-5.83944e-12
6.5632e-08	2.25058e-11	9.8862e-08	2.01441e-11			9.12073e-08	1.41897e-11	9.08335e-08	6.00995e-11			5.93588e-08	4.79056e-11	2.36105e-08	4.51784e-11			2.52778e-08	1.9591e-12	2.6296e-07	1.26521e-11			-5.14096e-08	1.26521e-11	2.68907e-07	1.9591e-12
6.57755e-08	2.51226e-11	9.95678e-08	9.21293e-12			9.13873e-08	1.55033e-11	9.11285e-08	6.3501e-11			5.94498e-08	5.2112e-11	2.37389e-08	5.07209e-11			2.55818e-08	4.10883e-12	2.63195e-07	1.24267e-11			-5.11746e-08	1.24267e-11	2.69211e-07	4.10883e-12
6.58888e-08	2.92631e-11	9.93241e-08	2.09683e-11			9.16483e-08	2.38937e-11	9.12485e-08	6.72724e-11			5.95748e-08	5.49803e-11	2.38805e-08	5.51324e-11			2.60088e-08	1.39231e-11	2.63332e-07	1.75256e-11			-5.10376e-08	1.75256e-11	2.69638e-07	1.39231e-11
6.5978e-08	3.45941e-11	9.99008e-08	1.314e-11			9.18193e-08	1.63614e-11	9.15005e-08	4.76186e-11			5.95668e-08	6.26048e-11	2.41937e-08	4.83711e-11			2.62468e-08	6.69272e-12	2.6358e-07	1.66253e-11			-5.07896e-08	1.66253e-11	2.69876e-07	6.69272e-12
6.61996e-08	3.33799e-11	1.00042e-07	1.57794e-11			9.19913e-08	2.21663e-11	9.16095e-08	4.44887e-11			6.00898e-08	5.1804e-11	2.4632e-08	3.3288e-11			2.65528e-08	4.79085e-12	2.63808e-07	1.67509e-11			-5.05616e-08	1.67509e-11	2.70182e-07	4.79085e-12
6.63036e-08	3.79783e-11	1.00612e-07	8.09964e-12			9.21683e-08	1.48362e-11	9.19295e-08	5.24076e-11			6.00808e-08	5.9462e-11	2.48981e-08	2.96904e-11			2.67768e-08	8.77534e-12	2.64122e-07	1.21914e-11			-5.02476e-08	1.21914e-11	2.70406e-07	8.77534e-12
6.67411e-08	2.5882e-11	1.00693e-07	1.21867e-11			9.23843e-08	1.48702e-11	9.20275e-08	5.59905e-11			6.08238e-08	4.10271e-11	2.51347e-08	2.80385e-11			2.71498e-08	7.1537e-12	2.64338e-07	1.28931e-11			-5.00316e-08	1.28931e-11	2.70779e-07	7.1537e-12
6.68204e-08	3.16896e-11	1.00758e-07	1.65197e-11			9.25353e-08	8.67974e-12	9.23235e-08	5.43669e-11			6.08128e-08	4.85895e-11	2.53255e-08	2.91428e-11			2.76218e-08	6.19188e-12	2.64517e-07	1.57197e-11			-4.98526e-08	1.57197e-11	2.71251e-07	6.19188e-12
6.71855e-08	2.33551e-11	1.01067e-07	1.51062e-11			9.27143e-08	7.19208e-12	9.22345e-08	5.95915e-11			6.12918e-08	3.93267e-11	2.55194e-08	3.03282e-11			2.77878e-08	1.53978e-11	2.64775e-07	1.42168e-11			-4.95946e-08	1.42168e-11	2.71417e-07	1.53978e-11
6.72265e-08	3.11082e-11	1.01191e-07	1.8154e-11			9.30853e-08	1.57605e-11	9.24805e-08	6.3401e-11			6.11188e-08	5.26702e-11	2.5688e-08	3.32291e-11			2.81778e-08	1.15807e-11	2.64984e-07	1.53995e-11			-4.93856e-08	1.53995e-11	2.71807e-07	1.15807e-11
6.73688e-08	3.38184e-11	1.01731e-07	1.12092e-11			9.31433e-08	2.54416e-11	9.26285e-08	5.03797e-11			6.11678e-08	5.83449e-11	2.59798e-08	2.78961e-11			2.85178e-08	7.89955e-12	2.65188e-07	1.68612e-11			-4.91816e-08	1.68612e-11	2.72147e-07	7.89955e-12
6.76704e-08	2.84117e-11	1.01703e-07	1.78849e-11			9.33923e-08	1.41625e-11	9.29505e-08	6.17825e-11			6.15528e-08	5.23143e-11	2.61333e-08	3.17845e-11			2.88398e-08	1.09478e-11	2.65364e-07	1.97961e-11			-4.90056e-08	1.97961e-11	2.72469e-07	1.09478e-11
6.78676e-08	2.83989e-11	1.02063e-07	1.52761e-11			9.33163e-08	1.13266e-11	9.31405e-08	5.54635e-11			6.16198e-08	5.73307e-11	2.63898e-08	2.88157e-11			2.92788e-08	6.87147e-12	2.65651e-07	1.67226e-11			-4.87186e-08	1.67226e-11	2.72908e-07	6.87147e-12
6.80865e-08	2.73473e-11	1.02298e-07	1.56408e-11			9.36953e-08	1.26017e-11	9.32915e-08	6.3691e-11			6.18788e-08	5.57062e-11	2.6496e-08	3.58562e-11			2.94078e-08	2.66465e-12	2.65909e-07	1.5143e-11			-4.84606e-08	1.5143e-11	2.73037e-07	2.66465e-12
6.8152e-08	3.38229e-11	1.02973e-07	5.32713e-12			9.38913e-08	6.5686e-12	9.34465e-08	5.55583e-11			6.20058e-08	5.84826e-11	2.66499e-08	3.94154e-11			2.98118e-08	6.00462e-12	2.66127e-07	1.58212e-11			-4.82426e-08	1.58212e-11	2.73441e-07	6.00462e-12
6.83041e-08	3.60392e-11	1.02737e-07	1.70329e-11			9.39803e-08	8.68917e-12	9.37215e-08	6.4934e-11			6.24398e-08	5.07927e-11	2.68824e-08	3.80633e-11			3.00998e-08	5.71341e-12	2.66346e-07	1.65034e-11			-4.80236e-08	1.65034e-11	2.73729e-07	5.71341e-12
6.86828e-08	2.70596e-11	1.02612e-07	2.60363e-11			9.43763e-08	1.91328e-11	9.40315e-08	5.23685e-11			6.24718e-08	5.70404e-11	2.71623e-08	3.35172e-11			3.03898e-08	6.4349e-12	2.66543e-07	1.83266e-11			-4.78266e-08	1.83266e-11	2.74019e-07	6.4349e-12
6.87333e-08	3.42992e-11	1.0329e-07	1.57906e-11			9.45953e-08	1.21195e-11	9.39525e-08	5.85055e-11			6.31608e-08	4.0455e-11	2.73687e-08	3.38692e-11			3.08338e-08	1.1393e-11	2.66937e-07	9.39664e-12			-4.74326e-08	9.39664e-12	2.74463e-07	1.1393e-11
6.89249e-08	3.43677e-11	1.03499e-07	1.67957e-11			9.46963e-08	1.03665e-11	9.42485e-08	4.59069e-11			6.34968e-08	3.61575e-11	2.7583e-08	3.36938e-11			3.09528e-08	4.22582e-12	2.67123e-07	1.1826e-11			-4.72466e-08	1.1826e-11	2.74582e-07	4.22582e-12
6.92059e-08	3.02155e-11	1.03922e-07	1.25328e-11			9.47133e-08	4.32507e-12	9.44675e-08	4.84681e-11			6.36398e-08	3.83998e-11	2.77873e-08	3.3934e-11			3.14818e-08	6.84163e-12	2.67278e-07	1.58686e-11			-4.70916e-08	1.58686e-11	2.75111e-07	6.84163e-12
6.94885e-08	2.59652e-11	1.03952e-07	1.78377e-11			9.49723e-08	9.8701e-12	9.46035e-08	5.13665e-11			6.37698e-08	4.12311e-11	2.79498e-08	3.72182e-11			3.16848e-08	7.86715e-12	2.67664e-07	7.39404e-12			-4.67056e-08	7.39404e-12	2.75314e-07	7.86715e-12
6.98153e-08	1.95277e-11	1.04343e-07	1.44581e-11			9.51703e-08	1.25184e-11	9.49415e-08	5.35573e-11			6.41458e-08	3.55318e-11	2.82119e-08	3.38635e-11			3.20828e-08	4.13348e-12	2.678e-07	1.25238e-11			-4.65696e-08	1.25238e-11	2.75712e-07	4.13348e-12
6.96392e-08	3.79889e-11	1.04391e-07	1.93161e-11			9.55083e-08	7.06291e-12	9.50565e-08	4.83041e-11			6.42848e-08	3.80744e-11	2.84073e-08	3.4977e-11			3.23498e-08	8.09096e-12	2.68059e-07	1.09978e-11			-4.63106e-08	1.09978e-11	2.75979e-07	8.09096e-12
6.99759e-08	3.08752e-11	1.04961e-07	1.1656e-11			9.55683e-08	1.16434e-11	9.52635e-08	5.06271e-11			6.44388e-08	4.00482e-11	2.85395e-08	4.02673e-11			3.29418e-08	1.12172e-11	2.68305e-07	1.02032e-11			-4.60646e-08	1.02032e-11	2.76571e-07	1.12172e-11
7.01148e-08	3.37516e-11	1.05008e-07	1.64269e-11			9.57533e-08	-3.95981e-13	9.53965e-08	5.61237e-11			6.46248e-08	4.07926e-11	2.87659e-08	3.9305e-11			3.29378e-08	2.609e-12	2.685e-07	1.21136e-11			-4.58696e-08	1.21136e-11	2.76567e-07	2.609e-12
7.03589e-08	3.14234e-11	1.05304e-07	1.53424e-11			9.60253e-08	6.84976e-12	9.56655e-08	3.87438e-11			6.47468e-08	4.39157e-11	2.90013e-08	3.77393e-11			3.32148e-08	1.186e-11	2.68869e-07	4.5158e-12			-4.55006e-08	4.5158e-12	2.76844e-07	1.186e-11
7.0642e-08	2.71807e-11	1.05419e-07	1.85845e-11			9.61543e-08	1.43137e-11	9.58245e-08	4.87288e-11			6.48438e-08	4.79119e-11	2.91024e-08	4.4831e-11			3.37118e-08	7.54899e-12	2.68989e-07	1.05425e-11			-4.53806e-08	1.05425e-11	2.77341e-07	7.54899e-12
7.08577e-08	2.62359e-11	1.05347e-07	2.63637e-11			9.65843e-08	-5.69631e-13	9.58775e-08	4.50955e-11			6.54658e-08	3.36857e-11	2.93617e-08	4.16614e-11			3.39968e-08	1.73969e-12	2.69295e-07	6.37714e-12			-4.50746e-08	6.37714e-12	2.77626e-07	1.73969e-12
7.09648e-08	3.06872e-11	1.05911e-07	1.88274e-11			9.65853e-08	1.39706e-11	9.61135e-08	3.65696e-11			6.54548e-08	4.13963e-11	2.94819e-08	4.77551e-11			3.44328e-08	4.91382e-12	2.69529e-07	6.20524e-12			-4.48406e-08	6.20524e-12	2.78062e-07	4.91382e-12
7.10507e-08	3.61781e-11	1.05783e-07	2.78014e-11			9.67933e-08	1.3641e-11	9.62795e-08	4.66242e-11			6.54688e-08	4.80917e-11	2.96671e-08	4.95422e-11			3.46248e-08	5.73483e-12	2.69696e-07	9.71244e-12			-4.46736e-08	9.71244e-12	2.78254e-07	5.73483e-12
7.10679e-08	4.48756e-11	1.06245e-07	2.2737e-11			9.71003e-08	1.8993e-11	9.65655e-08	3.42262e-11			6.58828e-08	4.10876e-11	3.00189e-08	4.02192e-11			3.48498e-08	1.23316e-11	2.69961e-07	7.78174e-12			-4.44086e-08	7.78174e-12	2.78479e-07	1.23316e-11
7.154e-08	3.12677e-11	1.06629e-07	1.95149e-11			9.71273e-08	1.46046e-11	9.65945e-08	6.11014e-11			6.58268e-08	5.03793e-11	3.01257e-08	4.69273e-11			3.52648e-08	8.05087e-12	2.70228e-07	5.78844e-12			-4.41416e-08	5.78844e-12	2.78894e-07	8.05087e-12
7.15153e-08	4.22318e-11	1.06729e-07	2.3135e-11			9.73103e-08	1.60018e-11	9.68205e-08	5.05482e-11			6.59498e-08	5.34461e-11	3.04523e-08	3.92774e-11			3.55028e-08	1.78406e-11	2.7049e-07	4.03088e-12			-4.38796e-08	4.03088e-12	2.79132e-07	1.78406e-11
7.18164e-08	3.70524e-11	1.07303e-07	1.53592e-11			9.74863e-08	5.91453e-12	9.70065e-08	4.20415e-11			6.63998e-08	4.52078e-11	3.07174e-08	3.57433e-11			3.60218e-08	9.60628e-12	2.70585e-07	1.14211e-11			-4.37846e-08	1.14211e-11	2.79651e-07	9.60628e-12
7.19398e-08	4.06969e-11	1.07237e-07	2.28558e-11			9.77903e-08	1.23239e-11	9.73005e-08	4.4048e-11			6.63088e-08	5.55659e-11	3.07884e-08	4.51181e-11			3.63508e-08	1.40306e-11	2.70891e-07	7.32194e-12			-4.34786e-08	7.32194e-12	2.7998e-07	1.40306e-11
7.23241e-08	3.12497e-11	1.07579e-07	2.06697e-11			9.79833e-08	1.19142e-11	9.75185e-08	4.80233e-11			6.68338e-08	4.46711e-11	3.0847e-08	5.53378e-11			3.65588e-08	5.12805e-12	2.71187e-07	3.7413e-12			-4.31826e-08	3.7413e-12	2.80188e-07	5.12805e-12
7.22696e-08	4.36747e-11	1.08045e-07	1.54829e-11			9.80763e-08	7.8846e-12	9.77095e-08	5.42973e-11			6.71108e-08	4.24207e-11	3.12265e-08	4.41665e-11			3.68538e-08	9.78982e-12	2.7136e-07	6.86514e-12			-4.30096e-08	6.86514e-12	2.80483e-07	9.78982e-12
7.25255e-08	4.07579e-11	1.08398e-07	1.30393e-11			9.83213e-08	2.74567e-11	9.79135e-08	4.29755e-11			6.75128e-08	3.58067e-11	3.14564e-08	4.29616e-11			3.71518e-08	5.04546e-12	2.7165e-07	3.6438e-12			-4.27196e-08	3.6438e-12	2.80781e-07	5.04546e-12
7.27101e-08	4.1374e-11	1.08553e-07	1.53298e-11			9.85203e-08	9.64022e-12	9.79415e-08	5.86747e-11			6.74498e-08	4.53387e-11	3.15886e-08	4.79697e-11			3.76128e-08	1.16537e-11	2.71789e-07	8.56184e-12			-4.25806e-08	8.56184e-12	2.81242e-07	1.16537e-11
7.29904e-08	3.72665e-11	1.08593e-07	2.03879e-11			9.85333e-08	2.22669e-11	9.82035e-08	4.57182e-11			6.73658e-08	5.56336e-11	3.17563e-08	5.09342e-11			3.77688e-08	7.64771e-12	2.7205e-07	6.90314e-12			-4.23196e-08	6.90314e-12	2.81398e-07	7.64771e-12
7.29022e-08	5.13639e-11	1.09126e-07	1.36265e-11			9.87803e-08	1.94605e-11	9.84895e-08	5.12353e-11			6.76608e-08	5.27491e-11	3.21024e-08	4.19801e-11			3.82928e-08	1.02557e-11	2.72263e-07	7.84104e-12			-4.21066e-08	7.84104e-12	2.81922e-07	1.02557e-11
7.33623e-08	3.83466e-11	1.09366e-07	1.3753e-11			9.90063e-08	2.17396e-11	9.87955e-08	4.7075e-11			6.78518e-08	5.32975e-11	3.21674e-08	5.17521e-11			3.84878e-08	1.13506e-11	2.72491e-07	7.97404e-12			-4.18786e-08	7.97404e-12	2.82117e-07	1.13506e-11
7.35259e-08	3.97664e-11	1.09503e-07	1.64782e-11			9.91583e-08	1.92133e-11	9.88505e-08	4.78066e-11			6.82558e-08	4.66174e-11	3.2369e-08	5.2453e-11			3.88938e-08	6.67313e-12	2.72746e-07	6.61344e-12			-4.16236e-08	6.61344e-12	2.82523e-07	6.67313e-12
7.37772e-08	3.71169e-11	1.09462e-07	2.34744e-11			9.94223e-08	1.99464e-11	9.90915e-08	4.29094e-11			6.84958e-08	4.56562e-11	3.25481e-08	5.43361e-11			3.91468e-08	3.45132e-12	2.73006e-07	4.99858e-12			-4.13636e-08	4.99858e-12	2.82776e-07	3.45132e-12
7.40449e-08	3.36146e-11	1.09736e-07	2.29334e-11			9.95143e-08	1.63766e-11	9.93475e-08	2.53433e-11			6.87528e-08	4.40945e-11	3.28711e-08	4.69205e-11			3.94428e-08	7.20608e-12	2.73184e-07	7.90084e-12			-4.11856e-08	7.90084e-12	2.83072e-07	7.20608e-12
7.41742e-08	3.69645e-11	1.10069e-07	2.09472e-11			9.96853e-08	3.00633e-11	9.93445e-08	2.51365e-11			6.88618e-08	4.76584e-11	3.30554e-08	4.87597e-11			3.97728e-08	4.26858e-12	2.73475e-07	4.57006e-12			-4.08946e-08	4.57006e-12	2.83402e-07	4.26858e-12
7.43501e-08	3.79793e-11	1.10831e-07	8.54475e-12			9.99423e-08	1.86039e-11	9.94085e-08	3.95585e-11			6.93118e-08	3.92375e-11	3.32649e-08	4.89235e-11			4.01158e-08	1.86733e-11	2.73664e-07	6.82634e-12			-4.07056e-08	6.82634e-12	2.83745e-07	1.86733e-11
7.46322e-08	3.37665e-11	1.10669e-07	1.84614e-11			1.00172e-07	1.44748e-11	9.98155e-08	1.48109e-11			6.95788e-08	3.73352e-11	3.35215e-08	4.59434e-11			4.04648e-08	8.22139e-12	2.73792e-07	1.24137e-11			-4.05776e-08	1.24137e-11	2.84094e-07	8.22139e-12
7.47954e-08	3.54418e-11	1.10879e-07	1.94257e-11			1.00454e-07	2.50187e-11	1.00004e-07	3.2989e-11			6.97178e-08	3.98279e-11	3.36618e-08	5.06993e-11			4.07298e-08	4.3903e-12	2.74136e-07	6.21584e-12			-4.02336e-08	6.21584e-12	2.84359e-07	4.3903e-12
7.48802e-08	4.0796e-11	1.11356e-07	1.39925e-11			1.00588e-07	8.15761e-12	1.00139e-07	3.02875e-11			6.97538e-08	4.59497e-11	3.38605e-08	5.15932e-11			4.10458e-08	6.36104e-12	2.74389e-07	4.95557e-12			-3.99806e-08	4.95557e-12	2.84675e-07	6.36104e-12
7.51021e-08	3.95629e-11	1.11351e-07	2.01304e-11			1.00849e-07	1.5226e-11	1.00299e-07	3.36805e-11			6.99038e-08	4.80863e-11	3.3959e-08	5.88588e-11			4.14038e-08	1.71327e-11	2.74585e-07	6.89024e-12			-3.97846e-08	6.89024e-12	2.85033e-07	1.71327e-11
7.53966e-08	3.47399e-11	1.11801e-07	1.5242e-11			1.00957e-07	2.21796e-11	1.00614e-07	2.71217e-11			7.04898e-08	3.49694e-11	3.42478e-08	5.37191e-11			4.17778e-08	5.69244e-12	2.74888e-07	2.90674e-12			-3.94816e-08	2.90674e-12	2.85407e-07	5.69244e-12
7.54847e-08	4.01088e-11	1.11695e-07	2.37933e-11			1.01032e-07	2.42152e-11	1.00858e-07	3.18063e-11			7.08078e-08	3.1276e-11	3.44538e-08	5.41301e-11			4.21128e-08	2.78201e-12	2.75037e-07	7.33344e-12			-3.93326e-08	7.33344e-12	2.85742e-07	2.78201e-12
7.55551e-08	4.63917e-11	1.12217e-07	1.72752e-11			1.01288e-07	2.21576e-11	1.0089e-07	2.50273e-11			7.06348e-08	4.46262e-11	3.47558e-08	4.81132e-11			4.22948e-08	6.159e-12	2.75394e-07	4.02852e-13			-3.89756e-08	4.02852e-13	2.85924e-07	6.159e-12
7.58557e-08	4.10617e-11	1.12212e-07	2.34247e-11			1.01535e-07	2.20822e-11	1.01218e-07	3.61177e-11			7.07158e-08	4.91562e-11	3.49363e-08	5.01923e-11			4.26638e-08	8.97181e-12	2.75577e-07	2.97716e-12			-3.87926e-08	2.97716e-12	2.86293e-07	8.97181e-12
7.59576e-08	4.57403e-11	1.12574e-07	2.07452e-11			1.01795e-07	1.87694e-11	1.01394e-07	3.25417e-11			7.11518e-08	4.13789e-11	3.51172e-08	5.19585e-11			4.30918e-08	1.01947e-11	2.75823e-07	2.17286e-12			-3.85466e-08	2.17286e-12	2.86721e-07	1.01947e-11
7.63152e-08	3.78285e-11	1.12855e-07	1.98991e-11			1.01976e-07	1.90072e-11	1.01352e-07	2.81583e-11			7.13128e-08	4.29865e-11	3.53495e-08	5.06142e-11			4.34158e-08	6.44308e-12	2.75998e-07	5.18907e-12			-3.83716e-08	5.18907e-12	2.87045e-07	6.44308e-12
7.65372e-08	3.65903e-11	1.13055e-07	2.11195e-11			1.02009e-07	1.7617e-11	1.01747e-07	3.18685e-11			7.15068e-08	4.35899e-11	3.55181e-08	5.34802e-11			4.36568e-08	1.44061e-11	2.76219e-07	5.65561e-12			-3.81506e-08	5.65561e-12	2.87286e-07	1.44061e-11
7.64691e-08	4.97074e-11	1.13461e-07	1.73875e-11			1.02238e-07	2.03188e-11	1.02003e-07	2.50434e-11			7.14378e-08	5.33499e-11	3.58155e-08	4.77873e-11			4.39898e-08	1.41413e-11	2.76441e-07	6.11994e-12			-3.79286e-08	6.11994e-12	2.87619e-07	1.41413e-11
7.68774e-08	3.92213e-11	1.1346e-07	2.34277e-11			1.02525e-07	2.68027e-11	1.02017e-07	4.41665e-11			7.16518e-08	5.3262e-11	3.60004e-08	4.95858e-11			4.43868e-08	1.48712e-11	2.76642e-07	7.73394e-12			-3.77276e-08	7.73394e-12	2.88016e-07	1.48712e-11
7.69414e-08	4.57972e-11	1.13808e-07	2.10991e-11			1.02724e-07	1.98512e-11	1.02209e-07	3.53184e-11			7.20228e-08	4.77457e-11	3.61834e-08	5.12239e-11			4.46408e-08	1.53102e-11	2.7682e-07	1.0593e-11			-3.75496e-08	1.0593e-11	2.8827e-07	1.53102e-11
7.73084e-08	3.7191e-11	1.13898e-07	2.48388e-11			1.02864e-07	1.48824e-11	1.02423e-07	3.881e-11			7.19218e-08	5.84254e-11	3.63773e-08	5.24236e-11			4.49418e-08	1.44329e-12	2.77188e-07	3.07143e-12			-3.71816e-08	3.07143e-12	2.88571e-07	1.44329e-12
7.72453e-08	5.00594e-11	1.14182e-07	2.40297e-11			1.03043e-07	2.61597e-11	1.02496e-07	2.85744e-11			7.22898e-08	5.3025e-11	3.6595e-08	5.20247e-11			4.51098e-08	8.31312e-12	2.77391e-07	4.63713e-12			-3.69786e-08	4.63713e-12	2.88739e-07	8.31312e-12
7.74182e-08	5.12468e-11	1.14573e-07	2.0654e-11			1.03353e-07	1.74374e-11	1.02835e-07	4.17831e-11			7.23778e-08	5.73091e-11	3.68168e-08	5.13796e-11			4.56348e-08	6.94664e-12	2.77647e-07	3.20478e-12			-3.67226e-08	3.20478e-12	2.89264e-07	6.94664e-12
7.77178e-08	4.61752e-11	1.14523e-07	2.78976e-11			1.03584e-07	2.43016e-11	1.03013e-07	5.54459e-11			7.27368e-08	5.22112e-11	3.69168e-08	5.88116e-11			4.59388e-08	1.14839e-11	2.77869e-07	3.65568e-12			-3.65006e-08	3.65568e-12	2.89568e-07	1.14839e-11
7.78687e-08	4.84366e-11	1.15151e-07	1.88214e-11			1.0352e-07	1.47072e-11	1.03184e-07	4.77381e-11			7.26088e-08	6.39991e-11	3.71192e-08	5.94377e-11			4.61308e-08	7.12138e-12	2.7801e-07	8.49334e-12			-3.63596e-08	8.49334e-12	2.8976e-07	7.12138e-12
7.81899e-08	4.21158e-11	1.15024e-07	2.78882e-11			1.03647e-07	1.60437e-11	1.03553e-07	4.53419e-11			7.28378e-08	6.34061e-11	3.74153e-08	5.38392e-11			4.67408e-08	1.32497e-11	2.78255e-07	7.71854e-12			-3.61146e-08	7.71854e-12	2.9037e-07	1.32497e-11
7.8201e-08	5.1309e-11	1.15543e-07	2.1465e-11			1.04048e-07	2.07154e-11	1.03709e-07	3.75121e-11			7.31918e-08	5.84627e-11	3.76438e-08	5.2443e-11			4.69428e-08	1.21173e-11	2.7851e-07	6.38984e-12			-3.58596e-08	6.38984e-12	2.90572e-07	1.21173e-11
7.84551e-08	4.84524e-11	1.15276e-07	3.37782e-11			1.04181e-07	2.10501e-11	1.03901e-07	3.91771e-11			7.33558e-08	5.99815e-11	3.8159e-08	3.22242e-11			4.72838e-08	6.6502e-12	2.78764e-07	5.14251e-12			-3.56056e-08	5.14251e-12	2.90913e-07	6.6502e-12
7.87439e-08	4.39134e-11	1.16064e-07	2.08574e-11			1.04484e-07	2.82163e-11	1.04114e-07	3.45987e-11			7.34708e-08	6.33408e-11	3.84497e-08	2.69992e-11			4.76278e-08	7.1269e-12	2.78994e-07	5.12682e-12			-3.53756e-08	5.12682e-12	2.91257e-07	7.1269e-12
7.89301e-08	4.44773e-11	1.15879e-07	3.1313e-11			1.04472e-07	2.49598e-11	1.04125e-07	4.657e-11			7.42838e-08	4.24879e-11	3.86697e-08	2.64428e-11			4.77078e-08	4.30309e-12	2.79194e-07	6.73164e-12			-3.51756e-08	6.73164e-12	2.91337e-07	4.30309e-12
7.90202e-08	4.97714e-11	1.16648e-07	1.88756e-11			1.04771e-07	2.62572e-11	1.04333e-07	3.17749e-11			7.41828e-08	5.33185e-11	3.89166e-08	2.41094e-11			4.82848e-08	8.91947e-12	2.79405e-07	7.80774e-12			-3.49646e-08	7.80774e-12	2.91914e-07	8.91947e-12
7.93752e-08	4.1915e-11	1.16614e-07	2.57028e-11			1.04929e-07	2.85592e-11	1.0462e-07	4.56089e-11			7.43538e-08	5.47497e-11	3.90631e-08	2.81705e-11			4.86138e-08	1.66768e-11	2.79652e-07	6.89894e-12			-3.47176e-08	6.89894e-12	2.92243e-07	1.66768e-11
7.96249e-08	3.91454e-11	1.16937e-07	2.38443e-11			1.05071e-07	2.07528e-11	1.04711e-07	4.24921e-11			7.44998e-08	5.68645e-11	3.93378e-08	2.39979e-11			4.89258e-08	9.50408e-12	2.79863e-07	7.96654e-12			-3.45066e-08	7.96654e-12	2.92555e-07	9.50408e-12
7.98599e-08	3.72336e-11	1.17335e-07	2.0322e-11			1.05386e-07	2.25255e-11	1.04877e-07	4.95367e-11			7.49868e-08	4.73254e-11	3.9525e-08	2.56332e-11			4.92008e-08	1.46684e-11	2.80138e-07	5.57129e-12			-3.42316e-08	5.57129e-12	2.9283e-07	1.46684e-11
8.02401e-08	2.8169e-11	1.17198e-07	2.96269e-11			1.05592e-07	2.95205e-11	1.05148e-07	4.38087e-11			7.52378e-08	4.59512e-11	3.96932e-08	2.85329e-11			4.94958e-08	2.24586e-11	2.80427e-07	2.38775e-12			-3.39426e-08	2.38775e-12	2.93125e-07	2.24586e-11
8.01314e-08	4.3293e-11	1.17602e-07	2.59348e-11			1.05675e-07	3.37028e-11	1.05223e-07	4.7855e-11			7.54718e-08	4.51835e-11	3.98937e-08	2.92982e-11			4.98328e-08	1.86902e-11	2.80657e-07	2.31942e-12			-3.37126e-08	2.31942e-12	2.93462e-07	1.86902e-11
8.06082e-08	2.94509e-11	1.17907e-07	2.46449e-11			1.05755e-07	3.14455e-11	1.05451e-07	5.06276e-11			7.54998e-08	5.15636e-11	4.00852e-08	3.06526e-11			5.00718e-08	1.36974e-11	2.80791e-07	7.60934e-12			-3.35786e-08	7.60934e-12	2.93701e-07	1.36974e-11
8.05219e-08	4.32696e-11	1.18233e-07	2.27004e-11			1.06059e-07	3.33489e-11	1.0564e-07	4.19897e-11			7.55938e-08	5.55089e-11	4.0227e-08	3.53083e-11			5.05038e-08	1.709e-11	2.81061e-07	5.40727e-12			-3.33086e-08	5.40727e-12	2.94133e-07	1.709e-11
8.08006e-08	3.92288e-11	1.18131e-07	3.11781e-11			1.06356e-07	2.31278e-11	1.05809e-07	3.81311e-11			7.59308e-08	5.11497e-11	4.05278e-08	2.90879e-11			5.06978e-08	9.20845e-12	2.81295e-07	5.24818e-12			-3.30746e-08	5.24818e-12	2.94327e-07	9.20845e-12
8.09391e-08	4.21049e-11	1.18426e-07	3.0108e-11			1.06586e-07	2.95798e-11	1.05971e-07	4.95029e-11			7.73448e-08	9.46387e-12	4.07541e-08	2.8152e-11			5.10568e-08	1.63121e-11	2.81541e-07	4.45265e-12			-3.28286e-08	4.45265e-12	2.94686e-07	1.63121e-11
8.11963e-08	3.91132e-11	1.18737e-07	2.86604e-11			1.067e-07	3.78846e-11	1.06355e-07	3.94588e-11			7.75948e-08	8.11825e-12	4.09804e-08	2.71725e-11			5.14898e-08	1.13892e-11	2.81733e-07	6.48884e-12			-3.26366e-08	6.48884e-12	2.95119e-07	1.13892e-11
8.14144e-08	3.8069e-11	1.19346e-07	2.00691e-11			1.07095e-07	3.0844e-11	1.06462e-07	5.06541e-11			7.77328e-08	1.06829e-11	4.12082e-08	2.61313e-11			5.16598e-08	1.26279e-11	2.81947e-07	7.37024e-12			-3.24226e-08	7.37024e-12	2.95289e-07	1.26279e-11
8.16561e-08	3.58937e-11	1.19639e-07	1.89195e-11			1.07212e-07	2.48144e-11	1.0654e-07	4.16762e-11			7.79648e-08	9.83722e-12	4.13042e-08	3.38351e-11			5.21038e-08	1.41172e-11	2.82088e-07	1.22167e-11			-3.22816e-08	1.22167e-11	2.95733e-07	1.41172e-11
8.17726e-08	3.98553e-11	1.19417e-07	3.02667e-11			1.07192e-07	3.10242e-11	1.06821e-07	5.24025e-11			7.80378e-08	1.46476e-11	4.15103e-08	3.39303e-11			5.24628e-08	1.26188e-11	2.82416e-07	6.90094e-12			-3.19536e-08	6.90094e-12	2.96092e-07	1.26188e-11
8.20881e-08	3.37815e-11	1.19755e-07	2.81882e-11			1.075e-07	3.63595e-11	1.0696e-07	5.36898e-11			7.78548e-08	2.83486e-11	4.16371e-08	3.95858e-11			5.26658e-08	1.45542e-11	2.82569e-07	1.11301e-11			-3.18006e-08	1.11301e-11	2.96295e-07	1.45542e-11
8.22143e-08	3.73167e-11	1.19757e-07	3.41587e-11			1.07658e-07	1.81704e-11	1.07146e-07	4.04631e-11			7.85378e-08	1.19859e-11	4.19073e-08	3.57195e-11			5.30738e-08	1.25122e-11	2.82873e-07	7.12004e-12			-3.14966e-08	7.12004e-12	2.96703e-07	1.25122e-11
8.23467e-08	4.04798e-11	1.19977e-07	3.48843e-11			1.078e-07	2.15711e-11	1.07292e-07	5.10239e-11			7.82478e-08	2.94135e-11	4.20571e-08	3.98404e-11			5.32398e-08	1.61295e-11	2.83148e-07	4.70337e-12			-3.12216e-08	4.70337e-12	2.96869e-07	1.61295e-11
8.25652e-08	3.94158e-11	1.20516e-07	2.79794e-11			1.08037e-07	1.97145e-11	1.0742e-07	3.98238e-11			7.86948e-08	2.12281e-11	4.23863e-08	3.20216e-11			5.37308e-08	1.19425e-11	2.83374e-07	4.98868e-12			-3.09956e-08	4.98868e-12	2.9736e-07	1.19425e-11
8.29093e-08	3.21354e-11	1.20441e-07	3.57786e-11			1.08112e-07	1.28271e-11	1.0773e-07	4.88624e-11			7.87128e-08	2.79675e-11	4.26008e-08	3.18608e-11			5.39248e-08	1.74217e-11	2.83511e-07	1.00039e-11			-3.08586e-08	1.00039e-11	2.97554e-07	1.74217e-11
8.29689e-08	3.87409e-11	1.20783e-07	3.34701e-11			1.08471e-07	3.2773e-11	1.07831e-07	5.1119e-11			7.92258e-08	1.73539e-11	4.27391e-08	3.67538e-11			5.42648e-08	2.17757e-11	2.83823e-07	5.55895e-12			-3.05466e-08	5.55895e-12	2.97894e-07	2.17757e-11
8.31159e-08	4.12119e-11	1.209e-07	3.66784e-11			1.08433e-07	2.65661e-11	1.08098e-07	4.59182e-11			7.95468e-08	1.35856e-11	4.28372e-08	4.40349e-11			5.47438e-08	1.38876e-11	2.84041e-07	6.21134e-12			-3.03286e-08	6.21134e-12	2.98373e-07	1.38876e-11
8.32186e-08	4.58778e-11	1.21279e-07	3.36081e-11			1.087e-07	1.84908e-11	1.08265e-07	5.06867e-11			7.94928e-08	2.28051e-11	4.31634e-08	3.64069e-11			5.50048e-08	2.0454e-11	2.84194e-07	1.04625e-11			-3.01756e-08	1.04625e-11	2.98634e-07	2.0454e-11
8.35666e-08	3.83922e-11	1.21522e-07	3.37753e-11			1.08857e-07	1.95585e-11	1.08459e-07	3.53535e-11			7.96008e-08	2.6394e-11	4.34428e-08	3.19302e-11			5.51968e-08	2.13285e-11	2.84478e-07	7.54814e-12			-2.98916e-08	7.54814e-12	2.98826e-07	2.13285e-11
8.37169e-08	4.06839e-11	1.21995e-07	2.84302e-11			1.08976e-07	3.35134e-11	1.08643e-07	3.608e-11			8.02588e-08	1.09004e-11	4.364e-08	3.28967e-11			5.57148e-08	2.20579e-11	2.84705e-07	7.75474e-12			-2.96646e-08	7.75474e-12	2.99344e-07	2.20579e-11
8.39473e-08	3.90335e-11	1.21782e-07	3.94775e-11			1.09323e-07	2.60628e-11	1.08885e-07	4.53448e-11			8.02488e-08	1.84704e-11	4.37705e-08	3.8316e-11			5.59188e-08	2.36682e-11	2.84932e-07	7.90894e-12			-2.94376e-08	7.90894e-12	2.99548e-07	2.36682e-11
8.40839e-08	4.20527e-11	1.22057e-07	3.88806e-11			1.0955e-07	7.6391e-12	1.09053e-07	3.57172e-11			8.05858e-08	1.41087e-11	4.39237e-08	4.19418e-11			5.63178e-08	1.75456e-11	2.85185e-07	6.63044e-12			-2.91846e-08	6.63044e-12	2.99947e-07	1.75456e-11
8.43833e-08	3.67582e-11	1.22722e-07	2.89267e-11			1.0974e-07	1.83397e-11	1.0929e-07	3.93613e-11			8.08648e-08	1.17811e-11	4.41719e-08	3.9521e-11			5.65238e-08	2.36573e-11	2.85392e-07	7.95664e-12			-2.89776e-08	7.95664e-12	3.00153e-07	2.36573e-11
8.45256e-08	3.94623e-11	1.22647e-07	3.67564e-11			1.09792e-07	1.21896e-11	1.09378e-07	4.40168e-11			8.08148e-08	2.08747e-11	4.44485e-08	3.52028e-11			5.69688e-08	1.98871e-11	2.85666e-07	5.56082e-12			-2.87036e-08	5.56082e-12	3.00598e-07	1.98871e-11
8.4854e-08	3.29626e-11	1.23255e-07	2.81686e-11			1.10214e-07	1.21536e-11	1.09577e-07	4.55073e-11			8.14228e-08	7.1144e-12	4.46876e-08	3.3405e-11			5.72158e-08	1.78932e-11	2.859e-07	5.33144e-12			-2.84696e-08	5.33144e-12	3.00845e-07	1.78932e-11
8.48895e-08	4.0954e-11	1.23244e-07	3.43237e-11			1.10353e-07	2.42886e-11	1.09839e-07	5.05838e-11			8.15558e-08	9.68472e-12	4.49171e-08	3.22177e-11			5.75108e-08	2.46027e-11	2.86181e-07	2.59215e-12			-2.81886e-08	2.59215e-12	3.0114e-07	2.46027e-11
8.51579e-08	3.74205e-11	1.22957e-07	4.7242e-11			1.10491e-07	3.59624e-11	1.09987e-07	4.00795e-11			8.18148e-08	8.07252e-12	4.51094e-08	3.35132e-11			5.79308e-08	2.89617e-11	2.8643e-07	1.57289e-12			-2.79396e-08	1.57289e-12	3.0156e-07	2.89617e-11
8.51427e-08	4.77e-11	1.23711e-07	3.51528e-11			1.10637e-07	2.07769e-11	1.10276e-07	3.40373e-11			8.20178e-08	8.35406e-12	4.53981e-08	2.83781e-11			5.81528e-08	1.27479e-11	2.86613e-07	4.15531e-12			-2.77566e-08	4.15531e-12	3.01782e-07	1.27479e-11
8.54406e-08	4.27293e-11	1.23607e-07	4.3668e-11			1.10825e-07	1.78411e-11	1.1047e-07	3.71171e-11			8.21988e-08	9.43666e-12	4.55648e-08	3.11244e-11			5.85058e-08	1.64608e-11	2.86756e-07	8.90694e-12			-2.76136e-08	8.90694e-12	3.02135e-07	1.64608e-11
8.57282e-08	3.82504e-11	1.24036e-07	3.93977e-11			1.11131e-07	2.32549e-11	1.10453e-07	4.04302e-11			8.23178e-08	1.26484e-11	4.55957e-08	4.31675e-11			5.88628e-08	2.12982e-11	2.87009e-07	7.66184e-12			-2.73606e-08	7.66184e-12	3.02492e-07	2.12982e-11
8.58466e-08	4.21348e-11	1.24645e-07	3.06639e-11			1.1136e-07	2.32097e-11	1.10817e-07	3.60473e-11			8.23238e-08	1.96324e-11	4.58903e-08	3.76518e-11			5.91478e-08	1.92606e-11	2.87204e-07	9.58344e-12			-2.71656e-08	9.58344e-12	3.02777e-07	1.92606e-11
8.61498e-08	3.68649e-11	1.24772e-07	3.36366e-11			1.11422e-07	1.35086e-11	1.11049e-07	4.31327e-11			8.25418e-08	1.9436e-11	4.60654e-08	4.01179e-11			5.95178e-08	1.26321e-11	2.87481e-07	7.09474e-12			-2.68886e-08	7.09474e-12	3.03147e-07	1.26321e-11
8.62443e-08	4.19203e-11	1.24838e-07	3.80622e-11			1.11646e-07	1.79603e-11	1.11004e-07	5.37816e-11			8.29038e-08	1.42059e-11	4.63309e-08	3.65347e-11			5.98788e-08	2.43688e-11	2.8773e-07	6.04644e-12			-2.66396e-08	6.04644e-12	3.03508e-07	2.43688e-11
8.65185e-08	3.81048e-11	1.25188e-07	3.56859e-11			1.11856e-07	1.26631e-11	1.11442e-07	4.9394e-11			8.30668e-08	1.5914e-11	4.65626e-08	3.49295e-11			6.02408e-08	2.09423e-11	2.88006e-07	3.55394e-12			-2.63636e-08	3.55394e-12	3.0387e-07	2.09423e-11
8.66763e-08	3.98413e-11	1.25503e-07	3.41392e-11			1.12128e-07	2.48929e-11	1.11552e-07	4.70461e-11			8.30878e-08	2.25054e-11	4.67471e-08	3.67393e-11			6.06498e-08	2.16426e-11	2.88187e-07	6.23764e-12			-2.61826e-08	6.23764e-12	3.04279e-07	2.16426e-11
8.68842e-08	3.92995e-11	1.25668e-07	3.60709e-11			1.12116e-07	2.69714e-11	1.11772e-07	3.77703e-11			8.35618e-08	1.32625e-11	4.69571e-08	3.68816e-11			6.07938e-08	1.84358e-11	2.88422e-07	6.00774e-12			-2.59476e-08	6.00774e-12	3.04423e-07	1.84358e-11
8.7066e-08	4.00592e-11	1.26226e-07	2.86852e-11			1.12347e-07	1.77766e-11	1.12009e-07	4.88294e-11			8.37968e-08	1.2456e-11	4.71362e-08	3.90497e-11			6.10748e-08	1.84528e-11	2.88601e-07	8.79094e-12			-2.57686e-08	8.79094e-12	3.04704e-07	1.84528e-11
8.71823e-08	4.40456e-11	1.26181e-07	3.57918e-11			1.12636e-07	2.97029e-11	1.12045e-07	4.97921e-11			8.41838e-08	6.38412e-12	4.739e-08	3.6245e-11			6.15128e-08	2.12298e-11	2.88887e-07	5.76559e-12			-2.54826e-08	5.76559e-12	3.05142e-07	2.12298e-11
8.75504e-08	3.55838e-11	1.26449e-07	3.53809e-11			1.12842e-07	2.17148e-11	1.12234e-07	5.58992e-11			8.40248e-08	1.92494e-11	4.75039e-08	4.27822e-11			6.18548e-08	1.44016e-11	2.89158e-07	3.57027e-12			-2.52116e-08	3.57027e-12	3.05484e-07	1.44016e-11
8.76369e-08	4.10492e-11	1.26735e-07	3.45145e-11			1.13119e-07	1.84596e-11	1.12449e-07	3.50297e-11			8.44028e-08	1.34761e-11	4.77804e-08	3.8476e-11			6.19818e-08	1.99923e-11	2.89437e-07	9.14582e-13			-2.49326e-08	9.14582e-13	3.05611e-07	1.99923e-11
8.77723e-08	4.41007e-11	1.26927e-07	3.59523e-11			1.13148e-07	2.56327e-11	1.12614e-07	3.95163e-11			8.48388e-08	5.69572e-12	4.79778e-08	3.91448e-11			6.24188e-08	2.88411e-11	2.89616e-07	3.68403e-12			-2.47536e-08	3.68403e-12	3.06048e-07	2.88411e-11
8.80442e-08	4.01619e-11	1.26919e-07	4.2147e-11			1.1333e-07	2.13356e-11	1.12708e-07	5.09004e-11			8.45598e-08	2.27214e-11	4.81731e-08	4.02647e-11			6.27298e-08	2.68246e-11	2.89716e-07	1.07915e-11			-2.46536e-08	1.07915e-11	3.06359e-07	2.68246e-11
8.81735e-08	4.35425e-11	1.27491e-07	3.43283e-11			1.13515e-07	2.27312e-11	1.1297e-07	5.5316e-11			8.47648e-08	2.2822e-11	4.83894e-08	3.99643e-11			6.31088e-08	2.48856e-11	2.90039e-07	5.77405e-12			-2.43306e-08	5.77405e-12	3.06738e-07	2.48856e-11
8.82771e-08	4.8164e-11	1.27916e-07	3.01286e-11			1.13738e-07	2.00757e-11	1.13168e-07	5.13095e-11			8.52178e-08	1.44438e-11	4.86239e-08	3.84461e-11			6.33788e-08	1.78963e-11	2.90239e-07	7.40964e-12			-2.41306e-08	7.40964e-12	3.07008e-07	1.78963e-11
8.86389e-08	3.99821e-11	1.27795e-07	3.90495e-11			1.14015e-07	1.06645e-11	1.13411e-07	4.12422e-11			8.54758e-08	1.2836e-11	4.88358e-08	3.84547e-11			6.36548e-08	2.94188e-11	2.90505e-07	5.46988e-12			-2.38646e-08	5.46988e-12	3.07284e-07	2.94188e-11
8.88136e-08	4.1083e-11	1.28146e-07	3.66398e-11			1.14063e-07	2.17805e-11	1.13583e-07	4.22074e-11			8.56498e-08	1.41743e-11	4.90666e-08	3.68982e-11			6.40238e-08	2.51263e-11	2.90783e-07	2.8984e-12			-2.35866e-08	2.8984e-12	3.07653e-07	2.51263e-11
8.89726e-08	4.27817e-11	1.29067e-07	2.0553e-11			1.14112e-07	1.97568e-11	1.13864e-07	5.28188e-11			8.58058e-08	1.60914e-11	4.92557e-08	3.84204e-11			6.43368e-08	2.67385e-11	2.91028e-07	2.05586e-12			-2.33416e-08	2.05586e-12	3.07966e-07	2.67385e-11
8.91082e-08	4.58041e-11	1.2961e-07	1.34128e-11			1.14516e-07	2.0013e-11	1.13979e-07	5.43485e-11			8.59598e-08	1.79387e-11	4.94755e-08	3.78727e-11			6.48448e-08	2.1275e-11	2.91241e-07	3.01716e-12			-2.31286e-08	3.01716e-12	3.08474e-07	2.1275e-11
8.92984e-08	4.61383e-11	1.3003e-07	9.34789e-12			1.14568e-07	1.82949e-11	1.14321e-07	4.8687e-11			8.61098e-08	2.00747e-11	4.97188e-08	3.5805e-11			6.51418e-08	3.02896e-11	2.91448e-07	4.28194e-12			-2.29216e-08	4.28194e-12	3.08771e-07	3.02896e-11
8.94815e-08	4.68286e-11	1.30256e-07	9.92108e-12			1.14739e-07	1.80035e-11	1.14393e-07	5.06965e-11			8.65598e-08	1.1812e-11	4.99135e-08	3.69305e-11			6.53698e-08	2.86127e-11	2.91693e-07	3.50959e-12			-2.26766e-08	3.50959e-12	3.08999e-07	2.86127e-11
8.99333e-08	3.42191e-11	1.30504e-07	9.99675e-12			1.15085e-07	2.21337e-11	1.14464e-07	5.13931e-11			8.64778e-08	2.20319e-11	5.00062e-08	4.45798e-11			6.57108e-08	3.02726e-11	2.91807e-07	9.85934e-12			-2.25626e-08	9.85934e-12	3.0934e-07	3.02726e-11
8.97075e-08	5.5137e-11	1.3053e-07	1.53892e-11			1.15118e-07	1.92126e-11	1.14619e-07	4.93773e-11			8.65488e-08	2.68966e-11	5.01897e-08	4.64579e-11			6.59888e-08	3.01506e-11	2.9214e-07	4.24582e-12			-2.22296e-08	4.24582e-12	3.09618e-07	3.01506e-11
9.00529e-08	4.77967e-11	1.30844e-07	1.37281e-11			1.15589e-07	1.83449e-11	1.1499e-07	4.889e-11			8.69218e-08	2.1149e-11	5.04543e-08	4.2961e-11			6.64238e-08	2.33983e-11	2.92334e-07	6.24894e-12			-2.20356e-08	6.24894e-12	3.10053e-07	2.33983e-11
9.02501e-08	4.75551e-11	1.30927e-07	1.77648e-11			1.1553e-07	1.89035e-11	1.1514e-07	5.48726e-11			8.72968e-08	1.54871e-11	5.05902e-08	4.80094e-11			6.67508e-08	2.92047e-11	2.92599e-07	4.35377e-12			-2.17706e-08	4.35377e-12	3.1038e-07	2.92047e-11
9.03563e-08	5.20478e-11	1.31137e-07	1.87417e-11			1.15809e-07	1.04567e-11	1.15311e-07	4.34958e-11			8.74958e-08	1.59393e-11	5.08851e-08	4.24717e-11			6.71358e-08	2.52267e-11	2.9288e-07	1.60717e-12			-2.14896e-08	1.60717e-12	3.10765e-07	2.52267e-11
9.04873e-08	5.53445e-11	1.31622e-07	1.31123e-11			1.1582e-07	2.2372e-11	1.15515e-07	5.1691e-11			8.78408e-08	1.13008e-11	5.09887e-08	4.96836e-11			6.73078e-08	3.54917e-11	2.93002e-07	7.51264e-12			-2.13676e-08	7.51264e-12	3.10937e-07	3.54917e-11
9.10225e-08	3.86193e-11	1.31569e-07	2.04128e-11			1.16122e-07	2.1182e-11	1.15767e-07	4.79771e-11			8.78628e-08	1.7906e-11	5.13251e-08	4.1398e-11			6.75898e-08	2.14574e-11	2.9322e-07	8.18094e-12			-2.11496e-08	8.18094e-12	3.11219e-07	2.14574e-11
9.08169e-08	5.84968e-11	1.31994e-07	1.61171e-11			1.16299e-07	3.1056e-11	1.15895e-07	5.30521e-11			8.80628e-08	1.81532e-11	5.14684e-08	4.56765e-11			6.78248e-08	3.2283e-11	2.93514e-07	4.66559e-12			-2.08556e-08	4.66559e-12	3.11454e-07	3.2283e-11
9.13786e-08	4.02956e-11	1.31754e-07	2.78906e-11			1.16452e-07	2.32849e-11	1.16203e-07	5.14317e-11			8.81718e-08	2.1708e-11	5.1606e-08	5.06275e-11			6.82128e-08	3.59931e-11	2.93732e-07	5.39818e-12			-2.06376e-08	5.39818e-12	3.11842e-07	3.59931e-11
9.14166e-08	4.81437e-11	1.32711e-07	1.09393e-11			1.1672e-07	1.85338e-11	1.16235e-07	4.82267e-11			8.84588e-08	1.91261e-11	5.18314e-08	4.97269e-11			6.85588e-08	4.00806e-11	2.93945e-07	6.28944e-12			-2.04246e-08	6.28944e-12	3.12188e-07	4.00806e-11
9.15656e-08	5.05003e-11	1.32938e-07	1.15086e-11			1.16957e-07	2.28512e-11	1.16451e-07	4.69681e-11			8.84178e-08	2.78961e-11	5.20842e-08	4.69833e-11			6.88138e-08	3.42036e-11	2.94181e-07	6.02874e-12			-2.01886e-08	6.02874e-12	3.12443e-07	3.42036e-11
9.18262e-08	4.73558e-11	1.32967e-07	1.68355e-11			1.17178e-07	2.35633e-11	1.16717e-07	4.53864e-11			8.86688e-08	2.65402e-11	5.23248e-08	4.50964e-11			6.94498e-08	4.13456e-11	2.94445e-07	4.19664e-12			-1.99246e-08	4.19664e-12	3.13079e-07	4.13456e-11
9.2114e-08	4.28639e-11	1.33413e-07	1.19945e-11			1.17423e-07	2.05214e-11	1.1661e-07	4.90592e-11			8.91738e-08	1.62007e-11	5.2437e-08	5.14321e-11			6.95458e-08	3.55789e-11	2.94645e-07	5.81085e-12			-1.97246e-08	5.81085e-12	3.13175e-07	3.55789e-11
9.21285e-08	5.18756e-11	1.33534e-07	1.51181e-11			1.1751e-07	2.26376e-11	1.17022e-07	6.06173e-11			8.93508e-08	1.74199e-11	5.26729e-08	4.98198e-11			6.99008e-08	3.25726e-11	2.9489e-07	5.0395e-12			-1.94796e-08	5.0395e-12	3.1353e-07	3.25726e-11
9.25616e-08	4.01796e-11	1.33777e-07	1.52925e-11			1.17691e-07	6.88433e-12	1.17146e-07	5.81915e-11			8.93568e-08	2.45649e-11	5.28563e-08	5.17039e-11			7.02058e-08	4.21695e-11	2.95027e-07	1.0155e-11			-1.93426e-08	1.0155e-11	3.13835e-07	4.21695e-11
9.24501e-08	5.52739e-11	1.34013e-07	1.56604e-11			1.17893e-07	1.66135e-11	1.17429e-07	5.60087e-11			8.94648e-08	2.81582e-11	5.30906e-08	5.02288e-11			7.04138e-08	4.03104e-11	2.95378e-07	3.54977e-12			-1.89916e-08	3.54977e-12	3.14043e-07	4.03104e-11
9.28163e-08	4.68685e-11	1.34454e-07	1.10642e-11			1.18134e-07	1.14507e-11	1.1769e-07	3.97513e-11			8.98618e-08	2.17211e-11	5.32524e-08	5.35455e-11			7.07518e-08	3.70201e-11	2.95523e-07	8.18874e-12			-1.88466e-08	8.18874e-12	3.14381e-07	3.70201e-11
9.30352e-08	4.57926e-11	1.34752e-07	9.96269e-12			1.18301e-07	1.76996e-11	1.17865e-07	5.06913e-11			8.99818e-08	2.4893e-11	5.34315e-08	5.57315e-11			7.10868e-08	3.58584e-11	2.95677e-07	1.23511e-11			-1.86926e-08	1.23511e-11	3.14716e-07	3.58584e-11
9.32786e-08	4.35312e-11	1.35244e-07	4.13687e-12			1.18439e-07	9.25536e-12	1.18098e-07	5.55446e-11			9.00238e-08	3.07938e-11	5.37135e-08	5.10664e-11			7.12808e-08	3.73047e-11	2.96018e-07	6.32414e-12			-1.83516e-08	6.32414e-12	3.1491e-07	3.73047e-11
9.3585e-08	3.81159e-11	1.35018e-07	1.54846e-11			1.18766e-07	1.88746e-11	1.18241e-07	6.32636e-11			9.03418e-08	2.69653e-11	5.39378e-08	4.99519e-11			7.17598e-08	4.04778e-11	2.96249e-07	6.30124e-12			-1.81206e-08	6.30124e-12	3.15389e-07	4.04778e-11
9.36884e-08	4.25148e-11	1.35447e-07	1.11925e-11			1.18941e-07	8.91908e-12	1.18459e-07	5.49879e-11			9.06148e-08	2.48509e-11	5.41591e-08	4.93276e-11			7.21408e-08	4.32267e-11	2.96575e-07	1.13566e-12			-1.77946e-08	1.13566e-12	3.1577e-07	4.32267e-11
9.38777e-08	4.29001e-11	1.35834e-07	7.93496e-12			1.18996e-07	2.05776e-11	1.18544e-07	4.72476e-11			9.09548e-08	2.03914e-11	5.43089e-08	5.34434e-11			7.24318e-08	3.22563e-11	2.96832e-07	-3.75488e-13			-1.75376e-08	-3.75488e-13	3.16061e-07	3.22563e-11
9.40434e-08	4.44456e-11	1.36166e-07	5.982e-12			1.19364e-07	8.41932e-12	1.18731e-07	5.63488e-11			9.12268e-08	1.8282e-11	5.44717e-08	5.67339e-11			7.28558e-08	4.24352e-11	2.97009e-07	2.51984e-12			-1.73606e-08	2.51984e-12	3.16485e-07	4.24352e-11
9.41605e-08	4.83972e-11	1.36497e-07	4.05118e-12			1.19508e-07	8.57336e-12	1.19001e-07	4.19309e-11			9.14108e-08	1.92478e-11	5.47684e-08	5.10722e-11			7.29958e-08	3.50583e-11	2.97224e-07	3.37732e-12			-1.71456e-08	3.37732e-12	3.16625e-07	3.50583e-11
9.43473e-08	4.89017e-11	1.36762e-07	3.56388e-12			1.19616e-07	6.70189e-12	1.19265e-07	3.94603e-11			9.14198e-08	2.61462e-11	5.49775e-08	5.0962e-11			7.34788e-08	4.07308e-11	2.97438e-07	4.25102e-12			-1.69316e-08	4.25102e-12	3.17108e-07	4.07308e-11
9.45632e-08	4.79722e-11	1.36912e-07	6.00611e-12			1.19981e-07	2.0252e-11	1.194e-07	4.30928e-11			9.19768e-08	1.41715e-11	5.52157e-08	4.92208e-11			7.37698e-08	3.86352e-11	2.97634e-07	6.14674e-12			-1.67356e-08	6.14674e-12	3.17399e-07	3.86352e-11
9.49393e-08	3.90947e-11	1.37285e-07	3.05464e-12			1.19936e-07	1.77376e-11	1.19527e-07	4.03558e-11			9.17158e-08	3.05763e-11	5.54523e-08	4.7566e-11			7.40628e-08	3.36639e-11	2.97913e-07	3.46715e-12			-1.64566e-08	3.46715e-12	3.17692e-07	3.36639e-11
9.47823e-08	5.64216e-11	1.37169e-07	1.18515e-11			1.20243e-07	1.07377e-11	1.19662e-07	3.17853e-11			9.21668e-08	2.22891e-11	5.56655e-08	4.74589e-11			7.44738e-08	4.7758e-11	2.98129e-07	4.24053e-12			-1.62406e-08	4.24053e-12	3.18103e-07	4.7758e-11
9.52171e-08	4.46565e-11	1.37178e-07	1.76768e-11			1.20324e-07	6.84658e-12	1.19794e-07	4.4782e-11			9.22288e-08	2.74659e-11	5.58622e-08	4.84952e-11			7.47398e-08	3.56697e-11	2.98344e-07	5.11832e-12			-1.60256e-08	5.11832e-12	3.18369e-07	3.56697e-11
9.53692e-08	4.68491e-11	1.38272e-07	-2.70289e-12			1.20467e-07	9.87241e-12	1.20138e-07	4.96554e-11			9.21468e-08	3.75267e-11	5.60269e-08	5.16192e-11			7.50608e-08	4.64945e-11	2.98553e-07	6.25664e-12			-1.58166e-08	6.25664e-12	3.1869e-07	4.64945e-11
9.56362e-08	4.33854e-11	1.37975e-07	1.04471e-11			1.20828e-07	8.88271e-12	1.20257e-07	5.03609e-11			9.29698e-08	1.63221e-11	5.62229e-08	5.26771e-11			7.54118e-08	4.43576e-11	2.98736e-07	8.83624e-12			-1.56336e-08	8.83624e-12	3.19041e-07	4.43576e-11
9.58139e-08	4.43732e-11	1.38029e-07	1.51794e-11			1.20916e-07	1.52471e-11	1.20397e-07	5.17521e-11			9.30248e-08	2.17486e-11	5.64029e-08	5.45151e-11			7.56908e-08	4.68556e-11	2.99027e-07	5.53476e-12			-1.53426e-08	5.53476e-12	3.1932e-07	4.68556e-11
9.59663e-08	4.63437e-11	1.385e-07	9.88057e-12			1.21124e-07	7.07746e-12	1.20586e-07	4.39812e-11			9.30128e-08	2.95136e-11	5.65828e-08	5.66504e-11			7.60668e-08	3.86653e-11	2.99294e-07	3.5382e-12			-1.50756e-08	3.5382e-12	3.19696e-07	3.86653e-11
9.61709e-08	4.59732e-11	1.38744e-07	1.00282e-11			1.21382e-07	1.98683e-11	1.20951e-07	5.70843e-11			9.35648e-08	1.76927e-11	5.67742e-08	5.80074e-11			7.62908e-08	4.45933e-11	2.99488e-07	5.52186e-12			-1.48816e-08	5.52186e-12	3.1992e-07	4.45933e-11
9.6316e-08	4.85362e-11	1.38819e-07	1.41345e-11			1.21489e-07	1.03886e-11	1.21219e-07	4.72104e-11			9.35948e-08	2.38667e-11	5.70251e-08	5.53918e-11			7.67198e-08	3.74156e-11	2.99689e-07	7.11944e-12			-1.46806e-08	7.11944e-12	3.20349e-07	3.74156e-11
9.65723e-08	4.56069e-11	1.39486e-07	4.13707e-12			1.21724e-07	1.03286e-11	1.21252e-07	4.85924e-11			9.40948e-08	1.38624e-11	5.72179e-08	5.66805e-11			7.70758e-08	5.14615e-11	2.99935e-07	6.28134e-12			-1.44346e-08	6.28134e-12	3.20705e-07	5.14615e-11
9.67087e-08	4.8608e-11	1.39425e-07	1.1614e-11			1.22011e-07	2.25175e-11	1.21517e-07	4.57947e-11			9.43598e-08	1.20243e-11	5.74321e-08	5.62315e-11			7.74138e-08	4.64003e-11	3.00113e-07	9.11354e-12			-1.42566e-08	9.11354e-12	3.21043e-07	4.64003e-11
9.70147e-08	4.32123e-11	1.39468e-07	1.65956e-11			1.22163e-07	1.96642e-11	1.21546e-07	5.95809e-11			9.40368e-08	3.05894e-11	5.76645e-08	5.48562e-11			7.77608e-08	4.58261e-11	3.00333e-07	9.67404e-12			-1.40366e-08	9.67404e-12	3.2139e-07	4.58261e-11
9.71992e-08	4.38302e-11	1.39857e-07	1.3264e-11			1.22221e-07	2.39683e-11	1.21788e-07	4.27587e-11			9.44458e-08	2.37221e-11	5.78543e-08	5.63378e-11			7.79408e-08	3.4468e-11	3.00693e-07	2.59798e-12			-1.36766e-08	2.59798e-12	3.2157e-07	3.4468e-11
9.72733e-08	4.97129e-11	1.40001e-07	1.57346e-11			1.22514e-07	3.16854e-11	1.22048e-07	5.14403e-11			9.47018e-08	2.20284e-11	5.80366e-08	5.8304e-11			7.82788e-08	4.87604e-11	3.00858e-07	6.16664e-12			-1.35116e-08	6.16664e-12	3.21908e-07	4.87604e-11
9.75319e-08	4.66657e-11	1.40163e-07	1.78519e-11			1.22543e-07	1.59085e-11	1.22247e-07	4.24408e-11			9.46398e-08	3.1552e-11	5.82307e-08	5.94688e-11			7.87748e-08	4.82232e-11	3.01059e-07	7.77764e-12			-1.33106e-08	7.77764e-12	3.22404e-07	4.82232e-11
9.77191e-08	4.71347e-11	1.40237e-07	2.21068e-11			1.22924e-07	1.62349e-11	1.22334e-07	4.50633e-11			9.47888e-08	3.37219e-11	5.83721e-08	6.41829e-11			7.89908e-08	3.71801e-11	3.01285e-07	7.98414e-12			-1.30846e-08	7.98414e-12	3.2262e-07	3.71801e-11
9.78718e-08	4.93084e-11	1.41387e-07	4.86582e-13			1.2312e-07	2.67498e-11	1.22576e-07	4.34061e-11			9.49188e-08	3.65316e-11	5.87758e-08	5.13923e-11			7.92168e-08	4.15942e-11	3.01535e-07	6.95344e-12			-1.28346e-08	6.95344e-12	3.22846e-07	4.15942e-11
9.80183e-08	5.18087e-11	1.41027e-07	1.51714e-11			1.23271e-07	1.49613e-11	1.22686e-07	5.31422e-11			9.54058e-08	2.69957e-11	5.93181e-08	2.91037e-11			7.95588e-08	4.58087e-11	3.01722e-07	9.32854e-12			-1.26476e-08	9.32854e-12	3.23188e-07	4.58087e-11
9.82913e-08	4.80522e-11	1.4149e-07	1.00535e-11			1.23423e-07	1.6416e-11	1.22998e-07	4.86406e-11			9.56778e-08	2.49123e-11	5.96644e-08	2.01432e-11			7.99708e-08	4.44147e-11	3.02068e-07	3.02465e-12			-1.23016e-08	3.02465e-12	3.236e-07	4.44147e-11
9.84396e-08	5.04771e-11	1.41756e-07	9.69962e-12			1.23632e-07	2.14626e-11	1.23141e-07	4.57286e-11			9.57388e-08	3.01586e-11	5.97805e-08	2.65355e-11			8.03068e-08	5.10774e-11	3.02334e-07	1.05201e-12			-1.20356e-08	1.05201e-12	3.23936e-07	5.10774e-11
9.8568e-08	5.36505e-11	1.41738e-07	1.60251e-11			1.23751e-07	1.15415e-11	1.23387e-07	5.55151e-11			9.58858e-08	3.22292e-11	6.00792e-08	2.07449e-11			8.06978e-08	3.9378e-11	3.02457e-07	6.94854e-12			-1.19126e-08	6.94854e-12	3.24327e-07	3.9378e-11
9.88012e-08	5.18646e-11	1.4214e-07	1.23737e-11			1.24078e-07	1.64087e-11	1.23598e-07	3.01909e-11			9.63648e-08	2.29729e-11	6.02504e-08	2.34468e-11			8.10298e-08	4.10185e-11	3.0272e-07	5.12751e-12			-1.16496e-08	5.12751e-12	3.24659e-07	4.10185e-11
9.90888e-08	4.73804e-11	1.42375e-07	1.2763e-11			1.24058e-07	1.87175e-11	1.23641e-07	4.90772e-11			9.62488e-08	3.43678e-11	6.03925e-08	2.78033e-11			8.13028e-08	3.64834e-11	3.02858e-07	1.01302e-11			-1.15116e-08	1.01302e-11	3.24932e-07	3.64834e-11
9.92415e-08	4.95726e-11	1.42646e-07	1.23026e-11			1.24426e-07	1.81383e-11	1.23925e-07	4.61553e-11			9.66818e-08	2.66543e-11	6.06585e-08	2.42072e-11			8.14888e-08	4.49006e-11	3.03214e-07	3.31796e-12			-1.11556e-08	3.31796e-12	3.25118e-07	4.49006e-11
9.9301e-08	5.63713e-11	1.42873e-07	1.28309e-11			1.24646e-07	1.98482e-11	1.24121e-07	5.7945e-11			9.65688e-08	3.79569e-11	6.08405e-08	2.61886e-11			8.19408e-08	4.25049e-11	3.03464e-07	2.23472e-12			-1.09056e-08	2.23472e-12	3.2557e-07	4.25049e-11
9.93924e-08	6.13686e-11	1.42839e-07	1.95567e-11			1.24707e-07	2.45919e-11	1.24225e-07	4.75975e-11			9.68258e-08	3.62334e-11	6.10913e-08	2.35812e-11			8.22758e-08	3.78261e-11	3.0353e-07	1.12362e-11			-1.08396e-08	1.12362e-11	3.25905e-07	3.78261e-11
9.99073e-08	4.56743e-11	1.43467e-07	1.05078e-11			1.25077e-07	3.29811e-11	1.24589e-07	5.72206e-11			9.72158e-08	3.00353e-11	6.12747e-08	2.54939e-11			8.25838e-08	4.74079e-11	3.03821e-07	7.92414e-12			-1.05486e-08	7.92414e-12	3.26213e-07	4.74079e-11
9.98402e-08	5.87424e-11	1.43758e-07	9.53718e-12			1.25198e-07	2.00793e-11	1.24718e-07	5.05335e-11			9.72988e-08	3.44893e-11	6.15213e-08	2.31703e-11			8.29058e-08	4.87285e-11	3.04055e-07	7.68324e-12			-1.03146e-08	7.68324e-12	3.26535e-07	4.87285e-11
1.00166e-07	5.2361e-11	1.44016e-07	9.33449e-12			1.25294e-07	2.15363e-11	1.24874e-07	5.91477e-11			9.76268e-08	3.04629e-11	6.16718e-08	2.72592e-11			8.32738e-08	5.92281e-11	3.04306e-07	6.57274e-12			-1.00636e-08	6.57274e-12	3.26903e-07	5.92281e-11
1.00413e-07	4.98694e-11	1.44113e-07	1.30613e-11			1.25686e-07	1.65011e-11	1.24913e-07	6.06802e-11			9.78288e-08	3.07987e-11	6.1844e-08	2.96182e-11			8.36228e-08	5.23076e-11	3.04592e-07	3.56061e-12			-9.77765e-09	3.56061e-12	3.27252e-07	5.23076e-11
1.00552e-07	5.27105e-11	1.44307e-07	1.42967e-11			1.25719e-07	2.5386e-11	1.25229e-07	5.58894e-11			9.81208e-08	2.78657e-11	6.20092e-08	3.27321e-11			8.38978e-08	4.81027e-11	3.04781e-07	5.83884e-12			-9.58865e-09	5.83884e-12	3.27527e-07	4.81027e-11
1.00618e-07	5.92375e-11	1.44524e-07	1.51096e-11			1.25942e-07	1.77135e-11	1.25448e-07	4.96516e-11			9.82258e-08	3.16026e-11	6.21529e-08	3.72564e-11			8.40868e-08	4.89384e-11	3.04963e-07	8.46834e-12			-9.40665e-09	8.46834e-12	3.27716e-07	4.89384e-11
1.00838e-07	5.78542e-11	1.44908e-07	1.19007e-11			1.26198e-07	2.20289e-11	1.25633e-07	5.1312e-11			9.81378e-08	4.19883e-11	6.25147e-08	2.72916e-11			8.46348e-08	5.1119e-11	3.05183e-07	9.03274e-12			-9.18665e-09	9.03274e-12	3.28264e-07	5.1119e-11
1.0109e-07	5.51753e-11	1.4492e-07	1.76279e-11			1.26363e-07	2.49843e-11	1.25816e-07	4.84405e-11			9.86378e-08	3.19931e-11	6.2672e-08	3.09143e-11			8.48848e-08	5.08817e-11	3.05431e-07	8.05394e-12			-8.93865e-09	8.05394e-12	3.28514e-07	5.08817e-11
1.01303e-07	5.43642e-11	1.45341e-07	1.35453e-11			1.26788e-07	2.0884e-11	1.2584e-07	5.06309e-11			9.88268e-08	3.27765e-11	6.29276e-08	2.77094e-11			8.52398e-08	5.48106e-11	3.05714e-07	5.14867e-12			-8.65565e-09	5.14867e-12	3.28869e-07	5.48106e-11
1.02033e-07	2.79621e-11	1.45749e-07	9.6299e-12			1.26635e-07	1.49501e-11	1.26066e-07	5.47667e-11			9.89398e-08	3.60723e-11	6.30787e-08	3.17489e-11			8.55268e-08	5.25735e-11	3.05918e-07	6.60324e-12			-8.45165e-09	6.60324e-12	3.29156e-07	5.25735e-11
1.02437e-07	1.77506e-11	1.45753e-07	1.5578e-11			1.26849e-07	2.65977e-11	1.26265e-07	5.05972e-11			9.90208e-08	4.05927e-11	6.34217e-08	2.30251e-11			8.59038e-08	4.75519e-11	3.06095e-07	9.52984e-12			-8.27465e-09	9.52984e-12	3.29533e-07	4.75519e-11
1.02612e-07	1.86519e-11	1.45807e-07	2.02979e-11			1.27142e-07	1.28638e-11	1.26565e-07	5.63864e-11			9.91748e-08	4.25829e-11	6.35642e-08	2.7638e-11			8.61128e-08	5.15447e-11	3.06419e-07	4.41714e-12			-7.95065e-09	4.41714e-12	3.29742e-07	5.15447e-11
1.02608e-07	2.85396e-11	1.46195e-07	1.7e-11			1.27361e-07	2.17135e-11	1.26786e-07	5.39975e-11			9.94658e-08	3.98446e-11	6.38336e-08	2.38003e-11			8.65658e-08	4.9282e-11	3.0669e-07	2.18557e-12			-7.67965e-09	2.18557e-12	3.30195e-07	4.9282e-11
1.03069e-07	1.55297e-11	1.46614e-07	1.2966e-11			1.27575e-07	1.63201e-11	1.26951e-07	4.83201e-11			1.00072e-07	2.6158e-11	6.39833e-08	2.79532e-11			8.67918e-08	5.92241e-11	3.06869e-07	4.98716e-12			-7.50065e-09	4.98716e-12	3.30421e-07	5.92241e-11
1.02955e-07	3.09381e-11	1.46973e-07	1.03492e-11			1.27765e-07	8.38278e-12	1.27133e-07	5.00687e-11			1.00073e-07	3.34865e-11	6.42886e-08	2.17248e-11			8.71358e-08	5.83774e-11	3.07018e-07	9.41644e-12			-7.35165e-09	9.41644e-12	3.30765e-07	5.83774e-11
1.03389e-07	1.91579e-11	1.47177e-07	1.14683e-11			1.27853e-07	1.45581e-11	1.27192e-07	6.1621e-11			1.00441e-07	2.80385e-11	6.44561e-08	2.43915e-11			8.75318e-08	5.44649e-11	3.07247e-07	9.52204e-12			-7.12265e-09	9.52204e-12	3.31161e-07	5.44649e-11
1.03415e-07	2.76141e-11	1.47488e-07	9.90095e-12			1.28055e-07	1.38883e-11	1.27476e-07	5.50971e-11			1.00426e-07	3.5767e-11	6.45906e-08	2.95319e-11			8.78228e-08	5.23224e-11	3.07487e-07	9.00694e-12			-6.88265e-09	9.00694e-12	3.31452e-07	5.23224e-11
1.03622e-07	2.71216e-11	1.47427e-07	1.73933e-11			1.28201e-07	1.52827e-11	1.27576e-07	5.43808e-11			1.00807e-07	2.99117e-11	6.4815e-08	2.8717e-11			8.81598e-08	7.69071e-12	3.07741e-07	7.69094e-12			-6.62865e-09	7.69094e-12	3.31789e-07	7.69071e-12
1.03917e-07	2.21207e-11	1.47835e-07	1.35984e-11			1.28351e-07	2.5167e-11	1.27836e-07	5.20975e-11			1.00886e-07	3.44922e-11	6.51003e-08	2.38145e-11			8.85818e-08	1.78387e-12	3.08004e-07	5.92174e-12			-6.36565e-09	5.92174e-12	3.32211e-07	1.78387e-12
1.04049e-07	2.53026e-11	1.48376e-07	6.6362e-12			1.28738e-07	1.84818e-11	1.28166e-07	5.04637e-11			1.01114e-07	3.39542e-11	6.51749e-08	3.29438e-11			8.87708e-08	1.70057e-11	3.08303e-07	2.20044e-12			-6.06665e-09	2.20044e-12	3.324e-07	1.70057e-11
1.04245e-07	2.53645e-11	1.48198e-07	1.69376e-11			1.28791e-07	1.93168e-11	1.28531e-07	6.50258e-11			1.01305e-07	3.46608e-11	6.54436e-08	2.88869e-11			8.92108e-08	5.35364e-12	3.0833e-07	1.32388e-11			-6.03965e-09	1.32388e-11	3.3284e-07	5.35364e-12
1.04621e-07	1.65276e-11	1.486e-07	1.31712e-11			1.29057e-07	1.85793e-11	1.28396e-07	5.93653e-11			1.01566e-07	3.28011e-11	6.56518e-08	2.91274e-11			8.94368e-08	8.31924e-12	3.0865e-07	8.36574e-12			-5.71965e-09	8.36574e-12	3.33066e-07	8.31924e-12
1.0472e-07	2.12801e-11	1.48606e-07	1.9039e-11			1.2931e-07	2.37381e-11	1.28629e-07	5.85556e-11			1.01808e-07	3.17524e-11	6.58052e-08	3.30115e-11			8.97338e-08	1.16196e-12	3.08782e-07	1.37604e-11			-5.58765e-09	1.37604e-11	3.33363e-07	1.16196e-12
1.04782e-07	2.77873e-11	1.49258e-07	9.42322e-12			1.29434e-07	2.8159e-11	1.28843e-07	5.28512e-11			1.01903e-07	3.58048e-11	6.59941e-08	3.4555e-11			9.01508e-08	1.7154e-11	3.09128e-07	7.44734e-12			-5.24165e-09	7.44734e-12	3.3378e-07	1.7154e-11
1.0506e-07	2.38035e-11	1.49383e-07	1.24399e-11			1.29665e-07	2.46591e-11	1.28982e-07	4.94364e-11			1.02318e-07	2.87571e-11	6.62997e-08	2.83077e-11			9.05248e-08	7.19979e-12	3.09364e-07	7.13154e-12			-5.00565e-09	7.13154e-12	3.34154e-07	7.19979e-12
1.05215e-07	2.58541e-11	1.49539e-07	1.46966e-11			1.2991e-07	2.12662e-11	1.2929e-07	6.29621e-11			1.02603e-07	2.62264e-11	6.64291e-08	3.35034e-11			9.06998e-08	1.4854e-11	3.09648e-07	4.23072e-12			-4.72165e-09	4.23072e-12	3.34329e-07	1.4854e-11
1.05408e-07	2.60447e-11	1.49663e-07	1.76245e-11			1.30079e-07	2.08815e-11	1.2951e-07	4.50732e-11			1.02578e-07	3.42874e-11	6.66724e-08	3.14118e-11			9.10648e-08	9.4114e-12	3.09881e-07	4.06983e-12			-4.48865e-09	4.06983e-12	3.34694e-07	9.4114e-12
1.05649e-07	2.39011e-11	1.50196e-07	1.08535e-11			1.30112e-07	2.05694e-11	1.2963e-07	5.06397e-11			1.02747e-07	3.57566e-11	6.69332e-08	2.8158e-11			9.14708e-08	5.89344e-12	3.10071e-07	6.25514e-12			-4.29865e-09	6.25514e-12	3.351e-07	5.89344e-12
1.05808e-07	2.577e-11	1.50354e-07	1.30705e-11			1.30424e-07	1.96125e-11	1.29685e-07	5.97832e-11			1.0321e-07	2.70475e-11	6.70136e-08	3.69113e-11			9.18528e-08	-1.19589e-12	3.10267e-07	8.15054e-12			-4.10265e-09	8.15054e-12	3.35482e-07	-1.19589e-12
1.06013e-07	2.53744e-11	1.50898e-07	6.00963e-12			1.30477e-07	1.62655e-11	1.30011e-07	5.60687e-11			1.03248e-07	3.30619e-11	6.71457e-08	4.22057e-11			9.21438e-08	-3.77195e-13	3.10509e-07	7.50014e-12			-3.86065e-09	7.50014e-12	3.35773e-07	-3.77195e-13
1.0619e-07	2.61361e-11	1.51213e-07	4.49813e-12			1.3078e-07	1.15607e-11	1.30242e-07	6.04162e-11			1.03364e-07	3.64102e-11	6.74813e-08	3.39917e-11			9.23638e-08	1.05272e-11	3.10758e-07	6.48864e-12			-3.61165e-09	6.48864e-12	3.35993e-07	1.05272e-11
1.06486e-07	2.12391e-11	1.51328e-07	7.64165e-12			1.30891e-07	2.44249e-11	1.3043e-07	6.59534e-11			1.03645e-07	3.38336e-11	6.77962e-08	2.71112e-11			9.26728e-08	3.54302e-12	3.11053e-07	2.94457e-12			-3.31665e-09	2.94457e-12	3.36302e-07	3.54302e-12
1.06699e-07	2.04787e-11	1.51413e-07	1.15935e-11			1.31312e-07	2.25027e-11	1.30428e-07	7.14005e-11			1.03906e-07	3.21362e-11	6.78309e-08	3.86245e-11			9.29078e-08	3.67402e-12	3.11179e-07	8.63734e-12			-3.19065e-09	8.63734e-12	3.36537e-07	3.67402e-12
1.06629e-07	3.36879e-11	1.51938e-07	5.00911e-12			1.31233e-07	2.74722e-11	1.30603e-07	6.55615e-11			1.03962e-07	3.75597e-11	6.80955e-08	3.51069e-11			9.33108e-08	3.8458e-12	3.11387e-07	9.89044e-12			-2.98265e-09	9.89044e-12	3.3694e-07	3.8458e-12
1.07104e-07	1.98726e-11	1.51917e-07	1.15383e-11			1.31441e-07	2.74246e-11	1.30926e-07	7.00712e-11			1.04286e-07	3.36666e-11	6.8197e-08	4.24684e-11			9.36778e-08	7.69372e-12	3.11731e-07	3.68331e-12			-2.63865e-09	3.68331e-12	3.37307e-07	7.69372e-12
1.07187e-07	2.53337e-11	1.52141e-07	1.2161e-11			1.31869e-07	2.60919e-11	1.31168e-07	6.6822e-11			1.04504e-07	3.34619e-11	6.84456e-08	4.00112e-11			9.40828e-08	9.99793e-12	3.11887e-07	7.74024e-12			-2.48265e-09	7.74024e-12	3.37712e-07	9.99793e-12
1.07426e-07	2.3271e-11	1.5227e-07	1.49489e-11			1.31805e-07	2.30335e-11	1.31261e-07	6.93182e-11			1.04321e-07	4.70051e-11	6.8585e-08	4.48318e-11			9.44098e-08	1.64738e-12	3.1215e-07	5.93554e-12			-2.21965e-09	5.93554e-12	3.38039e-07	1.64738e-12
1.07571e-07	2.58128e-11	1.52753e-07	9.38916e-12			1.32094e-07	2.23068e-11	1.31486e-07	7.5597e-11			1.05104e-07	2.71602e-11	6.88515e-08	4.09213e-11			9.47258e-08	6.96419e-12	3.12428e-07	3.33601e-12			-1.94165e-09	3.33601e-12	3.38355e-07	6.96419e-12
1.07758e-07	2.63025e-11	1.529e-07	1.18822e-11			1.32436e-07	1.57502e-11	1.31872e-07	7.04568e-11			1.04997e-07	3.82147e-11	6.91642e-08	3.41948e-11			9.49438e-08	9.64008e-12	3.12637e-07	4.52039e-12			-1.73265e-09	4.52039e-12	3.38573e-07	9.64008e-12
1.07923e-07	2.79207e-11	1.53214e-07	1.03675e-11			1.32465e-07	8.55421e-12	1.31895e-07	6.96953e-11			1.05334e-07	3.38896e-11	6.92641e-08	4.16555e-11			9.52718e-08	3.21655e-12	3.12861e-07	4.83679e-12			-1.50865e-09	4.83679e-12	3.38901e-07	3.21655e-12
1.08134e-07	2.72578e-11	1.52964e-07	2.2396e-11			1.32515e-07	2.83917e-11	1.32077e-07	7.62939e-11			1.05618e-07	3.13655e-11	6.94159e-08	4.56557e-11			9.55458e-08	8.50482e-12	3.1313e-07	2.71331e-12			-1.23965e-09	2.71331e-12	3.39175e-07	8.50482e-12
1.08327e-07	2.73964e-11	1.53376e-07	1.85406e-11			1.32934e-07	1.2297e-11	1.32288e-07	7.47176e-11			1.05842e-07	3.09546e-11	6.96853e-08	4.18314e-11			9.59638e-08	7.77932e-12	3.13338e-07	3.95281e-12			-1.03165e-09	3.95281e-12	3.39593e-07	7.77932e-12
1.08388e-07	3.39468e-11	1.53403e-07	2.39032e-11			1.3315e-07	1.02431e-11	1.32418e-07	7.92174e-11			1.06104e-07	2.92148e-11	6.97817e-08	4.95048e-11			9.63598e-08	4.78078e-12	3.13536e-07	5.73683e-12			-8.33646e-10	5.73683e-12	3.3999e-07	4.78078e-12
1.0851e-07	3.76341e-11	1.53989e-07	1.57255e-11			1.33149e-07	9.2149e-12	1.32697e-07	7.33339e-11			1.06382e-07	2.67455e-11	7.01488e-08	3.91876e-11			9.66968e-08	1.12615e-11	3.13694e-07	9.70574e-12			-6.75646e-10	9.70574e-12	3.40327e-07	1.12615e-11
1.08941e-07	2.60353e-11	1.54129e-07	1.83885e-11			1.33568e-07	2.24903e-11	1.32831e-07	8.47085e-11			1.06477e-07	3.08108e-11	7.03489e-08	3.96738e-11			9.68988e-08	5.09281e-12	3.14008e-07	5.12489e-12			-3.61646e-10	5.12489e-12	3.40529e-07	5.09281e-12
1.08988e-07	3.34735e-11	1.54389e-07	1.81566e-11			1.33575e-07	2.07648e-11	1.3312e-07	6.92663e-11			1.06598e-07	3.39643e-11	7.05388e-08	4.11258e-11			9.72428e-08	1.28792e-11	3.14291e-07	2.24412e-12			-7.86456e-11	2.24412e-12	3.40873e-07	1.28792e-11
1.09141e-07	3.56622e-11	1.54634e-07	1.82816e-11			1.33873e-07	1.13389e-11	1.33296e-07	7.79482e-11			1.06775e-07	3.519e-11	7.07647e-08	4.01745e-11			9.75438e-08	1.38889e-11	3.14434e-07	7.00424e-12			6.43544e-11	7.00424e-12	3.41174e-07	1.38889e-11
1.09433e-07	3.07598e-11	1.54959e-07	1.65214e-11			1.3413e-07	2.34065e-11	1.33481e-07	7.20386e-11			1.07385e-07	2.1336e-11	7.1018e-08	3.74354e-11			9.79878e-08	8.91977e-12	3.14699e-07	5.14333e-12			3.29354e-10	5.14333e-12	3.41618e-07	8.91977e-12
1.09683e-07	2.81378e-11	1.5558e-07	7.48319e-12			1.34378e-07	2.56463e-11	1.33655e-07	8.55677e-11			1.07353e-07	2.96575e-11	7.11352e-08	4.37222e-11			9.83598e-08	1.61245e-11	3.14938e-07	4.62755e-12			5.68354e-10	4.62755e-12	3.4199e-07	1.61245e-11
1.09851e-07	2.95751e-11	1.55546e-07	1.43258e-11			1.34356e-07	1.30547e-11	1.33811e-07	7.60489e-11			1.07597e-07	2.85313e-11	7.14076e-08	3.94107e-11			9.86308e-08	1.28133e-11	3.15156e-07	5.33589e-12			7.86354e-10	5.33589e-12	3.42261e-07	1.28133e-11
1.10144e-07	2.48275e-11	1.55796e-07	1.43469e-11			1.34527e-07	7.92635e-12	1.33965e-07	7.95822e-11			1.07637e-07	3.4512e-11	7.15733e-08	4.25019e-11			9.89418e-08	4.00369e-12	3.15433e-07	2.76831e-12			1.06335e-09	2.76831e-12	3.42572e-07	4.00369e-12
1.10335e-07	2.50753e-11	1.56048e-07	1.43258e-11			1.34962e-07	2.07971e-11	1.34161e-07	8.99109e-11			1.07891e-07	3.30426e-11	7.18333e-08	3.9285e-11			9.92328e-08	8.77904e-12	3.15622e-07	5.04665e-12			1.25235e-09	5.04665e-12	3.42863e-07	8.77904e-12
1.10558e-07	2.3771e-11	1.56836e-07	1.39653e-12			1.35102e-07	1.43143e-11	1.3443e-07	7.9795e-11			1.08096e-07	3.32891e-11	7.19738e-08	4.40426e-11			9.95528e-08	3.21982e-12	3.15732e-07	1.15787e-11			1.36235e-09	1.15787e-11	3.43183e-07	3.21982e-12
1.10735e-07	2.48382e-11	1.56693e-07	1.07414e-11			1.35268e-07	1.83069e-11	1.34604e-07	8.1861e-11			1.08173e-07	3.78097e-11	7.22379e-08	4.05649e-11			9.99078e-08	1.7412e-11	3.1609e-07	4.64456e-12			1.72035e-09	4.64456e-12	3.43538e-07	1.7412e-11
1.10774e-07	3.23915e-11	1.56305e-07	2.60919e-11			1.35437e-07	1.61192e-11	1.34692e-07	7.21265e-11			1.09148e-07	1.13272e-11	7.24699e-08	3.92298e-11			1.00244e-07	9.10154e-12	3.16323e-07	4.47171e-12			1.95335e-09	4.47171e-12	3.43874e-07	9.10154e-12
1.1114e-07	2.40572e-11	1.56611e-07	2.47695e-11			1.356e-07	1.21012e-11	1.34991e-07	7.89737e-11			1.09258e-07	1.48566e-11	7.25673e-08	4.68358e-11			1.00666e-07	1.42342e-11	3.16526e-07	6.00344e-12			2.15635e-09	6.00344e-12	3.44296e-07	1.42342e-11
1.11399e-07	2.0942e-11	1.57146e-07	1.79299e-11			1.35748e-07	1.73461e-11	1.35224e-07	8.74221e-11			1.0929e-07	2.10845e-11	7.28355e-08	4.27906e-11			1.01132e-07	1.20715e-11	3.16751e-07	6.28334e-12			2.38135e-09	6.28334e-12	3.44762e-07	1.20715e-11
1.1148e-07	2.67317e-11	1.57095e-07	2.51789e-11			1.35951e-07	1.52604e-11	1.35388e-07	6.90987e-11			1.09318e-07	2.74665e-11	7.29955e-08	4.62574e-11			1.01257e-07	1.23557e-11	3.16955e-07	7.70594e-12			2.58535e-09	7.70594e-12	3.44887e-07	1.23557e-11
1.1162e-07	2.95211e-11	1.57805e-07	1.39997e-11			1.3605e-07	1.99471e-11	1.35644e-07	7.15697e-11			1.09927e-07	1.35264e-11	7.32325e-08	4.45768e-11			1.0174e-07	1.50958e-11	3.17307e-07	1.08098e-12			2.93735e-09	1.08098e-12	3.4537e-07	1.50958e-11
1.1185e-07	2.78948e-11	1.57668e-07	2.33283e-11			1.36525e-07	1.49181e-11	1.358e-07	7.80038e-11			1.10019e-07	1.76905e-11	7.34478e-08	4.43285e-11			1.01847e-07	9.03806e-12	3.17482e-07	4.03821e-12			3.11235e-09	4.03821e-12	3.45477e-07	9.03806e-12
1.12005e-07	2.99318e-11	1.58282e-07	1.46074e-11			1.3652e-07	1.84881e-11	1.35942e-07	8.64929e-11			1.1021e-07	1.84055e-11	7.36356e-08	4.59534e-11			1.02439e-07	1.52575e-11	3.17664e-07	6.71514e-12			3.29435e-09	6.71514e-12	3.46069e-07	1.52575e-11
1.12439e-07	1.80519e-11	1.58584e-07	1.33674e-11			1.36832e-07	2.34912e-11	1.36047e-07	8.36273e-11			1.10242e-07	2.46539e-11	7.38926e-08	4.26602e-11			1.02683e-07	1.25874e-11	3.17923e-07	5.20172e-12			3.55335e-09	5.20172e-12	3.46313e-07	1.25874e-11
1.1244e-07	2.7791e-11	1.58845e-07	1.31103e-11			1.36912e-07	1.68989e-11	1.36223e-07	8.36773e-11			1.1085e-07	1.09e-11	7.41745e-08	3.7986e-11			1.02885e-07	1.32254e-11	3.18182e-07	3.60294e-12			3.81235e-09	3.60294e-12	3.46515e-07	1.32254e-11
1.12527e-07	3.3146e-11	1.58965e-07	1.61383e-11			1.37223e-07	1.94988e-11	1.365e-07	8.02508e-11			1.10674e-07	2.42175e-11	7.43228e-08	4.22225e-11			1.03272e-07	1.47558e-11	3.18393e-07	4.70051e-12			4.02335e-09	4.70051e-12	3.46902e-07	1.47558e-11
1.12806e-07	2.91116e-11	1.59097e-07	1.90047e-11			1.37412e-07	1.77072e-11	1.36745e-07	8.65864e-11			1.11307e-07	9.57947e-12	7.44685e-08	4.66313e-11			1.0354e-07	1.41809e-11	3.18712e-07	-1.36078e-13			4.34235e-09	-1.36078e-13	3.4717e-07	1.41809e-11
1.13171e-07	2.08037e-11	1.59327e-07	1.95081e-11			1.37456e-07	1.27633e-11	1.36931e-07	9.17097e-11			1.11221e-07	1.99217e-11	7.47037e-08	4.50819e-11			1.03914e-07	7.97037e-12	3.18979e-07	-2.17749e-12			4.60935e-09	-2.17749e-12	3.47544e-07	7.97037e-12
1.1313e-07	3.23728e-11	1.59414e-07	2.34073e-11			1.37745e-07	1.47166e-11	1.37134e-07	7.9198e-11			1.11549e-07	1.58742e-11	7.48546e-08	4.9124e-11			1.04232e-07	7.69211e-12	3.19189e-07	-1.07829e-12			4.81935e-09	-1.07829e-12	3.47862e-07	7.69211e-12
1.13223e-07	3.75509e-11	1.59578e-07	2.54935e-11			1.37887e-07	1.36732e-11	1.37342e-07	8.29339e-11			1.1168e-07	1.86918e-11	7.51611e-08	4.2835e-11			1.0453e-07	1.11886e-11	3.1933e-07	3.79427e-12			4.96035e-09	3.79427e-12	3.4816e-07	1.11886e-11
1.13577e-07	2.97649e-11	1.59966e-07	2.22008e-11			1.38048e-07	2.31868e-11	1.37343e-07	7.50478e-11			1.11553e-07	3.04403e-11	7.53295e-08	4.54354e-11			1.04789e-07	3.89636e-12	3.19511e-07	6.51394e-12			5.14135e-09	6.51394e-12	3.48419e-07	3.89636e-12
1.13652e-07	3.57315e-11	1.60254e-07	2.12972e-11			1.38107e-07	8.74015e-12	1.37638e-07	8.82883e-11			1.12203e-07	1.52245e-11	7.55851e-08	4.25169e-11			1.05301e-07	3.1992e-12	3.198e-07	3.30293e-12			5.43035e-09	3.30293e-12	3.48931e-07	3.1992e-12
1.13945e-07	3.10451e-11	1.60232e-07	2.77435e-11			1.38392e-07	2.08546e-11	1.37988e-07	9.17863e-11			1.12313e-07	1.86091e-11	7.57663e-08	4.45748e-11			1.05493e-07	1.34801e-11	3.20048e-07	2.35986e-12			5.67835e-09	2.35986e-12	3.49123e-07	1.34801e-11
1.14172e-07	2.95533e-11	1.60839e-07	1.91712e-11			1.38659e-07	1.71273e-11	1.37951e-07	9.89739e-11			1.12386e-07	2.34383e-11	7.59708e-08	4.50572e-11			1.05824e-07	1.91392e-11	3.20323e-07	-5.72282e-14			5.95335e-09	-5.72282e-14	3.49454e-07	1.91392e-11
1.14335e-07	3.1221e-11	1.60795e-07	2.6265e-11			1.38797e-07	1.83871e-11	1.3819e-07	8.94776e-11			1.12817e-07	1.58243e-11	7.62686e-08	3.93199e-11			1.06229e-07	1.5884e-11	3.20465e-07	4.67851e-12			6.09535e-09	4.67851e-12	3.49859e-07	1.5884e-11
1.14537e-07	3.07688e-11	1.61046e-07	2.62248e-11			1.38997e-07	1.81188e-11	1.38411e-07	8.54507e-11			1.13082e-07	1.39706e-11	7.63605e-08	4.70242e-11			1.06605e-07	9.2931e-12	3.20699e-07	4.50831e-12			6.32935e-09	4.50831e-12	3.50235e-07	9.2931e-12
1.14539e-07	4.0441e-11	1.61187e-07	2.88778e-11			1.39287e-07	1.46263e-11	1.3857e-07	9.00637e-11			1.13119e-07	2.00412e-11	7.65464e-08	4.87575e-11			1.06913e-07	1.65303e-11	3.20992e-07	1.10324e-12			6.62235e-09	1.10324e-12	3.50543e-07	1.65303e-11
1.14832e-07	3.56974e-11	1.61562e-07	2.57569e-11			1.39419e-07	2.22908e-11	1.38804e-07	9.3039e-11			1.13068e-07	2.90104e-11	7.68094e-08	4.53507e-11			1.07302e-07	1.35876e-11	3.21179e-07	3.4812e-12			6.80935e-09	3.4812e-12	3.50932e-07	1.35876e-11
1.1495e-07	3.95625e-11	1.62076e-07	1.94529e-11			1.39585e-07	2.01705e-11	1.3916e-07	9.69879e-11			1.13397e-07	2.49417e-11	7.71138e-08	3.91825e-11			1.07464e-07	1.00622e-11	3.21391e-07	4.47794e-12			7.02135e-09	4.47794e-12	3.51094e-07	1.00622e-11
1.15379e-07	2.80635e-11	1.6193e-07	2.89722e-11			1.39806e-07	2.32486e-11	1.39159e-07	9.17157e-11			1.13381e-07	3.28361e-11	7.72011e-08	4.74906e-11			1.07901e-07	2.30711e-11	3.21568e-07	7.39084e-12			7.19835e-09	7.39084e-12	3.51531e-07	2.30711e-11
1.15486e-07	3.23109e-11	1.62594e-07	1.90561e-11			1.39913e-07	1.56199e-11	1.39462e-07	9.04336e-11			1.13849e-07	2.39562e-11	7.7459e-08	4.44182e-11			1.08122e-07	1.11083e-11	3.21702e-07	1.26449e-11			7.33235e-09	1.26449e-11	3.51752e-07	1.11083e-11
1.15533e-07	3.97766e-11	1.62422e-07	2.91984e-11			1.40142e-07	1.59956e-11	1.39592e-07	9.38365e-11			1.13924e-07	2.87116e-11	7.76407e-08	4.6419e-11			1.08513e-07	5.83074e-12	3.22036e-07	6.98084e-12			7.66635e-09	6.98084e-12	3.52143e-07	5.83074e-12
1.16022e-07	2.53294e-11	1.62455e-07	3.43068e-11			1.40333e-07	2.32285e-11	1.39798e-07	1.01532e-10			1.14278e-07	2.36293e-11	7.78928e-08	4.34501e-11			1.08742e-07	8.10033e-12	3.22238e-07	8.53964e-12			7.86835e-09	8.53964e-12	3.52372e-07	8.10033e-12
1.16155e-07	2.84671e-11	1.62972e-07	2.79169e-11			1.40288e-07	1.37781e-11	1.39979e-07	9.59241e-11			1.14342e-07	2.87369e-11	7.79733e-08	5.22105e-11			1.09089e-07	1.60679e-11	3.22542e-07	4.55238e-12			8.17235e-09	4.55238e-12	3.52719e-07	1.60679e-11
1.16173e-07	3.7326e-11	1.63136e-07	3.00077e-11			1.40782e-07	2.86142e-11	1.40106e-07	8.92152e-11			1.15155e-07	7.87859e-12	7.82102e-08	5.05396e-11			1.09445e-07	1.12296e-11	3.22744e-07	6.10124e-12			8.37435e-09	6.10124e-12	3.53075e-07	1.12296e-11
1.16384e-07	3.66614e-11	1.63141e-07	3.58901e-11			1.41035e-07	2.12999e-11	1.40236e-07	9.2074e-11			1.15472e-07	4.24238e-12	7.84771e-08	4.6857e-11			1.09769e-07	1.45085e-11	3.22991e-07	5.15454e-12			8.62135e-09	5.15454e-12	3.53399e-07	1.45085e-11
1.16392e-07	4.59848e-11	1.64146e-07	1.77635e-11			1.41119e-07	2.78435e-11	1.40445e-07	9.37699e-11			1.15296e-07	1.76737e-11	7.86807e-08	4.74222e-11			1.10102e-07	1.04328e-11	3.23203e-07	6.15914e-12			8.83335e-09	6.15914e-12	3.53732e-07	1.04328e-11
1.16644e-07	4.30441e-11	1.63902e-07	2.95342e-11			1.41329e-07	2.01943e-11	1.40836e-07	8.84623e-11			1.15238e-07	2.68915e-11	7.88946e-08	4.69875e-11			1.10476e-07	5.81011e-12	3.23477e-07	3.75297e-12			9.10735e-09	3.75297e-12	3.54106e-07	5.81011e-12
1.17069e-07	3.17701e-11	1.64102e-07	3.07441e-11			1.41575e-07	2.45416e-11	1.40853e-07	9.91159e-11			1.15898e-07	1.13429e-11	7.90193e-08	5.27945e-11			1.10748e-07	1.08259e-11	3.2365e-07	6.92164e-12			9.28035e-09	6.92164e-12	3.54378e-07	1.08259e-11
1.17351e-07	2.76022e-11	1.64521e-07	2.67013e-11			1.41811e-07	3.03438e-11	1.41135e-07	9.67839e-11			1.15946e-07	1.70252e-11	7.93325e-08	4.60525e-11			1.11071e-07	2.18613e-11	3.23972e-07	1.93297e-12			9.60235e-09	1.93297e-12	3.54701e-07	2.18613e-11
1.17364e-07	3.66994e-11	1.64834e-07	2.52228e-11			1.41907e-07	2.22798e-11	1.41325e-07	1.0168e-10			1.16174e-07	1.6454e-11	7.94658e-08	5.12848e-11			1.11382e-07	8.4817e-12	3.24239e-07	-9.27382e-14			9.86935e-09	-9.27382e-14	3.55012e-07	8.4817e-12
1.17749e-07	2.73452e-11	1.65173e-07	2.30953e-11			1.42107e-07	2.03456e-11	1.4141e-07	9.18752e-11			1.16447e-07	1.43499e-11	7.97635e-08	4.55581e-11			1.11865e-07	1.11339e-11	3.24396e-07	3.94709e-12			1.00264e-08	3.94709e-12	3.55495e-07	1.11339e-11
1.17809e-07	3.39792e-11	1.65185e-07	2.8697e-11			1.42349e-07	2.1094e-11	1.41689e-07	1.06491e-10			1.16584e-07	1.67947e-11	7.98284e-08	5.50585e-11			1.1215e-07	5.0622e-12	3.246e-07	5.39139e-12			1.02304e-08	5.39139e-12	3.5578e-07	5.0622e-12
1.18185e-07	2.50631e-11	1.65163e-07	3.5259e-11			1.42682e-07	1.64415e-11	1.41916e-07	9.75229e-11			1.16798e-07	1.67218e-11	8.00216e-08	5.63238e-11			1.12393e-07	1.0417e-11	3.24933e-07	-2.85298e-13			1.05634e-08	-2.85298e-13	3.56023e-07	1.0417e-11
1.18204e-07	3.39076e-11	1.65897e-07	2.3655e-11			1.42739e-07	2.78304e-11	1.42142e-07	1.01123e-10			1.16785e-07	2.44975e-11	8.02471e-08	5.53992e-11			1.12802e-07	1.59994e-11	3.25017e-07	7.77244e-12			1.06474e-08	7.77244e-12	3.56432e-07	1.59994e-11
1.18531e-07	2.74387e-11	1.66086e-07	2.51032e-11			1.42886e-07	1.69321e-11	1.42288e-07	9.81249e-11			1.17258e-07	1.54355e-11	8.04056e-08	5.89419e-11			1.13017e-07	1.49548e-11	3.25254e-07	7.41324e-12			1.08844e-08	7.41324e-12	3.56647e-07	1.49548e-11
1.18784e-07	2.47118e-11	1.66298e-07	2.60631e-11			1.43096e-07	1.70779e-11	1.42519e-07	9.93049e-11			1.17355e-07	1.94407e-11	8.07224e-08	5.19752e-11			1.13486e-07	1.05722e-11	3.255e-07	6.51184e-12			1.11304e-08	6.51184e-12	3.57116e-07	1.05722e-11
1.19149e-07	1.63624e-11	1.66439e-07	2.86964e-11			1.43383e-07	1.95177e-11	1.42756e-07	1.14488e-10			1.1722e-07	3.14587e-11	8.09255e-08	5.2545e-11			1.13801e-07	1.37086e-11	3.25841e-07	4.94052e-13			1.14714e-08	4.94052e-13	3.57431e-07	1.37086e-11
1.19245e-07	2.13176e-11	1.66649e-07	2.96669e-11			1.43546e-07	5.51873e-12	1.42895e-07	9.70349e-11			1.177e-07	2.21495e-11	8.11336e-08	5.27816e-11			1.14128e-07	8.40788e-12	3.25993e-07	4.75345e-12			1.16234e-08	4.75345e-12	3.57758e-07	8.40788e-12
1.19571e-07	1.47934e-11	1.66978e-07	2.76589e-11			1.43817e-07	1.49073e-11	1.43081e-07	1.06532e-10			1.17872e-07	2.33885e-11	8.13165e-08	5.44495e-11			1.14407e-07	1.92347e-11	3.26328e-07	-9.48598e-13			1.19584e-08	-9.48598e-13	3.58037e-07	1.92347e-11
1.19712e-07	1.75478e-11	1.67403e-07	2.34944e-11			1.43838e-07	1.95547e-11	1.43183e-07	1.05421e-10			1.1778e-07	3.39166e-11	8.16355e-08	4.7297e-11			1.1477e-07	1.39251e-11	3.26511e-07	1.63018e-12			1.21414e-08	1.63018e-12	3.584e-07	1.39251e-11
1.19823e-07	2.18158e-11	1.67576e-07	2.53467e-11			1.43962e-07	8.57851e-12	1.43471e-07	1.12081e-10			1.17911e-07	3.67082e-11	8.17669e-08	5.26612e-11			1.15055e-07	1.23341e-11	3.26698e-07	4.04009e-12			1.23284e-08	4.04009e-12	3.58685e-07	1.23341e-11
1.19966e-07	2.4504e-11	1.67559e-07	3.178e-11			1.44167e-07	1.56193e-11	1.43531e-07	9.72869e-11			1.18447e-07	2.54663e-11	8.19794e-08	5.26205e-11			1.15372e-07	1.55127e-11	3.26968e-07	1.8758e-12			1.25984e-08	1.8758e-12	3.59002e-07	1.55127e-11
1.19923e-07	3.63382e-11	1.67814e-07	3.16751e-11			1.44413e-07	1.71726e-11	1.4381e-07	1.13812e-10			1.18682e-07	2.46545e-11	8.22509e-08	4.86511e-11			1.15752e-07	1.47362e-11	3.27169e-07	3.45858e-12			1.27994e-08	3.45858e-12	3.59382e-07	1.47362e-11
1.20413e-07	2.16514e-11	1.68218e-07	2.78904e-11			1.44578e-07	1.2309e-11	1.43971e-07	1.16907e-10			1.19269e-07	1.14874e-11	8.23436e-08	5.63031e-11			1.16055e-07	1.2767e-11	3.27324e-07	7.53804e-12			1.29544e-08	7.53804e-12	3.59685e-07	1.2767e-11
1.20451e-07	2.95479e-11	1.68312e-07	3.16119e-11			1.44878e-07	1.69106e-11	1.44176e-07	1.04495e-10			1.18832e-07	3.40281e-11	8.2513e-08	5.9113e-11			1.16411e-07	1.28674e-11	3.27638e-07	2.9609e-12			1.32684e-08	2.9609e-12	3.60041e-07	1.28674e-11
1.2082e-07	2.10104e-11	1.68965e-07	2.19886e-11			1.44813e-07	1.4224e-11	1.44532e-07	1.07505e-10			1.19213e-07	2.81387e-11	8.27503e-08	5.74372e-11			1.1668e-07	2.26333e-11	3.27848e-07	4.06992e-12			1.34784e-08	4.06992e-12	3.6031e-07	2.26333e-11
1.21094e-07	1.7181e-11	1.68864e-07	3.0423e-11			1.45041e-07	1.93436e-11	1.44541e-07	1.08091e-10			1.19834e-07	1.39279e-11	8.29893e-08	5.56179e-11			1.16926e-07	2.56455e-11	3.2809e-07	3.42232e-12			1.37204e-08	3.42232e-12	3.60556e-07	2.56455e-11
1.21113e-07	2.60265e-11	1.69198e-07	2.83978e-11			1.45379e-07	1.95281e-11	1.44885e-07	1.05179e-10			1.19774e-07	2.33788e-11	8.32303e-08	5.36701e-11			1.17305e-07	2.20446e-11	3.28315e-07	3.7662e-12			1.39454e-08	3.7662e-12	3.60935e-07	2.20446e-11
1.21412e-07	2.09288e-11	1.69565e-07	2.54926e-11			1.45665e-07	2.12758e-11	1.45019e-07	1.07004e-10			1.20299e-07	1.23637e-11	8.33856e-08	5.74473e-11			1.17689e-07	8.7603e-12	3.28452e-07	8.86224e-12			1.40824e-08	8.86224e-12	3.61319e-07	8.7603e-12
1.2158e-07	2.23741e-11	1.69784e-07	2.6263e-11			1.45746e-07	1.17047e-11	1.45271e-07	1.05144e-10			1.20111e-07	2.62105e-11	8.3671e-08	5.25451e-11			1.18025e-07	1.98734e-11	3.28708e-07	7.47094e-12			1.43384e-08	7.47094e-12	3.61655e-07	1.98734e-11
1.21632e-07	2.93761e-11	1.696e-07	3.66945e-11			1.4601e-07	2.57267e-11	1.45481e-07	1.07038e-10			1.20652e-07	1.47915e-11	8.38058e-08	5.73795e-11			1.18266e-07	1.78312e-11	3.28988e-07	4.76476e-12			1.46184e-08	4.76476e-12	3.61896e-07	1.78312e-11
1.21721e-07	3.46863e-11	1.70234e-07	2.75008e-11			1.46038e-07	1.96556e-11	1.45569e-07	1.20602e-10			1.20752e-07	1.8685e-11	8.39948e-08	5.89033e-11			1.18677e-07	2.44095e-11	3.29276e-07	1.58678e-12			1.49064e-08	1.58678e-12	3.62307e-07	2.44095e-11
1.22133e-07	2.40149e-11	1.70414e-07	2.91912e-11			1.46363e-07	1.21854e-11	1.45811e-07	1.20093e-10			1.20944e-07	1.93656e-11	8.43429e-08	4.98393e-11			1.19005e-07	1.5843e-11	3.29473e-07	3.37591e-12			1.51034e-08	3.37591e-12	3.62635e-07	1.5843e-11
1.22227e-07	2.91396e-11	1.70459e-07	3.40148e-11			1.46581e-07	2.27489e-11	1.45872e-07	1.16421e-10			1.21038e-07	2.32849e-11	8.45343e-08	5.12026e-11			1.19392e-07	1.85975e-11	3.29722e-07	2.40176e-12			1.53524e-08	2.40176e-12	3.63022e-07	1.85975e-11
1.22395e-07	3.05572e-11	1.70637e-07	3.57539e-11			1.46766e-07	1.56724e-11	1.46144e-07	1.11294e-10			1.21293e-07	2.17866e-11	8.48478e-08	4.44254e-11			1.19715e-07	1.35771e-11	3.29869e-07	6.98554e-12			1.54994e-08	6.98554e-12	3.63345e-07	1.35771e-11
1.22837e-07	1.8452e-11	1.70618e-07	4.22373e-11			1.46896e-07	1.44245e-11	1.46437e-07	1.15535e-10			1.21495e-07	2.21503e-11	8.52737e-08	2.98752e-11			1.20037e-07	1.48055e-11	3.30068e-07	8.68104e-12			1.56984e-08	8.68104e-12	3.63667e-07	1.48055e-11
1.22922e-07	2.40214e-11	1.71274e-07	3.25117e-11			1.47259e-07	1.99653e-11	1.46513e-07	1.19974e-10			1.21414e-07	3.23025e-11	8.54593e-08	3.16355e-11			1.20245e-07	1.8714e-11	3.30334e-07	6.71134e-12			1.59644e-08	6.71134e-12	3.63875e-07	1.8714e-11
1.23108e-07	2.43552e-11	1.71646e-07	2.95826e-11			1.47286e-07	1.03259e-11	1.46628e-07	1.42282e-10			1.2214e-07	1.4469e-11	8.57388e-08	2.71285e-11			1.20752e-07	1.51695e-11	3.30464e-07	1.21545e-11			1.60944e-08	1.21545e-11	3.64382e-07	1.51695e-11
1.232e-07	2.95596e-11	1.7168e-07	3.46567e-11			1.47676e-07	1.78623e-11	1.47016e-07	1.27639e-10			1.22115e-07	2.25254e-11	8.59358e-08	2.81123e-11			1.20997e-07	1.74573e-11	3.30719e-07	1.0841e-11			1.63494e-08	1.0841e-11	3.64627e-07	1.74573e-11
1.2343e-07	2.79081e-11	1.71883e-07	3.57938e-11			1.47771e-07	1.53741e-11	1.47117e-07	1.19113e-10			1.22347e-07	2.18281e-11	8.60864e-08	3.22048e-11			1.21302e-07	1.96256e-11	3.30989e-07	8.68324e-12			1.66194e-08	8.68324e-12	3.64932e-07	1.96256e-11
1.23812e-07	1.87509e-11	1.72219e-07	3.37667e-11			1.4797e-07	2.15016e-11	1.47155e-07	1.18204e-10			1.22141e-07	3.63023e-11	8.6332e-08	2.99506e-11			1.21636e-07	2.6124e-11	3.31297e-07	4.41096e-12			1.69274e-08	4.41096e-12	3.65266e-07	2.6124e-11
1.24019e-07	1.82674e-11	1.72366e-07	3.62467e-11			1.48216e-07	1.29559e-11	1.47441e-07	1.26025e-10			1.22777e-07	2.15817e-11	8.65289e-08	3.09598e-11			1.21895e-07	1.32555e-11	3.31418e-07	1.04464e-11			1.70484e-08	1.04464e-11	3.65525e-07	1.32555e-11
1.24126e-07	2.24909e-11	1.72621e-07	3.61556e-11			1.48287e-07	1.94107e-11	1.4772e-07	1.2133e-10			1.22898e-07	2.47389e-11	8.67827e-08	2.78727e-11			1.22418e-07	1.65437e-11	3.31603e-07	1.28776e-11			1.72334e-08	1.28776e-11	3.66048e-07	1.65437e-11
1.24378e-07	1.97895e-11	1.72932e-07	3.47144e-11			1.48545e-07	1.68035e-11	1.47917e-07	1.22096e-10			1.23123e-07	2.43019e-11	8.69813e-08	2.87437e-11			1.22634e-07	2.12149e-11	3.31883e-07	1.01966e-11			1.75134e-08	1.01966e-11	3.66264e-07	2.12149e-11
1.24425e-07	2.71759e-11	1.73284e-07	3.22837e-11			1.48561e-07	1.32429e-11	1.48114e-07	1.34652e-10			1.23317e-07	2.4914e-11	8.726e-08	2.4299e-11			1.22756e-07	2.73482e-11	3.3207e-07	1.2503e-11			1.77004e-08	1.2503e-11	3.66386e-07	2.73482e-11
1.24572e-07	2.96842e-11	1.73842e-07	2.47624e-11			1.48823e-07	1.56805e-11	1.48174e-07	1.27287e-10			1.23575e-07	2.31517e-11	8.73785e-08	3.05188e-11			1.2333e-07	2.44727e-11	3.32309e-07	1.20221e-11			1.79394e-08	1.20221e-11	3.6696e-07	2.44727e-11
1.24971e-07	1.96273e-11	1.73353e-07	4.25569e-11			1.48948e-07	1.95106e-11	1.48411e-07	1.15737e-10			1.23909e-07	1.89108e-11	8.75068e-08	3.6089e-11			1.23724e-07	1.76888e-11	3.32553e-07	1.12965e-11			1.81834e-08	1.12965e-11	3.67354e-07	1.76888e-11
1.24981e-07	2.894e-11	1.73657e-07	4.12407e-11			1.49366e-07	1.46658e-11	1.48693e-07	1.27556e-10			1.24e-07	2.30833e-11	8.78063e-08	2.99511e-11			1.23917e-07	2.04619e-11	3.3286e-07	7.14734e-12			1.84904e-08	7.14734e-12	3.67547e-07	2.04619e-11
1.25219e-07	2.68739e-11	1.73788e-07	4.41223e-11			1.49361e-07	9.15575e-12	1.4888e-07	1.30086e-10			1.24145e-07	2.54168e-11	8.80517e-08	2.77164e-11			1.24164e-07	2.01949e-11	3.3305e-07	9.37334e-12			1.86804e-08	9.37334e-12	3.67794e-07	2.01949e-11
1.25502e-07	2.24188e-11	1.73924e-07	4.68817e-11			1.49719e-07	2.25604e-11	1.48945e-07	1.21802e-10			1.24311e-07	2.6992e-11	8.81582e-08	3.47457e-11			1.24499e-07	1.90567e-11	3.33234e-07	1.18826e-11			1.88644e-08	1.18826e-11	3.68129e-07	1.90567e-11
1.257e-07	2.24147e-11	1.74199e-07	4.61757e-11			1.49892e-07	1.66885e-11	1.49277e-07	1.29882e-10			1.24156e-07	3.95852e-11	8.8401e-08	3.2679e-11			1.24902e-07	1.91833e-11	3.33438e-07	1.33124e-11			1.90684e-08	1.33124e-11	3.68532e-07	1.91833e-11
1.2601e-07	1.67743e-11	1.74314e-07	4.94211e-11			1.50094e-07	1.13607e-11	1.493e-07	1.26231e-10			1.24687e-07	2.85091e-11	8.85612e-08	3.61092e-11			1.25212e-07	3.02999e-11	3.33609e-07	1.65175e-11			1.92394e-08	1.65175e-11	3.68842e-07	3.02999e-11
1.26015e-07	2.63132e-11	1.74321e-07	5.52794e-11			1.50161e-07	1.51856e-11	1.49508e-07	1.27348e-10			1.2504e-07	2.36005e-11	8.89592e-08	2.37306e-11			1.25632e-07	2.13873e-11	3.33848e-07	1.60337e-11			1.94784e-08	1.60337e-11	3.69262e-07	2.13873e-11
1.2646e-07	1.40229e-11	1.75016e-07	4.46021e-11			1.50352e-07	9.73748e-12	1.49653e-07	1.30096e-10			1.25115e-07	2.83377e-11	8.91282e-08	2.65635e-11			1.26054e-07	2.59931e-11	3.34106e-07	1.45321e-11			1.97364e-08	1.45321e-11	3.69684e-07	2.59931e-11
1.26607e-07	1.62522e-11	1.75289e-07	4.40938e-11			1.50606e-07	1.17705e-11	1.49915e-07	1.28324e-10			1.25556e-07	2.03836e-11	8.93414e-08	2.61906e-11			1.26372e-07	1.93572e-11	3.34301e-07	1.65269e-11			1.99314e-08	1.65269e-11	3.70002e-07	1.93572e-11
1.26802e-07	1.64314e-11	1.75571e-07	4.31977e-11			1.50783e-07	1.46904e-11	1.50142e-07	1.39932e-10			1.25693e-07	2.28461e-11	8.95941e-08	2.34871e-11			1.26618e-07	1.82075e-11	3.34604e-07	1.25688e-11			2.02344e-08	1.25688e-11	3.70248e-07	1.82075e-11
1.26884e-07	2.20633e-11	1.7571e-07	4.58879e-11			1.5103e-07	2.19379e-11	1.5026e-07	1.27271e-10			1.25667e-07	3.11091e-11	8.97289e-08	2.86085e-11			1.26934e-07	2.68634e-11	3.34758e-07	1.66742e-11			2.03884e-08	1.66742e-11	3.70564e-07	2.68634e-11
1.26997e-07	2.62188e-11	1.76118e-07	4.21172e-11			1.5125e-07	2.00308e-11	1.50469e-07	1.38098e-10			1.25709e-07	3.69814e-11	9.00271e-08	2.2864e-11			1.27252e-07	2.54721e-11	3.34999e-07	1.60748e-11			2.06294e-08	1.60748e-11	3.70882e-07	2.54721e-11
1.27356e-07	1.82142e-11	1.76125e-07	4.79517e-11			1.51422e-07	2.08977e-11	1.50647e-07	1.32463e-10			1.26138e-07	2.94338e-11	9.01841e-08	2.65206e-11			1.27683e-07	1.8378e-11	3.35246e-07	1.51891e-11			2.08764e-08	1.51891e-11	3.71313e-07	1.8378e-11
1.27336e-07	2.89244e-11	1.76722e-07	3.96431e-11			1.51615e-07	1.44909e-11	1.50814e-07	1.429e-10			1.26355e-07	2.92747e-11	9.0507e-08	1.88372e-11			1.2799e-07	2.36641e-11	3.35481e-07	1.49157e-11			2.11114e-08	1.49157e-11	3.7162e-07	2.36641e-11
1.27534e-07	2.89078e-11	1.7699e-07	3.91181e-11			1.51752e-07	2.21085e-11	1.51123e-07	1.44618e-10			1.26471e-07	3.24558e-11	9.05624e-08	2.92517e-11			1.28219e-07	2.06679e-11	3.35797e-07	1.03247e-11			2.14274e-08	1.03247e-11	3.71849e-07	2.06679e-11
1.27945e-07	1.8087e-11	1.76844e-07	4.86449e-11			1.51928e-07	1.79012e-11	1.51351e-07	1.44634e-10			1.26808e-07	2.80953e-11	9.08151e-08	2.65197e-11			1.28568e-07	2.04011e-11	3.35976e-07	1.31183e-11			2.16064e-08	1.31183e-11	3.72198e-07	2.04011e-11
1.27944e-07	2.79061e-11	1.77417e-07	4.09119e-11			1.52069e-07	1.84027e-11	1.51549e-07	1.38967e-10			1.26752e-07	3.73952e-11	9.10048e-08	2.80125e-11			1.28868e-07	1.69041e-11	3.36268e-07	9.75084e-12			2.18984e-08	9.75084e-12	3.72498e-07	1.69041e-11
1.28146e-07	2.76667e-11	1.77392e-07	4.75297e-11			1.52434e-07	1.45618e-11	1.51638e-07	1.38082e-10			1.27064e-07	3.38982e-11	9.12666e-08	2.46785e-11			1.29162e-07	1.97333e-11	3.36377e-07	1.63276e-11			2.20074e-08	1.63276e-11	3.72792e-07	1.97333e-11
1.28178e-07	3.57669e-11	1.77512e-07	5.06634e-11			1.52522e-07	1.59881e-11	1.51837e-07	1.43324e-10			1.27412e-07	2.91806e-11	9.15053e-08	2.28734e-11			1.29568e-07	2.13572e-11	3.36639e-07	1.45859e-11			2.22694e-08	1.45859e-11	3.73198e-07	2.13572e-11
1.28704e-07	1.94915e-11	1.77697e-07	5.22491e-11			1.52821e-07	1.12825e-11	1.52245e-07	1.41678e-10			1.27682e-07	2.71741e-11	9.16461e-08	2.7631e-11			1.29895e-07	2.24231e-11	3.37e-07	7.46024e-12			2.26304e-08	7.46024e-12	3.73525e-07	2.24231e-11
1.28696e-07	2.94219e-11	1.7826e-07	4.47313e-11			1.52894e-07	1.69087e-11	1.52083e-07	1.39808e-10			1.2747e-07	4.1852e-11	9.18213e-08	2.97802e-11			1.30209e-07	2.91746e-11	3.37226e-07	7.74034e-12			2.28564e-08	7.74034e-12	3.73839e-07	2.91746e-11
1.29022e-07	2.30999e-11	1.78765e-07	3.8491e-11			1.53173e-07	1.9782e-11	1.52611e-07	1.40014e-10			1.27561e-07	4.59172e-11	9.20135e-08	3.10767e-11			1.30511e-07	2.29307e-11	3.37315e-07	1.54729e-11			2.29454e-08	1.54729e-11	3.74141e-07	2.29307e-11
1.29036e-07	3.21033e-11	1.78605e-07	4.83774e-11			1.5341e-07	1.88154e-11	1.5261e-07	1.40546e-10			1.28417e-07	2.35542e-11	9.23164e-08	2.50195e-11			1.30932e-07	1.76224e-11	3.37626e-07	1.10767e-11			2.32564e-08	1.10767e-11	3.74562e-07	1.76224e-11
1.29346e-07	2.65514e-11	1.78862e-07	4.8216e-11			1.53472e-07	2.40223e-11	1.52912e-07	1.43599e-10			1.28018e-07	4.47349e-11	9.25309e-08	2.48494e-11			1.31119e-07	2.7699e-11	3.3783e-07	1.24866e-11			2.34604e-08	1.24866e-11	3.74749e-07	2.7699e-11
1.29374e-07	3.48609e-11	1.79032e-07	5.01728e-11			1.53829e-07	1.83628e-11	1.53091e-07	1.47225e-10			1.28741e-07	2.70013e-11	9.27603e-08	2.36855e-11			1.31535e-07	2.23855e-11	3.38102e-07	1.01967e-11			2.37324e-08	1.01967e-11	3.75165e-07	2.23855e-11
1.2974e-07	2.65264e-11	1.79436e-07	4.64684e-11			1.53858e-07	1.82158e-11	1.53167e-07	1.51146e-10			1.28888e-07	2.92677e-11	9.29297e-08	2.62098e-11			1.31885e-07	3.03975e-11	3.38375e-07	7.88194e-12			2.40054e-08	7.88194e-12	3.75515e-07	3.03975e-11
1.29855e-07	3.05739e-11	1.79719e-07	4.55858e-11			1.54259e-07	1.66065e-11	1.53366e-07	1.5764e-10			1.29269e-07	2.32333e-11	9.30842e-08	3.00493e-11			1.32379e-07	2.81477e-11	3.38571e-07	9.81534e-12			2.42014e-08	9.81534e-12	3.76009e-07	2.81477e-11
1.30049e-07	3.04998e-11	1.80239e-07	3.90936e-11			1.5419e-07	2.47221e-11	1.53651e-07	1.57864e-10			1.29169e-07	3.40463e-11	9.33929e-08	2.35873e-11			1.326e-07	2.73043e-11	3.38821e-07	8.72814e-12			2.44514e-08	8.72814e-12	3.7623e-07	2.73043e-11
1.30165e-07	3.45604e-11	1.80007e-07	5.06972e-11			1.54428e-07	2.00707e-11	1.53678e-07	1.56104e-10			1.29255e-07	3.84176e-11	9.35568e-08	2.67756e-11			1.32743e-07	3.44491e-11	3.3908e-07	7.11224e-12			2.47104e-08	7.11224e-12	3.76373e-07	3.44491e-11
1.30345e-07	3.53895e-11	1.80469e-07	4.56323e-11			1.54769e-07	2.46529e-11	1.53942e-07	1.49836e-10			1.29521e-07	3.65356e-11	9.38102e-08	2.40188e-11			1.33163e-07	2.88407e-11	3.39252e-07	1.02734e-11			2.48824e-08	1.02734e-11	3.76793e-07	2.88407e-11
1.30627e-07	3.11582e-11	1.80467e-07	5.16993e-11			1.54921e-07	2.41626e-11	1.541e-07	1.52756e-10			1.29884e-07	3.12787e-11	9.40352e-08	2.31399e-11			1.33427e-07	3.10157e-11	3.39516e-07	8.44724e-12			2.51464e-08	8.44724e-12	3.77057e-07	3.10157e-11
1.30677e-07	3.84059e-11	1.80846e-07	4.84779e-11			1.54967e-07	2.11072e-11	1.5454e-07	1.5425e-10			1.29777e-07	4.21885e-11	9.41366e-08	3.04825e-11			1.33881e-07	2.9006e-11	3.39598e-07	1.65229e-11			2.52284e-08	1.65229e-11	3.77511e-07	2.9006e-11
1.31016e-07	3.12151e-11	1.80999e-07	5.08211e-11			1.55219e-07	2.28828e-11	1.54597e-07	1.47349e-10			1.30219e-07	3.42176e-11	9.43592e-08	2.94781e-11			1.34168e-07	2.91604e-11	3.39952e-07	9.81034e-12			2.55824e-08	9.81034e-12	3.77798e-07	2.91604e-11
1.31176e-07	3.30141e-11	1.81342e-07	4.86e-11			1.55633e-07	2.21981e-11	1.54642e-07	1.42728e-10			1.30521e-07	3.10703e-11	9.4579e-08	2.89656e-11			1.3438e-07	3.39749e-11	3.40246e-07	6.38654e-12			2.58764e-08	6.38654e-12	3.7801e-07	3.39749e-11
1.31401e-07	3.16472e-11	1.81462e-07	5.1763e-11			1.55612e-07	1.64427e-11	1.54853e-07	1.53259e-10			1.30664e-07	3.34512e-11	9.4775e-08	3.00155e-11			1.34876e-07	2.49339e-11	3.40412e-07	9.86984e-12			2.60424e-08	9.86984e-12	3.78506e-07	2.49339e-11
1.3168e-07	2.75327e-11	1.81745e-07	5.09825e-11			1.55674e-07	2.05497e-11	1.55153e-07	1.56078e-10			1.308e-07	3.60764e-11	9.50078e-08	2.86272e-11			1.35193e-07	3.27883e-11	3.40642e-07	9.89224e-12			2.62724e-08	9.89224e-12	3.78823e-07	3.27883e-11
1.31944e-07	2.4313e-11	1.81956e-07	5.18174e-11			1.56094e-07	3.13193e-11	1.55457e-07	1.57798e-10			1.30719e-07	4.60938e-11	9.53086e-08	2.27056e-11			1.35545e-07	3.11109e-11	3.40814e-07	1.29986e-11			2.64444e-08	1.29986e-11	3.79175e-07	3.11109e-11
1.32113e-07	2.56382e-11	1.82405e-07	4.70554e-11			1.56342e-07	1.4276e-11	1.55474e-07	1.58663e-10			1.31e-07	4.36966e-11	9.54053e-08	3.00863e-11			1.35904e-07	2.79428e-11	3.41029e-07	1.38404e-11			2.66594e-08	1.38404e-11	3.79534e-07	2.79428e-11
1.32228e-07	2.96958e-11	1.82306e-07	5.54467e-11			1.56527e-07	1.58686e-11	1.55683e-07	1.52016e-10			1.31245e-07	4.25434e-11	9.56592e-08	2.72741e-11			1.36143e-07	2.7257e-11	3.41268e-07	1.34975e-11			2.68984e-08	1.34975e-11	3.79773e-07	2.7257e-11
1.32313e-07	3.50568e-11	1.8239e-07	5.94351e-11			1.56688e-07	1.79518e-12	1.55786e-07	1.57457e-10			1.31268e-07	4.90872e-11	9.5822e-08	3.05369e-11			1.36654e-07	3.18251e-11	3.41424e-07	1.74876e-11			2.70544e-08	1.74876e-11	3.80284e-07	3.18251e-11
1.3243e-07	3.9021e-11	1.82664e-07	5.88703e-11			1.56746e-07	1.90943e-11	1.56134e-07	1.65836e-10			1.31756e-07	3.95098e-11	9.61129e-08	2.52825e-11			1.36738e-07	3.47405e-11	3.41822e-07	8.36794e-12			2.74524e-08	8.36794e-12	3.80368e-07	3.47405e-11
1.32793e-07	3.08259e-11	1.83247e-07	5.08142e-11			1.56945e-07	2.45178e-11	1.56272e-07	1.6492e-10			1.31877e-07	4.24968e-11	9.63043e-08	2.66747e-11			1.371e-07	3.54321e-11	3.41905e-07	1.63972e-11			2.75354e-08	1.63972e-11	3.8073e-07	3.54321e-11
1.33034e-07	2.86259e-11	1.83055e-07	6.14432e-11			1.57298e-07	1.20274e-11	1.56408e-07	1.84854e-10			1.32429e-07	3.07211e-11	9.65683e-08	2.29068e-11			1.37505e-07	3.15772e-11	3.4211e-07	1.77454e-11			2.77404e-08	1.77454e-11	3.81135e-07	3.15772e-11
1.3306e-07	3.70709e-11	1.83652e-07	5.31056e-11			1.57443e-07	1.55137e-11	1.56708e-07	1.18333e-10			1.32168e-07	4.71058e-11	9.67363e-08	2.57904e-11			1.37682e-07	3.82855e-11	3.42394e-07	1.47997e-11			2.80244e-08	1.47997e-11	3.81312e-07	3.82855e-11
1.33247e-07	3.73842e-11	1.83983e-07	5.11739e-11			1.57578e-07	1.66398e-11	1.56812e-07	7.8255e-11			1.32832e-07	3.1413e-11	9.69193e-08	2.77402e-11			1.38056e-07	2.99895e-11	3.42545e-07	1.9107e-11			2.81754e-08	1.9107e-11	3.81686e-07	2.99895e-11
1.33591e-07	3.00853e-11	1.83885e-07	5.95524e-11			1.57856e-07	1.39808e-11	1.57116e-07	7.15949e-11			1.33068e-07	3.05889e-11	9.71003e-08	2.98006e-11			1.38414e-07	3.40218e-11	3.42822e-07	1.66082e-11			2.84524e-08	1.66082e-11	3.82044e-07	3.40218e-11
1.33866e-07	2.62108e-11	1.84573e-07	4.90628e-11			1.58088e-07	1.94252e-11	1.57374e-07	5.52527e-11			1.32836e-07	4.59829e-11	9.73283e-08	2.87339e-11			1.38777e-07	3.80114e-11	3.43143e-07	1.17242e-11			2.87734e-08	1.17242e-11	3.82407e-07	3.80114e-11
1.34008e-07	2.89389e-11	1.84847e-07	4.85104e-11			1.5811e-07	1.44718e-11	1.57509e-07	3.54062e-11			1.33238e-07	3.93934e-11	9.75983e-08	2.4827e-11			1.39191e-07	2.96402e-11	3.43281e-07	1.67543e-11			2.89114e-08	1.67543e-11	3.82821e-07	2.96402e-11
1.34272e-07	2.55994e-11	1.84767e-07	5.63185e-11			1.58326e-07	1.70039e-11	1.57601e-07	3.89604e-11			1.33408e-07	4.06769e-11	9.77353e-08	2.97907e-11			1.39553e-07	3.4868e-11	3.43524e-07	1.60225e-11			2.91544e-08	1.60225e-11	3.83183e-07	3.4868e-11
1.34393e-07	2.93711e-11	1.8504e-07	5.57924e-11			1.58584e-07	1.94517e-11	1.57838e-07	5.12335e-11			1.34056e-07	2.55296e-11	9.79683e-08	2.81133e-11			1.39713e-07	2.87072e-11	3.43711e-07	1.84036e-11			2.93414e-08	1.84036e-11	3.83343e-07	2.87072e-11
1.34643e-07	2.67401e-11	1.85653e-07	4.70748e-11			1.58608e-07	1.52787e-11	1.58133e-07	4.4049e-11			1.34058e-07	3.28371e-11	9.81923e-08	2.73103e-11			1.40187e-07	3.55409e-11	3.43979e-07	1.63544e-11			2.96094e-08	1.63544e-11	3.83817e-07	3.55409e-11
1.34708e-07	3.31162e-11	1.85935e-07	4.6331e-11			1.58788e-07	1.92113e-11	1.581e-07	4.7733e-11			1.33967e-07	4.33278e-11	9.83793e-08	2.89793e-11			1.40537e-07	3.76701e-11	3.44127e-07	2.07837e-11			2.97574e-08	2.07837e-11	3.84167e-07	3.76701e-11
1.34863e-07	3.5117e-11	1.85749e-07	5.68223e-11			1.59098e-07	1.62069e-11	1.5837e-07	4.41201e-11			1.344e-07	3.56581e-11	9.85483e-08	3.18047e-11			1.40801e-07	4.29318e-11	3.44525e-07	1.16646e-11			3.01554e-08	1.16646e-11	3.84431e-07	4.29318e-11
1.35198e-07	2.83699e-11	1.86378e-07	4.7621e-11			1.59355e-07	1.57465e-11	1.58663e-07	4.57276e-11			1.34272e-07	4.72897e-11	9.88103e-08	2.85219e-11			1.412e-07	3.66812e-11	3.4467e-07	1.63524e-11			3.03004e-08	1.63524e-11	3.8483e-07	3.66812e-11
1.35157e-07	4.01068e-11	1.86246e-07	5.67932e-11			1.59604e-07	1.03365e-11	1.58867e-07	4.31058e-11			1.3475e-07	3.80518e-11	9.88963e-08	3.66004e-11			1.41455e-07	3.3846e-11	3.44875e-07	1.77252e-11			3.05054e-08	1.77252e-11	3.85085e-07	3.3846e-11
1.35471e-07	3.43141e-11	1.86522e-07	5.61803e-11			1.59901e-07	1.53774e-11	1.59078e-07	4.66606e-11			1.34986e-07	3.72142e-11	9.92443e-08	2.74771e-11			1.41643e-07	4.56211e-11	3.45106e-07	1.76498e-11			3.07364e-08	1.76498e-11	3.85273e-07	4.56211e-11
1.35776e-07	2.89392e-11	1.86598e-07	6.03848e-11			1.59882e-07	1.33525e-11	1.59185e-07	4.51978e-11			1.35157e-07	3.86219e-11	9.92563e-08	4.08337e-11			1.42154e-07	3.19496e-11	3.45432e-07	1.24689e-11			3.10624e-08	1.24689e-11	3.85784e-07	3.19496e-11
1.35794e-07	3.77904e-11	1.8682e-07	6.10658e-11			1.6016e-07	1.85535e-11	1.59373e-07	4.909e-11			1.35033e-07	5.02687e-11	9.95503e-08	3.53742e-11			1.42455e-07	3.25206e-11	3.45552e-07	1.84697e-11			3.11824e-08	1.84697e-11	3.86085e-07	3.25206e-11
1.36177e-07	2.84432e-11	1.87574e-07	4.88497e-11			1.60194e-07	2.81245e-11	1.59469e-07	4.7029e-11			1.35579e-07	3.85458e-11	9.98603e-08	2.87815e-11			1.42718e-07	4.20836e-11	3.45803e-07	1.73869e-11			3.14334e-08	1.73869e-11	3.86348e-07	4.20836e-11
1.36243e-07	3.48623e-11	1.8729e-07	6.17077e-11			1.60446e-07	2.33971e-11	1.59698e-07	4.43126e-11			1.35612e-07	4.47282e-11	1.00005e-07	3.32983e-11			1.43071e-07	4.85452e-11	3.46034e-07	1.72958e-11			3.16644e-08	1.72958e-11	3.86701e-07	4.85452e-11
1.36433e-07	3.52394e-11	1.87641e-07	5.92975e-11			1.60729e-07	1.45731e-11	1.59948e-07	5.00759e-11			1.35712e-07	4.86308e-11	1.00234e-07	3.21054e-11			1.4339e-07	4.67904e-11	3.46259e-07	1.76475e-11			3.18894e-08	1.76475e-11	3.8702e-07	4.67904e-11
1.36703e-07	3.16254e-11	1.87702e-07	6.38372e-11			1.60933e-07	2.35097e-11	1.60321e-07	4.74294e-11			1.35826e-07	5.1985e-11	1.00423e-07	3.33493e-11			1.43836e-07	4.60819e-11	3.46395e-07	2.27169e-11			3.20254e-08	2.27169e-11	3.87466e-07	4.60819e-11
1.3685e-07	3.40971e-11	1.87969e-07	6.34487e-11			1.61096e-07	2.09837e-11	1.60237e-07	5.14647e-11			1.36118e-07	4.92194e-11	1.00647e-07	3.25682e-11			1.44056e-07	4.26142e-11	3.46683e-07	1.95769e-11			3.23134e-08	1.95769e-11	3.87686e-07	4.26142e-11
1.36978e-07	3.73213e-11	1.88179e-07	6.43028e-11			1.61337e-07	1.6778e-11	1.60573e-07	5.71536e-11			1.36192e-07	5.38333e-11	1.0082e-07	3.51423e-11			1.4447e-07	4.16638e-11	3.46889e-07	2.09214e-11			3.25194e-08	2.09214e-11	3.881e-07	4.16638e-11
1.37235e-07	3.43376e-11	1.88511e-07	6.23686e-11			1.61358e-07	2.15524e-11	1.60667e-07	5.53667e-11			1.36657e-07	4.50747e-11	1.01032e-07	3.50916e-11			1.44815e-07	4.56414e-11	3.47162e-07	1.85979e-11			3.27924e-08	1.85979e-11	3.88445e-07	4.56414e-11
1.3734e-07	3.88477e-11	1.88746e-07	6.27525e-11			1.61652e-07	1.35537e-11	1.60963e-07	6.49321e-11			1.36709e-07	5.06145e-11	1.01263e-07	3.38555e-11			1.45123e-07	4.06918e-11	3.4733e-07	2.19902e-11			3.29604e-08	2.19902e-11	3.88753e-07	4.06918e-11
1.37751e-07	2.83118e-11	1.89271e-07	5.61507e-11			1.61669e-07	2.66832e-11	1.61085e-07	5.81814e-11			1.3684e-07	5.33892e-11	1.0153e-07	2.99032e-11			1.45558e-07	5.1663e-11	3.47528e-07	2.37696e-11			3.31584e-08	2.37696e-11	3.89188e-07	5.1663e-11
1.37668e-07	4.21578e-11	1.89372e-07	5.97358e-11			1.62042e-07	2.1743e-11	1.61295e-07	6.78172e-11			1.37258e-07	4.62515e-11	1.01678e-07	3.41207e-11			1.45858e-07	4.04593e-11	3.47798e-07	2.16348e-11			3.34284e-08	2.16348e-11	3.89488e-07	4.04593e-11
1.38171e-07	2.70088e-11	1.89351e-07	6.61592e-11			1.62354e-07	1.54651e-11	1.61563e-07	4.91803e-11			1.37516e-07	4.45172e-11	1.01908e-07	3.29445e-11			1.46153e-07	4.67431e-11	3.48083e-07	1.85829e-11			3.37134e-08	1.85829e-11	3.89783e-07	4.67431e-11
1.38177e-07	3.64366e-11	1.89876e-07	5.95548e-11			1.62506e-07	1.42158e-11	1.61641e-07	5.41924e-11			1.37761e-07	4.33323e-11	1.02154e-07	3.06316e-11			1.46372e-07	4.97504e-11	3.48219e-07	2.37987e-11			3.38494e-08	2.37987e-11	3.90002e-07	4.97504e-11
1.38433e-07	3.33488e-11	1.89821e-07	6.68758e-11			1.62615e-07	1.73706e-11	1.61823e-07	5.0428e-11			1.37707e-07	5.25815e-11	1.02242e-07	3.89034e-11			1.46756e-07	4.58945e-11	3.48537e-07	1.8984e-11			3.41674e-08	1.8984e-11	3.90386e-07	4.58945e-11
1.38489e-07	4.03221e-11	1.90018e-07	6.81913e-11			1.62906e-07	1.84383e-11	1.62165e-07	5.56975e-11			1.38144e-07	4.47737e-11	1.0251e-07	3.51586e-11			1.4713e-07	4.9059e-11	3.48761e-07	1.93268e-11			3.43914e-08	1.93268e-11	3.9076e-07	4.9059e-11
1.38869e-07	3.12341e-11	1.90359e-07	6.60322e-11			1.63069e-07	1.81933e-11	1.6225e-07	6.94142e-11			1.3835e-07	4.49644e-11	1.02798e-07	3.00638e-11			1.4754e-07	4.69625e-11	3.48919e-07	2.32563e-11			3.45494e-08	2.32563e-11	3.9117e-07	4.69625e-11
1.39162e-07	2.65002e-11	1.90214e-07	7.55233e-11			1.63238e-07	2.28575e-11	1.62465e-07	5.88036e-11			1.38501e-07	4.70535e-11	1.03014e-07	2.95252e-11			1.47878e-07	5.29281e-11	3.49152e-07	2.31778e-11			3.47824e-08	2.31778e-11	3.91508e-07	5.29281e-11
1.39335e-07	2.76558e-11	1.9066e-07	7.08442e-11			1.63474e-07	2.16298e-11	1.62706e-07	6.42485e-11			1.38846e-07	4.24565e-11	1.03104e-07	3.76533e-11			1.48149e-07	4.2691e-11	3.49404e-07	2.19551e-11			3.50344e-08	2.19551e-11	3.91779e-07	4.2691e-11
1.39425e-07	3.27951e-11	1.90996e-07	6.86857e-11			1.63524e-07	1.68562e-11	1.62838e-07	7.09782e-11			1.39123e-07	4.00309e-11	1.03354e-07	3.51002e-11			1.48477e-07	5.83682e-11	3.49516e-07	2.84038e-11			3.51464e-08	2.84038e-11	3.92107e-07	5.83682e-11
1.39691e-07	2.93837e-11	1.91689e-07	5.80309e-11			1.63755e-07	3.24464e-11	1.62997e-07	5.72872e-11			1.38807e-07	5.83432e-11	1.03553e-07	3.59298e-11			1.48764e-07	5.09442e-11	3.49885e-07	2.08558e-11			3.55154e-08	2.08558e-11	3.92394e-07	5.09442e-11
1.39887e-07	2.94361e-11	1.91745e-07	6.27033e-11			1.64057e-07	1.79244e-11	1.6335e-07	6.5422e-11			1.39131e-07	5.44623e-11	1.03778e-07	3.50716e-11			1.48997e-07	4.59766e-11	3.50052e-07	2.43166e-11			3.56824e-08	2.43166e-11	3.92627e-07	4.59766e-11
1.4018e-07	2.46407e-11	1.91657e-07	7.08609e-11			1.64219e-07	2.32642e-11	1.63457e-07	6.83093e-11			1.39605e-07	4.53392e-11	1.03966e-07	3.64116e-11			1.49309e-07	5.06268e-11	3.50084e-07	3.51056e-11			3.57144e-08	3.51056e-11	3.92939e-07	5.06268e-11
1.40183e-07	3.42659e-11	1.91924e-07	7.04715e-11			1.64332e-07	1.92607e-11	1.6372e-07	6.38818e-11			1.39674e-07	5.03005e-11	1.04178e-07	3.6391e-11			1.49673e-07	4.23566e-11	3.50489e-07	2.56645e-11			3.61194e-08	2.56645e-11	3.93303e-07	4.23566e-11
1.40431e-07	3.17408e-11	1.924e-07	6.49218e-11			1.6446e-07	1.20984e-11	1.63784e-07	6.88267e-11			1.39417e-07	6.64003e-11	1.04379e-07	3.7134e-11			1.5012e-07	4.22751e-11	3.50639e-07	3.00133e-11			3.62694e-08	3.00133e-11	3.9375e-07	4.22751e-11
1.40781e-07	2.41712e-11	1.92534e-07	6.77267e-11			1.64813e-07	2.72511e-11	1.63843e-07	6.7219e-11			1.39728e-07	6.29768e-11	1.04664e-07	3.22451e-11			1.50572e-07	4.69901e-11	3.50898e-07	2.83953e-11			3.65284e-08	2.83953e-11	3.94202e-07	4.69901e-11
1.40836e-07	3.09669e-11	1.92747e-07	6.86388e-11			1.64992e-07	2.03684e-11	1.64144e-07	6.80981e-11			1.40144e-07	5.59043e-11	1.04878e-07	3.20675e-11			1.50783e-07	4.2539e-11	3.51258e-07	2.13054e-11			3.68884e-08	2.13054e-11	3.94413e-07	4.2539e-11
1.41103e-07	2.75123e-11	1.93439e-07	5.80424e-11			1.65155e-07	1.36064e-11	1.64268e-07	6.25783e-11			1.40209e-07	6.09708e-11	1.05006e-07	3.76532e-11			1.51087e-07	4.8914e-11	3.51527e-07	1.92505e-11			3.71574e-08	1.92505e-11	3.94717e-07	4.8914e-11
1.41245e-07	3.02298e-11	1.93485e-07	6.29691e-11			1.65482e-07	1.92076e-11	1.64481e-07	7.13369e-11			1.40328e-07	6.41862e-11	1.0519e-07	3.95235e-11			1.51298e-07	4.90467e-11	3.51721e-07	2.12278e-11			3.73514e-08	2.12278e-11	3.94928e-07	4.90467e-11
1.41353e-07	3.45864e-11	1.94116e-07	5.36929e-11			1.65657e-07	1.25531e-11	1.6486e-07	7.07761e-11			1.40509e-07	6.51043e-11	1.0545e-07	3.6037e-11			1.51737e-07	5.14567e-11	3.52022e-07	1.73947e-11			3.76524e-08	1.73947e-11	3.95367e-07	5.14567e-11
1.41443e-07	3.99274e-11	1.94337e-07	5.43867e-11			1.65622e-07	3.08388e-11	1.64941e-07	7.0294e-11			1.41007e-07	5.51828e-11	1.05551e-07	4.3434e-11			1.5213e-07	4.59266e-11	3.52264e-07	1.67967e-11			3.78944e-08	1.67967e-11	3.9576e-07	4.59266e-11
1.41837e-07	2.99803e-11	1.94881e-07	4.7366e-11			1.65883e-07	1.73893e-11	1.65095e-07	7.76483e-11			1.41219e-07	5.51893e-11	1.0584e-07	3.82602e-11			1.52407e-07	4.57573e-11	3.52495e-07	1.67053e-11			3.81254e-08	1.67053e-11	3.96037e-07	4.57573e-11
1.42118e-07	2.58484e-11	1.94968e-07	5.1289e-11			1.66242e-07	2.08272e-11	1.65313e-07	7.30846e-11			1.41004e-07	6.99778e-11	1.05955e-07	4.47578e-11			1.5274e-07	4.52979e-11	3.52796e-07	1.28551e-11			3.84264e-08	1.28551e-11	3.9637e-07	4.52979e-11
1.42018e-07	4.0501e-11	1.95083e-07	5.45548e-11			1.66267e-07	2.71454e-11	1.65466e-07	7.0667e-11			1.41185e-07	7.1063e-11	1.06257e-07	3.86883e-11			1.53145e-07	4.93754e-11	3.53121e-07	7.73134e-12			3.87514e-08	7.73134e-12	3.96775e-07	4.93754e-11
1.42504e-07	2.62104e-11	1.95018e-07	6.20227e-11			1.6647e-07	2.28087e-11	1.65883e-07	6.79758e-11			1.41432e-07	6.9694e-11	1.06448e-07	3.98557e-11			1.53572e-07	4.82554e-11	3.53376e-07	6.32024e-12			3.90064e-08	6.32024e-12	3.97202e-07	4.82554e-11
1.42416e-07	4.02551e-11	1.95342e-07	6.02415e-11			1.66641e-07	1.97084e-11	1.65972e-07	6.80292e-11			1.41436e-07	7.68932e-11	1.06785e-07	3.1508e-11			1.538e-07	5.3438e-11	3.53552e-07	9.38624e-12			3.91824e-08	9.38624e-12	3.9743e-07	5.3438e-11
1.42468e-07	4.74672e-11	1.95697e-07	5.77691e-11			1.66924e-07	2.20994e-11	1.6628e-07	5.91348e-11			1.42032e-07	6.35723e-11	1.06939e-07	3.53652e-11			1.54092e-07	5.21964e-11	3.53653e-07	1.64213e-11			3.92834e-08	1.64213e-11	3.97722e-07	5.21964e-11
1.42893e-07	3.61975e-11	1.95959e-07	5.74949e-11			1.6707e-07	2.07069e-11	1.66322e-07	6.72772e-11			1.42278e-07	6.23678e-11	1.07089e-07	3.94502e-11			1.54392e-07	5.35527e-11	3.54015e-07	9.26094e-12			3.96454e-08	9.26094e-12	3.98022e-07	5.35527e-11
1.4312e-07	3.44777e-11	1.96354e-07	5.40129e-11			1.6731e-07	3.1175e-11	1.66493e-07	6.94604e-11			1.42482e-07	6.26431e-11	1.07281e-07	4.07863e-11			1.54771e-07	4.63584e-11	3.54086e-07	1.78879e-11			3.97164e-08	1.78879e-11	3.98401e-07	4.63584e-11
1.43318e-07	3.44899e-11	1.96474e-07	5.70288e-11			1.67341e-07	2.80024e-11	1.66713e-07	6.90566e-11			1.4285e-07	5.7059e-11	1.07594e-07	3.40305e-11			1.55087e-07	5.82741e-11	3.54412e-07	1.27155e-11			4.00424e-08	1.27155e-11	3.98717e-07	5.82741e-11
1.43492e-07	3.56095e-11	1.96791e-07	5.54419e-11			1.67683e-07	1.32688e-11	1.66857e-07	6.41536e-11			1.43142e-07	5.42746e-11	1.07673e-07	4.29007e-11			1.55426e-07	4.88592e-11	3.54685e-07	1.03695e-11			4.03154e-08	1.03695e-11	3.99056e-07	4.88592e-11
1.43629e-07	3.85365e-11	1.97434e-07	4.60026e-11			1.67889e-07	1.97627e-11	1.67104e-07	6.906e-11			1.43047e-07	6.49306e-11	1.07859e-07	4.43677e-11			1.55696e-07	4.98144e-11	3.54897e-07	1.13902e-11			4.05274e-08	1.13902e-11	3.99326e-07	4.98144e-11
1.43914e-07	3.41965e-11	1.97888e-07	4.11103e-11			1.68103e-07	2.48244e-11	1.67247e-07	7.8817e-11			1.43526e-07	5.56595e-11	1.08096e-07	4.26514e-11			1.55976e-07	4.78818e-11	3.55187e-07	8.13124e-12			4.08174e-08	8.13124e-12	3.99606e-07	4.78818e-11
1.44092e-07	3.49286e-11	1.97858e-07	4.78738e-11			1.6811e-07	1.67768e-11	1.67473e-07	7.12508e-11			1.43625e-07	5.95782e-11	1.08333e-07	4.09745e-11			1.56456e-07	5.57401e-11	3.55294e-07	1.48654e-11			4.09244e-08	1.48654e-11	4.00086e-07	5.57401e-11
1.44215e-07	3.86093e-11	1.98079e-07	4.85834e-11			1.6854e-07	1.79935e-11	1.67595e-07	7.45082e-11			1.43763e-07	6.21253e-11	1.08592e-07	3.78294e-11			1.56927e-07	4.93663e-11	3.55545e-07	1.36823e-11			4.11754e-08	1.36823e-11	4.00557e-07	4.93663e-11
1.44395e-07	3.94525e-11	1.97911e-07	5.86388e-11			1.68517e-07	2.76807e-11	1.67648e-07	8.38798e-11			1.44085e-07	5.83179e-11	1.08801e-07	3.80649e-11			1.57085e-07	4.54675e-11	3.55714e-07	1.70312e-11			4.13444e-08	1.70312e-11	4.00715e-07	4.54675e-11
1.44683e-07	3.49716e-11	1.98686e-07	4.59098e-11			1.68766e-07	2.30317e-11	1.67921e-07	7.23117e-11			1.44076e-07	6.58157e-11	1.0893e-07	4.32327e-11			1.57348e-07	5.25718e-11	3.56031e-07	1.22916e-11			4.16614e-08	1.22916e-11	4.00978e-07	5.25718e-11
1.44996e-07	2.91664e-11	1.98714e-07	5.128e-11			1.69007e-07	2.0729e-11	1.68205e-07	7.73298e-11			1.44099e-07	7.23505e-11	1.09281e-07	3.40205e-11			1.57784e-07	5.33516e-11	3.56181e-07	1.67314e-11			4.18114e-08	1.67314e-11	4.01414e-07	5.33516e-11
1.45125e-07	3.2524e-11	1.98846e-07	5.41165e-11			1.68986e-07	1.96806e-11	1.68501e-07	7.16172e-11			1.44306e-07	7.25404e-11	1.09426e-07	3.84367e-11			1.58017e-07	5.31116e-11	3.56407e-07	1.69597e-11			4.20374e-08	1.69597e-11	4.01647e-07	5.31116e-11
1.45352e-07	3.10346e-11	1.99226e-07	5.1011e-11			1.69275e-07	1.49438e-11	1.6865e-07	8.14818e-11			1.4474e-07	6.48281e-11	1.09668e-07	3.64214e-11			1.58445e-07	5.89535e-11	3.56676e-07	1.48516e-11			4.23064e-08	1.48516e-11	4.02075e-07	5.89535e-11
1.45552e-07	3.06722e-11	1.99493e-07	5.06213e-11			1.69535e-07	1.76171e-11	1.68786e-07	6.81443e-11			1.45197e-07	5.6318e-11	1.09762e-07	4.43116e-11			1.5878e-07	5.86403e-11	3.56896e-07	1.54308e-11			4.25264e-08	1.54308e-11	4.0241e-07	5.86403e-11
1.45626e-07	3.68164e-11	1.99816e-07	4.87596e-11			1.69711e-07	1.96838e-11	1.69108e-07	8.15721e-11			1.45146e-07	6.52731e-11	1.1005e-07	3.89627e-11			1.59023e-07	5.1345e-11	3.57099e-07	1.68625e-11			4.27294e-08	1.68625e-11	4.02653e-07	5.1345e-11
1.45737e-07	4.10598e-11	2.00231e-07	4.48026e-11			1.69852e-07	2.01062e-11	1.69173e-07	7.9485e-11			1.45317e-07	6.67003e-11	1.10291e-07	3.69975e-11			1.59438e-07	5.60557e-11	3.57319e-07	1.74329e-11			4.29494e-08	1.74329e-11	4.03068e-07	5.60557e-11
1.46242e-07	2.58447e-11	2.00726e-07	3.89437e-11			1.70141e-07	1.64505e-11	1.69295e-07	5.46983e-11			1.45221e-07	7.73648e-11	1.10459e-07	3.99026e-11			1.59832e-07	5.67643e-11	3.576e-07	1.47213e-11			4.32304e-08	1.47213e-11	4.03462e-07	5.67643e-11
1.46163e-07	3.94374e-11	2.00323e-07	5.4653e-11			1.70404e-07	7.85536e-12	1.69643e-07	7.31554e-11			1.45881e-07	6.18156e-11	1.10746e-07	3.49117e-11			1.60197e-07	6.50921e-11	3.57716e-07	2.09543e-11			4.33464e-08	2.09543e-11	4.03827e-07	6.50921e-11
1.46534e-07	3.09042e-11	2.00944e-07	4.57503e-11			1.70527e-07	1.5296e-11	1.69862e-07	7.45457e-11			1.45897e-07	6.86167e-11	1.10887e-07	3.96137e-11			1.60427e-07	6.28541e-11	3.57931e-07	2.18268e-11			4.35614e-08	2.18268e-11	4.04057e-07	6.28541e-11
1.46523e-07	4.11436e-11	2.00766e-07	5.59082e-11			1.70696e-07	1.39693e-11	1.70002e-07	7.73699e-11			1.46228e-07	6.43214e-11	1.11087e-07	4.03777e-11			1.60755e-07	6.41832e-11	3.58162e-07	2.17202e-11			4.37924e-08	2.17202e-11	4.04385e-07	6.41832e-11
1.46652e-07	4.43405e-11	2.01534e-07	4.35297e-11			1.70897e-07	1.69042e-11	1.70031e-07	8.067e-11			1.46357e-07	6.71906e-11	1.11295e-07	4.07036e-11			1.61063e-07	6.70444e-11	3.58402e-07	2.11989e-11			4.40324e-08	2.11989e-11	4.04693e-07	6.70444e-11
1.47067e-07	3.34927e-11	2.0167e-07	4.62639e-11			1.71079e-07	8.95417e-12	1.70267e-07	7.34182e-11			1.46935e-07	5.45128e-11	1.11522e-07	3.93762e-11			1.61432e-07	6.46211e-11	3.5865e-07	2.02759e-11			4.42804e-08	2.02759e-11	4.05062e-07	6.46211e-11
1.47224e-07	3.55249e-11	2.01902e-07	4.67109e-11			1.71525e-07	4.69321e-12	1.70432e-07	7.14528e-11			1.47259e-07	5.06059e-11	1.11752e-07	3.81871e-11			1.61674e-07	6.57623e-11	3.58917e-07	1.82118e-11			4.45474e-08	1.82118e-11	4.05304e-07	6.57623e-11
1.47361e-07	3.84443e-11	2.01888e-07	5.30668e-11			1.7168e-07	1.55815e-11	1.7069e-07	7.35696e-11			1.47197e-07	6.00904e-11	1.11775e-07	5.07369e-11			1.62081e-07	6.04914e-11	3.58991e-07	2.67296e-11			4.46214e-08	2.67296e-11	4.05711e-07	6.04914e-11
1.47637e-07	3.45349e-11	2.02002e-07	5.62228e-11			1.71708e-07	1.64394e-11	1.70806e-07	8.25903e-11			1.47156e-07	6.87322e-11	1.12136e-07	4.08118e-11			1.62555e-07	6.80937e-11	3.59314e-07	2.17282e-11			4.49444e-08	2.17282e-11	4.06185e-07	6.80937e-11
1.4781e-07	3.55532e-11	2.02421e-07	5.22036e-11			1.71935e-07	2.60173e-12	1.7121e-07	7.93779e-11			1.47606e-07	6.04645e-11	1.12294e-07	4.44181e-11			1.62735e-07	7.1612e-11	3.59424e-07	2.8357e-11			4.50544e-08	2.8357e-11	4.06365e-07	7.1612e-11
1.48075e-07	3.21784e-11	2.02503e-07	5.62552e-11			1.72051e-07	1.57839e-11	1.71324e-07	7.46788e-11			1.47577e-07	6.88242e-11	1.12494e-07	4.49114e-11			1.63065e-07	6.09687e-11	3.59706e-07	2.54723e-11			4.53364e-08	2.54723e-11	4.06695e-07	6.09687e-11
1.48113e-07	4.00295e-11	2.03596e-07	3.60126e-11			1.72424e-07	1.60767e-11	1.7129e-07	8.43319e-11			1.47976e-07	6.23285e-11	1.12767e-07	4.08496e-11			1.63535e-07	6.51898e-11	3.59948e-07	2.47996e-11			4.55784e-08	2.47996e-11	4.07165e-07	6.51898e-11
1.48338e-07	3.86526e-11	2.04083e-07	3.03244e-11			1.72473e-07	1.0244e-11	1.71796e-07	8.50001e-11			1.47989e-07	6.92308e-11	1.12937e-07	4.365e-11			1.63718e-07	6.81229e-11	3.60066e-07	3.09305e-11			4.56964e-08	3.09305e-11	4.07348e-07	6.81229e-11
1.48377e-07	4.64962e-11	2.044e-07	2.87465e-11			1.72663e-07	9.2426e-12	1.71902e-07	8.65694e-11			1.48132e-07	7.16031e-11	1.13199e-07	4.0264e-11			1.64095e-07	5.97366e-11	3.60362e-07	2.74044e-11			4.59924e-08	2.74044e-11	4.07725e-07	5.97366e-11
1.48726e-07	3.8954e-11	2.05094e-07	1.8104e-11			1.72898e-07	1.30386e-11	1.72047e-07	8.50783e-11			1.48582e-07	6.33438e-11	1.13349e-07	4.43682e-11			1.64267e-07	6.31393e-11	3.60479e-07	3.35965e-11			4.61094e-08	3.35965e-11	4.07897e-07	6.31393e-11
1.49125e-07	2.89401e-11	2.05198e-07	2.1483e-11			1.72955e-07	1.97925e-11	1.72336e-07	7.53771e-11			1.48702e-07	6.63738e-11	1.1354e-07	4.5783e-11			1.64798e-07	6.35482e-11	3.60665e-07	3.60169e-11			4.62954e-08	3.60169e-11	4.08428e-07	6.35482e-11
1.49073e-07	4.10357e-11	2.0585e-07	1.18254e-11			1.73436e-07	1.43278e-11	1.72392e-07	8.15276e-11			1.48961e-07	6.47331e-11	1.13699e-07	4.93191e-11			1.65149e-07	6.52527e-11	3.60955e-07	3.27383e-11			4.65854e-08	3.27383e-11	4.08779e-07	6.52527e-11
1.49172e-07	4.59025e-11	2.05694e-07	2.16191e-11			1.73584e-07	9.89872e-12	1.72598e-07	7.58677e-11			1.49212e-07	6.33757e-11	1.13907e-07	4.92741e-11			1.65424e-07	6.81052e-11	3.611e-07	3.731e-11			4.67304e-08	3.731e-11	4.09054e-07	6.81052e-11
1.49539e-07	3.75015e-11	2.06076e-07	1.84806e-11			1.73909e-07	1.61025e-11	1.72894e-07	8.74341e-11			1.49122e-07	7.38413e-11	1.1415e-07	4.71889e-11			1.65723e-07	6.38292e-11	3.61385e-07	3.44167e-11			4.70154e-08	3.44167e-11	4.09353e-07	6.38292e-11
1.49687e-07	3.99364e-11	2.06339e-07	1.81716e-11			1.7397e-07	1.23102e-11	1.73156e-07	8.90386e-11			1.49675e-07	6.2016e-11	1.14388e-07	4.54751e-11			1.66153e-07	6.5799e-11	3.61731e-07	2.81049e-11			4.73614e-08	2.81049e-11	4.09783e-07	6.5799e-11
1.4976e-07	4.607e-11	2.06723e-07	1.48393e-11			1.74101e-07	1.02016e-11	1.73257e-07	9.16362e-11			1.49644e-07	7.0276e-11	1.14535e-07	4.97613e-11			1.66376e-07	6.34691e-11	3.61853e-07	3.39613e-11			4.74834e-08	3.39613e-11	4.10006e-07	6.34691e-11
1.50283e-07	2.97487e-11	2.06914e-07	1.62669e-11			1.74418e-07	1.66267e-11	1.7348e-07	8.62792e-11			1.499e-07	6.87371e-11	1.1469e-07	5.35517e-11			1.66754e-07	6.32193e-11	3.62038e-07	3.65042e-11			4.76684e-08	3.65042e-11	4.10384e-07	6.32193e-11
1.50667e-07	2.04361e-11	2.07357e-07	1.16539e-11			1.74528e-07	1.60416e-11	1.73533e-07	8.49339e-11			1.50022e-07	7.18464e-11	1.14914e-07	5.24919e-11			1.67138e-07	6.51018e-11	3.62311e-07	3.41779e-11			4.79414e-08	3.41779e-11	4.10768e-07	6.51018e-11
1.51184e-07	4.60371e-12	2.07481e-07	1.46905e-11			1.74768e-07	1.84297e-11	1.73767e-07	8.56882e-11			1.50291e-07	6.98698e-11	1.15197e-07	4.77403e-11			1.67422e-07	5.63518e-11	3.62482e-07	3.73529e-11			4.81124e-08	3.73529e-11	4.11052e-07	5.63518e-11
1.50909e-07	2.79802e-11	2.07751e-07	1.42384e-11			1.74855e-07	1.94809e-11	1.74113e-07	8.46594e-11			1.50781e-07	6.021e-11	1.15329e-07	5.3049e-11			1.67759e-07	6.20053e-11	3.62791e-07	3.31136e-11			4.84214e-08	3.31136e-11	4.11389e-07	6.20053e-11
1.51414e-07	1.27369e-11	2.07792e-07	1.91511e-11			1.75119e-07	1.75389e-11	1.74276e-07	8.44052e-11			1.50652e-07	7.1893e-11	1.15543e-07	5.29429e-11			1.68168e-07	6.39032e-11	3.62999e-07	3.4306e-11			4.86294e-08	3.4306e-11	4.11798e-07	6.39032e-11
1.5152e-07	1.72164e-11	2.08166e-07	1.61769e-11			1.75322e-07	2.10633e-11	1.74427e-07	9.09227e-11			1.50701e-07	7.75384e-11	1.1581e-07	4.92028e-11			1.68455e-07	6.10289e-11	3.63279e-07	3.15796e-11			4.89094e-08	3.15796e-11	4.12085e-07	6.10289e-11
1.5171e-07	1.7576e-11	2.08509e-07	1.39606e-11			1.75614e-07	1.58882e-11	1.74644e-07	1.02474e-10			1.51194e-07	6.7799e-11	1.16072e-07	4.59169e-11			1.68801e-07	6.51313e-11	3.63526e-07	3.07014e-11			4.91564e-08	3.07014e-11	4.12431e-07	6.51313e-11
1.51819e-07	2.17429e-11	2.08803e-07	1.29357e-11			1.75638e-07	2.44912e-11	1.7481e-07	8.41846e-11			1.51096e-07	7.85147e-11	1.1618e-07	5.284e-11			1.68939e-07	6.1191e-11	3.63748e-07	3.11648e-11			4.93784e-08	3.11648e-11	4.12569e-07	6.1191e-11
1.52056e-07	1.97378e-11	2.08733e-07	2.0614e-11			1.75879e-07	2.00265e-11	1.74955e-07	8.68145e-11			1.51614e-07	6.79214e-11	1.16361e-07	5.45515e-11			1.69481e-07	6.55975e-11	3.63959e-07	3.21912e-11			4.95894e-08	3.21912e-11	4.13111e-07	6.55975e-11
1.52215e-07	2.1602e-11	2.09188e-07	1.56107e-11			1.75945e-07	3.06602e-11	1.75279e-07	9.44451e-11			1.51628e-07	7.46079e-11	1.1657e-07	5.47724e-11			1.69784e-07	6.84457e-11	3.64164e-07	3.35599e-11			4.97944e-08	3.35599e-11	4.13414e-07	6.84457e-11
1.52452e-07	1.96642e-11	2.0929e-07	1.91924e-11			1.76195e-07	7.80938e-12	1.75432e-07	9.25425e-11			1.51607e-07	8.26896e-11	1.16748e-07	5.70017e-11			1.70116e-07	6.38131e-11	3.64366e-07	3.5146e-11			4.99964e-08	3.5146e-11	4.13746e-07	6.38131e-11
1.52516e-07	2.62547e-11	2.09328e-07	2.43009e-11			1.76581e-07	1.65799e-11	1.75771e-07	9.52222e-11			1.51881e-07	8.05082e-11	1.17005e-07	5.40076e-11			1.7054e-07	6.30374e-11	3.64731e-07	2.77604e-11			5.03614e-08	2.77604e-11	4.1417e-07	6.30374e-11
1.52742e-07	2.45801e-11	2.09784e-07	1.93493e-11			1.76655e-07	2.31573e-11	1.75712e-07	9.85099e-11			1.52912e-07	5.21132e-11	1.17236e-07	5.27266e-11			1.707e-07	7.15419e-11	3.6487e-07	3.27738e-11			5.05004e-08	3.27738e-11	4.1433e-07	7.15419e-11
1.53003e-07	2.14774e-11	2.10326e-07	1.23466e-11			1.76782e-07	1.86258e-11	1.75872e-07	8.28159e-11			1.53271e-07	4.70034e-11	1.17286e-07	6.32014e-11			1.71097e-07	7.30563e-11	3.65196e-07	2.75523e-11			5.08264e-08	2.75523e-11	4.14727e-07	7.30563e-11
1.5332e-07	1.54944e-11	2.09814e-07	3.05561e-11			1.77125e-07	2.37734e-11	1.76124e-07	9.66779e-11			1.53329e-07	5.21829e-11	1.17456e-07	6.60421e-11			1.71551e-07	7.31101e-11	3.65336e-07	3.24948e-11			5.09664e-08	3.24948e-11	4.15181e-07	7.31101e-11
1.5344e-07	1.93225e-11	2.10481e-07	2.05496e-11			1.77326e-07	2.60773e-11	1.76348e-07	1.02261e-10			1.53844e-07	4.16813e-11	1.17767e-07	5.94412e-11			1.71771e-07	6.97259e-11	3.65527e-07	3.46373e-11			5.11574e-08	3.46373e-11	4.15401e-07	6.97259e-11
1.53608e-07	2.06989e-11	2.10945e-07	1.54365e-11			1.773e-07	9.29788e-12	1.7657e-07	9.74739e-11			1.54229e-07	3.56553e-11	1.18014e-07	5.70781e-11			1.72116e-07	6.29847e-11	3.65777e-07	3.35319e-11			5.14074e-08	3.35319e-11	4.15746e-07	6.29847e-11
1.53786e-07	2.16985e-11	2.11017e-07	1.97143e-11			1.77619e-07	1.55024e-11	1.76784e-07	1.01981e-10			1.54635e-07	2.89202e-11	1.18262e-07	5.46864e-11			1.72335e-07	6.88361e-11	3.65907e-07	3.89858e-11			5.15374e-08	3.89858e-11	4.15965e-07	6.88361e-11
1.5404e-07	1.88035e-11	2.11276e-07	1.95325e-11			1.77927e-07	1.93947e-11	1.77e-07	9.0876e-11			1.54678e-07	3.47767e-11	1.1845e-07	5.62709e-11			1.72768e-07	7.4218e-11	3.66302e-07	3.00477e-11			5.19324e-08	3.00477e-11	4.16398e-07	7.4218e-11
1.54107e-07	2.5041e-11	2.11453e-07	2.13026e-11			1.77862e-07	1.14431e-11	1.772e-07	1.01072e-10			1.551e-07	2.74879e-11	1.18645e-07	5.73474e-11			1.73115e-07	6.81404e-11	3.66536e-07	2.98659e-11			5.21664e-08	2.98659e-11	4.16745e-07	6.81404e-11
1.54494e-07	1.56571e-11	2.11915e-07	1.62147e-11			1.7806e-07	1.90304e-11	1.77438e-07	1.12841e-10			1.54972e-07	3.92704e-11	1.18874e-07	5.59051e-11			1.73325e-07	6.95318e-11	3.66696e-07	3.37603e-11			5.23264e-08	3.37603e-11	4.16955e-07	6.95318e-11
1.54435e-07	2.83381e-11	2.12057e-07	1.87067e-11			1.78369e-07	1.96879e-11	1.77472e-07	9.96829e-11			1.55408e-07	3.13218e-11	1.19031e-07	5.96002e-11			1.73867e-07	6.97513e-11	3.66976e-07	3.10079e-11			5.26064e-08	3.10079e-11	4.17497e-07	6.97513e-11
1.54704e-07	2.47585e-11	2.12363e-07	1.73561e-11			1.78518e-07	2.0795e-11	1.77502e-07	9.69459e-11			1.55587e-07	3.24756e-11	1.19335e-07	5.34543e-11			1.74042e-07	7.37935e-11	3.67187e-07	3.20072e-11			5.28174e-08	3.20072e-11	4.17672e-07	7.37935e-11
1.5472e-07	3.37106e-11	2.12232e-07	2.65631e-11			1.78732e-07	1.88156e-11	1.77821e-07	1.00751e-10			1.56007e-07	2.52629e-11	1.195e-07	5.65713e-11			1.74525e-07	7.18458e-11	3.67345e-07	3.59926e-11			5.29754e-08	3.59926e-11	4.18155e-07	7.18458e-11
1.55122e-07	2.33728e-11	2.12975e-07	1.47149e-11			1.79001e-07	1.52987e-11	1.77907e-07	1.00888e-10			1.55801e-07	3.97311e-11	1.19743e-07	5.45229e-11			1.74799e-07	6.27306e-11	3.67725e-07	2.78176e-11			5.33554e-08	2.78176e-11	4.18429e-07	6.27306e-11
1.55083e-07	3.50404e-11	2.13192e-07	1.55306e-11			1.79067e-07	1.76085e-11	1.78283e-07	1.12947e-10			1.562e-07	3.32391e-11	1.19919e-07	5.66187e-11			1.75068e-07	6.71684e-11	3.67869e-07	3.25601e-11			5.34994e-08	3.25601e-11	4.18698e-07	6.71684e-11
1.55426e-07	2.78412e-11	2.13275e-07	1.94256e-11			1.79446e-07	2.20456e-11	1.78289e-07	1.07311e-10			1.56176e-07	4.12911e-11	1.2011e-07	5.80284e-11			1.75377e-07	6.89424e-11	3.6811e-07	3.19764e-11			5.37404e-08	3.19764e-11	4.19007e-07	6.89424e-11
1.55554e-07	3.1269e-11	2.13538e-07	1.91604e-11			1.79484e-07	1.59745e-11	1.78627e-07	1.17443e-10			1.56467e-07	3.85279e-11	1.20314e-07	5.85472e-11			1.75677e-07	7.58829e-11	3.68367e-07	3.0509e-11			5.39974e-08	3.0509e-11	4.19307e-07	7.58829e-11
1.55781e-07	2.97726e-11	2.13573e-07	2.43328e-11			1.7988e-07	2.24981e-11	1.78709e-07	1.18676e-10			1.56664e-07	3.90314e-11	1.20556e-07	5.65182e-11			1.76055e-07	7.4414e-11	3.68484e-07	3.67042e-11			5.41144e-08	3.67042e-11	4.19685e-07	7.4414e-11
1.55945e-07	3.13748e-11	2.13859e-07	2.34692e-11			1.79998e-07	2.16407e-11	1.7902e-07	9.5631e-11			1.56896e-07	3.83272e-11	1.20665e-07	6.33912e-11			1.76461e-07	7.6659e-11	3.68859e-07	2.88032e-11			5.44894e-08	2.88032e-11	4.20091e-07	7.6659e-11
1.56233e-07	2.68408e-11	2.14281e-07	1.93587e-11			1.80191e-07	2.0101e-11	1.79233e-07	1.22627e-10			1.57133e-07	3.74736e-11	1.20909e-07	6.12489e-11			1.76875e-07	7.42654e-11	3.6904e-07	3.15094e-11			5.46704e-08	3.15094e-11	4.20505e-07	7.42654e-11
1.56521e-07	2.21927e-11	2.14324e-07	2.42306e-11			1.80301e-07	2.64139e-11	1.79221e-07	1.06388e-10			1.57233e-07	4.119e-11	1.21113e-07	6.17796e-11			1.77136e-07	7.67939e-11	3.69281e-07	3.09083e-11			5.49114e-08	3.09083e-11	4.20766e-07	7.67939e-11
1.5667e-07	2.45565e-11	2.14519e-07	2.55564e-11			1.80552e-07	1.73243e-11	1.79627e-07	1.02256e-10			1.57911e-07	2.5016e-11	1.21363e-07	5.89226e-11			1.77564e-07	7.43294e-11	3.69642e-07	2.3825e-11			5.52724e-08	2.3825e-11	4.21194e-07	7.43294e-11
1.5682e-07	2.68597e-11	2.14969e-07	2.07748e-11			1.80717e-07	2.00847e-11	1.79908e-07	1.07753e-10			1.57782e-07	3.68575e-11	1.21571e-07	5.91734e-11			1.7776e-07	7.6327e-11	3.69731e-07	3.1499e-11			5.53614e-08	3.1499e-11	4.2139e-07	7.6327e-11
1.56959e-07	2.97235e-11	2.15199e-07	2.12631e-11			1.81049e-07	2.16099e-11	1.8003e-07	1.22561e-10			1.58331e-07	2.5143e-11	1.21746e-07	6.16273e-11			1.78271e-07	7.86947e-11	3.70085e-07	2.476e-11			5.57154e-08	2.476e-11	4.21901e-07	7.86947e-11
1.56907e-07	4.20255e-11	2.15588e-07	1.7931e-11			1.81183e-07	2.01879e-11	1.80083e-07	1.13653e-10			1.58229e-07	3.60482e-11	1.21959e-07	6.15724e-11			1.7837e-07	5.98796e-11	3.70261e-07	2.76834e-11			5.58914e-08	2.76834e-11	4.22e-07	5.98796e-11
1.57517e-07	2.14319e-11	2.15567e-07	2.43543e-11			1.81254e-07	1.24317e-11	1.80282e-07	1.08099e-10			1.58503e-07	3.37095e-11	1.22185e-07	6.06207e-11			1.78716e-07	3.75464e-11	3.70423e-07	3.14031e-11			5.60534e-08	3.14031e-11	4.22346e-07	3.75464e-11
1.5773e-07	2.06213e-11	2.15568e-07	3.03439e-11			1.81524e-07	2.1793e-11	1.80386e-07	1.32966e-10			1.58626e-07	3.67771e-11	1.22378e-07	6.15565e-11			1.79204e-07	2.6119e-11	3.70672e-07	3.03896e-11			5.63024e-08	3.03896e-11	4.22834e-07	2.6119e-11
1.57705e-07	3.16231e-11	2.16189e-07	2.14391e-11			1.81576e-07	1.61189e-11	1.80649e-07	1.1993e-10			1.58664e-07	4.28184e-11	1.22581e-07	6.21712e-11			1.79476e-07	3.07505e-11	3.70826e-07	3.46533e-11			5.64564e-08	3.46533e-11	4.23106e-07	3.07505e-11
1.58036e-07	2.49627e-11	2.16101e-07	2.9592e-11			1.81859e-07	1.54859e-11	1.80851e-07	1.1569e-10			1.58872e-07	4.29421e-11	1.22768e-07	6.38271e-11			1.79878e-07	2.24832e-11	3.71133e-07	3.04474e-11			5.67634e-08	3.04474e-11	4.23508e-07	2.24832e-11
1.58146e-07	2.92517e-11	2.16608e-07	2.34441e-11			1.82092e-07	1.59715e-11	1.81178e-07	1.18221e-10			1.59455e-07	3.00646e-11	1.23021e-07	6.10541e-11			1.80178e-07	2.71686e-11	3.71408e-07	2.79831e-11			5.70384e-08	2.79831e-11	4.23808e-07	2.71686e-11
1.58508e-07	2.11071e-11	2.16846e-07	2.36046e-11			1.82224e-07	1.063e-11	1.81211e-07	1.19741e-10			1.59745e-07	2.72013e-11	1.23148e-07	6.67716e-11			1.80622e-07	3.47204e-11	3.71482e-07	3.65181e-11			5.71124e-08	3.65181e-11	4.24252e-07	3.47204e-11
1.58606e-07	2.6016e-11	2.17051e-07	2.47125e-11			1.82514e-07	1.66145e-11	1.81398e-07	1.05627e-10			1.5955e-07	4.13364e-11	1.23528e-07	5.55553e-11			1.80829e-07	2.45508e-11	3.71822e-07	3.05087e-11			5.74524e-08	3.05087e-11	4.24459e-07	2.45508e-11
1.5884e-07	2.39568e-11	2.17312e-07	2.44671e-11			1.82712e-07	2.23418e-11	1.81725e-07	1.21644e-10			1.59978e-07	3.38176e-11	1.23637e-07	6.23687e-11			1.81068e-07	2.90696e-11	3.7197e-07	3.49955e-11			5.76004e-08	3.49955e-11	4.24698e-07	2.90696e-11
1.59114e-07	2.02072e-11	2.17853e-07	1.74829e-11			1.82834e-07	1.86423e-11	1.81929e-07	1.14209e-10			1.60403e-07	2.64317e-11	1.23776e-07	6.69819e-11			1.81492e-07	2.88537e-11	3.72098e-07	4.06285e-11			5.77284e-08	4.06285e-11	4.25122e-07	2.88537e-11
1.59157e-07	2.77502e-11	2.17799e-07	2.48285e-11			1.83141e-07	7.19833e-12	1.82006e-07	1.30611e-10			1.6025e-07	3.90792e-11	1.24011e-07	6.539e-11			1.818e-07	2.5558e-11	3.7241e-07	3.61939e-11			5.80404e-08	3.61939e-11	4.2543e-07	2.5558e-11
1.59305e-07	3.01779e-11	2.18156e-07	2.22698e-11			1.834e-07	2.12304e-11	1.82296e-07	1.16035e-10			1.60541e-07	3.63405e-11	1.24291e-07	6.08617e-11			1.82181e-07	2.16086e-11	3.72553e-07	4.0933e-11			5.81834e-08	4.0933e-11	4.25811e-07	2.16086e-11
1.59456e-07	3.24377e-11	2.1826e-07	2.5802e-11			1.83608e-07	1.41837e-11	1.82571e-07	1.08493e-10			1.60931e-07	3.0134e-11	1.24504e-07	6.07785e-11			1.82417e-07	2.85407e-11	3.72803e-07	3.98013e-11			5.84334e-08	3.98013e-11	4.26047e-07	2.85407e-11
1.59869e-07	2.17868e-11	2.18477e-07	2.6461e-11			1.83655e-07	1.55275e-11	1.82589e-07	1.27203e-10			1.60744e-07	4.38453e-11	1.24778e-07	5.66341e-11			1.82806e-07	2.95316e-11	3.73037e-07	3.96176e-11			5.86674e-08	3.96176e-11	4.26436e-07	2.95316e-11
1.59892e-07	3.03844e-11	2.18687e-07	2.74596e-11			1.83914e-07	1.52206e-11	1.82886e-07	1.20109e-10			1.61289e-07	3.22811e-11	1.24931e-07	6.02703e-11			1.83282e-07	3.5973e-11	3.73246e-07	4.07923e-11			5.88764e-08	4.07923e-11	4.26912e-07	3.5973e-11
1.60089e-07	3.01721e-11	2.19389e-07	1.6596e-11			1.83888e-07	1.07631e-11	1.83069e-07	1.23172e-10			1.6122e-07	4.2018e-11	1.2518e-07	5.77745e-11			1.83549e-07	3.03594e-11	3.73508e-07	3.90681e-11			5.91384e-08	3.90681e-11	4.27179e-07	3.03594e-11
1.6036e-07	2.65482e-11	2.19426e-07	2.17553e-11			1.84307e-07	2.39556e-11	1.83246e-07	1.16329e-10			1.61471e-07	4.06406e-11	1.25384e-07	5.83499e-11			1.83798e-07	3.77998e-11	3.7379e-07	3.6256e-11			5.94204e-08	3.6256e-11	4.27428e-07	3.77998e-11
1.60671e-07	2.08781e-11	2.19636e-07	2.27371e-11			1.84471e-07	1.51998e-11	1.83457e-07	1.30888e-10			1.61869e-07	3.41934e-11	1.25528e-07	6.28538e-11			1.84181e-07	2.59611e-11	3.73855e-07	4.52839e-11			5.94854e-08	4.52839e-11	4.27811e-07	2.59611e-11
1.60815e-07	2.35014e-11	2.20084e-07	1.78587e-11			1.84514e-07	2.18407e-11	1.83482e-07	1.22433e-10			1.61904e-07	4.01873e-11	1.2577e-07	6.08499e-11			1.84459e-07	3.73829e-11	3.74147e-07	4.18966e-11			5.97774e-08	4.18966e-11	4.28089e-07	3.73829e-11
1.61074e-07	2.04136e-11	2.19888e-07	2.85799e-11			1.84821e-07	1.74888e-11	1.83689e-07	1.24985e-10			1.61911e-07	4.73007e-11	1.2597e-07	6.13915e-11			1.8476e-07	3.85768e-11	3.743e-07	4.61519e-11			5.99304e-08	4.61519e-11	4.2839e-07	3.85768e-11
1.61361e-07	1.57736e-11	2.2027e-07	2.54379e-11			1.85032e-07	1.68018e-11	1.84011e-07	1.21049e-10			1.62504e-07	3.40808e-11	1.26223e-07	5.86173e-11			1.85201e-07	3.25266e-11	3.74582e-07	4.33309e-11			6.02124e-08	4.33309e-11	4.28831e-07	3.25266e-11
1.6127e-07	2.99737e-11	2.20768e-07	1.9487e-11			1.85158e-07	1.50551e-11	1.84155e-07	1.28901e-10			1.62788e-07	3.15435e-11	1.2642e-07	5.96099e-11			1.85526e-07	3.64238e-11	3.74884e-07	3.93937e-11			6.05144e-08	3.93937e-11	4.29156e-07	3.64238e-11
1.61632e-07	2.18614e-11	2.208e-07	2.47407e-11			1.85366e-07	1.42815e-11	1.84367e-07	6.69309e-11			1.62901e-07	3.4965e-11	1.26617e-07	6.05951e-11			1.85807e-07	3.56218e-11	3.75067e-07	4.20154e-11			6.06974e-08	4.20154e-11	4.29437e-07	3.56218e-11
1.61695e-07	2.84933e-11	2.21344e-07	1.7562e-11			1.85675e-07	1.18879e-11	1.8458e-07	3.47915e-11			1.62949e-07	4.05105e-11	1.26852e-07	5.90789e-11			1.86223e-07	3.05105e-11	3.7529e-07	4.23993e-11			6.09204e-08	4.23993e-11	4.29853e-07	3.05105e-11
1.61811e-07	3.25081e-11	2.22013e-07	7.51687e-12			1.85653e-07	1.26043e-11	1.8475e-07	2.90488e-11			1.63677e-07	2.26107e-11	1.27094e-07	5.7022e-11			1.86453e-07	3.05206e-11	3.75647e-07	3.54776e-11			6.12774e-08	3.54776e-11	4.30083e-07	3.05206e-11
1.62093e-07	2.82719e-11	2.21811e-07	1.84182e-11			1.86011e-07	2.2782e-11	1.85067e-07	2.57459e-11			1.63412e-07	3.91557e-11	1.27287e-07	5.82927e-11			1.86914e-07	3.20911e-11	3.75725e-07	4.3772e-11			6.13554e-08	4.3772e-11	4.30544e-07	3.20911e-11
1.62215e-07	3.19895e-11	2.2219e-07	1.5327e-11			1.86267e-07	2.71634e-11	1.85062e-07	3.28262e-11			1.63583e-07	4.05628e-11	1.2744e-07	6.19371e-11			1.8717e-07	3.50446e-11	3.75957e-07	4.36998e-11			6.15874e-08	4.36998e-11	4.308e-07	3.50446e-11
1.62432e-07	3.07823e-11	2.22079e-07	2.40193e-11			1.86306e-07	1.95686e-11	1.85352e-07	1.88579e-11			1.63555e-07	4.88773e-11	1.27699e-07	5.88006e-11			1.87525e-07	3.20309e-11	3.76109e-07	4.7964e-11			6.17394e-08	4.7964e-11	4.31155e-07	3.20309e-11
1.62552e-07	3.46277e-11	2.22386e-07	2.25387e-11			1.86468e-07	1.91494e-11	1.85492e-07	3.09201e-11			1.64249e-07	3.19892e-11	1.27908e-07	5.89801e-11			1.87926e-07	3.44137e-11	3.7642e-07	4.36186e-11			6.20504e-08	4.36186e-11	4.31556e-07	3.44137e-11
1.62759e-07	3.40888e-11	2.22745e-07	1.99324e-11			1.86813e-07	8.78232e-12	1.85885e-07	3.62134e-11			1.64039e-07	4.66337e-11	1.28081e-07	6.15613e-11			1.88148e-07	4.0017e-11	3.76556e-07	4.87653e-11			6.21864e-08	4.87653e-11	4.31778e-07	4.0017e-11
1.63121e-07	2.59434e-11	2.22833e-07	2.38407e-11			1.8703e-07	1.71786e-11	1.86134e-07	3.36858e-11			1.64401e-07	4.1407e-11	1.28352e-07	5.76028e-11			1.88489e-07	2.88253e-11	3.76884e-07	4.34238e-11			6.25144e-08	4.34238e-11	4.32119e-07	2.88253e-11
1.631e-07	3.67524e-11	2.22926e-07	2.7599e-11			1.87224e-07	1.4803e-11	1.86148e-07	3.93219e-11			1.64659e-07	3.98129e-11	1.28517e-07	6.04634e-11			1.88895e-07	3.39855e-11	3.77153e-07	4.13003e-11			6.27834e-08	4.13003e-11	4.32525e-07	3.39855e-11
1.633e-07	3.64046e-11	2.23065e-07	3.03234e-11			1.8731e-07	1.5329e-11	1.86296e-07	2.72166e-11			1.64928e-07	3.78419e-11	1.28615e-07	6.8065e-11			1.89042e-07	3.39503e-11	3.7746e-07	3.71159e-11			6.30904e-08	3.71159e-11	4.32672e-07	3.39503e-11
1.63643e-07	2.91496e-11	2.23288e-07	3.0847e-11			1.87482e-07	1.89319e-11	1.86607e-07	2.812e-11			1.65265e-07	3.33442e-11	1.2901e-07	5.58809e-11			1.89548e-07	2.86067e-11	3.77681e-07	3.76291e-11			6.33114e-08	3.76291e-11	4.33178e-07	2.86067e-11
1.63845e-07	2.88918e-11	2.23449e-07	3.29833e-11			1.87857e-07	1.77261e-11	1.86614e-07	3.56146e-11			1.65328e-07	3.85007e-11	1.29064e-07	6.63507e-11			1.8987e-07	3.64271e-11	3.77826e-07	4.22698e-11			6.34564e-08	4.22698e-11	4.335e-07	3.64271e-11
1.64093e-07	2.63996e-11	2.23726e-07	3.23849e-11			1.8796e-07	1.59406e-11	1.86903e-07	3.88564e-11			1.65447e-07	4.17118e-11	1.29306e-07	6.4313e-11			1.90153e-07	3.69027e-11	3.78041e-07	4.31038e-11			6.36714e-08	4.31038e-11	4.33783e-07	3.69027e-11
1.64136e-07	3.4019e-11	2.23895e-07	3.43192e-11			1.88173e-07	2.3709e-11	1.87064e-07	3.58543e-11			1.65644e-07	4.22424e-11	1.29509e-07	6.49202e-11			1.90526e-07	3.13367e-11	3.78306e-07	4.12193e-11			6.39364e-08	4.12193e-11	4.34156e-07	3.13367e-11
1.64485e-07	2.6434e-11	2.24492e-07	2.60148e-11			1.88243e-07	1.72426e-11	1.87251e-07	3.61156e-11			1.65606e-07	5.08727e-11	1.2982e-07	5.83377e-11			1.90781e-07	4.31e-11	3.78544e-07	4.07751e-11			6.41744e-08	4.07751e-11	4.34411e-07	4.31e-11
1.64553e-07	3.28072e-11	2.2428e-07	3.71503e-11			1.88482e-07	1.61435e-11	1.87525e-07	2.12353e-11			1.65996e-07	4.4711e-11	1.29993e-07	6.06493e-11			1.91252e-07	4.03359e-11	3.78753e-07	4.19651e-11			6.43834e-08	4.19651e-11	4.34882e-07	4.03359e-11
1.64908e-07	2.48162e-11	2.24593e-07	3.56446e-11			1.88738e-07	1.71789e-11	1.87592e-07	3.42891e-11			1.66422e-07	3.72822e-11	1.30263e-07	5.677e-11			1.91487e-07	3.66573e-11	3.78966e-07	4.28872e-11			6.45964e-08	4.28872e-11	4.35117e-07	3.66573e-11
1.6476e-07	4.19268e-11	2.24927e-07	3.35054e-11			1.88859e-07	1.58731e-11	1.87858e-07	2.70654e-11			1.66401e-07	4.51922e-11	1.30537e-07	5.26686e-11			1.91832e-07	3.72954e-11	3.7924e-07	4.0569e-11			6.48704e-08	4.0569e-11	4.35462e-07	3.72954e-11
1.6511e-07	3.43048e-11	2.25256e-07	3.16454e-11			1.89077e-07	2.85296e-11	1.88052e-07	2.43872e-11			1.66803e-07	3.85905e-11	1.30659e-07	5.85893e-11			1.92208e-07	3.57099e-11	3.79541e-07	3.66861e-11			6.51714e-08	3.66861e-11	4.35838e-07	3.57099e-11
1.65396e-07	2.99178e-11	2.25375e-07	3.47891e-11			1.89146e-07	3.2476e-11	1.88299e-07	3.30277e-11			1.66722e-07	4.87579e-11	1.30928e-07	5.48441e-11			1.92515e-07	3.67002e-11	3.79729e-07	3.89763e-11			6.53594e-08	3.89763e-11	4.36145e-07	3.67002e-11
1.65458e-07	3.65704e-11	2.25855e-07	2.92991e-11			1.89472e-07	1.3768e-11	1.88468e-07	3.65001e-11			1.67192e-07	3.98025e-11	1.31145e-07	5.42052e-11			1.92837e-07	4.63212e-11	3.79972e-07	3.82933e-11			6.56024e-08	3.82933e-11	4.36467e-07	4.63212e-11
1.65846e-07	2.69695e-11	2.25839e-07	3.56865e-11			1.89577e-07	2.05699e-11	1.88656e-07	3.05242e-11			1.67495e-07	3.66444e-11	1.31195e-07	6.49788e-11			1.93211e-07	4.39505e-11	3.80088e-07	4.45435e-11			6.57184e-08	4.45435e-11	4.36841e-07	4.39505e-11
1.66161e-07	2.10969e-11	2.26404e-07	2.80329e-11			1.89888e-07	2.10138e-11	1.88777e-07	5.33216e-11			1.67543e-07	4.21913e-11	1.31503e-07	5.85236e-11			1.93535e-07	4.31903e-11	3.80305e-07	4.52925e-11			6.59354e-08	4.52925e-11	4.37165e-07	4.31903e-11
1.65959e-07	4.08197e-11	2.26599e-07	2.93457e-11			1.9004e-07	1.43965e-11	1.89039e-07	3.33402e-11			1.67563e-07	4.88391e-11	1.31836e-07	5.0488e-11			1.94036e-07	3.19645e-11	3.80546e-07	4.46449e-11			6.61764e-08	4.46449e-11	4.37666e-07	3.19645e-11
1.66417e-07	2.79226e-11	2.26704e-07	3.2876e-11			1.90149e-07	2.51562e-11	1.89261e-07	2.71402e-11			1.67702e-07	5.13548e-11	1.3197e-07	5.56663e-11			1.94203e-07	4.34109e-11	3.80886e-07	3.87365e-11			6.65164e-08	3.87365e-11	4.37833e-07	4.34109e-11
1.66623e-07	2.74613e-11	2.26928e-07	3.34972e-11			1.90413e-07	2.38323e-11	1.89454e-07	3.53391e-11			1.68386e-07	3.4956e-11	1.32092e-07	6.16647e-11			1.94425e-07	4.28542e-11	3.81042e-07	4.27292e-11			6.66724e-08	4.27292e-11	4.38055e-07	4.28542e-11
1.6682e-07	2.75292e-11	2.27387e-07	2.85188e-11			1.90733e-07	2.3431e-11	1.89665e-07	2.72888e-11			1.68438e-07	4.05079e-11	1.3229e-07	6.25681e-11			1.94793e-07	3.9576e-11	3.8121e-07	4.61559e-11			6.68404e-08	4.61559e-11	4.38423e-07	3.9576e-11
1.67073e-07	2.46961e-11	2.27203e-07	3.88271e-11			1.90808e-07	2.07417e-11	1.89925e-07	3.65845e-11			1.68556e-07	4.36067e-11	1.32595e-07	5.60611e-11			1.95219e-07	3.85925e-11	3.81533e-07	4.109e-11			6.71634e-08	4.109e-11	4.38849e-07	3.85925e-11
1.67209e-07	2.75137e-11	2.28123e-07	2.27448e-11			1.91065e-07	1.69483e-11	1.8993e-07	3.25792e-11			1.68517e-07	5.23099e-11	1.32705e-07	6.28453e-11			1.95614e-07	4.09877e-11	3.8174e-07	4.23555e-11			6.73704e-08	4.23555e-11	4.39244e-07	4.09877e-11
1.67219e-07	3.67802e-11	2.27948e-07	3.29784e-11			1.91267e-07	1.75464e-11	1.90211e-07	3.88865e-11			1.68921e-07	4.56457e-11	1.32947e-07	6.08665e-11			1.95831e-07	3.7003e-11	3.81896e-07	4.64308e-11			6.75264e-08	4.64308e-11	4.39461e-07	3.7003e-11
1.67358e-07	3.9618e-11	2.28448e-07	2.69763e-11			1.91459e-07	2.24865e-11	1.90348e-07	2.51879e-11			1.691e-07	4.67834e-11	1.33252e-07	5.46474e-11			1.96289e-07	4.41997e-11	3.82089e-07	4.84782e-11			6.77194e-08	4.84782e-11	4.39919e-07	4.41997e-11
1.67839e-07	2.5588e-11	2.28244e-07	3.7891e-11			1.91671e-07	1.87927e-11	1.90557e-07	3.71227e-11			1.6943e-07	4.26647e-11	1.33448e-07	5.57189e-11			1.966e-07	3.77943e-11	3.823e-07	4.95313e-11			6.79304e-08	4.95313e-11	4.4023e-07	3.77943e-11
1.68096e-07	2.2584e-11	2.2841e-07	3.98049e-11			1.9192e-07	1.61026e-11	1.90934e-07	2.131e-11			1.69381e-07	5.15692e-11	1.33682e-07	5.39464e-11			1.96842e-07	3.97836e-11	3.82511e-07	5.06086e-11			6.81414e-08	5.06086e-11	4.40472e-07	3.97836e-11
1.68163e-07	2.88142e-11	2.29097e-07	2.93449e-11			1.91999e-07	2.20281e-11	1.90896e-07	2.33284e-11			1.69598e-07	5.14154e-11	1.33886e-07	5.44932e-11			1.9734e-07	4.13757e-11	3.82761e-07	4.94901e-11			6.83914e-08	4.94901e-11	4.4097e-07	4.13757e-11
1.68358e-07	2.89542e-11	2.29447e-07	2.69611e-11			1.92298e-07	2.01285e-11	1.913e-07	3.4566e-11			1.69805e-07	5.1566e-11	1.34042e-07	5.81935e-11			1.97474e-07	5.31172e-11	3.83031e-07	4.7352e-11			6.86614e-08	4.7352e-11	4.41104e-07	5.31172e-11
1.68513e-07	3.10099e-11	2.29493e-07	3.18628e-11			1.92337e-07	1.90816e-11	1.91374e-07	3.01434e-11			1.70001e-07	5.2102e-11	1.34219e-07	6.053e-11			1.97883e-07	3.545e-11	3.83266e-07	4.71108e-11			6.88964e-08	4.71108e-11	4.41513e-07	3.545e-11
1.6878e-07	2.75129e-11	2.29512e-07	3.74371e-11			1.92635e-07	1.62478e-11	1.91811e-07	3.07429e-11			1.70356e-07	4.71294e-11	1.34494e-07	5.63432e-11			1.98265e-07	4.3235e-11	3.83548e-07	4.42433e-11			6.91784e-08	4.42433e-11	4.41895e-07	4.3235e-11
1.68973e-07	2.76969e-11	2.30171e-07	2.76018e-11			1.92905e-07	2.25661e-11	1.91878e-07	2.36637e-11			1.70446e-07	5.13582e-11	1.34626e-07	6.15961e-11			1.98579e-07	5.01805e-11	3.83789e-07	4.37206e-11			6.94194e-08	4.37206e-11	4.42209e-07	5.01805e-11
1.69021e-07	3.51225e-11	2.30467e-07	2.65446e-11			1.93027e-07	9.98357e-12	1.92073e-07	3.29994e-11			1.70908e-07	4.26924e-11	1.34888e-07	5.83067e-11			1.98927e-07	4.92046e-11	3.84007e-07	4.43887e-11			6.96374e-08	4.43887e-11	4.42557e-07	4.92046e-11
1.69385e-07	2.68425e-11	2.30534e-07	3.0824e-11			1.93178e-07	1.31391e-11	1.92152e-07	2.55115e-11			1.71142e-07	4.17768e-11	1.35084e-07	5.90227e-11			1.99222e-07	5.05775e-11	3.84201e-07	4.63815e-11			6.98314e-08	4.63815e-11	4.42852e-07	5.05775e-11
1.695e-07	3.0682e-11	2.3078e-07	3.09492e-11			1.93391e-07	3.06895e-11	1.9237e-07	3.62188e-11			1.7141e-07	3.98213e-11	1.35232e-07	6.33237e-11			1.99628e-07	4.81336e-11	3.84411e-07	4.74901e-11			7.00414e-08	4.74901e-11	4.43258e-07	4.81336e-11
1.69717e-07	2.97194e-11	2.31189e-07	2.71308e-11			1.93602e-07	2.50525e-11	1.9256e-07	4.69848e-11			1.71737e-07	3.58093e-11	1.35433e-07	6.40091e-11			1.99885e-07	4.67988e-11	3.84521e-07	5.40543e-11			7.01514e-08	5.40543e-11	4.43515e-07	4.67988e-11
1.69863e-07	3.22889e-11	2.31448e-07	2.69164e-11			1.93883e-07	2.17121e-11	1.92779e-07	2.63961e-11			1.71804e-07	4.08298e-11	1.35645e-07	6.39875e-11			2.00236e-07	4.33054e-11	3.84876e-07	4.72514e-11			7.05064e-08	4.72514e-11	4.43866e-07	4.33054e-11
1.69899e-07	4.02084e-11	2.31448e-07	3.29573e-11			1.93863e-07	2.209e-11	1.92902e-07	2.50623e-11			1.71684e-07	5.23636e-11	1.35808e-07	6.72924e-11			2.00684e-07	4.80508e-11	3.85052e-07	5.01868e-11			7.06824e-08	5.01868e-11	4.44314e-07	4.80508e-11
1.70193e-07	3.54102e-11	2.31631e-07	3.44478e-11			1.94024e-07	2.16926e-11	1.93176e-07	3.26321e-11			1.7167e-07	6.00293e-11	1.36059e-07	6.43653e-11			2.01018e-07	5.00719e-11	3.85344e-07	4.68343e-11			7.09744e-08	4.68343e-11	4.44648e-07	5.00719e-11
1.70185e-07	4.55323e-11	2.31869e-07	3.47438e-11			1.94265e-07	2.83818e-11	1.93292e-07	3.51758e-11			1.72339e-07	4.41735e-11	1.36276e-07	6.40506e-11			2.01253e-07	2.79945e-11	3.85586e-07	4.62571e-11			7.12164e-08	4.62571e-11	4.44883e-07	2.79945e-11
1.70653e-07	3.21269e-11	2.32455e-07	2.67025e-11			1.94445e-07	2.91744e-11	1.93501e-07	3.07177e-11			1.72304e-07	5.27406e-11	1.36445e-07	6.69111e-11			2.01665e-07	1.22294e-11	3.85791e-07	4.75727e-11			7.14214e-08	4.75727e-11	4.45295e-07	1.22294e-11
1.70799e-07	3.44397e-11	2.32656e-07	2.78978e-11			1.94721e-07	2.20139e-11	1.9377e-07	2.51438e-11			1.72833e-07	4.17024e-11	1.36793e-07	5.78576e-11			2.01845e-07	1.14598e-11	3.86061e-07	4.54085e-11			7.16914e-08	4.54085e-11	4.45475e-07	1.14598e-11
1.71064e-07	3.11079e-11	2.32599e-07	3.5288e-11			1.94852e-07	2.07643e-11	1.9403e-07	3.17654e-11			1.72986e-07	4.37725e-11	1.36937e-07	6.23165e-11			2.02145e-07	1.81205e-11	3.86205e-07	5.01192e-11			7.18354e-08	5.01192e-11	4.45775e-07	1.81205e-11
1.71225e-07	3.28645e-11	2.33169e-07	2.74963e-11			1.95154e-07	1.96353e-11	1.94053e-07	2.7001e-11			1.73136e-07	4.57485e-11	1.37256e-07	5.51775e-11			2.02645e-07	1.5439e-11	3.86467e-07	4.84124e-11			7.20974e-08	4.84124e-11	4.46275e-07	1.5439e-11
1.71513e-07	2.831e-11	2.32682e-07	4.52214e-11			1.95244e-07	1.4962e-11	1.94303e-07	2.57403e-11			1.73087e-07	5.48027e-11	1.37321e-07	6.50026e-11			2.02957e-07	1.62021e-11	3.86687e-07	4.89397e-11			7.23174e-08	4.89397e-11	4.46587e-07	1.62021e-11
1.71797e-07	2.40619e-11	2.33216e-07	3.84113e-11			1.95504e-07	2.06943e-11	1.9462e-07	3.17393e-11			1.73214e-07	5.77489e-11	1.37668e-07	5.56963e-11			2.03349e-07	1.25172e-11	3.8686e-07	5.21539e-11			7.24904e-08	5.21539e-11	4.46979e-07	1.25172e-11
1.71904e-07	2.83053e-11	2.33655e-07	3.38779e-11			1.95636e-07	2.91888e-11	1.94707e-07	3.18449e-11			1.73675e-07	4.90997e-11	1.37763e-07	6.34791e-11			2.03707e-07	1.61502e-11	3.87087e-07	5.22562e-11			7.27174e-08	5.22562e-11	4.47337e-07	1.61502e-11
1.71928e-07	3.68494e-11	2.3359e-07	4.14599e-11			1.95975e-07	1.98815e-11	1.94917e-07	3.19057e-11			1.73821e-07	5.1378e-11	1.37978e-07	6.32656e-11			2.03973e-07	6.66079e-12	3.87337e-07	5.12347e-11			7.29674e-08	5.12347e-11	4.47603e-07	6.66079e-12
1.72224e-07	3.19748e-11	2.34052e-07	3.62778e-11			1.96014e-07	2.05337e-11	1.94951e-07	4.00595e-11			1.73898e-07	5.59081e-11	1.38144e-07	6.63572e-11			2.04159e-07	1.43244e-11	3.87471e-07	5.64555e-11			7.31014e-08	5.64555e-11	4.47789e-07	1.43244e-11
1.72538e-07	2.61617e-11	2.34142e-07	4.01456e-11			1.96387e-07	2.89975e-11	1.95213e-07	3.46271e-11			1.74335e-07	4.80767e-11	1.38372e-07	6.52349e-11			2.04632e-07	1.40301e-11	3.87723e-07	5.53149e-11			7.33534e-08	5.53149e-11	4.48262e-07	1.40301e-11
1.72803e-07	2.27807e-11	2.34655e-07	3.38485e-11			1.96674e-07	2.28513e-11	1.95452e-07	3.005e-11			1.74321e-07	5.59163e-11	1.38554e-07	6.69517e-11			2.04936e-07	2.30708e-11	3.8801e-07	5.21888e-11			7.36404e-08	5.21888e-11	4.48566e-07	2.30708e-11
1.73022e-07	2.17108e-11	2.34707e-07	3.85942e-11			1.966e-07	2.07619e-11	1.95749e-07	3.70974e-11			1.74476e-07	5.78992e-11	1.38816e-07	6.36441e-11			2.05328e-07	1.80523e-11	3.88234e-07	5.25565e-11			7.38644e-08	5.25565e-11	4.48958e-07	1.80523e-11
1.73007e-07	3.22119e-11	2.34598e-07	4.72543e-11			1.96969e-07	3.28109e-11	1.95936e-07	3.37876e-11			1.74729e-07	5.64744e-11	1.38953e-07	6.86039e-11			2.05514e-07	1.51458e-11	3.88463e-07	5.26018e-11			7.40934e-08	5.26018e-11	4.49144e-07	1.51458e-11
1.73393e-07	2.26537e-11	2.35593e-07	2.92445e-11			1.97161e-07	2.35919e-11	1.95971e-07	3.87614e-11			1.75094e-07	5.10089e-11	1.39257e-07	6.24701e-11			2.05928e-07	1.95978e-11	3.886e-07	5.7696e-11			7.42304e-08	5.7696e-11	4.49558e-07	1.95978e-11
1.73631e-07	2.06227e-11	2.35253e-07	4.3443e-11			1.97316e-07	2.05983e-11	1.96133e-07	3.77052e-11			1.75162e-07	5.59774e-11	1.39438e-07	6.45369e-11			2.0635e-07	2.25589e-11	3.88931e-07	5.22535e-11			7.45614e-08	5.22535e-11	4.4998e-07	2.25589e-11
1.73626e-07	3.06221e-11	2.35516e-07	4.31471e-11			1.97519e-07	3.37136e-11	1.96328e-07	3.0732e-11			1.75384e-07	5.56407e-11	1.39671e-07	6.27989e-11			2.06708e-07	1.9158e-11	3.89073e-07	5.70627e-11			7.47034e-08	5.70627e-11	4.50338e-07	1.9158e-11
1.73631e-07	4.0094e-11	2.35757e-07	4.33816e-11			1.9763e-07	2.86078e-11	1.96673e-07	3.32603e-11			1.75654e-07	5.36062e-11	1.39828e-07	6.64628e-11			2.06911e-07	1.18489e-11	3.89292e-07	5.76393e-11			7.49224e-08	5.76393e-11	4.50541e-07	1.18489e-11
1.73943e-07	3.43932e-11	2.35994e-07	4.36926e-11			1.97903e-07	2.95217e-11	1.96929e-07	4.53742e-11			1.75698e-07	5.94379e-11	1.40109e-07	6.18901e-11			2.07232e-07	1.46478e-11	3.89544e-07	5.65042e-11			7.51744e-08	5.65042e-11	4.50862e-07	1.46478e-11
1.74289e-07	2.67859e-11	2.36342e-07	4.13614e-11			1.98108e-07	3.31775e-11	1.97212e-07	4.95374e-11			1.76022e-07	5.55311e-11	1.403e-07	6.32291e-11			2.07543e-07	1.51999e-11	3.89724e-07	5.92641e-11			7.53544e-08	5.92641e-11	4.51173e-07	1.51999e-11
1.74402e-07	3.09908e-11	2.3684e-07	3.54383e-11			1.98271e-07	2.95315e-11	1.9717e-07	3.6336e-11			1.76001e-07	6.36054e-11	1.40427e-07	6.89141e-11			2.07874e-07	1.71581e-11	3.8995e-07	5.95159e-11			7.55804e-08	5.95159e-11	4.51504e-07	1.71581e-11
1.74666e-07	2.7654e-11	2.37194e-07	3.28237e-11			1.98359e-07	3.13308e-11	1.97358e-07	3.74812e-11			1.76313e-07	5.99976e-11	1.40587e-07	7.23487e-11			2.08259e-07	2.26984e-11	3.90278e-07	5.41546e-11			7.59084e-08	5.41546e-11	4.51889e-07	2.26984e-11
1.74854e-07	2.81281e-11	2.37309e-07	3.607e-11			1.98759e-07	2.88033e-11	1.97626e-07	3.67794e-11			1.76624e-07	5.65581e-11	1.40832e-07	7.01227e-11			2.08688e-07	2.07994e-11	3.90477e-07	5.58627e-11			7.61074e-08	5.58627e-11	4.52318e-07	2.07994e-11
1.74996e-07	3.08262e-11	2.37447e-07	3.87798e-11			1.98967e-07	2.84297e-11	1.97677e-07	3.05802e-11			1.76935e-07	5.31073e-11	1.40987e-07	7.36688e-11			2.08881e-07	2.35948e-11	3.90743e-07	5.3867e-11			7.63734e-08	5.3867e-11	4.52511e-07	2.35948e-11
1.75207e-07	3.01392e-11	2.37818e-07	3.58831e-11			1.99063e-07	4.05957e-11	1.9806e-07	3.51931e-11			1.77232e-07	5.01603e-11	1.41232e-07	7.14203e-11			2.09258e-07	2.57177e-11	3.90964e-07	5.44086e-11			7.65944e-08	5.44086e-11	4.52888e-07	2.57177e-11
1.75413e-07	2.97151e-11	2.37906e-07	3.98079e-11			1.99139e-07	3.18816e-11	1.9831e-07	2.62044e-11			1.77349e-07	5.34447e-11	1.41435e-07	7.20589e-11			2.09729e-07	1.35084e-11	3.91226e-07	5.26846e-11			7.68564e-08	5.26846e-11	4.53359e-07	1.35084e-11
1.75461e-07	3.68296e-11	2.3825e-07	3.74624e-11			1.99551e-07	3.95175e-11	1.98349e-07	3.32049e-11			1.77607e-07	5.16749e-11	1.417e-07	6.84786e-11			2.09934e-07	1.67113e-11	3.91545e-07	4.78709e-11			7.71754e-08	4.78709e-11	4.53564e-07	1.67113e-11
1.75682e-07	3.56923e-11	2.38541e-07	3.64583e-11			1.99601e-07	2.77539e-11	1.98534e-07	2.20963e-11			1.77825e-07	5.14535e-11	1.41841e-07	7.31711e-11			2.10358e-07	1.63197e-11	3.91603e-07	5.72008e-11			7.72334e-08	5.72008e-11	4.53988e-07	1.63197e-11
1.76097e-07	2.48814e-11	2.38842e-07	3.52603e-11			1.99864e-07	2.37118e-11	1.98834e-07	4.09804e-11			1.77637e-07	6.53471e-11	1.42105e-07	6.94727e-11			2.10781e-07	1.50619e-11	3.91817e-07	5.81497e-11			7.74474e-08	5.81497e-11	4.54411e-07	1.50619e-11
1.76149e-07	3.20582e-11	2.3899e-07	3.77496e-11			1.99885e-07	3.42192e-11	1.9904e-07	3.14135e-11			1.78479e-07	4.34495e-11	1.42277e-07	7.20808e-11			2.10915e-07	2.40027e-11	3.9205e-07	5.80207e-11			7.76804e-08	5.80207e-11	4.54545e-07	2.40027e-11
1.76274e-07	3.56227e-11	2.3914e-07	4.0127e-11			2.0022e-07	2.88621e-11	1.98974e-07	3.10616e-11			1.78355e-07	5.51074e-11	1.42483e-07	7.25021e-11			2.11403e-07	2.21182e-11	3.92384e-07	5.23637e-11			7.80144e-08	5.23637e-11	4.55033e-07	2.21182e-11
1.76471e-07	3.54343e-11	2.39101e-07	4.69711e-11			2.00413e-07	2.59723e-11	1.99408e-07	3.15004e-11			1.78696e-07	5.04974e-11	1.4276e-07	6.81422e-11			2.1179e-07	2.7211e-11	3.92597e-07	5.33104e-11			7.82274e-08	5.33104e-11	4.5542e-07	2.7211e-11
1.76788e-07	2.94448e-11	2.39668e-07	3.93745e-11			2.00483e-07	3.14619e-11	1.99659e-07	4.06216e-11			1.78751e-07	5.59203e-11	1.42836e-07	7.72157e-11			2.1197e-07	2.06827e-11	3.92838e-07	5.27463e-11			7.84684e-08	5.27463e-11	4.556e-07	2.06827e-11
1.76845e-07	3.63806e-11	2.40045e-07	3.63531e-11			2.00845e-07	3.26214e-11	1.99816e-07	2.97427e-11			1.78943e-07	5.65981e-11	1.43119e-07	7.24605e-11			2.12438e-07	2.53512e-11	3.93027e-07	5.49357e-11			7.86574e-08	5.49357e-11	4.56068e-07	2.53512e-11
1.77117e-07	3.27239e-11	2.40409e-07	3.36267e-11			2.0123e-07	3.23697e-11	1.99978e-07	4.15225e-11			1.78764e-07	7.01741e-11	1.43263e-07	7.69751e-11			2.12737e-07	2.30879e-11	3.9328e-07	5.37533e-11			7.89104e-08	5.37533e-11	4.56367e-07	2.30879e-11
1.77215e-07	3.75888e-11	2.40342e-07	4.12665e-11			2.01232e-07	2.77362e-11	2.00136e-07	3.11626e-11			1.79166e-07	6.35589e-11	1.43521e-07	7.36218e-11			2.13059e-07	2.79238e-11	3.93447e-07	5.72392e-11			7.90774e-08	5.72392e-11	4.56689e-07	2.79238e-11
1.77473e-07	3.45772e-11	2.40859e-07	3.47649e-11			2.01437e-07	3.58179e-11	2.00466e-07	3.42119e-11			1.79351e-07	6.43566e-11	1.43728e-07	7.39684e-11			2.13358e-07	3.29049e-11	3.93717e-07	5.50411e-11			7.93474e-08	5.50411e-11	4.56988e-07	3.29049e-11
1.77582e-07	3.88731e-11	2.40989e-07	3.76241e-11			2.01545e-07	3.09264e-11	2.00582e-07	3.56536e-11			1.79627e-07	6.20987e-11	1.43879e-07	7.80125e-11			2.13607e-07	1.95576e-11	3.94072e-07	4.82281e-11			7.97024e-08	4.82281e-11	4.57237e-07	1.95576e-11
1.77856e-07	3.49012e-11	2.41307e-07	3.60346e-11			2.01983e-07	3.20628e-11	2.00764e-07	4.02611e-11			1.79616e-07	6.98426e-11	1.44234e-07	6.84723e-11			2.13957e-07	2.77342e-11	3.94099e-07	5.93267e-11			7.97294e-08	5.93267e-11	4.57587e-07	2.77342e-11
1.78041e-07	3.54893e-11	2.41618e-07	3.4594e-11			2.01883e-07	3.6625e-11	2.0117e-07	3.38866e-11			1.79965e-07	6.50885e-11	1.44814e-07	4.39545e-11			2.14355e-07	2.66915e-11	3.94324e-07	5.96023e-11			7.99544e-08	5.96023e-11	4.57985e-07	2.66915e-11
1.78238e-07	3.54553e-11	2.41543e-07	4.23924e-11			2.02192e-07	3.26014e-11	2.01144e-07	4.32732e-11			1.80167e-07	6.54391e-11	1.45143e-07	3.58508e-11			2.1474e-07	2.98256e-11	3.94535e-07	6.06448e-11			8.01654e-08	6.06448e-11	4.5837e-07	2.98256e-11
1.78326e-07	4.09194e-11	2.42033e-07	3.65312e-11			2.02421e-07	3.71482e-11	2.01316e-07	4.16624e-11			1.80199e-07	7.15066e-11	1.45324e-07	3.79228e-11			2.15106e-07	2.43937e-11	3.94779e-07	5.99816e-11			8.04094e-08	5.99816e-11	4.58736e-07	2.43937e-11
1.78584e-07	3.78498e-11	2.42131e-07	4.02033e-11			2.02582e-07	4.18518e-11	2.01359e-07	4.58447e-11			1.80659e-07	6.29031e-11	1.45505e-07	3.99732e-11			2.15511e-07	3.02561e-11	3.94999e-07	6.05004e-11			8.06294e-08	6.05004e-11	4.59141e-07	3.02561e-11
1.7883e-07	3.52439e-11	2.42405e-07	3.96381e-11			2.02725e-07	3.33816e-11	2.01798e-07	3.69721e-11			1.80533e-07	7.46003e-11	1.45783e-07	3.56028e-11			2.15693e-07	2.37449e-11	3.9518e-07	6.31895e-11			8.08104e-08	6.31895e-11	4.59323e-07	2.37449e-11
1.7906e-07	3.36202e-11	2.42872e-07	3.44299e-11			2.02893e-07	3.94176e-11	2.01869e-07	3.45217e-11			1.81099e-07	6.23536e-11	1.46019e-07	3.39253e-11			2.16153e-07	3.08205e-11	3.95453e-07	6.08633e-11			8.10834e-08	6.08633e-11	4.59783e-07	3.08205e-11
1.79006e-07	4.60133e-11	2.42435e-07	5.09567e-11			2.0328e-07	4.22794e-11	2.01954e-07	2.64003e-11			1.81397e-07	5.93387e-11	1.46257e-07	3.22601e-11			2.16496e-07	3.29518e-11	3.95687e-07	6.06925e-11			8.13174e-08	6.06925e-11	4.60126e-07	3.29518e-11
1.79247e-07	4.38075e-11	2.43023e-07	4.28615e-11			2.03452e-07	2.38283e-11	2.02254e-07	3.80035e-11			1.81536e-07	6.18576e-11	1.46528e-07	2.82924e-11			2.16682e-07	2.92856e-11	3.95955e-07	5.85481e-11			8.15854e-08	5.85481e-11	4.60312e-07	2.92856e-11
1.79717e-07	3.03468e-11	2.42919e-07	5.1388e-11			2.03649e-07	2.68943e-11	2.02455e-07	2.64968e-11			1.81603e-07	6.68816e-11	1.46714e-07	2.96826e-11			2.17075e-07	3.22684e-11	3.96148e-07	6.0678e-11			8.17784e-08	6.0678e-11	4.60705e-07	3.22684e-11
1.79728e-07	3.95335e-11	2.43371e-07	4.64168e-11			2.03885e-07	2.51046e-11	2.02705e-07	2.80301e-11			1.8171e-07	7.03792e-11	1.46975e-07	2.64458e-11			2.17486e-07	3.40819e-11	3.96393e-07	5.98511e-11			8.20234e-08	5.98511e-11	4.61116e-07	3.40819e-11
1.80073e-07	3.21527e-11	2.4358e-07	4.74243e-11			2.03981e-07	3.23886e-11	2.02935e-07	3.75376e-11			1.82183e-07	6.13094e-11	1.47024e-07	3.72907e-11			2.17666e-07	2.83592e-11	3.96613e-07	6.04006e-11			8.22434e-08	6.04006e-11	4.61296e-07	2.83592e-11
1.79994e-07	4.56458e-11	2.43978e-07	4.39e-11			2.04318e-07	3.14119e-11	2.03019e-07	4.08334e-11			1.82289e-07	6.49705e-11	1.47281e-07	3.42629e-11			2.182e-07	4.31339e-11	3.9687e-07	5.89503e-11			8.25004e-08	5.89503e-11	4.6183e-07	4.31339e-11
1.80215e-07	4.44508e-11	2.44412e-07	3.94829e-11			2.04411e-07	1.92883e-11	2.03281e-07	4.55079e-11			1.82547e-07	6.33907e-11	1.47548e-07	3.0583e-11			2.18514e-07	2.42062e-11	3.97043e-07	6.21113e-11			8.26734e-08	6.21113e-11	4.62144e-07	2.42062e-11
1.80493e-07	4.04178e-11	2.44279e-07	4.87177e-11			2.04399e-07	3.72698e-11	2.0344e-07	3.72979e-11			1.82416e-07	7.52559e-11	1.47678e-07	3.57579e-11			2.18846e-07	4.17699e-11	3.972e-07	6.60733e-11			8.28304e-08	6.60733e-11	4.62476e-07	4.17699e-11
1.807e-07	3.99523e-11	2.44768e-07	4.28721e-11			2.04626e-07	3.79252e-11	2.03746e-07	4.17087e-11			1.83111e-07	5.83443e-11	1.47926e-07	3.33489e-11			2.19075e-07	3.59183e-11	3.97487e-07	6.30067e-11			8.31174e-08	6.30067e-11	4.62705e-07	3.59183e-11
1.80798e-07	4.48789e-11	2.4467e-07	5.12105e-11			2.0491e-07	3.45994e-11	2.03808e-07	3.05198e-11			1.83129e-07	6.50895e-11	1.4817e-07	3.1218e-11			2.19433e-07	2.61287e-11	3.97739e-07	6.18384e-11			8.33694e-08	6.18384e-11	4.63063e-07	2.61287e-11
1.81058e-07	4.151e-11	2.45347e-07	4.09793e-11			2.05174e-07	2.97245e-11	2.04106e-07	3.3839e-11			1.83156e-07	7.14933e-11	1.48361e-07	3.25995e-11			2.19887e-07	3.35985e-11	3.97978e-07	6.13444e-11			8.36084e-08	6.13444e-11	4.63517e-07	3.35985e-11
1.8112e-07	4.81788e-11	2.45688e-07	3.88109e-11			2.05395e-07	2.42006e-11	2.04304e-07	1.88426e-11			1.83652e-07	6.16174e-11	1.48634e-07	2.85628e-11			2.2015e-07	2.60008e-11	3.98148e-07	6.46564e-11			8.37784e-08	6.46564e-11	4.6378e-07	2.60008e-11
1.81308e-07	4.86675e-11	2.45337e-07	5.32706e-11			2.05626e-07	2.09178e-11	2.04461e-07	4.23747e-11			1.83517e-07	7.36484e-11	1.48782e-07	3.28154e-11			2.20419e-07	3.48644e-11	3.9841e-07	6.28818e-11			8.40404e-08	6.28818e-11	4.64049e-07	3.48644e-11
1.81869e-07	3.06435e-11	2.46127e-07	4.02086e-11			2.05737e-07	4.03419e-11	2.04546e-07	3.20114e-11			1.83978e-07	6.48767e-11	1.49003e-07	3.22226e-11			2.20753e-07	3.73282e-11	3.98724e-07	5.83107e-11			8.43544e-08	5.83107e-11	4.64383e-07	3.73282e-11
1.81806e-07	4.35314e-11	2.46268e-07	4.28298e-11			2.06008e-07	4.31954e-11	2.04774e-07	2.5253e-11			1.84108e-07	6.77174e-11	1.49237e-07	3.04135e-11			2.21075e-07	3.4149e-11	3.98863e-07	6.33291e-11			8.44934e-08	6.33291e-11	4.64705e-07	3.4149e-11
1.82035e-07	4.19247e-11	2.46337e-07	4.72121e-11			2.06033e-07	3.82127e-11	2.05101e-07	4.16395e-11			1.8412e-07	7.46211e-11	1.49403e-07	3.34532e-11			2.21611e-07	3.36037e-11	3.99068e-07	6.47013e-11			8.46984e-08	6.47013e-11	4.65241e-07	3.36037e-11
1.82262e-07	4.04276e-11	2.46678e-07	4.50145e-11			2.06301e-07	4.10226e-11	2.05259e-07	3.91036e-11			1.84727e-07	6.09124e-11	1.49696e-07	2.80963e-11			2.21718e-07	3.9648e-11	3.99256e-07	6.70085e-11			8.48864e-08	6.70085e-11	4.65348e-07	3.9648e-11
1.82436e-07	4.13634e-11	2.47171e-07	3.91992e-11			2.06575e-07	3.24777e-11	2.05389e-07	3.28744e-11			1.84596e-07	7.28096e-11	1.49899e-07	2.86591e-11			2.22153e-07	3.57244e-11	3.99578e-07	6.20254e-11			8.52084e-08	6.20254e-11	4.65783e-07	3.57244e-11
1.8271e-07	3.75797e-11	2.47498e-07	3.72728e-11			2.06682e-07	4.0981e-11	2.05547e-07	4.08595e-11			1.84547e-07	8.17236e-11	1.50126e-07	2.76405e-11			2.2245e-07	3.57798e-11	3.99837e-07	6.04876e-11			8.54674e-08	6.04876e-11	4.6608e-07	3.57798e-11
1.82692e-07	4.81902e-11	2.47438e-07	4.471e-11			2.06995e-07	3.04483e-11	2.05959e-07	2.99766e-11			1.84879e-07	7.75466e-11	1.50337e-07	2.74264e-11			2.22945e-07	3.00543e-11	4.00096e-07	5.89194e-11			8.57264e-08	5.89194e-11	4.66575e-07	3.00543e-11
1.83075e-07	3.89547e-11	2.47734e-07	4.36181e-11			2.07051e-07	3.3488e-11	2.06011e-07	4.22823e-11			1.85228e-07	7.27656e-11	1.50417e-07	3.62149e-11			2.23198e-07	3.61238e-11	4.00327e-07	5.88463e-11			8.59574e-08	5.88463e-11	4.66828e-07	3.61238e-11
1.83318e-07	3.67116e-11	2.47945e-07	4.4597e-11			2.07219e-07	3.77601e-11	2.06193e-07	2.82108e-11			1.85569e-07	6.83041e-11	1.50674e-07	3.32154e-11			2.23485e-07	3.51947e-11	4.00578e-07	5.77625e-11			8.62084e-08	5.77625e-11	4.67115e-07	3.51947e-11
1.83388e-07	4.30117e-11	2.48349e-07	4.08814e-11			2.07472e-07	3.63588e-11	2.06477e-07	3.5143e-11			1.85577e-07	7.53501e-11	1.50945e-07	2.92813e-11			2.23671e-07	3.37243e-11	4.00771e-07	5.98247e-11			8.64014e-08	5.98247e-11	4.67301e-07	3.37243e-11
1.83548e-07	4.48127e-11	2.48496e-07	4.3248e-11			2.07665e-07	3.65351e-11	2.06758e-07	3.66283e-11			1.85668e-07	7.94038e-11	1.51177e-07	2.78728e-11			2.24238e-07	2.89143e-11	4.01002e-07	5.97561e-11			8.66324e-08	5.97561e-11	4.67868e-07	2.89143e-11
1.83857e-07	3.90555e-11	2.48641e-07	4.57924e-11			2.07731e-07	3.83649e-11	2.0679e-07	2.93523e-11			1.86025e-07	7.43641e-11	1.51334e-07	3.15988e-11			2.24612e-07	3.78681e-11	4.0125e-07	5.87519e-11			8.68804e-08	5.87519e-11	4.68242e-07	3.78681e-11
1.83884e-07	4.7494e-11	2.49104e-07	4.0704e-11			2.081e-07	3.85438e-11	2.06973e-07	4.52248e-11			1.86501e-07	6.5209e-11	1.5158e-07	2.92735e-11			2.24881e-07	3.19772e-11	4.01476e-07	5.89898e-11			8.71064e-08	5.89898e-11	4.68511e-07	3.19772e-11
1.83994e-07	5.17775e-11	2.48948e-07	5.04793e-11			2.08346e-07	4.38892e-11	2.07173e-07	3.79992e-11			1.8657e-07	7.01529e-11	1.51741e-07	3.23935e-11			2.25219e-07	3.27929e-11	4.01775e-07	5.5275e-11			8.74054e-08	5.5275e-11	4.68849e-07	3.27929e-11
1.84264e-07	4.81973e-11	2.49268e-07	4.8798e-11			2.08439e-07	3.18706e-11	2.07424e-07	5.00455e-11			1.869e-07	6.60608e-11	1.51911e-07	3.52202e-11			2.25621e-07	3.54825e-11	4.01936e-07	5.90872e-11			8.75664e-08	5.90872e-11	4.69251e-07	3.54825e-11
1.84518e-07	4.53316e-11	2.49734e-07	4.36321e-11			2.08559e-07	3.91546e-11	2.07628e-07	5.01456e-11			1.87182e-07	6.36212e-11	1.52181e-07	3.13419e-11			2.25956e-07	4.20154e-11	4.02201e-07	5.7189e-11			8.78314e-08	5.7189e-11	4.69586e-07	4.20154e-11
1.84809e-07	4.05227e-11	2.49997e-07	4.33253e-11			2.08728e-07	4.52658e-11	2.07922e-07	4.62502e-11			1.87154e-07	7.19389e-11	1.52534e-07	2.18948e-11			2.26277e-07	4.30159e-11	4.0241e-07	5.83464e-11			8.80404e-08	5.83464e-11	4.69907e-07	4.30159e-11
1.85014e-07	4.00881e-11	2.49673e-07	5.7029e-11			2.08941e-07	4.37073e-11	2.07929e-07	4.52487e-11			1.87415e-07	7.00841e-11	1.52516e-07	3.7217e-11			2.26528e-07	3.9149e-11	4.02653e-07	5.76914e-11			8.82834e-08	5.76914e-11	4.70158e-07	3.9149e-11
1.85325e-07	3.44881e-11	2.50142e-07	5.17825e-11			2.09406e-07	3.88783e-11	2.08106e-07	3.14046e-11			1.87788e-07	6.44686e-11	1.52742e-07	3.60207e-11			2.26929e-07	4.38131e-11	4.02933e-07	5.49629e-11			8.85634e-08	5.49629e-11	4.70559e-07	4.38131e-11
1.8531e-07	4.49102e-11	2.50984e-07	3.75657e-11			2.09334e-07	4.15783e-11	2.08445e-07	3.50143e-11			1.87776e-07	7.22246e-11	1.52991e-07	3.34939e-11			2.27331e-07	4.19672e-11	4.03167e-07	5.47305e-11			8.87974e-08	5.47305e-11	4.70961e-07	4.19672e-11
1.85606e-07	4.00528e-11	2.51221e-07	3.79033e-11			2.09488e-07	4.42314e-11	2.08645e-07	4.42727e-11			1.87826e-07	7.78639e-11	1.53209e-07	3.30861e-11			2.27629e-07	4.36169e-11	4.03325e-07	5.86175e-11			8.89554e-08	5.86175e-11	4.71259e-07	4.36169e-11
1.85533e-07	5.33622e-11	2.51755e-07	3.10967e-11			2.09749e-07	3.39698e-11	2.08761e-07	3.53194e-11			1.88181e-07	7.2902e-11	1.53369e-07	3.65472e-11			2.27842e-07	4.16818e-11	4.03628e-07	5.46934e-11			8.92584e-08	5.46934e-11	4.71472e-07	4.16818e-11
1.85759e-07	5.19772e-11	2.52273e-07	2.45525e-11			2.09986e-07	4.51043e-11	2.08803e-07	4.93648e-11			1.88464e-07	7.02627e-11	1.53605e-07	3.4929e-11			2.28206e-07	3.92457e-11	4.03833e-07	5.61136e-11			8.94634e-08	5.61136e-11	4.71836e-07	3.92457e-11
1.85981e-07	5.05048e-11	2.52132e-07	3.39736e-11			2.1016e-07	3.91616e-11	2.09011e-07	3.93127e-11			1.8865e-07	7.11462e-11	1.53805e-07	3.57569e-11			2.28546e-07	4.31828e-11	4.04077e-07	5.53468e-11			8.97074e-08	5.53468e-11	4.72176e-07	4.31828e-11
1.86227e-07	4.81142e-11	2.5243e-07	3.28332e-11			2.10478e-07	4.05089e-11	2.09287e-07	4.38234e-11			1.88704e-07	7.66335e-11	1.53985e-07	3.78449e-11			2.28877e-07	4.30884e-11	4.04277e-07	5.70263e-11			8.99074e-08	5.70263e-11	4.72507e-07	4.30884e-11
1.86435e-07	4.75215e-11	2.53052e-07	2.38899e-11			2.10644e-07	4.67435e-11	2.09461e-07	4.38344e-11			1.89186e-07	6.72612e-11	1.5423e-07	3.53943e-11			2.29183e-07	4.62558e-11	4.04391e-07	6.338e-11			9.00214e-08	6.338e-11	4.72813e-07	4.62558e-11
1.86638e-07	4.72622e-11	2.53089e-07	2.904e-11			2.10699e-07	3.8839e-11	2.0965e-07	3.94465e-11			1.89123e-07	7.68042e-11	1.54422e-07	3.66833e-11			2.29569e-07	5.43739e-11	4.04608e-07	6.40246e-11			9.02384e-08	6.40246e-11	4.73199e-07	5.43739e-11
1.86962e-07	4.09417e-11	2.53634e-07	2.18706e-11			2.11052e-07	4.03216e-11	2.09942e-07	5.50122e-11			1.89488e-07	7.13272e-11	1.54653e-07	3.54302e-11			2.29852e-07	4.80839e-11	4.04874e-07	6.21219e-11			9.05044e-08	6.21219e-11	4.73482e-07	4.80839e-11
1.87123e-07	4.25075e-11	2.53505e-07	3.09529e-11			2.11118e-07	4.18264e-11	2.10134e-07	4.82261e-11			1.89728e-07	7.03371e-11	1.54924e-07	3.14779e-11			2.3015e-07	4.65404e-11	4.05159e-07	5.9198e-11			9.07894e-08	5.9198e-11	4.7378e-07	4.65404e-11
1.87237e-07	4.66151e-11	2.5419e-07	2.05459e-11			2.11406e-07	4.05315e-11	2.10324e-07	4.71462e-11			1.89884e-07	7.22982e-11	1.55001e-07	4.04343e-11			2.30575e-07	4.94313e-11	4.05317e-07	6.3101e-11			9.09474e-08	6.3101e-11	4.74205e-07	4.94313e-11
1.87522e-07	4.22919e-11	2.54249e-07	2.51298e-11			2.11502e-07	3.79785e-11	2.10503e-07	4.09029e-11			1.90127e-07	7.1208e-11	1.55343e-07	3.14739e-11			2.31013e-07	4.91128e-11	4.05528e-07	6.4169e-11			9.11584e-08	6.4169e-11	4.74643e-07	4.91128e-11
1.87943e-07	3.12276e-11	2.54387e-07	2.78484e-11			2.11686e-07	4.16049e-11	2.10561e-07	5.32023e-11			1.90218e-07	7.53883e-11	1.55478e-07	3.66338e-11			2.313e-07	4.3675e-11	4.05713e-07	6.66145e-11			9.13434e-08	6.66145e-11	4.7493e-07	4.3675e-11
1.87934e-07	4.13543e-11	2.54846e-07	2.2738e-11			2.11914e-07	3.87184e-11	2.1099e-07	4.46703e-11			1.90345e-07	7.81799e-11	1.55687e-07	3.67918e-11			2.31688e-07	5.06507e-11	4.0593e-07	6.73198e-11			9.15604e-08	6.73198e-11	4.75318e-07	5.06507e-11
1.8792e-07	5.17826e-11	2.54968e-07	2.5809e-11			2.12123e-07	4.7055e-11	2.11016e-07	4.50147e-11			1.90756e-07	7.12494e-11	1.55944e-07	3.38039e-11			2.3206e-07	4.81276e-11	4.06097e-07	7.08075e-11			9.17274e-08	7.08075e-11	4.7569e-07	4.81276e-11
1.88207e-07	4.73718e-11	2.55032e-07	3.03102e-11			2.12262e-07	4.2032e-11	2.11294e-07	4.81212e-11			1.90774e-07	7.80067e-11	1.5619e-07	3.15248e-11			2.3226e-07	4.67012e-11	4.06361e-07	6.8901e-11			9.19914e-08	6.8901e-11	4.7589e-07	4.67012e-11
1.88526e-07	4.11234e-11	2.55326e-07	2.92762e-11			2.1242e-07	3.9783e-11	2.11527e-07	4.54885e-11			1.91346e-07	6.54946e-11	1.5643e-07	2.93598e-11			2.3258e-07	4.50661e-11	4.06634e-07	6.66989e-11			9.22644e-08	6.66989e-11	4.7621e-07	4.50661e-11
1.8875e-07	3.97909e-11	2.55589e-07	2.89506e-11			2.12724e-07	3.36774e-11	2.11714e-07	4.90878e-11			1.9123e-07	7.68714e-11	1.56683e-07	2.66102e-11			2.32913e-07	4.00498e-11	4.069e-07	6.46871e-11			9.25304e-08	6.46871e-11	4.76543e-07	4.00498e-11
1.8906e-07	3.42389e-11	2.55877e-07	2.79251e-11			2.13062e-07	4.14059e-11	2.11811e-07	5.47827e-11			1.91464e-07	7.59458e-11	1.56922e-07	2.47873e-11			2.33381e-07	5.06619e-11	4.07104e-07	6.61539e-11			9.27344e-08	6.61539e-11	4.77011e-07	5.06619e-11
1.89086e-07	4.26977e-11	2.56189e-07	2.6458e-11			2.13076e-07	4.15768e-11	2.1204e-07	5.79763e-11			1.91465e-07	8.32508e-11	1.57067e-07	2.9246e-11			2.33732e-07	4.26996e-11	4.07282e-07	6.90107e-11			9.29124e-08	6.90107e-11	4.77362e-07	4.26996e-11
1.89425e-07	3.56224e-11	2.56137e-07	3.37397e-11			2.13227e-07	3.75503e-11	2.12213e-07	5.81794e-11			1.9189e-07	7.58576e-11	1.57217e-07	3.34067e-11			2.33953e-07	5.07754e-11	4.07523e-07	6.83994e-11			9.31534e-08	6.83994e-11	4.77583e-07	5.07754e-11
1.89699e-07	3.16425e-11	2.56469e-07	3.17973e-11			2.13601e-07	4.20304e-11	2.1241e-07	5.4881e-11			1.92158e-07	7.39099e-11	1.57474e-07	3.03368e-11			2.34298e-07	4.6572e-11	4.07746e-07	6.87721e-11			9.33764e-08	6.87721e-11	4.77928e-07	4.6572e-11
1.89572e-07	4.76138e-11	2.56866e-07	2.82592e-11			2.13743e-07	4.4398e-11	2.12769e-07	5.26055e-11			1.9241e-07	7.25222e-11	1.57689e-07	3.01991e-11			2.34684e-07	4.64617e-11	4.07936e-07	7.10257e-11			9.35664e-08	7.10257e-11	4.78314e-07	4.64617e-11
1.90128e-07	2.98704e-11	2.56945e-07	3.24102e-11			2.1385e-07	3.96903e-11	2.12781e-07	5.11017e-11			1.9343e-07	4.44732e-11	1.57963e-07	2.57292e-11			2.34971e-07	4.61025e-11	4.08271e-07	6.5331e-11			9.39014e-08	6.5331e-11	4.78601e-07	4.61025e-11
1.90244e-07	3.39205e-11	2.57335e-07	2.90634e-11			2.14125e-07	3.28867e-11	2.12983e-07	5.553e-11			1.93645e-07	4.43424e-11	1.58116e-07	2.96281e-11			2.35279e-07	4.74144e-11	4.08506e-07	6.5104e-11			9.41364e-08	6.5104e-11	4.78909e-07	4.74144e-11
1.90377e-07	3.71035e-11	2.57631e-07	2.78205e-11			2.14203e-07	3.33939e-11	2.13352e-07	5.39228e-11			1.94033e-07	3.80891e-11	1.58248e-07	3.49591e-11			2.35724e-07	4.43022e-11	4.08587e-07	7.31833e-11			9.42174e-08	7.31833e-11	4.79354e-07	4.43022e-11
1.90696e-07	3.0973e-11	2.57993e-07	2.5171e-11			2.14418e-07	4.82888e-11	2.13544e-07	3.79838e-11			1.94362e-07	3.40127e-11	1.58625e-07	2.3968e-11			2.36147e-07	4.24669e-11	4.08898e-07	6.88053e-11			9.45284e-08	6.88053e-11	4.79777e-07	4.24669e-11
1.90706e-07	4.02933e-11	2.58227e-07	2.55654e-11			2.14594e-07	5.21385e-11	2.13689e-07	5.39916e-11			1.9441e-07	3.96924e-11	1.58754e-07	2.95386e-11			2.36234e-07	4.85389e-11	4.08917e-07	8.03009e-11			9.45474e-08	8.03009e-11	4.79864e-07	4.85389e-11
1.9088e-07	4.11995e-11	2.58674e-07	2.08736e-11			2.14916e-07	4.20637e-11	2.13851e-07	6.25435e-11			1.94958e-07	2.80491e-11	1.58963e-07	2.94053e-11			2.36693e-07	5.14704e-11	4.09346e-07	6.94705e-11			9.49764e-08	6.94705e-11	4.80323e-07	5.14704e-11
1.90977e-07	4.61311e-11	2.58629e-07	2.79679e-11			2.15107e-07	3.61015e-11	2.14044e-07	6.01663e-11			1.95173e-07	2.79323e-11	1.59161e-07	3.03544e-11			2.37026e-07	5.29918e-11	4.09567e-07	6.99888e-11			9.51974e-08	6.99888e-11	4.80656e-07	5.29918e-11
1.91307e-07	3.95517e-11	2.58766e-07	3.05651e-11			2.15276e-07	4.07248e-11	2.14434e-07	5.04408e-11			1.95274e-07	3.1638e-11	1.59378e-07	2.9973e-11			2.37419e-07	5.38107e-11	4.09851e-07	6.71454e-11			9.54814e-08	6.71454e-11	4.81049e-07	5.38107e-11
1.91559e-07	3.68808e-11	2.59093e-07	2.87306e-11			2.15466e-07	3.85604e-11	2.14445e-07	5.59921e-11			1.95174e-07	4.24493e-11	1.59627e-07	2.75103e-11			2.37881e-07	6.04571e-11	4.10022e-07	7.03606e-11			9.56524e-08	7.03606e-11	4.81511e-07	6.04571e-11
1.91703e-07	3.94739e-11	2.59281e-07	3.02459e-11			2.15708e-07	3.87159e-11	2.14647e-07	5.73934e-11			1.95696e-07	3.16773e-11	1.59778e-07	3.15629e-11			2.38074e-07	5.28475e-11	4.10334e-07	6.58614e-11			9.59644e-08	6.58614e-11	4.81704e-07	5.28475e-11
1.91924e-07	3.80905e-11	2.5965e-07	2.74017e-11			2.15814e-07	4.0101e-11	2.14922e-07	5.13881e-11			1.95466e-07	4.70081e-11	1.60017e-07	2.97545e-11			2.38426e-07	5.45652e-11	4.10435e-07	7.2873e-11			9.60654e-08	7.2873e-11	4.82056e-07	5.45652e-11
1.92109e-07	3.8657e-11	2.60118e-07	2.21761e-11			2.15956e-07	4.61846e-11	2.1487e-07	6.29054e-11			1.95744e-07	4.47166e-11	1.60226e-07	2.9966e-11			2.3876e-07	5.15657e-11	4.1072e-07	6.99698e-11			9.63504e-08	6.99698e-11	4.8239e-07	5.15657e-11
1.92224e-07	4.26808e-11	2.60169e-07	2.68315e-11			2.16322e-07	4.6662e-11	2.15236e-07	5.74264e-11			1.96111e-07	3.91889e-11	1.60434e-07	2.99224e-11			2.39234e-07	5.20428e-11	4.10976e-07	6.85372e-11			9.66064e-08	6.85372e-11	4.82864e-07	5.20428e-11
1.92506e-07	3.84733e-11	2.60405e-07	2.71942e-11			2.16495e-07	4.3191e-11	2.15354e-07	5.987e-11			1.96276e-07	4.07915e-11	1.60587e-07	3.38218e-11			2.39448e-07	5.47973e-11	4.11124e-07	7.30462e-11			9.67544e-08	7.30462e-11	4.83078e-07	5.47973e-11
1.92513e-07	4.79479e-11	2.60361e-07	3.42806e-11			2.16742e-07	4.16726e-11	2.15607e-07	6.63861e-11			1.96378e-07	4.45958e-11	1.60835e-07	3.14333e-11			2.39766e-07	5.52051e-11	4.11365e-07	7.25128e-11			9.69954e-08	7.25128e-11	4.83396e-07	5.52051e-11
1.92643e-07	5.12397e-11	2.60617e-07	3.41345e-11			2.16915e-07	4.39787e-11	2.15841e-07	5.56074e-11			1.96671e-07	4.17696e-11	1.61003e-07	3.4319e-11			2.4017e-07	5.50405e-11	4.11692e-07	6.72104e-11			9.73224e-08	6.72104e-11	4.838e-07	5.50405e-11
1.92853e-07	5.05782e-11	2.60883e-07	3.37864e-11			2.17151e-07	4.12439e-11	2.16007e-07	6.09969e-11			1.9675e-07	4.63811e-11	1.61191e-07	3.59443e-11			2.40438e-07	6.00965e-11	4.11855e-07	7.08323e-11			9.74854e-08	7.08323e-11	4.84068e-07	6.00965e-11
1.93107e-07	4.75352e-11	2.61005e-07	3.67436e-11			2.17436e-07	4.32333e-11	2.16284e-07	6.50975e-11			1.96616e-07	5.82342e-11	1.61429e-07	3.39422e-11			2.4088e-07	5.91407e-11	4.12138e-07	6.79429e-11			9.77684e-08	6.79429e-11	4.8451e-07	5.91407e-11
1.93459e-07	3.99186e-11	2.6152e-07	3.04053e-11			2.17516e-07	4.4956e-11	2.1645e-07	5.11321e-11			1.97322e-07	4.10845e-11	1.61666e-07	3.22604e-11			2.4112e-07	5.71632e-11	4.12252e-07	7.43534e-11			9.78824e-08	7.43534e-11	4.8475e-07	5.71632e-11
1.93606e-07	4.23294e-11	2.61384e-07	3.97132e-11			2.17693e-07	4.447e-11	2.16536e-07	4.46667e-11			1.9732e-07	4.8517e-11	1.61898e-07	3.09444e-11			2.41439e-07	5.53187e-11	4.12441e-07	7.65998e-11			9.80714e-08	7.65998e-11	4.85069e-07	5.53187e-11
1.93876e-07	3.87373e-11	2.62582e-07	1.69373e-11			2.17786e-07	4.93504e-11	2.16784e-07	5.03871e-11			1.97946e-07	3.4151e-11	1.62025e-07	3.65321e-11			2.41868e-07	6.30872e-11	4.12783e-07	7.05028e-11			9.84134e-08	7.05028e-11	4.85498e-07	6.30872e-11
1.9399e-07	4.28972e-11	2.62103e-07	3.44638e-11			2.18079e-07	3.42335e-11	2.17037e-07	4.80922e-11			1.97375e-07	6.12943e-11	1.62274e-07	3.40468e-11			2.42209e-07	5.88377e-11	4.12869e-07	7.83624e-11			9.84994e-08	7.83624e-11	4.85839e-07	5.88377e-11
1.94141e-07	4.51041e-11	2.62363e-07	3.42519e-11			2.18316e-07	4.33999e-11	2.17304e-07	4.48254e-11			1.97831e-07	5.28465e-11	1.62491e-07	3.37149e-11			2.42482e-07	5.79996e-11	4.13137e-07	7.63164e-11			9.87674e-08	7.63164e-11	4.86112e-07	5.79996e-11
1.94508e-07	3.66641e-11	2.62827e-07	2.91207e-11			2.18342e-07	3.81393e-11	2.17323e-07	5.11432e-11			1.98114e-07	5.03601e-11	1.62656e-07	3.68714e-11			2.4275e-07	6.39336e-11	4.13394e-07	7.4819e-11			9.90244e-08	7.4819e-11	4.8638e-07	6.39336e-11
1.94475e-07	4.79102e-11	2.63085e-07	2.88188e-11			2.18616e-07	4.28025e-11	2.17693e-07	4.36309e-11			1.98496e-07	4.43003e-11	1.62952e-07	3.09143e-11			2.43161e-07	6.54251e-11	4.13589e-07	7.6783e-11			9.92194e-08	7.6783e-11	4.86791e-07	6.54251e-11
1.94578e-07	5.25283e-11	2.62951e-07	3.80468e-11			2.18679e-07	3.50436e-11	2.17785e-07	4.99752e-11			1.98555e-07	4.95793e-11	1.63135e-07	3.28392e-11			2.43592e-07	7.2129e-11	4.13818e-07	7.69111e-11			9.94484e-08	7.69111e-11	4.87222e-07	7.2129e-11
1.9481e-07	5.08032e-11	2.63447e-07	3.21623e-11			2.19072e-07	4.57646e-11	2.18063e-07	4.95877e-11			1.98553e-07	5.70053e-11	1.6337e-07	3.13324e-11			2.43877e-07	6.27931e-11	4.13996e-07	7.97456e-11			9.96264e-08	7.97456e-11	4.87507e-07	6.27931e-11
1.95001e-07	5.10662e-11	2.63987e-07	2.52254e-11			2.19143e-07	4.25354e-11	2.18145e-07	4.15905e-11			1.99087e-07	4.58453e-11	1.63584e-07	3.1215e-11			2.44255e-07	6.42662e-11	4.14298e-07	7.57982e-11			9.99284e-08	7.57982e-11	4.87885e-07	6.42662e-11
1.95359e-07	4.31282e-11	2.63825e-07	3.51141e-11			2.19451e-07	4.35007e-11	2.18395e-07	4.75588e-11			1.99298e-07	4.58598e-11	1.63774e-07	3.26708e-11			2.44513e-07	6.30408e-11	4.14611e-07	7.12893e-11			1.00241e-07	7.12893e-11	4.88143e-07	6.30408e-11
1.95553e-07	4.30978e-11	2.63925e-07	3.8645e-11			2.19732e-07	4.28033e-11	2.18557e-07	4.26116e-11			1.99287e-07	5.34355e-11	1.63957e-07	3.43085e-11			2.44833e-07	6.03551e-11	4.14757e-07	7.58947e-11			1.00387e-07	7.58947e-11	4.88463e-07	6.03551e-11
1.95624e-07	4.92903e-11	2.64488e-07	3.11281e-11			2.19818e-07	4.01852e-11	2.1863e-07	5.2439e-11			1.99555e-07	5.14766e-11	1.64132e-07	3.67778e-11			2.45046e-07	5.95868e-11	4.15071e-07	7.13647e-11			1.00701e-07	7.13647e-11	4.88676e-07	5.95868e-11
1.95951e-07	4.28843e-11	2.64604e-07	3.4353e-11			2.20005e-07	4.79062e-11	2.18947e-07	2.94061e-11			1.99958e-07	4.48492e-11	1.64367e-07	3.51822e-11			2.45437e-07	7.30429e-11	4.15294e-07	7.17515e-11			1.00924e-07	7.17515e-11	4.89067e-07	7.30429e-11
1.96246e-07	3.80523e-11	2.64941e-07	3.2277e-11			2.20361e-07	4.70225e-11	2.19101e-07	5.04284e-11			1.99916e-07	5.36427e-11	1.64488e-07	4.12556e-11			2.45877e-07	7.13713e-11	4.15507e-07	7.27178e-11			1.01137e-07	7.27178e-11	4.89507e-07	7.13713e-11
1.96338e-07	4.32214e-11	2.64985e-07	3.7262e-11			2.2035e-07	5.40322e-11	2.19349e-07	3.89088e-11			2.00012e-07	5.76709e-11	1.64758e-07	3.74046e-11			2.46177e-07	6.04258e-11	4.15747e-07	7.21848e-11			1.01377e-07	7.21848e-11	4.89807e-07	6.04258e-11
1.96645e-07	3.7783e-11	2.65543e-07	2.97792e-11			2.20618e-07	4.63111e-11	2.19608e-07	3.67486e-11			2.00226e-07	5.74537e-11	1.64964e-07	3.77697e-11			2.46603e-07	6.34863e-11	4.16001e-07	7.09402e-11			1.01631e-07	7.09402e-11	4.90233e-07	6.34863e-11
1.96508e-07	5.42614e-11	2.65578e-07	3.49421e-11			2.20828e-07	4.12919e-11	2.19811e-07	4.01918e-11			2.00789e-07	4.52529e-11	1.65147e-07	3.96467e-11			2.46879e-07	6.30755e-11	4.16123e-07	7.67537e-11			1.01753e-07	7.67537e-11	4.90509e-07	6.30755e-11
1.96973e-07	4.08385e-11	2.65799e-07	3.56478e-11			2.21011e-07	3.33371e-11	2.19942e-07	5.10476e-11			2.00815e-07	5.1724e-11	1.65399e-07	3.67037e-11			2.47189e-07	7.21767e-11	4.16446e-07	7.17667e-11			1.02076e-07	7.17667e-11	4.90819e-07	7.21767e-11
1.97262e-07	3.62777e-11	2.66098e-07	3.45056e-11			2.21131e-07	2.25661e-11	2.20205e-07	4.5112e-11			2.00919e-07	5.54383e-11	1.65546e-07	4.10439e-11			2.47548e-07	7.87786e-11	4.16702e-07	7.03619e-11			1.02332e-07	7.03619e-11	4.91178e-07	7.87786e-11
1.97312e-07	4.35665e-11	2.66351e-07	3.4434e-11			2.2139e-07	1.84442e-11	2.20295e-07	4.18754e-11			2.01191e-07	5.33465e-11	1.65862e-07	3.40862e-11			2.47895e-07	7.07297e-11	4.16955e-07	6.90897e-11			1.02585e-07	6.90897e-11	4.91525e-07	7.07297e-11
1.97445e-07	4.67035e-11	2.66562e-07	3.52382e-11			2.21716e-07	1.33701e-11	2.20563e-07	4.25515e-11			2.01312e-07	5.63519e-11	1.66077e-07	3.39127e-11			2.48213e-07	7.14142e-11	4.17096e-07	7.39462e-11			1.02726e-07	7.39462e-11	4.91843e-07	7.14142e-11
1.9764e-07	4.68278e-11	2.66833e-07	3.47826e-11			2.21771e-07	1.52356e-11	2.20541e-07	4.80609e-11			2.01528e-07	5.62236e-11	1.66263e-07	3.56571e-11			2.4852e-07	7.08127e-11	4.17364e-07	7.19486e-11			1.02994e-07	7.19486e-11	4.9215e-07	7.08127e-11
1.97698e-07	5.34738e-11	2.67208e-07	3.18069e-11			2.21989e-07	1.97361e-11	2.20877e-07	5.35238e-11			2.01548e-07	6.28832e-11	1.66471e-07	3.55574e-11			2.48868e-07	7.20477e-11	4.17583e-07	7.25804e-11			1.03213e-07	7.25804e-11	4.92498e-07	7.20477e-11
1.98137e-07	4.14736e-11	2.67165e-07	3.88416e-11			2.22266e-07	9.55188e-12	2.21112e-07	5.8895e-11			2.02025e-07	5.36733e-11	1.66636e-07	3.86772e-11			2.49252e-07	7.83367e-11	4.17877e-07	6.90615e-11			1.03507e-07	6.90615e-11	4.92882e-07	7.83367e-11
1.98128e-07	5.16907e-11	2.6756e-07	3.53748e-11			2.22398e-07	2.58494e-11	2.21267e-07	5.54353e-11			2.02257e-07	5.29529e-11	1.66849e-07	3.86123e-11			2.49675e-07	7.39896e-11	4.18051e-07	7.21458e-11			1.03681e-07	7.21458e-11	4.93305e-07	7.39896e-11
1.98399e-07	4.80571e-11	2.67831e-07	3.47411e-11			2.22555e-07	1.74792e-11	2.21444e-07	6.01201e-11			2.02144e-07	6.40714e-11	1.67041e-07	3.99243e-11			2.49938e-07	6.50523e-11	4.18311e-07	7.05251e-11			1.03941e-07	7.05251e-11	4.93568e-07	6.50523e-11
1.9876e-07	3.99074e-11	2.68168e-07	3.26942e-11			2.22853e-07	2.10763e-11	2.21711e-07	4.69624e-11			2.0258e-07	5.63133e-11	1.67301e-07	3.67485e-11			2.50281e-07	7.26153e-11	4.18382e-07	7.92435e-11			1.04012e-07	7.92435e-11	4.93911e-07	7.26153e-11
1.98851e-07	4.51861e-11	2.68364e-07	3.40204e-11			2.23044e-07	1.71672e-11	2.22012e-07	6.34554e-11			2.03104e-07	4.54699e-11	1.67569e-07	3.29863e-11			2.5062e-07	6.62367e-11	4.18601e-07	7.98387e-11			1.04231e-07	7.98387e-11	4.9425e-07	6.62367e-11
1.99226e-07	3.63233e-11	2.68599e-07	3.44001e-11			2.23169e-07	1.78283e-11	2.22171e-07	5.71634e-11			2.02834e-07	6.21964e-11	1.67774e-07	3.34681e-11			2.5109e-07	7.32221e-11	4.18794e-07	8.18898e-11			1.04424e-07	8.18898e-11	4.9472e-07	7.32221e-11
1.99174e-07	4.84475e-11	2.68575e-07	4.09957e-11			2.23361e-07	1.22253e-11	2.22345e-07	5.03765e-11			2.03105e-07	6.01347e-11	1.67964e-07	3.46398e-11			2.51185e-07	8.15263e-11	4.19036e-07	8.12515e-11			1.04666e-07	8.12515e-11	4.94815e-07	8.15263e-11
1.99576e-07	3.8344e-11	2.68817e-07	4.11937e-11			2.23463e-07	1.53646e-11	2.22457e-07	5.72525e-11			2.0353e-07	5.2744e-11	1.68193e-07	3.34848e-11			2.51583e-07	8.33934e-11	4.19339e-07	7.72619e-11			1.04969e-07	7.72619e-11	4.95213e-07	8.33934e-11
1.99487e-07	5.24798e-11	2.68856e-07	4.62744e-11			2.23825e-07	1.60921e-11	2.2284e-07	4.57894e-11			2.03501e-07	6.11025e-11	1.68404e-07	3.35795e-11			2.51851e-07	7.77576e-11	4.195e-07	8.10776e-11			1.0513e-07	8.10776e-11	4.95481e-07	7.77576e-11
1.99863e-07	4.36026e-11	2.69537e-07	3.5819e-11			2.23884e-07	2.05744e-11	2.22893e-07	5.17351e-11			2.03813e-07	5.74751e-11	1.68573e-07	3.64243e-11			2.5216e-07	8.46082e-11	4.19729e-07	8.11711e-11			1.05359e-07	8.11711e-11	4.9579e-07	8.46082e-11
2.00095e-07	4.18663e-11	2.69953e-07	3.18433e-11			2.24183e-07	1.87478e-11	2.23184e-07	4.86388e-11			2.03929e-07	6.07723e-11	1.68857e-07	3.16048e-11			2.52577e-07	7.90223e-11	4.19945e-07	8.19234e-11			1.05575e-07	8.19234e-11	4.96207e-07	7.90223e-11
2.00023e-07	5.49718e-11	2.69892e-07	3.93154e-11			2.24467e-07	1.8044e-11	2.23375e-07	5.08238e-11			2.04067e-07	6.3329e-11	1.69084e-07	3.02907e-11			2.52914e-07	8.01117e-11	4.20194e-07	8.09206e-11			1.05824e-07	8.09206e-11	4.96544e-07	8.01117e-11
2.00611e-07	3.56232e-11	2.70066e-07	4.11777e-11			2.24564e-07	1.67192e-11	2.23595e-07	6.64199e-11			2.04169e-07	6.7142e-11	1.69303e-07	2.98536e-11			2.53352e-07	7.80682e-11	4.20351e-07	8.48748e-11			1.05981e-07	8.48748e-11	4.96982e-07	7.80682e-11
2.00579e-07	4.69794e-11	2.70158e-07	4.49842e-11			2.24663e-07	1.09639e-11	2.23633e-07	4.72945e-11			2.04524e-07	6.21779e-11	1.6954e-07	2.81721e-11			2.53795e-07	7.94577e-11	4.2073e-07	7.67105e-11			1.06361e-07	7.67105e-11	4.97425e-07	7.94577e-11
2.00774e-07	4.70864e-11	2.7059e-07	4.05145e-11			2.25028e-07	1.3357e-11	2.238e-07	5.352e-11			2.04423e-07	7.28943e-11	1.69692e-07	3.21241e-11			2.54007e-07	7.02761e-11	4.20852e-07	8.27016e-11			1.06483e-07	8.27016e-11	4.97637e-07	7.02761e-11
2.00985e-07	4.63286e-11	2.70589e-07	4.65516e-11			2.25269e-07	2.13313e-11	2.24066e-07	6.13333e-11			2.04755e-07	6.86958e-11	1.69928e-07	3.05039e-11			2.543e-07	8.21096e-11	4.21097e-07	8.18164e-11			1.06728e-07	8.18164e-11	4.9793e-07	8.21096e-11
2.0128e-07	4.15219e-11	2.70653e-07	5.10404e-11			2.25409e-07	1.21945e-11	2.24249e-07	6.41278e-11			2.05241e-07	5.91992e-11	1.70055e-07	3.58919e-11			2.54498e-07	8.31922e-11	4.21253e-07	8.59177e-11			1.06884e-07	8.59177e-11	4.98128e-07	8.31922e-11
2.0159e-07	3.59103e-11	2.71365e-07	3.99513e-11			2.25567e-07	1.63485e-11	2.24511e-07	6.37444e-11			2.05277e-07	6.52911e-11	1.70279e-07	3.50706e-11			2.55032e-07	7.75835e-11	4.21493e-07	8.53857e-11			1.07124e-07	8.53857e-11	4.98662e-07	7.75835e-11
2.01607e-07	4.45984e-11	2.71427e-07	4.44825e-11			2.25843e-07	2.38641e-11	2.24648e-07	5.63707e-11			2.0553e-07	6.38798e-11	1.70454e-07	3.75236e-11			2.55316e-07	8.15997e-11	4.21782e-07	8.21815e-11			1.07413e-07	8.21815e-11	4.98946e-07	8.15997e-11
2.01851e-07	4.2309e-11	2.72035e-07	3.57767e-11			2.25838e-07	1.668e-11	2.24718e-07	6.60583e-11			2.05807e-07	6.14322e-11	1.70729e-07	3.33122e-11			2.55618e-07	8.10834e-11	4.22042e-07	8.0543e-11			1.07673e-07	8.0543e-11	4.99248e-07	8.10834e-11
2.02073e-07	4.109e-11	2.72303e-07	3.53623e-11			2.26306e-07	2.75396e-11	2.25056e-07	6.47141e-11			2.05999e-07	6.21651e-11	1.70916e-07	3.49889e-11			2.55994e-07	8.16224e-11	4.22311e-07	7.8406e-11			1.07942e-07	7.8406e-11	4.99624e-07	8.16224e-11
2.02284e-07	4.03603e-11	2.72081e-07	4.67371e-11			2.26391e-07	1.71244e-11	2.25202e-07	6.84139e-11			2.06254e-07	6.06507e-11	1.71156e-07	3.309e-11			2.56413e-07	8.38245e-11	4.22618e-07	7.42623e-11			1.08249e-07	7.42623e-11	5.00043e-07	8.38245e-11
2.02186e-07	5.49529e-11	2.72587e-07	4.05992e-11			2.26403e-07	2.03119e-11	2.25342e-07	5.75771e-11			2.06211e-07	6.94853e-11	1.71308e-07	3.70912e-11			2.5665e-07	8.87919e-11	4.22739e-07	8.02444e-11			1.0837e-07	8.02444e-11	5.0028e-07	8.87919e-11
2.02669e-07	4.05907e-11	2.73009e-07	3.64883e-11			2.26818e-07	1.92764e-11	2.25536e-07	7.46959e-11			2.06075e-07	8.15539e-11	1.71546e-07	3.50968e-11			2.56969e-07	8.37881e-11	4.23029e-07	7.70337e-11			1.0866e-07	7.70337e-11	5.00599e-07	8.37881e-11
2.02836e-07	4.21216e-11	2.7285e-07	4.61973e-11			2.26913e-07	2.28853e-11	2.2576e-07	6.54098e-11			2.06852e-07	6.17876e-11	1.71729e-07	3.70219e-11			2.57353e-07	8.17155e-11	4.23241e-07	7.80456e-11			1.08872e-07	7.80456e-11	5.00983e-07	8.17155e-11
2.02981e-07	4.46918e-11	2.73474e-07	3.72156e-11			2.27129e-07	1.60603e-11	2.26035e-07	6.31826e-11			2.06578e-07	7.86364e-11	1.71962e-07	3.55621e-11			2.57685e-07	8.1533e-11	4.23484e-07	7.72476e-11			1.09115e-07	7.72476e-11	5.01315e-07	8.1533e-11
2.03149e-07	4.60892e-11	2.73262e-07	4.83491e-11			2.27319e-07	1.42469e-11	2.26139e-07	6.572e-11			2.07165e-07	6.56267e-11	1.72191e-07	3.4459e-11			2.58052e-07	8.59379e-11	4.23732e-07	7.629e-11			1.09363e-07	7.629e-11	5.01682e-07	8.59379e-11
2.03264e-07	5.01104e-11	2.73612e-07	4.59854e-11			2.27491e-07	6.65983e-12	2.26572e-07	6.83738e-11			2.07008e-07	7.84234e-11	1.724e-07	3.46406e-11			2.58391e-07	8.30412e-11	4.23939e-07	7.759e-11			1.0957e-07	7.759e-11	5.02021e-07	8.30412e-11
2.03554e-07	4.55247e-11	2.73902e-07	4.50262e-11			2.27711e-07	1.76057e-11	2.26568e-07	7.0029e-11			2.07489e-07	6.90751e-11	1.72572e-07	3.69834e-11			2.58731e-07	8.34108e-11	4.24213e-07	7.52181e-11			1.09844e-07	7.52181e-11	5.02361e-07	8.34108e-11
2.03809e-07	4.26424e-11	2.74305e-07	4.12341e-11			2.27951e-07	1.70678e-11	2.2664e-07	7.52795e-11			2.0776e-07	6.68865e-11	1.72802e-07	3.57982e-11			2.59124e-07	8.38295e-11	4.24591e-07	6.72248e-11			1.10222e-07	6.72248e-11	5.02754e-07	8.38295e-11
2.04123e-07	3.6659e-11	2.74654e-07	3.88738e-11			2.28077e-07	2.67591e-11	2.26923e-07	6.77177e-11			2.07884e-07	6.98993e-11	1.7301e-07	3.60186e-11			2.59267e-07	8.77182e-11	4.24682e-07	7.47965e-11			1.10313e-07	7.47965e-11	5.02897e-07	8.77182e-11
2.04149e-07	4.51503e-11	2.74741e-07	4.28063e-11			2.2838e-07	1.63423e-11	2.27138e-07	6.79052e-11			2.0807e-07	7.08113e-11	1.73246e-07	3.44782e-11			2.59719e-07	8.11667e-11	4.24907e-07	7.51163e-11			1.10538e-07	7.51163e-11	5.03349e-07	8.11667e-11
2.0432e-07	4.64026e-11	2.74921e-07	4.45031e-11			2.28502e-07	2.27937e-11	2.27478e-07	5.43358e-11			2.08456e-07	6.4748e-11	1.7347e-07	3.36353e-11			2.60047e-07	8.46679e-11	4.25157e-07	7.39679e-11			1.10788e-07	7.39679e-11	5.03677e-07	8.46679e-11
2.0443e-07	5.07454e-11	2.75209e-07	4.36161e-11			2.28709e-07	2.21909e-11	2.27527e-07	7.32258e-11			2.08565e-07	6.83351e-11	1.73617e-07	3.79448e-11			2.60497e-07	9.18327e-11	4.25391e-07	7.38296e-11			1.11022e-07	7.38296e-11	5.04127e-07	9.18327e-11
2.04809e-07	4.17063e-11	2.75443e-07	4.40077e-11			2.29086e-07	2.04736e-11	2.27784e-07	6.26906e-11			2.08559e-07	7.58874e-11	1.73851e-07	3.64542e-11			2.60788e-07	8.32224e-11	4.25621e-07	7.38271e-11			1.11252e-07	7.38271e-11	5.04418e-07	8.32224e-11
2.04831e-07	5.01481e-11	2.75889e-07	3.93121e-11			2.29026e-07	1.8894e-11	2.27812e-07	7.36078e-11			2.08506e-07	8.50834e-11	1.74056e-07	3.66563e-11			2.61054e-07	9.01611e-11	4.25867e-07	7.29759e-11			1.11498e-07	7.29759e-11	5.04684e-07	9.01611e-11
2.05095e-07	4.68673e-11	2.76062e-07	4.10635e-11			2.29242e-07	1.99741e-11	2.28183e-07	6.40335e-11			2.09184e-07	6.87598e-11	1.74256e-07	3.74162e-11			2.61351e-07	9.5855e-11	4.26115e-07	7.20543e-11			1.11746e-07	7.20543e-11	5.04981e-07	9.5855e-11
2.05168e-07	5.29969e-11	2.76283e-07	4.17819e-11			2.29305e-07	1.93282e-11	2.28391e-07	6.33925e-11			2.09467e-07	6.62878e-11	1.74505e-07	3.4938e-11			2.61694e-07	9.58476e-11	4.26384e-07	6.98994e-11			1.12015e-07	6.98994e-11	5.05324e-07	9.58476e-11
2.05429e-07	4.98319e-11	2.76816e-07	3.4995e-11			2.29647e-07	1.85266e-11	2.28394e-07	6.53713e-11			2.09348e-07	7.77444e-11	1.74624e-07	4.11421e-11			2.62077e-07	6.35062e-11	4.2662e-07	6.96105e-11			1.12251e-07	6.96105e-11	5.05707e-07	6.35062e-11
2.05614e-07	5.04562e-11	2.77102e-07	3.41678e-11			2.30018e-07	2.3176e-11	2.28659e-07	6.95426e-11			2.09457e-07	8.13253e-11	1.74962e-07	3.27711e-11			2.62527e-07	3.12112e-11	4.26843e-07	7.00103e-11			1.12474e-07	7.00103e-11	5.06157e-07	3.12112e-11
2.0578e-07	5.19539e-11	2.76876e-07	4.55892e-11			2.3002e-07	2.07834e-11	2.28933e-07	7.20394e-11			2.0991e-07	7.29591e-11	1.75122e-07	3.58966e-11			2.62724e-07	3.63241e-11	4.27023e-07	7.27108e-11			1.12654e-07	7.27108e-11	5.06354e-07	3.63241e-11
2.05972e-07	5.21839e-11	2.77355e-07	3.99821e-11			2.30321e-07	1.94732e-11	2.2906e-07	7.22404e-11			2.09991e-07	7.73616e-11	1.75345e-07	3.5191e-11			2.63108e-07	3.65765e-11	4.27202e-07	7.55815e-11			1.12833e-07	7.55815e-11	5.06738e-07	3.65765e-11
2.06176e-07	5.16448e-11	2.77134e-07	5.13263e-11			2.30485e-07	3.12474e-11	2.29171e-07	6.78934e-11			2.10435e-07	6.92781e-11	1.75472e-07	4.07926e-11			2.6354e-07	3.65544e-11	4.27559e-07	6.86728e-11			1.1319e-07	6.86728e-11	5.0717e-07	3.65544e-11
2.06465e-07	4.70958e-11	2.77497e-07	4.86369e-11			2.307e-07	2.31032e-11	2.29485e-07	6.80357e-11			2.10398e-07	7.79059e-11	1.7572e-07	3.83761e-11			2.63801e-07	3.47793e-11	4.27758e-07	7.03862e-11			1.13389e-07	7.03862e-11	5.07431e-07	3.47793e-11
2.06399e-07	6.00748e-11	2.78052e-07	4.13115e-11			2.30846e-07	2.36517e-11	2.29735e-07	7.3577e-11			2.10719e-07	7.4125e-11	1.75974e-07	3.56113e-11			2.64152e-07	3.26371e-11	4.2792e-07	7.40419e-11			1.13551e-07	7.40419e-11	5.07782e-07	3.26371e-11
2.06639e-07	5.79306e-11	2.78207e-07	4.36168e-11			2.31039e-07	2.0545e-11	2.29888e-07	7.36803e-11			2.1076e-07	8.00381e-11	1.76166e-07	3.69295e-11			2.64562e-07	3.77913e-11	4.28242e-07	6.909e-11			1.13873e-07	6.909e-11	5.08192e-07	3.77913e-11
2.0685e-07	5.72631e-11	2.7848e-07	4.29571e-11			2.31278e-07	2.88358e-11	2.29955e-07	7.34601e-11			2.11236e-07	7.07279e-11	1.76297e-07	4.23143e-11			2.64902e-07	3.83935e-11	4.28512e-07	6.6939e-11			1.14143e-07	6.6939e-11	5.08532e-07	3.83935e-11
2.07449e-07	3.73924e-11	2.78831e-07	4.055e-11			2.31556e-07	1.89628e-11	2.30299e-07	7.54145e-11			2.1098e-07	8.69719e-11	1.7655e-07	3.92836e-11			2.65196e-07	4.42012e-11	4.28637e-07	7.26309e-11			1.14268e-07	7.26309e-11	5.08826e-07	4.42012e-11
2.07655e-07	3.69569e-11	2.78938e-07	4.40154e-11			2.31647e-07	2.94758e-11	2.30475e-07	8.12464e-11			2.11552e-07	7.44763e-11	1.76842e-07	3.39751e-11			2.65587e-07	4.15062e-11	4.28912e-07	7.0247e-11			1.14543e-07	7.0247e-11	5.09217e-07	4.15062e-11
2.0777e-07	4.08031e-11	2.79164e-07	4.45735e-11			2.31934e-07	2.56957e-11	2.3069e-07	6.67599e-11			2.11792e-07	7.34603e-11	1.76935e-07	4.18275e-11			2.65967e-07	4.93611e-11	4.29149e-07	6.98991e-11			1.1478e-07	6.98991e-11	5.09597e-07	4.93611e-11
2.08032e-07	3.75854e-11	2.7945e-07	4.37561e-11			2.32181e-07	2.57902e-11	2.30988e-07	7.37422e-11			2.11992e-07	7.38844e-11	1.7712e-07	4.36119e-11			2.66273e-07	5.01291e-11	4.29325e-07	7.27814e-11			1.14956e-07	7.27814e-11	5.09903e-07	5.01291e-11
2.08214e-07	3.83303e-11	2.79927e-07	3.82048e-11			2.32233e-07	2.8696e-11	2.31041e-07	6.54309e-11			2.12016e-07	8.02481e-11	1.7742e-07	3.77799e-11			2.66473e-07	4.29763e-11	4.29514e-07	7.50502e-11			1.15145e-07	7.50502e-11	5.10103e-07	4.29763e-11
2.08476e-07	3.50746e-11	2.79989e-07	4.27061e-11			2.32526e-07	2.61951e-11	2.31206e-07	6.86675e-11			2.12254e-07	7.93412e-11	1.77567e-07	4.18143e-11			2.66932e-07	4.0381e-11	4.29792e-07	7.24955e-11			1.15423e-07	7.24955e-11	5.10562e-07	4.0381e-11
2.08522e-07	4.25832e-11	2.80496e-07	3.6563e-11			2.32698e-07	3.1007e-11	2.31454e-07	6.55419e-11			2.12342e-07	8.36243e-11	1.77778e-07	4.18548e-11			2.67288e-07	4.0891e-11	4.30069e-07	6.99658e-11			1.157e-07	6.99658e-11	5.10918e-07	4.0891e-11
2.08845e-07	3.61444e-11	2.80427e-07	4.42485e-11			2.32899e-07	3.241e-11	2.31604e-07	7.93325e-11			2.12767e-07	7.62391e-11	1.77985e-07	4.21802e-11			2.6762e-07	4.60718e-11	4.30328e-07	6.84383e-11			1.15959e-07	6.84383e-11	5.1125e-07	4.60718e-11
2.09033e-07	3.6578e-11	2.80663e-07	4.45772e-11			2.33066e-07	3.78418e-11	2.31849e-07	7.29731e-11			2.12665e-07	8.7158e-11	1.78204e-07	4.17051e-11			2.67946e-07	4.24869e-11	4.30517e-07	7.06764e-11			1.16148e-07	7.06764e-11	5.11576e-07	4.24869e-11
2.09312e-07	3.24938e-11	2.81104e-07	3.98779e-11			2.33232e-07	3.82694e-11	2.32124e-07	7.51678e-11			2.1311e-07	7.88652e-11	1.78387e-07	4.36259e-11			2.68256e-07	5.14767e-11	4.30717e-07	7.23056e-11			1.16348e-07	7.23056e-11	5.11886e-07	5.14767e-11
2.09628e-07	2.6647e-11	2.81569e-07	3.4761e-11			2.33451e-07	3.18271e-11	2.3232e-07	7.20275e-11			2.13242e-07	8.1689e-11	1.78593e-07	4.3986e-11			2.68687e-07	4.80158e-11	4.3099e-07	6.99343e-11			1.16621e-07	6.99343e-11	5.12317e-07	4.80158e-11
2.09668e-07	3.43412e-11	2.81626e-07	3.93957e-11			2.33582e-07	2.04194e-11	2.3246e-07	7.21227e-11			2.13612e-07	7.61525e-11	1.78812e-07	4.35604e-11			2.68989e-07	4.40819e-11	4.31098e-07	7.66091e-11			1.16729e-07	7.66091e-11	5.12619e-07	4.40819e-11
2.09792e-07	3.8018e-11	2.81882e-07	3.92555e-11			2.33717e-07	4.47096e-11	2.32723e-07	6.74101e-11			2.13609e-07	8.3631e-11	1.79125e-07	3.65417e-11			2.69323e-07	4.84218e-11	4.31344e-07	7.57781e-11			1.16975e-07	7.57781e-11	5.12953e-07	4.84218e-11
2.1002e-07	3.64376e-11	2.81972e-07	4.31427e-11			2.34049e-07	2.83578e-11	2.32743e-07	7.64999e-11			2.13831e-07	8.32674e-11	1.79163e-07	4.80961e-11			2.69617e-07	4.70393e-11	4.31591e-07	7.48913e-11			1.17222e-07	7.48913e-11	5.13247e-07	4.70393e-11
2.10215e-07	3.63538e-11	2.8169e-07	5.59231e-11			2.34071e-07	3.43004e-11	2.33029e-07	7.74009e-11			2.14075e-07	8.21535e-11	1.79436e-07	4.40634e-11			2.69952e-07	4.301e-11	4.31863e-07	7.25828e-11			1.17494e-07	7.25828e-11	5.13582e-07	4.301e-11
2.1032e-07	4.08669e-11	2.82617e-07	3.96656e-11			2.34438e-07	3.5977e-11	2.33185e-07	7.50011e-11			2.14097e-07	8.87041e-11	1.79587e-07	4.80624e-11			2.70315e-07	4.98939e-11	4.32114e-07	7.15465e-11			1.17745e-07	7.15465e-11	5.13945e-07	4.98939e-11
2.10688e-07	3.24443e-11	2.82992e-07	3.6577e-11			2.34569e-07	3.94773e-11	2.33487e-07	6.89411e-11			2.14557e-07	7.99799e-11	1.79868e-07	4.35089e-11			2.7075e-07	4.86835e-11	4.32278e-07	7.50843e-11			1.17909e-07	7.50843e-11	5.1438e-07	4.86835e-11
2.10899e-07	3.17739e-11	2.83086e-07	4.03463e-11			2.34747e-07	3.30345e-11	2.33658e-07	6.69654e-11			2.14681e-07	8.30089e-11	1.80043e-07	4.56597e-11			2.71064e-07	4.86971e-11	4.32455e-07	7.79888e-11			1.18086e-07	7.79888e-11	5.14694e-07	4.86971e-11
2.10832e-07	4.48417e-11	2.83129e-07	4.53475e-11			2.35001e-07	2.88174e-11	2.33876e-07	7.91507e-11			2.14796e-07	8.63483e-11	1.80247e-07	4.61718e-11			2.71247e-07	5.14699e-11	4.32753e-07	7.42697e-11			1.18384e-07	7.42697e-11	5.14877e-07	5.14699e-11
2.11176e-07	3.73597e-11	2.83221e-07	4.91308e-11			2.35166e-07	3.14669e-11	2.33912e-07	6.95684e-11			2.1487e-07	9.1137e-11	1.80499e-07	4.34993e-11			2.71708e-07	4.78888e-11	4.32966e-07	7.52274e-11			1.18597e-07	7.52274e-11	5.15338e-07	4.78888e-11
2.11362e-07	3.79061e-11	2.83599e-07	4.60703e-11			2.35523e-07	3.59883e-11	2.34096e-07	7.83188e-11			2.15492e-07	7.69208e-11	1.80702e-07	4.41005e-11			2.71958e-07	4.61644e-11	4.33205e-07	7.48206e-11			1.18836e-07	7.48206e-11	5.15588e-07	4.61644e-11
2.11605e-07	3.56314e-11	2.83935e-07	4.39098e-11			2.35572e-07	3.34645e-11	2.34425e-07	7.64921e-11			2.15421e-07	8.65675e-11	1.80846e-07	4.86287e-11			2.72405e-07	5.18007e-11	4.33464e-07	7.32486e-11			1.19095e-07	7.32486e-11	5.16035e-07	5.18007e-11
2.11724e-07	3.94751e-11	2.83928e-07	5.01012e-11			2.35836e-07	3.60076e-11	2.34602e-07	7.4829e-11			2.15333e-07	9.69825e-11	1.81078e-07	4.72743e-11			2.72681e-07	4.22554e-11	4.33611e-07	7.7761e-11			1.19242e-07	7.7761e-11	5.16311e-07	4.22554e-11
2.11928e-07	3.90686e-11	2.84185e-07	4.99497e-11			2.36163e-07	2.98398e-11	2.34771e-07	8.02694e-11			2.1566e-07	9.3008e-11	1.81284e-07	4.76396e-11			2.73083e-07	5.49454e-11	4.33907e-07	7.41725e-11			1.19538e-07	7.41725e-11	5.16713e-07	5.49454e-11
2.12183e-07	3.62413e-11	2.84598e-07	4.60575e-11			2.36131e-07	3.14032e-11	2.34918e-07	7.82112e-11			2.1593e-07	9.09587e-11	1.81538e-07	4.45779e-11			2.73463e-07	6.11125e-11	4.34132e-07	7.44269e-11			1.19763e-07	7.44269e-11	5.17093e-07	6.11125e-11
2.12375e-07	3.65075e-11	2.85111e-07	3.97484e-11			2.36525e-07	4.10753e-11	2.35104e-07	7.31635e-11			2.16024e-07	9.5044e-11	1.81841e-07	3.85234e-11			2.73816e-07	5.64632e-11	4.34401e-07	7.23756e-11			1.20032e-07	7.23756e-11	5.17446e-07	5.64632e-11
2.12618e-07	3.39751e-11	2.85043e-07	4.72925e-11			2.36614e-07	3.68829e-11	2.35411e-07	7.90842e-11			2.16153e-07	9.7776e-11	1.81887e-07	4.95029e-11			2.74064e-07	5.46225e-11	4.3459e-07	7.4684e-11			1.20221e-07	7.4684e-11	5.17694e-07	5.46225e-11
2.12507e-07	4.92267e-11	2.85543e-07	4.13046e-11			2.36798e-07	3.83463e-11	2.35647e-07	7.87113e-11			2.16578e-07	9.03685e-11	1.82113e-07	4.86378e-11			2.74509e-07	5.0149e-11	4.34803e-07	7.56333e-11			1.20434e-07	7.56333e-11	5.18139e-07	5.0149e-11
2.13071e-07	3.10545e-11	2.85706e-07	4.3407e-11			2.37054e-07	3.82087e-11	2.35675e-07	7.39526e-11			2.16721e-07	9.2775e-11	1.82303e-07	5.00408e-11			2.74892e-07	5.2548e-11	4.35143e-07	6.96025e-11			1.20774e-07	6.96025e-11	5.18522e-07	5.2548e-11
2.13015e-07	4.36036e-11	2.85953e-07	4.34634e-11			2.37234e-07	2.96622e-11	2.35982e-07	7.94103e-11			2.18089e-07	5.26641e-11	1.82605e-07	4.3735e-11			2.75102e-07	4.75479e-11	4.35244e-07	7.66368e-11			1.20875e-07	7.66368e-11	5.18732e-07	4.75479e-11
2.13336e-07	3.74266e-11	2.86309e-07	4.09569e-11			2.37467e-07	3.20619e-11	2.36158e-07	7.43392e-11			2.18456e-07	4.72361e-11	1.82734e-07	4.92626e-11			2.75519e-07	5.18564e-11	4.35431e-07	7.89879e-11			1.21062e-07	7.89879e-11	5.19149e-07	5.18564e-11
2.13467e-07	4.0484e-11	2.86328e-07	4.64043e-11			2.37513e-07	3.60054e-11	2.36219e-07	7.51794e-11			2.18383e-07	5.69853e-11	1.82971e-07	4.76046e-11			2.75871e-07	5.24656e-11	4.35655e-07	7.93813e-11			1.21286e-07	7.93813e-11	5.19501e-07	5.24656e-11
2.13692e-07	3.91149e-11	2.86659e-07	4.44628e-11			2.37751e-07	3.20291e-11	2.36464e-07	8.6397e-11			2.18967e-07	4.40972e-11	1.83206e-07	4.60663e-11			2.76143e-07	4.98551e-11	4.35908e-07	7.80818e-11			1.21539e-07	7.80818e-11	5.19773e-07	4.98551e-11
2.13972e-07	3.50414e-11	2.87232e-07	3.67514e-11			2.37949e-07	3.44054e-11	2.36748e-07	7.84901e-11			2.19087e-07	4.72568e-11	1.83374e-07	4.89572e-11			2.76435e-07	5.53525e-11	4.3618e-07	7.58639e-11			1.21811e-07	7.58639e-11	5.20065e-07	5.53525e-11
2.14078e-07	3.9547e-11	2.87269e-07	4.18741e-11			2.38111e-07	3.55932e-11	2.36992e-07	8.65848e-11			2.19305e-07	4.7031e-11	1.83658e-07	4.3927e-11			2.76819e-07	5.75306e-11	4.36364e-07	7.84351e-11			1.21995e-07	7.84351e-11	5.20449e-07	5.75306e-11
2.14116e-07	4.73813e-11	2.87713e-07	3.72207e-11			2.38347e-07	3.68514e-11	2.3728e-07	8.51017e-11			2.19465e-07	4.88266e-11	1.83898e-07	4.19951e-11			2.77163e-07	5.32263e-11	4.36478e-07	8.47204e-11			1.22109e-07	8.47204e-11	5.20793e-07	5.32263e-11
2.14651e-07	3.06611e-11	2.87464e-07	4.92302e-11			2.38594e-07	3.40029e-11	2.37437e-07	7.53038e-11			2.19753e-07	4.61825e-11	1.84208e-07	3.54946e-11			2.77494e-07	5.24649e-11	4.36738e-07	8.31215e-11			1.22369e-07	8.31215e-11	5.21124e-07	5.24649e-11
2.14866e-07	2.97554e-11	2.87661e-07	5.05019e-11			2.38855e-07	2.90574e-11	2.37482e-07	7.6801e-11			2.19873e-07	4.9384e-11	1.84397e-07	3.69899e-11			2.7794e-07	5.62827e-11	4.36927e-07	8.53736e-11			1.22558e-07	8.53736e-11	5.2157e-07	5.62827e-11
2.15016e-07	3.19086e-11	2.87959e-07	4.92715e-11			2.38947e-07	3.31586e-11	2.37732e-07	8.97243e-11			2.20235e-07	4.40193e-11	1.84628e-07	3.57445e-11			2.78114e-07	5.47701e-11	4.37236e-07	8.10745e-11			1.22867e-07	8.10745e-11	5.21744e-07	5.47701e-11
2.15167e-07	3.41945e-11	2.88383e-07	4.50787e-11			2.39195e-07	3.12583e-11	2.37877e-07	9.25621e-11			2.20345e-07	4.75322e-11	1.84874e-07	3.3465e-11			2.78526e-07	5.99194e-11	4.37547e-07	7.66949e-11			1.23178e-07	7.66949e-11	5.22156e-07	5.99194e-11
2.15233e-07	4.06728e-11	2.8901e-07	3.60569e-11			2.39428e-07	3.89179e-11	2.38073e-07	9.69169e-11			2.21025e-07	3.12954e-11	1.85034e-07	3.68796e-11			2.78769e-07	6.46084e-11	4.37828e-07	7.3944e-11			1.23459e-07	7.3944e-11	5.22399e-07	6.46084e-11
2.1532e-07	4.60669e-11	2.88868e-07	4.54645e-11			2.39621e-07	4.08212e-11	2.38348e-07	8.21815e-11			2.20862e-07	4.42926e-11	1.85223e-07	3.81183e-11			2.79217e-07	6.01556e-11	4.38018e-07	7.6185e-11			1.23649e-07	7.6185e-11	5.22847e-07	6.01556e-11
2.15558e-07	4.40383e-11	2.89148e-07	4.47717e-11			2.39681e-07	4.20747e-11	2.38495e-07	9.24783e-11			2.21292e-07	3.67325e-11	1.85463e-07	3.62481e-11			2.79494e-07	6.06183e-11	4.38313e-07	7.25816e-11			1.23944e-07	7.25816e-11	5.23124e-07	6.06183e-11
2.16003e-07	3.16104e-11	2.89454e-07	4.33184e-11			2.39787e-07	3.39218e-11	2.38709e-07	8.16898e-11			2.21206e-07	4.69137e-11	1.85589e-07	4.19833e-11			2.79807e-07	5.86793e-11	4.38509e-07	7.44283e-11			1.2414e-07	7.44283e-11	5.23437e-07	5.86793e-11
2.16133e-07	3.48949e-11	2.89425e-07	5.00643e-11			2.40068e-07	3.34224e-11	2.38921e-07	9.47435e-11			2.21722e-07	3.63814e-11	1.85904e-07	3.51212e-11			2.80197e-07	6.48292e-11	4.38726e-07	7.51586e-11			1.24357e-07	7.51586e-11	5.23827e-07	6.48292e-11
2.16263e-07	3.81921e-11	2.89891e-07	4.4877e-11			2.40274e-07	4.02634e-11	2.39047e-07	9.26676e-11			2.21704e-07	4.43398e-11	1.86054e-07	3.92191e-11			2.80474e-07	6.66531e-11	4.38943e-07	7.59368e-11			1.24574e-07	7.59368e-11	5.24104e-07	6.66531e-11
2.16455e-07	3.84766e-11	2.89994e-07	4.84307e-11			2.40495e-07	3.37545e-11	2.39316e-07	9.97639e-11			2.22069e-07	3.9014e-11	1.86274e-07	3.84238e-11			2.80855e-07	6.52075e-11	4.39209e-07	7.39502e-11			1.2484e-07	7.39502e-11	5.24485e-07	6.52075e-11
2.16774e-07	3.24628e-11	2.90452e-07	4.3458e-11			2.40573e-07	3.25448e-11	2.39359e-07	8.8018e-11			2.22375e-07	3.57435e-11	1.86516e-07	3.64088e-11			2.81423e-07	7.10038e-11	4.39551e-07	6.79054e-11			1.25182e-07	6.79054e-11	5.25053e-07	7.10038e-11
2.16993e-07	3.13165e-11	2.90505e-07	4.80696e-11			2.40883e-07	3.30824e-11	2.39689e-07	9.44242e-11			2.22674e-07	3.25657e-11	1.86771e-07	3.35187e-11			2.81616e-07	6.47813e-11	4.39667e-07	7.41524e-11			1.25298e-07	7.41524e-11	5.25246e-07	6.47813e-11
2.17155e-07	3.30558e-11	2.91023e-07	4.16364e-11			2.41097e-07	3.04161e-11	2.39842e-07	1.00631e-10			2.23003e-07	2.84961e-11	1.87034e-07	3.01025e-11			2.82001e-07	6.48412e-11	4.3996e-07	7.07337e-11			1.25591e-07	7.07337e-11	5.25631e-07	6.48412e-11
2.1725e-07	3.78884e-11	2.90963e-07	4.91128e-11			2.4132e-07	3.18366e-11	2.40078e-07	9.98769e-11			2.227e-07	4.63755e-11	1.87133e-07	3.76527e-11			2.8224e-07	6.71618e-11	4.40163e-07	7.21813e-11			1.25794e-07	7.21813e-11	5.2587e-07	6.71618e-11
2.17453e-07	3.76136e-11	2.91187e-07	4.97495e-11			2.41657e-07	2.26639e-11	2.40329e-07	9.85739e-11			2.22931e-07	4.57006e-11	1.87331e-07	3.8527e-11			2.82695e-07	6.50105e-11	4.40321e-07	7.61657e-11			1.25952e-07	7.61657e-11	5.26325e-07	6.50105e-11
2.17595e-07	4.03207e-11	2.91667e-07	4.42478e-11			2.41857e-07	2.63496e-11	2.40344e-07	9.26511e-11			2.23178e-07	4.44526e-11	1.8757e-07	3.6741e-11			2.82969e-07	6.97527e-11	4.40666e-07	6.99358e-11			1.26297e-07	6.99358e-11	5.26599e-07	6.97527e-11
2.17885e-07	3.57127e-11	2.9168e-07	4.98171e-11			2.42114e-07	3.44022e-11	2.40678e-07	9.49961e-11			2.23201e-07	5.08948e-11	1.87801e-07	3.51952e-11			2.83338e-07	6.29559e-11	4.40925e-07	6.83758e-11			1.26556e-07	6.83758e-11	5.26968e-07	6.29559e-11
2.17998e-07	3.98694e-11	2.91908e-07	5.03702e-11			2.42128e-07	2.78041e-11	2.41029e-07	1.09524e-10			2.23819e-07	3.67769e-11	1.87972e-07	3.78604e-11			2.83592e-07	6.1057e-11	4.4099e-07	7.73647e-11			1.26621e-07	7.73647e-11	5.27222e-07	6.1057e-11
2.18215e-07	3.88442e-11	2.9259e-07	4.00345e-11			2.42182e-07	3.35114e-11	2.41148e-07	9.43455e-11			2.2371e-07	4.78931e-11	1.88199e-07	3.68793e-11			2.83947e-07	7.17514e-11	4.4131e-07	7.24872e-11			1.26941e-07	7.24872e-11	5.27577e-07	7.17514e-11
2.18313e-07	4.37796e-11	2.92609e-07	4.55704e-11			2.42524e-07	2.34468e-11	2.41312e-07	1.098e-10			2.24075e-07	4.25645e-11	1.88351e-07	4.0902e-11			2.84296e-07	6.92571e-11	4.41436e-07	7.81531e-11			1.27067e-07	7.81531e-11	5.27926e-07	6.92571e-11
2.18569e-07	4.06488e-11	2.92753e-07	4.81429e-11			2.42796e-07	1.84295e-11	2.41417e-07	1.01109e-10			2.24294e-07	4.23667e-11	1.886e-07	3.84082e-11			2.84809e-07	7.23509e-11	4.41661e-07	7.84383e-11			1.27292e-07	7.84383e-11	5.28439e-07	7.23509e-11
2.18809e-07	3.84845e-11	2.93063e-07	4.65855e-11			2.42925e-07	2.92804e-11	2.4177e-07	1.01416e-10			2.24635e-07	3.76841e-11	1.88828e-07	3.70501e-11			2.84955e-07	7.20472e-11	4.41955e-07	7.49849e-11			1.27586e-07	7.49849e-11	5.28585e-07	7.20472e-11
2.18772e-07	5.01141e-11	2.93359e-07	4.55123e-11			2.4309e-07	2.33408e-11	2.41927e-07	1.0582e-10			2.24798e-07	3.9391e-11	1.89046e-07	3.6627e-11			2.85295e-07	6.46315e-11	4.42206e-07	7.38716e-11			1.27837e-07	7.38716e-11	5.28925e-07	6.46315e-11
2.19213e-07	3.80457e-11	2.93516e-07	4.77719e-11			2.43446e-07	2.54881e-11	2.41906e-07	9.56509e-11			2.25102e-07	3.61796e-11	1.89243e-07	3.7609e-11			2.85608e-07	7.40589e-11	4.42377e-07	7.71405e-11			1.28008e-07	7.71405e-11	5.29238e-07	7.40589e-11
2.19445e-07	3.6303e-11	2.93424e-07	5.60135e-11			2.43536e-07	2.85429e-11	2.42215e-07	1.05085e-10			2.25568e-07	2.73837e-11	1.89401e-07	4.12249e-11			2.86061e-07	6.86306e-11	4.42586e-07	7.82367e-11			1.28217e-07	7.82367e-11	5.29691e-07	6.86306e-11
2.19651e-07	3.56529e-11	2.93966e-07	4.90202e-11			2.43777e-07	1.40721e-11	2.42514e-07	1.03379e-10			2.25474e-07	3.79776e-11	1.89612e-07	4.12823e-11			2.86421e-07	8.396e-11	4.42837e-07	7.71521e-11			1.28468e-07	7.71521e-11	5.30051e-07	8.396e-11
2.19804e-07	3.7844e-11	2.94172e-07	5.00823e-11			2.44067e-07	2.73606e-11	2.42688e-07	1.00222e-10			2.25651e-07	3.92009e-11	1.89856e-07	3.91106e-11			2.86711e-07	6.8975e-11	4.43049e-07	7.80933e-11			1.2868e-07	7.80933e-11	5.30341e-07	6.8975e-11
2.19909e-07	4.23746e-11	2.94767e-07	4.17852e-11			2.44076e-07	2.16565e-11	2.42975e-07	1.00427e-10			2.25747e-07	4.32329e-11	1.89963e-07	4.61229e-11			2.87149e-07	7.64015e-11	4.43259e-07	7.92646e-11			1.2889e-07	7.92646e-11	5.30779e-07	7.64015e-11
2.19933e-07	5.09321e-11	2.94553e-07	5.28391e-11			2.44356e-07	2.97149e-11	2.43103e-07	9.31286e-11			2.26152e-07	3.63499e-11	1.9036e-07	3.34885e-11			2.87584e-07	7.74499e-11	4.43514e-07	7.79559e-11			1.29145e-07	7.79559e-11	5.31214e-07	7.74499e-11
2.20251e-07	4.49462e-11	2.94751e-07	5.41262e-11			2.44488e-07	2.48314e-11	2.43351e-07	1.0325e-10			2.26249e-07	4.03521e-11	1.90461e-07	4.08846e-11			2.87827e-07	7.3737e-11	4.43682e-07	8.13496e-11			1.29313e-07	8.13496e-11	5.31457e-07	7.3737e-11
2.20413e-07	4.66756e-11	2.94906e-07	5.63982e-11			2.44821e-07	1.58059e-11	2.43502e-07	8.28486e-11			2.26501e-07	3.89324e-11	1.90728e-07	3.72117e-11			2.88024e-07	7.41286e-11	4.43967e-07	7.83557e-11			1.29598e-07	7.83557e-11	5.31654e-07	7.41286e-11
2.20601e-07	4.71017e-11	2.95403e-07	5.04867e-11			2.44974e-07	3.20348e-11	2.43603e-07	7.56392e-11			2.26726e-07	3.84747e-11	1.90866e-07	4.20995e-11			2.88475e-07	6.98609e-11	4.44183e-07	7.91296e-11			1.29814e-07	7.91296e-11	5.32105e-07	6.98609e-11
2.21037e-07	3.50599e-11	2.95549e-07	5.29977e-11			2.45194e-07	3.19907e-11	2.43876e-07	8.4848e-11			2.27002e-07	3.62554e-11	1.91129e-07	3.87278e-11			2.88854e-07	8.20777e-11	4.44408e-07	7.9437e-11			1.30039e-07	7.9437e-11	5.32484e-07	8.20777e-11
2.20895e-07	5.18066e-11	2.95858e-07	5.14844e-11			2.45254e-07	2.68442e-11	2.43981e-07	8.20014e-11			2.27119e-07	3.93997e-11	1.91419e-07	3.32186e-11			2.89035e-07	8.38627e-11	4.44712e-07	7.53902e-11			1.30343e-07	7.53902e-11	5.32665e-07	8.38627e-11
2.21294e-07	4.18349e-11	2.96053e-07	5.28289e-11			2.45504e-07	4.21984e-11	2.44164e-07	7.40429e-11			2.27613e-07	2.96034e-11	1.91591e-07	3.58968e-11			2.89536e-07	7.43171e-11	4.44981e-07	7.33357e-11			1.30612e-07	7.33357e-11	5.33166e-07	7.43171e-11
2.21521e-07	4.03577e-11	2.96084e-07	5.81139e-11			2.45671e-07	4.15182e-11	2.44443e-07	7.24484e-11			2.27433e-07	4.31803e-11	1.91811e-07	3.53685e-11			2.89936e-07	7.24684e-11	4.45272e-07	7.00291e-11			1.30903e-07	7.00291e-11	5.33566e-07	7.24684e-11
2.21632e-07	4.461e-11	2.96335e-07	5.80723e-11			2.45727e-07	3.07129e-11	2.44566e-07	7.94887e-11			2.28015e-07	3.0344e-11	1.92055e-07	3.3207e-11			2.90043e-07	7.38262e-11	4.45465e-07	7.20161e-11			1.31096e-07	7.20161e-11	5.33673e-07	7.38262e-11
2.21665e-07	5.24994e-11	2.96742e-07	5.43566e-11			2.46141e-07	3.99123e-11	2.44791e-07	8.50525e-11			2.28038e-07	3.69121e-11	1.92099e-07	4.43845e-11			2.90719e-07	8.17928e-11	4.45638e-07	7.51435e-11			1.31269e-07	7.51435e-11	5.34349e-07	8.17928e-11
2.22129e-07	3.93606e-11	2.97083e-07	5.20424e-11			2.46309e-07	3.68053e-11	2.45004e-07	8.25711e-11			2.28247e-07	3.6851e-11	1.92351e-07	4.16811e-11			2.909e-07	8.05112e-11	4.45886e-07	7.41696e-11			1.31517e-07	7.41696e-11	5.3453e-07	8.05112e-11
2.22268e-07	4.21979e-11	2.96847e-07	6.37166e-11			2.46432e-07	4.1726e-11	2.45211e-07	7.85941e-11			2.28431e-07	3.78105e-11	1.92601e-07	3.91536e-11			2.91284e-07	8.01734e-11	4.46207e-07	6.92125e-11			1.31838e-07	6.92125e-11	5.34914e-07	8.01734e-11
2.22257e-07	5.25066e-11	2.97802e-07	4.68228e-11			2.46782e-07	2.8922e-11	2.45386e-07	8.37261e-11			2.28714e-07	3.53244e-11	1.92826e-07	3.79991e-11			2.91443e-07	8.22613e-11	4.46509e-07	6.53608e-11			1.3214e-07	6.53608e-11	5.35073e-07	8.22613e-11
2.22725e-07	3.90819e-11	2.97658e-07	5.62819e-11			2.46951e-07	2.98602e-11	2.45652e-07	8.86514e-11			2.29086e-07	2.97778e-11	1.92997e-07	4.07013e-11			2.91941e-07	8.51513e-11	4.46681e-07	6.85326e-11			1.32312e-07	6.85326e-11	5.35571e-07	8.51513e-11
2.22974e-07	3.6511e-11	2.9805e-07	5.2892e-11			2.47098e-07	4.23379e-11	2.4583e-07	8.58772e-11			2.29085e-07	3.71781e-11	1.93226e-07	3.95422e-11			2.92314e-07	7.74149e-11	4.46915e-07	6.83546e-11			1.32546e-07	6.83546e-11	5.35944e-07	7.74149e-11
2.22938e-07	4.80049e-11	2.97904e-07	6.23155e-11			2.47309e-07	4.22939e-11	2.46089e-07	8.72789e-11			2.29335e-07	3.56622e-11	1.9362e-07	2.74338e-11			2.92601e-07	7.81468e-11	4.47184e-07	6.61971e-11			1.32815e-07	6.61971e-11	5.36231e-07	7.81468e-11
2.2324e-07	4.26581e-11	2.98193e-07	6.13793e-11			2.47343e-07	4.5081e-11	2.46049e-07	8.49174e-11			2.29714e-07	2.98842e-11	1.93954e-07	1.93459e-11			2.92801e-07	8.69361e-11	4.47523e-07	6.02545e-11			1.33154e-07	6.02545e-11	5.36431e-07	8.69361e-11
2.23458e-07	4.15371e-11	2.98388e-07	6.27202e-11			2.47695e-07	3.89304e-11	2.46365e-07	9.31256e-11			2.29613e-07	4.07398e-11	1.94072e-07	2.52684e-11			2.93281e-07	3.93561e-11	4.47685e-07	6.39859e-11			1.33316e-07	6.39859e-11	5.36911e-07	3.93561e-11
2.23433e-07	5.25244e-11	2.98532e-07	6.52838e-11			2.47868e-07	4.09975e-11	2.46485e-07	8.8671e-11			2.2998e-07	3.53607e-11	1.94324e-07	2.26166e-11			2.93659e-07	4.71714e-13	4.47978e-07	6.06224e-11			1.33609e-07	6.06224e-11	5.37289e-07	4.71714e-13
2.23787e-07	4.47945e-11	2.99016e-07	5.96758e-11			2.47956e-07	4.12079e-11	2.4673e-07	9.39336e-11			2.30154e-07	3.6642e-11	1.94771e-07	6.90219e-12			2.94143e-07	-2.61345e-12	4.48159e-07	6.32776e-11			1.3379e-07	6.32776e-11	5.37773e-07	-2.61345e-12
2.24061e-07	4.09866e-11	2.99646e-07	5.04422e-11			2.48173e-07	4.73011e-11	2.47035e-07	7.98425e-11			2.30469e-07	3.29289e-11	1.95013e-07	4.955e-12			2.94345e-07	2.60518e-12	4.4841e-07	6.21844e-11			1.34041e-07	6.21844e-11	5.37975e-07	2.60518e-12
2.24183e-07	4.44989e-11	2.99656e-07	5.62434e-11			2.48554e-07	3.94976e-11	2.4717e-07	9.2608e-11			2.30697e-07	3.23601e-11	1.95251e-07	3.18988e-12			2.94657e-07	-3.29156e-14	4.48712e-07	5.82817e-11			1.34343e-07	5.82817e-11	5.38287e-07	-3.29156e-14
2.24534e-07	3.68663e-11	2.99926e-07	5.57749e-11			2.48764e-07	3.83454e-11	2.47435e-07	9.15833e-11			2.3077e-07	3.71782e-11	1.95472e-07	2.57059e-12			2.94789e-07	9.17401e-13	4.489e-07	6.05334e-11			1.34531e-07	6.05334e-11	5.38419e-07	9.17401e-13
2.24738e-07	3.65016e-11	2.99977e-07	6.05673e-11			2.48775e-07	4.51637e-11	2.47632e-07	8.12009e-11			2.30942e-07	3.85562e-11	1.9564e-07	5.48565e-12			2.95275e-07	1.64896e-12	4.49094e-07	6.25252e-11			1.34725e-07	6.25252e-11	5.38905e-07	1.64896e-12
2.24885e-07	3.8959e-11	3.00253e-07	5.99475e-11			2.49089e-07	3.96992e-11	2.47686e-07	8.08865e-11			2.31327e-07	3.2542e-11	1.95871e-07	3.92545e-12			2.95623e-07	-3.39327e-12	4.49351e-07	6.10433e-11			1.34982e-07	6.10433e-11	5.39253e-07	-3.39327e-12
2.24893e-07	4.83317e-11	3.00648e-07	5.64725e-11			2.49177e-07	3.63996e-11	2.47928e-07	8.53473e-11			2.31722e-07	2.61752e-11	1.96055e-07	5.76748e-12			2.95978e-07	4.65273e-12	4.49521e-07	6.4347e-11			1.35152e-07	6.4347e-11	5.39608e-07	4.65273e-12
2.25227e-07	4.15522e-11	3.01045e-07	5.29624e-11			2.49496e-07	4.80701e-11	2.48216e-07	8.49402e-11			2.31961e-07	2.52539e-11	1.96266e-07	5.86157e-12			2.96395e-07	-5.32655e-12	4.49682e-07	6.81931e-11			1.35313e-07	6.81931e-11	5.40025e-07	-5.32655e-12
2.25396e-07	4.29518e-11	3.01147e-07	5.64121e-11			2.49669e-07	3.95422e-11	2.48294e-07	9.11073e-11			2.32106e-07	2.74171e-11	1.96487e-07	5.24448e-12			2.96759e-07	-2.11393e-12	4.50004e-07	6.3159e-11			1.35635e-07	6.3159e-11	5.40389e-07	-2.11393e-12
2.25687e-07	3.81104e-11	3.015e-07	5.39681e-11			2.49842e-07	3.98303e-11	2.4858e-07	9.55273e-11			2.32068e-07	3.60861e-11	1.96701e-07	5.06205e-12			2.9715e-07	1.30187e-12	4.50205e-07	6.47732e-11			1.35836e-07	6.47732e-11	5.4078e-07	1.30187e-12
2.25552e-07	5.45432e-11	3.01476e-07	6.05636e-11			2.50032e-07	4.47529e-11	2.48875e-07	8.33548e-11			2.32744e-07	1.99838e-11	1.96955e-07	1.98403e-12			2.9721e-07	-2.08572e-12	4.50414e-07	6.59037e-11			1.36045e-07	6.59037e-11	5.4084e-07	-2.08572e-12
2.25939e-07	4.5089e-11	3.01891e-07	5.66188e-11			2.50078e-07	4.19365e-11	2.4883e-07	1.03672e-10			2.32711e-07	2.84609e-11	1.97068e-07	8.61651e-12			2.97702e-07	-2.97867e-12	4.50779e-07	5.8615e-11			1.3641e-07	5.8615e-11	5.41332e-07	-2.97867e-12
2.26179e-07	4.29787e-11	3.02217e-07	5.48114e-11			2.5049e-07	4.27995e-11	2.49151e-07	8.92074e-11			2.32863e-07	3.05501e-11	1.97331e-07	5.1805e-12			2.98047e-07	-3.88855e-12	4.50965e-07	6.09898e-11			1.36596e-07	6.09898e-11	5.41677e-07	-3.88855e-12
2.26206e-07	5.14132e-11	3.02396e-07	5.6413e-11			2.50705e-07	3.54043e-11	2.49336e-07	1.03999e-10			2.33223e-07	2.52394e-11	1.97446e-07	1.16154e-11			2.98444e-07	-3.25136e-12	4.51281e-07	5.64111e-11			1.36912e-07	5.64111e-11	5.42074e-07	-3.25136e-12
2.26619e-07	4.05322e-11	3.02523e-07	5.93904e-11			2.5089e-07	4.09939e-11	2.49579e-07	9.24795e-11			2.33145e-07	3.53172e-11	1.97762e-07	4.71446e-12			2.98733e-07	-1.10693e-12	4.51482e-07	5.78997e-11			1.37113e-07	5.78997e-11	5.42363e-07	-1.10693e-12
2.26607e-07	5.08255e-11	3.02731e-07	6.04031e-11			2.51023e-07	3.77887e-11	2.49579e-07	1.04069e-10			2.33415e-07	3.32867e-11	1.97958e-07	5.77252e-12			2.99135e-07	2.63889e-12	4.51692e-07	5.90726e-11			1.37323e-07	5.90726e-11	5.42765e-07	2.63889e-12
2.26809e-07	5.05724e-11	3.02814e-07	6.44413e-11			2.51171e-07	4.37305e-11	2.50036e-07	8.95868e-11			2.33864e-07	2.50471e-11	1.98132e-07	8.2474e-12			2.99492e-07	6.60116e-12	4.5185e-07	6.30324e-11			1.37481e-07	6.30324e-11	5.43122e-07	6.60116e-12
2.2723e-07	3.95171e-11	3.03244e-07	6.01272e-11			2.51525e-07	4.95474e-11	2.50247e-07	8.91106e-11			2.34012e-07	2.72569e-11	1.9837e-07	6.25205e-12			2.99716e-07	1.16079e-12	4.5205e-07	6.46653e-11			1.37681e-07	6.46653e-11	5.43346e-07	1.16079e-12
2.2741e-07	4.0321e-11	3.0313e-07	6.8767e-11			2.5177e-07	4.45815e-11	2.50365e-07	9.88469e-11			2.34014e-07	3.44038e-11	1.98616e-07	3.96127e-12			3.00101e-07	4.36478e-13	4.52335e-07	6.16869e-11			1.37966e-07	6.16869e-11	5.43731e-07	4.36478e-13
2.27495e-07	4.59077e-11	3.03441e-07	6.7304e-11			2.51873e-07	4.2402e-11	2.50479e-07	9.2306e-11			2.34589e-07	2.1798e-11	1.988e-07	5.83282e-12			3.00438e-07	-5.06699e-12	4.52593e-07	6.021e-11			1.38224e-07	6.021e-11	5.44068e-07	-5.06699e-12
2.27749e-07	4.30656e-11	3.03638e-07	6.86035e-11			2.52105e-07	3.82534e-11	2.50761e-07	9.36462e-11			2.34815e-07	2.12954e-11	1.99039e-07	4.02392e-12			3.00798e-07	-5.47081e-12	4.52724e-07	6.55746e-11			1.38355e-07	6.55746e-11	5.44428e-07	-5.47081e-12
2.28043e-07	3.79993e-11	3.04039e-07	6.50142e-11			2.52248e-07	3.89002e-11	2.50903e-07	9.04863e-11			2.35133e-07	1.76076e-11	1.99171e-07	9.33126e-12			3.0108e-07	-5.83767e-12	4.53006e-07	6.27964e-11			1.38637e-07	6.27964e-11	5.4471e-07	-5.83767e-12
2.28102e-07	4.49242e-11	3.04268e-07	6.55222e-11			2.52288e-07	3.15275e-11	2.51049e-07	9.40961e-11			2.35296e-07	1.93046e-11	1.99446e-07	4.82347e-12			3.01639e-07	4.69621e-12	4.53199e-07	6.47874e-11			1.3883e-07	6.47874e-11	5.45269e-07	4.69621e-12
2.28139e-07	5.28283e-11	3.04418e-07	6.78195e-11			2.52487e-07	3.05331e-11	2.51356e-07	9.74899e-11			2.35443e-07	2.13928e-11	1.9954e-07	1.27125e-11			3.01852e-07	-3.00764e-12	4.53372e-07	6.78839e-11			1.39003e-07	6.78839e-11	5.45482e-07	-3.00764e-12
2.28286e-07	5.52565e-11	3.04591e-07	6.9687e-11			2.52821e-07	2.51567e-11	2.51598e-07	9.69939e-11			2.35513e-07	2.63149e-11	1.99799e-07	9.55691e-12			3.02165e-07	-9.22201e-13	4.53728e-07	6.10713e-11			1.39359e-07	6.10713e-11	5.45795e-07	-9.22201e-13
2.28511e-07	5.38622e-11	3.04968e-07	6.66352e-11			2.53002e-07	1.78845e-11	2.51698e-07	8.89883e-11			2.35933e-07	1.91134e-11	2.00051e-07	6.92149e-12			3.02556e-07	1.43939e-12	4.53844e-07	6.73289e-11			1.39475e-07	6.73289e-11	5.46186e-07	1.43939e-12
2.28831e-07	4.75642e-11	3.05837e-07	5.17997e-11			2.53115e-07	2.39481e-11	2.51992e-07	9.50109e-11			2.3632e-07	1.30278e-11	2.00234e-07	8.80181e-12			3.02764e-07	8.12538e-13	4.54096e-07	6.61357e-11			1.39727e-07	6.61357e-11	5.46394e-07	8.12538e-13
2.28965e-07	5.07161e-11	3.05523e-07	6.53537e-11			2.53335e-07	1.32719e-11	2.52087e-07	1.02503e-10			2.36298e-07	2.10973e-11	2.00559e-07	9.3639e-13			3.03302e-07	1.04014e-12	4.54254e-07	7.00466e-11			1.39885e-07	7.00466e-11	5.46932e-07	1.04014e-12
2.28966e-07	6.04179e-11	3.055e-07	7.17939e-11			2.53633e-07	1.49931e-11	2.52175e-07	9.16884e-11			2.36741e-07	1.29711e-11	2.00628e-07	1.04899e-11			3.03519e-07	5.44133e-12	4.54533e-07	6.7392e-11			1.40164e-07	6.7392e-11	5.47149e-07	5.44133e-12
2.29736e-07	3.20472e-11	3.05987e-07	6.61368e-11			2.53881e-07	1.36228e-11	2.52489e-07	1.04268e-10			2.37009e-07	1.10117e-11	2.00891e-07	7.0785e-12			3.03889e-07	3.43035e-13	4.54739e-07	6.87172e-11			1.4037e-07	6.87172e-11	5.47519e-07	3.43035e-13
2.29691e-07	4.40153e-11	3.06452e-07	6.09899e-11			2.54171e-07	2.25973e-11	2.52806e-07	1.03768e-10			2.37046e-07	1.70436e-11	2.01102e-07	7.12244e-12			3.04328e-07	4.95047e-12	4.55041e-07	6.4814e-11			1.40672e-07	6.4814e-11	5.47958e-07	4.95047e-12
2.29733e-07	5.16703e-11	3.06515e-07	6.55126e-11			2.54301e-07	1.76625e-11	2.52954e-07	9.95229e-11			2.37369e-07	1.32099e-11	2.01279e-07	9.46319e-12			3.04437e-07	-1.89402e-12	4.55195e-07	6.90273e-11			1.40826e-07	6.90273e-11	5.48067e-07	-1.89402e-12
2.30006e-07	4.79643e-11	3.07052e-07	5.86117e-11			2.54519e-07	1.50419e-11	2.53196e-07	9.57672e-11			2.37312e-07	2.25556e-11	2.01412e-07	1.47214e-11			3.04935e-07	-3.90577e-12	4.55508e-07	6.4534e-11			1.41139e-07	6.4534e-11	5.48565e-07	-3.90577e-12
2.30145e-07	5.05456e-11	3.06853e-07	6.94146e-11			2.54705e-07	1.17127e-11	2.53441e-07	9.98869e-11			2.37816e-07	1.23906e-11	2.01644e-07	1.33975e-11			3.05202e-07	1.20953e-12	4.55563e-07	7.40921e-11			1.41194e-07	7.40921e-11	5.48832e-07	1.20953e-12
2.30395e-07	4.79136e-11	3.07068e-07	7.02743e-11			2.54976e-07	2.28803e-11	2.53436e-07	9.92789e-11			2.38011e-07	1.29591e-11	2.01995e-07	3.80086e-12			3.05509e-07	-3.61945e-12	4.5591e-07	6.77352e-11			1.41541e-07	6.77352e-11	5.49139e-07	-3.61945e-12
2.30493e-07	5.28279e-11	3.07554e-07	6.44997e-11			2.54981e-07	1.97673e-11	2.53606e-07	1.06015e-10			2.38017e-07	1.99968e-11	2.02151e-07	7.55211e-12			3.06012e-07	1.78522e-12	4.56108e-07	6.94525e-11			1.41739e-07	6.94525e-11	5.49642e-07	1.78522e-12
2.30829e-07	4.59889e-11	3.07636e-07	6.85629e-11			2.55101e-07	8.99233e-12	2.53941e-07	1.19484e-10			2.38197e-07	2.10627e-11	2.02324e-07	1.01526e-11			3.06256e-07	-4.11592e-12	4.5635e-07	6.88455e-11			1.41981e-07	6.88455e-11	5.49886e-07	-4.11592e-12
2.30913e-07	5.15449e-11	3.08096e-07	6.35289e-11			2.55289e-07	1.74096e-11	2.54132e-07	1.06756e-10			2.3873e-07	9.92011e-12	2.02547e-07	9.40699e-12			3.0671e-07	3.68659e-12	4.56619e-07	6.6755e-11			1.4225e-07	6.6755e-11	5.5034e-07	3.68659e-12
2.31195e-07	4.73701e-11	3.08418e-07	6.1781e-11			2.55336e-07	1.54993e-11	2.54245e-07	1.11371e-10			2.392e-07	9.80606e-13	2.02782e-07	7.8475e-12			3.06999e-07	2.32954e-12	4.5681e-07	6.88962e-11			1.42441e-07	6.88962e-11	5.50629e-07	2.32954e-12
2.31469e-07	4.35817e-11	3.08578e-07	6.39872e-11			2.55673e-07	7.57765e-12	2.54528e-07	1.16337e-10			2.39015e-07	1.47257e-11	2.03088e-07	1.27062e-12			3.07374e-07	-5.76739e-12	4.57027e-07	6.95896e-11			1.42658e-07	6.95896e-11	5.51004e-07	-5.76739e-12
2.31273e-07	6.27993e-11	3.08632e-07	6.85876e-11			2.56003e-07	8.39449e-12	2.54837e-07	1.12218e-10			2.39169e-07	1.66053e-11	2.0324e-07	5.2803e-12			3.07621e-07	-3.32112e-13	4.57344e-07	6.48765e-11			1.42975e-07	6.48765e-11	5.51251e-07	-3.32112e-13
2.31682e-07	5.23386e-11	3.09265e-07	5.94061e-11			2.56165e-07	1.43493e-11	2.5477e-07	1.15012e-10			2.39463e-07	1.37472e-11	2.03454e-07	5.14533e-12			3.07912e-07	-2.57398e-12	4.57454e-07	7.14915e-11			1.43085e-07	7.14915e-11	5.51542e-07	-2.57398e-12
2.31872e-07	5.26549e-11	3.09359e-07	6.31799e-11			2.56278e-07	1.27628e-11	2.54969e-07	1.25617e-10			2.39803e-07	9.27607e-12	2.03563e-07	1.19968e-11			3.08231e-07	-4.94294e-12	4.57794e-07	6.54635e-11			1.43425e-07	6.54635e-11	5.51861e-07	-4.94294e-12
2.31971e-07	5.74996e-11	3.09894e-07	5.63589e-11			2.56408e-07	2.0418e-11	2.55194e-07	1.11634e-10			2.39742e-07	1.87433e-11	2.03835e-07	7.9576e-12			3.08637e-07	4.0784e-12	4.58004e-07	6.66048e-11			1.43635e-07	6.66048e-11	5.52267e-07	4.0784e-12
2.3211e-07	6.03032e-11	3.0959e-07	6.96765e-11			2.56663e-07	1.97302e-11	2.55365e-07	1.16082e-10			2.39903e-07	2.0542e-11	2.04093e-07	4.93471e-12			3.08995e-07	-4.89178e-13	4.5805e-07	7.65908e-11			1.43681e-07	7.65908e-11	5.52625e-07	-4.89178e-13
2.32514e-07	4.99392e-11	3.0994e-07	6.71578e-11			2.56984e-07	1.33671e-11	2.55639e-07	1.18097e-10			2.40027e-07	2.33921e-11	2.04295e-07	5.58151e-12			3.09339e-07	9.53018e-14	4.58385e-07	7.08803e-11			1.44016e-07	7.08803e-11	5.52969e-07	9.53018e-14
2.32688e-07	5.10458e-11	3.10194e-07	6.71084e-11			2.57022e-07	2.57401e-11	2.55891e-07	1.15991e-10			2.40505e-07	1.41669e-11	2.04524e-07	4.09263e-12			3.09945e-07	1.06338e-12	4.58598e-07	7.18924e-11			1.44229e-07	7.18924e-11	5.53575e-07	1.06338e-12
2.32811e-07	5.46613e-11	3.10372e-07	6.88528e-11			2.57348e-07	2.97641e-11	2.5599e-07	1.17407e-10			2.40178e-07	3.28637e-11	2.0473e-07	4.4871e-12			3.10005e-07	4.11229e-12	4.58816e-07	7.25378e-11			1.44447e-07	7.25378e-11	5.53635e-07	4.11229e-12
2.32917e-07	5.91748e-11	3.10356e-07	7.52408e-11			2.57533e-07	1.66836e-11	2.56394e-07	1.16656e-10			2.40374e-07	3.34207e-11	2.04949e-07	4.01479e-12			3.10298e-07	-9.03765e-12	4.5909e-07	7.01981e-11			1.44721e-07	7.01981e-11	5.53928e-07	-9.03765e-12
2.33321e-07	4.89705e-11	3.10742e-07	7.19906e-11			2.57586e-07	1.38797e-11	2.56516e-07	1.23186e-10			2.40888e-07	2.29112e-11	2.05176e-07	3.02463e-12			3.10722e-07	-1.5297e-12	4.59363e-07	6.7856e-11			1.44994e-07	6.7856e-11	5.54352e-07	-1.5297e-12
2.33417e-07	5.39783e-11	3.11256e-07	6.55363e-11			2.5791e-07	1.93543e-11	2.56497e-07	1.18248e-10			2.4102e-07	2.55411e-11	2.05246e-07	1.24475e-11			3.11106e-07	4.74333e-14	4.59483e-07	7.38584e-11			1.45114e-07	7.38584e-11	5.54736e-07	4.74333e-14
2.33785e-07	4.54724e-11	3.11389e-07	6.83574e-11			2.58064e-07	1.30534e-11	2.56886e-07	1.1399e-10			2.4146e-07	1.75993e-11	2.05561e-07	5.31883e-12			3.11506e-07	3.64141e-12	4.59682e-07	7.55635e-11			1.45313e-07	7.55635e-11	5.55136e-07	3.64141e-12
2.34029e-07	4.29482e-11	3.11279e-07	7.70417e-11			2.58276e-07	1.85656e-11	2.57184e-07	1.10719e-10			2.41783e-07	1.37753e-11	2.05818e-07	2.32056e-12			3.11751e-07	-1.60303e-12	4.59998e-07	7.09381e-11			1.45629e-07	7.09381e-11	5.55381e-07	-1.60303e-12
2.33961e-07	5.60953e-11	3.11774e-07	7.11602e-11			2.58426e-07	2.38369e-11	2.57199e-07	1.19195e-10			2.42207e-07	6.39443e-12	2.0602e-07	2.96383e-12			3.12061e-07	-4.64264e-12	4.60193e-07	7.28107e-11			1.45824e-07	7.28107e-11	5.55691e-07	-4.64264e-12
2.3444e-07	4.21582e-11	3.1208e-07	6.98058e-11			2.58653e-07	2.66613e-11	2.57481e-07	1.12238e-10			2.41998e-07	2.09955e-11	2.06222e-07	3.59147e-12			3.12531e-07	-3.85918e-13	4.60409e-07	7.3606e-11			1.4604e-07	7.3606e-11	5.56161e-07	-3.85918e-13
2.34525e-07	4.76661e-11	3.12274e-07	7.1089e-11			2.58961e-07	2.63425e-11	2.57714e-07	1.22243e-10			2.42198e-07	2.12812e-11	2.06437e-07	3.39297e-12			3.12827e-07	-2.22442e-12	4.60668e-07	7.20381e-11			1.46299e-07	7.20381e-11	5.56457e-07	-2.22442e-12
2.3464e-07	5.17083e-11	3.12726e-07	6.62276e-11			2.59135e-07	1.08458e-11	2.57851e-07	1.21224e-10			2.42456e-07	1.9653e-11	2.06603e-07	6.46121e-12			3.12998e-07	1.71765e-12	4.60909e-07	7.14618e-11			1.4654e-07	7.14618e-11	5.56628e-07	1.71765e-12
2.3474e-07	5.63304e-11	3.12664e-07	7.37565e-11			2.5929e-07	2.33942e-11	2.57958e-07	1.17608e-10			2.42559e-07	2.34199e-11	2.06898e-07	9.32716e-13			3.13544e-07	-1.01921e-11	4.61159e-07	7.04069e-11			1.4679e-07	7.04069e-11	5.57174e-07	-1.01921e-11
2.34898e-07	5.82246e-11	3.13131e-07	6.85369e-11			2.59405e-07	1.48111e-11	2.58063e-07	1.2005e-10			2.4279e-07	2.27713e-11	2.06988e-07	8.78409e-12			3.14001e-07	2.59314e-13	4.61357e-07	7.21623e-11			1.46988e-07	7.21623e-11	5.57631e-07	2.59314e-13
2.35202e-07	5.29652e-11	3.13345e-07	6.94487e-11			2.59653e-07	1.24929e-11	2.58513e-07	1.13998e-10			2.43034e-07	2.16327e-11	2.07184e-07	9.83105e-12			3.14305e-07	-5.04011e-12	4.61598e-07	7.16277e-11			1.47229e-07	7.16277e-11	5.57935e-07	-5.04011e-12
2.35482e-07	4.88454e-11	3.13505e-07	7.16161e-11			2.59898e-07	1.9425e-11	2.5864e-07	1.20081e-10			2.43351e-07	1.79932e-11	2.07352e-07	1.27482e-11			3.14526e-07	2.98319e-13	4.61785e-07	7.39355e-11			1.47416e-07	7.39355e-11	5.58156e-07	2.98319e-13
2.35633e-07	5.1122e-11	3.13569e-07	7.61058e-11			2.60008e-07	1.77669e-11	2.58793e-07	1.18827e-10			2.43662e-07	1.45425e-11	2.07629e-07	8.40247e-12			3.14922e-07	-5.28951e-13	4.62011e-07	7.41789e-11			1.47642e-07	7.41789e-11	5.58552e-07	-5.28951e-13
2.35577e-07	6.36362e-11	3.14104e-07	6.91277e-11			2.60382e-07	1.835e-11	2.58929e-07	1.24131e-10			2.43696e-07	2.05795e-11	2.07923e-07	2.95569e-12			3.15284e-07	3.46461e-12	4.62153e-07	7.89682e-11			1.47784e-07	7.89682e-11	5.58914e-07	3.46461e-12
2.35953e-07	5.47697e-11	3.14221e-07	7.23604e-11			2.60379e-07	9.63733e-12	2.59273e-07	1.26203e-10			2.43947e-07	1.92138e-11	2.08074e-07	6.69949e-12			3.15661e-07	4.77906e-12	4.62375e-07	7.94615e-11			1.48006e-07	7.94615e-11	5.59291e-07	4.77906e-12
2.36217e-07	5.12434e-11	3.14203e-07	7.88068e-11			2.60714e-07	8.10221e-12	2.59363e-07	1.2644e-10			2.44229e-07	1.6759e-11	2.08261e-07	8.31027e-12			3.16123e-07	-4.06339e-12	4.62677e-07	7.55306e-11			1.48308e-07	7.55306e-11	5.59753e-07	-4.06339e-12
2.36355e-07	5.41713e-11	3.14725e-07	7.23015e-11			2.60797e-07	1.16365e-11	2.59605e-07	1.03306e-10			2.44609e-07	1.09529e-11	2.08542e-07	3.75626e-12			3.16314e-07	3.86848e-12	4.62889e-07	7.6552e-11			1.4852e-07	7.6552e-11	5.59944e-07	3.86848e-12
2.36474e-07	5.8036e-11	3.14274e-07	8.91415e-11			2.61091e-07	6.37285e-12	2.59812e-07	1.21891e-10			2.4466e-07	1.65152e-11	2.08708e-07	6.77485e-12			3.16658e-07	9.87915e-12	4.63091e-07	7.80876e-11			1.48722e-07	7.80876e-11	5.60288e-07	9.87915e-12
2.36947e-07	4.43589e-11	3.14918e-07	7.95741e-11			2.61347e-07	1.47333e-11	2.59875e-07	1.0945e-10			2.44702e-07	2.22264e-11	2.08873e-07	9.91091e-12			3.16993e-07	-6.31045e-12	4.63377e-07	7.50472e-11			1.49008e-07	7.50472e-11	5.60623e-07	-6.31045e-12
2.36977e-07	5.26366e-11	3.15414e-07	7.36767e-11			2.61429e-07	2.09814e-11	2.60102e-07	1.16269e-10			2.45299e-07	8.89006e-12	2.09094e-07	9.28809e-12			3.17199e-07	-2.56158e-12	4.63561e-07	7.75417e-11			1.49192e-07	7.75417e-11	5.60829e-07	-2.56158e-12
2.37089e-07	5.6635e-11	3.15556e-07	7.62902e-11			2.61739e-07	1.5039e-11	2.60298e-07	1.06291e-10			2.45091e-07	2.34566e-11	2.0944e-07	3.67584e-13			3.17766e-07	2.63758e-12	4.63828e-07	7.55837e-11			1.49459e-07	7.55837e-11	5.61396e-07	2.63758e-12
2.37149e-07	6.34058e-11	3.15852e-07	7.52015e-11			2.61799e-07	1.08865e-11	2.60658e-07	9.67169e-11			2.456e-07	1.31596e-11	2.09482e-07	1.13669e-11			3.18053e-07	-4.37679e-12	4.64058e-07	7.56182e-11			1.49689e-07	7.56182e-11	5.61683e-07	-4.37679e-12
2.37367e-07	6.23591e-11	3.16003e-07	7.75995e-11			2.62123e-07	1.44571e-11	2.60737e-07	9.42961e-11			2.46157e-07	1.16839e-12	2.09737e-07	8.50133e-12			3.18432e-07	-3.11331e-12	4.64357e-07	7.1868e-11			1.49988e-07	7.1868e-11	5.62062e-07	-3.11331e-12
2.37603e-07	6.04251e-11	3.1604e-07	8.26085e-11			2.62191e-07	1.66443e-11	2.61098e-07	6.52274e-11			2.45981e-07	1.44933e-11	2.09942e-07	8.98703e-12			3.18642e-07	2.94657e-12	4.64624e-07	6.98694e-11			1.50255e-07	6.98694e-11	5.62272e-07	2.94657e-12
2.37775e-07	6.1646e-11	3.163e-07	8.23912e-11			2.62483e-07	1.36182e-11	2.61213e-07	6.93182e-11			2.46092e-07	1.79567e-11	2.10164e-07	8.27236e-12			3.19095e-07	-5.13483e-12	4.64858e-07	6.96457e-11			1.50489e-07	6.96457e-11	5.62725e-07	-5.13483e-12
2.38046e-07	5.80018e-11	3.16516e-07	8.32214e-11			2.6271e-07	2.83036e-11	2.61351e-07	7.38115e-11			2.46474e-07	1.20503e-11	2.10443e-07	3.82177e-12			3.19398e-07	-5.22172e-12	4.65107e-07	6.86264e-11			1.50738e-07	6.86264e-11	5.63028e-07	-5.22172e-12
2.3821e-07	5.96506e-11	3.16434e-07	9.12142e-11			2.62833e-07	1.19002e-11	2.61587e-07	6.92197e-11			2.468e-07	8.08547e-12	2.10658e-07	3.34094e-12			3.19714e-07	-1.63513e-12	4.65308e-07	7.0243e-11			1.50939e-07	7.0243e-11	5.63344e-07	-1.63513e-12
2.38463e-07	5.66454e-11	3.17061e-07	8.21649e-11			2.63057e-07	2.1383e-11	2.61763e-07	5.97146e-11			2.46836e-07	1.42087e-11	2.10825e-07	6.31685e-12			3.20108e-07	-3.1117e-12	4.65443e-07	7.54551e-11			1.51074e-07	7.54551e-11	5.63738e-07	-3.1117e-12
2.38588e-07	6.02212e-11	3.17327e-07	8.16801e-11			2.63372e-07	2.06407e-11	2.61905e-07	6.62377e-11			2.47268e-07	6.41609e-12	2.11023e-07	7.25003e-12			3.20271e-07	-9.27203e-12	4.65728e-07	7.24543e-11			1.51359e-07	7.24543e-11	5.63901e-07	-9.27203e-12
2.38718e-07	6.35211e-11	3.17661e-07	7.96569e-11			2.63417e-07	2.14761e-11	2.62137e-07	7.38931e-11			2.47378e-07	9.93262e-12	2.11192e-07	1.01359e-11			3.20719e-07	-6.47807e-12	4.65927e-07	7.41894e-11			1.51558e-07	7.41894e-11	5.64349e-07	-6.47807e-12
2.38987e-07	6.00032e-11	3.18063e-07	7.60393e-11			2.63683e-07	2.64876e-11	2.62362e-07	5.8494e-11			2.47465e-07	1.42489e-11	2.11419e-07	9.11346e-12			3.20933e-07	-4.57853e-12	4.66274e-07	6.78153e-11			1.51905e-07	6.78153e-11	5.64563e-07	-4.57853e-12
2.3926e-07	5.61982e-11	3.18305e-07	7.62707e-11			2.63872e-07	2.0598e-11	2.62484e-07	5.35373e-11			2.47735e-07	1.22357e-11	2.11678e-07	5.96297e-12			3.21556e-07	-8.9438e-12	4.66396e-07	7.37523e-11			1.52027e-07	7.37523e-11	5.65186e-07	-8.9438e-12
2.39305e-07	6.35115e-11	3.18333e-07	8.16225e-11			2.64149e-07	1.70928e-11	2.62885e-07	6.62561e-11			2.47952e-07	1.20646e-11	2.11974e-07	3.80569e-13			3.21657e-07	-3.68763e-12	4.66674e-07	7.11427e-11			1.52305e-07	7.11427e-11	5.65287e-07	-3.68763e-12
2.39659e-07	5.5734e-11	3.18711e-07	7.85631e-11			2.64302e-07	2.70897e-11	2.62916e-07	5.97162e-11			2.48183e-07	1.14206e-11	2.12052e-07	8.94624e-12			3.22117e-07	-6.44227e-12	4.67021e-07	6.47504e-11			1.52652e-07	6.47504e-11	5.65747e-07	-6.44227e-12
2.39799e-07	5.85799e-11	3.18902e-07	7.99769e-11			2.64357e-07	2.09312e-11	2.63224e-07	6.14288e-11			2.48434e-07	1.00255e-11	2.12356e-07	2.83063e-12			3.22424e-07	-1.08183e-12	4.67178e-07	6.87874e-11			1.52809e-07	6.87874e-11	5.66054e-07	-1.08183e-12
2.39903e-07	6.31679e-11	3.19377e-07	7.44761e-11			2.64613e-07	1.57005e-11	2.63363e-07	7.49631e-11			2.48778e-07	5.3059e-12	2.12508e-07	6.83676e-12			3.22683e-07	-6.42172e-12	4.67474e-07	6.52456e-11			1.53105e-07	6.52456e-11	5.66313e-07	-6.42172e-12
2.40165e-07	5.99716e-11	3.19332e-07	8.15761e-11			2.64916e-07	2.79738e-11	2.63553e-07	6.90841e-11			2.48498e-07	2.23661e-11	2.12766e-07	3.75299e-12			3.23035e-07	-3.493e-12	4.67614e-07	7.0083e-11			1.53245e-07	7.0083e-11	5.66665e-07	-3.493e-12
2.40401e-07	5.79963e-11	3.19564e-07	8.20534e-11			2.65115e-07	1.28993e-11	2.63786e-07	7.88015e-11			2.48895e-07	1.59281e-11	2.12962e-07	4.79849e-12			3.2352e-07	8.87946e-13	4.67846e-07	7.00228e-11			1.53477e-07	7.00228e-11	5.6715e-07	8.87946e-13
2.4055e-07	6.04145e-11	3.19718e-07	8.43567e-11			2.65162e-07	1.93821e-11	2.64071e-07	7.59606e-11			2.48967e-07	2.07943e-11	2.13112e-07	8.65414e-12			3.23864e-07	-4.8361e-12	4.67988e-07	7.48417e-11			1.53619e-07	7.48417e-11	5.67494e-07	-4.8361e-12
2.408e-07	5.75653e-11	3.2009e-07	8.14223e-11			2.65575e-07	1.14342e-11	2.64283e-07	7.21632e-11			2.49232e-07	1.89495e-11	2.13344e-07	7.28734e-12			3.24098e-07	-1.18963e-11	4.68225e-07	7.44594e-11			1.53856e-07	7.44594e-11	5.67728e-07	-1.18963e-11
2.40871e-07	6.38378e-11	3.20485e-07	7.7853e-11			2.6567e-07	1.3327e-11	2.64459e-07	6.78432e-11			2.4975e-07	8.1609e-12	2.13562e-07	6.88674e-12			3.24545e-07	-1.15986e-11	4.68389e-07	7.81097e-11			1.5402e-07	7.81097e-11	5.68175e-07	-1.15986e-11
2.41165e-07	5.9037e-11	3.20875e-07	7.45014e-11			2.65887e-07	1.76003e-11	2.64681e-07	7.49952e-11			2.49597e-07	2.08392e-11	2.13744e-07	8.87367e-12			3.25107e-07	-8.87249e-12	4.68691e-07	7.41635e-11			1.54322e-07	7.41635e-11	5.68737e-07	-8.87249e-12
2.41443e-07	5.49993e-11	3.21072e-07	7.57821e-11			2.66135e-07	2.57101e-11	2.64838e-07	8.02793e-11			2.49741e-07	2.31827e-11	2.13927e-07	1.07522e-11			3.25245e-07	-7.51092e-12	4.68829e-07	7.92117e-11			1.5446e-07	7.92117e-11	5.68875e-07	-7.51092e-12
2.41498e-07	6.20247e-11	3.21493e-07	7.16988e-11			2.66394e-07	1.02991e-11	2.6482e-07	7.01715e-11			2.50072e-07	1.90069e-11	2.14233e-07	4.21468e-12			3.25601e-07	-7.35308e-12	4.69222e-07	7.03581e-11			1.54853e-07	7.03581e-11	5.69231e-07	-7.35308e-12
2.41959e-07	4.89905e-11	3.21818e-07	6.99378e-11			2.66383e-07	1.93528e-11	2.65202e-07	8.52135e-11			2.50463e-07	1.27985e-11	2.14446e-07	4.18047e-12			3.26019e-07	8.34937e-13	4.69463e-07	6.98047e-11			1.55094e-07	6.98047e-11	5.69649e-07	8.34937e-13
2.42007e-07	5.62997e-11	3.21682e-07	7.9073e-11			2.66628e-07	1.16249e-11	2.65444e-07	7.32622e-11			2.50658e-07	1.32346e-11	2.14654e-07	4.42126e-12			3.26394e-07	8.65886e-13	4.69559e-07	7.7116e-11			1.5519e-07	7.7116e-11	5.70024e-07	8.65886e-13
2.42182e-07	5.71932e-11	3.22042e-07	7.64401e-11			2.67014e-07	1.08574e-11	2.65546e-07	6.10308e-11			2.50679e-07	1.98505e-11	2.14875e-07	3.82259e-12			3.26632e-07	-1.05556e-12	4.69854e-07	7.35843e-11			1.55485e-07	7.35843e-11	5.70262e-07	-1.05556e-12
2.4235e-07	5.86862e-11	3.22225e-07	7.80799e-11			2.67118e-07	2.42161e-11	2.65751e-07	5.7536e-11			2.50689e-07	2.6851e-11	2.1506e-07	5.63525e-12			3.26833e-07	-1.02479e-12	4.70066e-07	7.4552e-11			1.55697e-07	7.4552e-11	5.70463e-07	-1.02479e-12
2.42573e-07	5.73448e-11	3.22877e-07	6.84381e-11			2.67313e-07	1.32278e-11	2.65883e-07	6.64457e-11			2.50845e-07	2.88079e-11	2.15281e-07	4.999e-12			3.27227e-07	-4.21156e-12	4.70281e-07	7.5411e-11			1.55912e-07	7.5411e-11	5.70857e-07	-4.21156e-12
2.42789e-07	5.63761e-11	3.22892e-07	7.4093e-11			2.67549e-07	6.66401e-12	2.66258e-07	5.90961e-11			2.51462e-07	1.47313e-11	2.15437e-07	8.75134e-12			3.27595e-07	-5.2336e-12	4.70415e-07	8.0697e-11			1.56046e-07	8.0697e-11	5.71225e-07	-5.2336e-12
2.4294e-07	5.86873e-11	3.23158e-07	7.35891e-11			2.67527e-07	1.99854e-11	2.6641e-07	5.27755e-11			2.51695e-07	1.38741e-11	2.15732e-07	2.88073e-12			3.28096e-07	-2.3249e-12	4.70723e-07	7.64464e-11			1.56354e-07	7.64464e-11	5.71726e-07	-2.3249e-12
2.42956e-07	6.7447e-11	3.23431e-07	7.30994e-11			2.6781e-07	1.69604e-11	2.66489e-07	6.87066e-11			2.52082e-07	7.7677e-12	2.15942e-07	2.9881e-12			3.2835e-07	3.1528e-12	4.70796e-07	8.50068e-11			1.56427e-07	8.50068e-11	5.7198e-07	3.1528e-12
2.43276e-07	6.13415e-11	3.23609e-07	7.48399e-11			2.68103e-07	1.34426e-11	2.66725e-07	6.94007e-11			2.52214e-07	1.05217e-11	2.16137e-07	4.10177e-12			3.28612e-07	-6.63301e-13	4.71023e-07	8.52201e-11			1.56654e-07	8.52201e-11	5.72242e-07	-6.63301e-13
2.43446e-07	6.2705e-11	3.23851e-07	7.50473e-11			2.68307e-07	2.38111e-11	2.66971e-07	7.59073e-11			2.52384e-07	1.20136e-11	2.16377e-07	2.2541e-12			3.28832e-07	-5.96427e-13	4.7131e-07	8.21245e-11			1.56941e-07	8.21245e-11	5.72462e-07	-5.96427e-13
2.43502e-07	6.968e-11	3.24077e-07	7.56021e-11			2.68385e-07	1.52594e-11	2.6704e-07	5.87039e-11			2.52294e-07	2.24743e-11	2.16603e-07	1.32735e-12			3.29296e-07	-4.0733e-12	4.71606e-07	7.85066e-11			1.57237e-07	7.85066e-11	5.72926e-07	-4.0733e-12
2.44023e-07	5.36441e-11	3.24327e-07	7.55229e-11			2.68591e-07	1.58324e-11	2.67367e-07	6.44244e-11			2.52553e-07	2.06704e-11	2.16798e-07	2.14736e-12			3.29689e-07	2.56845e-12	4.71812e-07	7.98566e-11			1.57443e-07	7.98566e-11	5.73319e-07	2.56845e-12
2.44186e-07	5.52875e-11	3.24331e-07	8.14639e-11			2.68837e-07	1.68477e-11	2.67396e-07	5.81685e-11			2.52979e-07	1.32178e-11	2.16989e-07	3.57168e-12			3.30117e-07	-3.47867e-12	4.72003e-07	8.1972e-11			1.57634e-07	8.1972e-11	5.73747e-07	-3.47867e-12
2.44241e-07	6.23326e-11	3.24984e-07	7.17542e-11			2.68982e-07	2.29039e-11	2.67654e-07	5.97043e-11			2.53286e-07	9.94153e-12	2.17219e-07	2.34295e-12			3.30435e-07	6.23341e-12	4.72128e-07	8.7789e-11			1.57759e-07	8.7789e-11	5.74065e-07	6.23341e-12
2.44452e-07	6.13889e-11	3.24675e-07	8.524e-11			2.69237e-07	2.23791e-11	2.67966e-07	6.20087e-11			2.53349e-07	1.51165e-11	2.17307e-07	1.05885e-11			3.30777e-07	2.65558e-13	4.72363e-07	8.74952e-11			1.57994e-07	8.74952e-11	5.74407e-07	2.65558e-13
2.44585e-07	6.45553e-11	3.25369e-07	7.45712e-11			2.69335e-07	2.50686e-11	2.68189e-07	6.16737e-11			2.53544e-07	1.56618e-11	2.17609e-07	4.59848e-12			3.31085e-07	2.76049e-12	4.72676e-07	8.30035e-11			1.58307e-07	8.30035e-11	5.74715e-07	2.76049e-12
2.44888e-07	5.93408e-11	3.25162e-07	8.55735e-11			2.69627e-07	2.47335e-11	2.683e-07	6.74317e-11			2.53785e-07	1.46796e-11	2.17785e-07	6.9569e-12			3.31542e-07	-1.7805e-12	4.72903e-07	8.31759e-11			1.58534e-07	8.31759e-11	5.75172e-07	-1.7805e-12
2.45083e-07	5.94454e-11	3.25389e-07	8.61495e-11			2.70014e-07	1.32712e-11	2.68456e-07	5.84029e-11			2.54249e-07	5.91605e-12	2.18074e-07	1.83734e-12			3.3179e-07	-2.6298e-12	4.73152e-07	8.21438e-11			1.58783e-07	8.21438e-11	5.7542e-07	-2.6298e-12
2.45014e-07	7.26239e-11	3.25952e-07	7.85219e-11			2.70186e-07	2.49341e-11	2.6884e-07	5.95008e-11			2.54166e-07	1.60116e-11	2.18277e-07	2.12937e-12			3.32135e-07	1.17387e-12	4.73395e-07	8.15218e-11			1.59026e-07	8.15218e-11	5.75765e-07	1.17387e-12
2.45364e-07	6.48299e-11	3.26004e-07	8.32629e-11			2.7022e-07	1.93422e-11	2.68881e-07	5.64352e-11			2.54338e-07	1.73938e-11	2.18548e-07	-1.8229e-12			3.32462e-07	1.06246e-11	4.7364e-07	8.06661e-11			1.59271e-07	8.06661e-11	5.76092e-07	1.06246e-11
2.45559e-07	6.49201e-11	3.26137e-07	8.61024e-11			2.70509e-07	3.17005e-11	2.69197e-07	7.08593e-11			2.54493e-07	1.93609e-11	2.18695e-07	2.51339e-12			3.32799e-07	3.44277e-12	4.73914e-07	7.82854e-11			1.59545e-07	7.82854e-11	5.76429e-07	3.44277e-12
2.45672e-07	6.9055e-11	3.26506e-07	8.32898e-11			2.70582e-07	2.68277e-11	2.69463e-07	6.84396e-11			2.54662e-07	2.08123e-11	2.18865e-07	5.26867e-12			3.33203e-07	-1.04409e-12	4.74047e-07	8.35698e-11			1.59678e-07	8.35698e-11	5.76833e-07	-1.04409e-12
2.45919e-07	6.66064e-11	3.26793e-07	8.24168e-11			2.70778e-07	2.96466e-11	2.69571e-07	7.52628e-11			2.55158e-07	1.09403e-11	2.19027e-07	8.63378e-12			3.33561e-07	-5.95328e-13	4.74326e-07	8.09497e-11			1.59957e-07	8.09497e-11	5.77191e-07	-5.95328e-13
2.4614e-07	6.53998e-11	3.27042e-07	8.23019e-11			2.71143e-07	2.68497e-11	2.69615e-07	6.28081e-11			2.5508e-07	2.08576e-11	2.19251e-07	7.54936e-12			3.33833e-07	-3.96102e-12	4.74498e-07	8.41225e-11			1.60129e-07	8.41225e-11	5.77463e-07	-3.96102e-12
2.46376e-07	6.34776e-11	3.27152e-07	8.56899e-11			2.71235e-07	2.07899e-11	2.6988e-07	5.77374e-11			2.55467e-07	1.47679e-11	2.19463e-07	7.48193e-12			3.34201e-07	-1.61587e-12	4.74709e-07	8.51695e-11			1.6034e-07	8.51695e-11	5.77831e-07	-1.61587e-12
2.46508e-07	6.66834e-11	3.27393e-07	8.59396e-11			2.7146e-07	2.48489e-11	2.70016e-07	6.50468e-11			2.55893e-07	7.34701e-12	2.19715e-07	4.847e-12			3.34669e-07	-1.54355e-13	4.74826e-07	9.14074e-11			1.60457e-07	9.14074e-11	5.78299e-07	-1.54355e-13
2.46761e-07	6.36824e-11	3.27787e-07	8.24963e-11			2.71787e-07	2.94301e-11	2.70149e-07	5.68455e-11			2.56147e-07	5.92004e-12	2.19968e-07	2.11814e-12			3.34998e-07	-3.24285e-12	4.75188e-07	8.4159e-11			1.60819e-07	8.4159e-11	5.78628e-07	-3.24285e-12
2.4691e-07	6.60935e-11	3.28064e-07	8.18656e-11			2.71976e-07	1.95895e-11	2.70404e-07	5.89545e-11			2.56168e-07	1.25141e-11	2.20135e-07	5.12175e-12			3.3527e-07	-7.48359e-13	4.75396e-07	8.54526e-11			1.61027e-07	8.54526e-11	5.789e-07	-7.48359e-13
2.47213e-07	6.08121e-11	3.27854e-07	9.27932e-11			2.72114e-07	1.53193e-11	2.70812e-07	6.39478e-11			2.56248e-07	1.69199e-11	2.20424e-07	-7.29616e-14			3.35715e-07	-7.13634e-12	4.7564e-07	8.46137e-11			1.61271e-07	8.46137e-11	5.79345e-07	-7.13634e-12
2.4743e-07	5.98668e-11	3.28329e-07	8.74111e-11			2.72374e-07	2.16375e-11	2.71006e-07	7.38556e-11			2.5658e-07	1.27515e-11	2.20584e-07	3.40264e-12			3.35971e-07	-2.55678e-12	4.75896e-07	8.32567e-11			1.61527e-07	8.32567e-11	5.79601e-07	-2.55678e-12
2.47707e-07	5.58992e-11	3.2851e-07	8.9102e-11			2.72355e-07	2.20546e-11	2.71165e-07	7.73256e-11			2.5643e-07	2.53272e-11	2.20795e-07	3.18525e-12			3.36349e-07	-8.20199e-12	4.76192e-07	7.97461e-11			1.61823e-07	7.97461e-11	5.79979e-07	-8.20199e-12
2.47812e-07	6.02182e-11	3.28961e-07	8.42805e-11			2.72702e-07	1.95089e-11	2.7135e-07	6.5365e-11			2.56754e-07	2.14122e-11	2.20991e-07	4.22879e-12			3.36702e-07	-3.77979e-12	4.76361e-07	8.29828e-11			1.61992e-07	8.29828e-11	5.80332e-07	-3.77979e-12
2.47952e-07	6.30508e-11	3.28853e-07	9.2882e-11			2.7295e-07	2.62667e-11	2.71639e-07	6.85458e-11			2.56895e-07	2.38717e-11	2.21135e-07	8.77974e-12			3.37035e-07	-4.03677e-12	4.76562e-07	8.46082e-11			1.62193e-07	8.46082e-11	5.80665e-07	-4.03677e-12
2.48091e-07	6.59041e-11	3.29409e-07	8.54547e-11			2.7307e-07	2.12487e-11	2.71629e-07	7.10195e-11			2.57483e-07	1.0661e-11	2.2143e-07	3.18865e-12			3.37418e-07	-6.83257e-12	4.76869e-07	8.04904e-11			1.625e-07	8.04904e-11	5.81048e-07	-6.83257e-12
2.48328e-07	6.39908e-11	3.29669e-07	8.52099e-11			2.73194e-07	3.36946e-11	2.71786e-07	6.36376e-11			2.57683e-07	1.10894e-11	2.21586e-07	6.91647e-12			3.379e-07	-2.64416e-12	4.77038e-07	8.37878e-11			1.62669e-07	8.37878e-11	5.8153e-07	-2.64416e-12
2.48646e-07	5.80004e-11	3.30046e-07	8.21667e-11			2.73407e-07	2.6199e-11	2.72243e-07	6.42159e-11			2.57842e-07	1.29105e-11	2.21815e-07	5.46468e-12			3.38091e-07	-1.42736e-12	4.77248e-07	8.4907e-11			1.62879e-07	8.4907e-11	5.81721e-07	-1.42736e-12
2.48774e-07	6.13632e-11	3.30393e-07	7.98401e-11			2.73682e-07	2.96914e-11	2.72332e-07	6.31143e-11			2.58045e-07	1.32159e-11	2.22041e-07	4.57271e-12			3.38495e-07	-8.55362e-13	4.77511e-07	8.31338e-11			1.63142e-07	8.31338e-11	5.82125e-07	-8.55362e-13
2.48922e-07	6.38083e-11	3.30761e-07	7.7032e-11			2.73823e-07	3.56808e-11	2.72559e-07	7.7827e-11			2.58147e-07	1.70109e-11	2.2226e-07	4.06391e-12			3.38804e-07	1.51069e-12	4.77714e-07	8.46129e-11			1.63345e-07	8.46129e-11	5.82434e-07	1.51069e-12
2.48973e-07	7.08106e-11	3.31182e-07	7.28164e-11			2.73835e-07	3.11603e-11	2.72711e-07	6.88464e-11			2.58583e-07	9.11115e-12	2.22438e-07	6.34819e-12			3.39174e-07	-7.98255e-12	4.77998e-07	8.17318e-11			1.63629e-07	8.17318e-11	5.82804e-07	-7.98255e-12
2.49304e-07	6.41831e-11	3.31722e-07	6.59025e-11			2.74248e-07	2.20424e-11	2.72832e-07	7.35258e-11			2.58576e-07	1.6696e-11	2.22601e-07	9.57925e-12			3.39441e-07	-2.51496e-12	4.78257e-07	8.01406e-11			1.63888e-07	8.01406e-11	5.83071e-07	-2.51496e-12
2.49383e-07	6.99874e-11	3.31845e-07	6.89664e-11			2.74497e-07	1.97074e-11	2.73071e-07	7.94848e-11			2.5893e-07	1.17616e-11	2.22881e-07	5.05755e-12			3.39686e-07	-3.61672e-12	4.78412e-07	8.42506e-11			1.64043e-07	8.42506e-11	5.83316e-07	-3.61672e-12
2.49784e-07	5.99133e-11	3.32146e-07	6.77389e-11			2.745e-07	1.8387e-11	2.7323e-07	6.63748e-11			2.59324e-07	5.41944e-12	2.23093e-07	5.04442e-12			3.40136e-07	-3.76999e-12	4.78735e-07	7.91962e-11			1.64366e-07	7.91962e-11	5.83766e-07	-3.76999e-12
2.49935e-07	6.22086e-11	3.32229e-07	7.17718e-11			2.74869e-07	2.5207e-11	2.73423e-07	6.94387e-11			2.59319e-07	1.29603e-11	2.23246e-07	8.64454e-12			3.40447e-07	-1.52827e-11	4.78862e-07	8.48298e-11			1.64493e-07	8.48298e-11	5.84077e-07	-1.52827e-11
2.5001e-07	6.80342e-11	3.32305e-07	7.59654e-11			2.75165e-07	2.03287e-11	2.73701e-07	6.95502e-11			2.5922e-07	2.37466e-11	2.23488e-07	6.69516e-12			3.40804e-07	-9.28189e-12	4.79093e-07	8.47781e-11			1.64724e-07	8.47781e-11	5.84434e-07	-9.28189e-12
2.50293e-07	6.37955e-11	3.32331e-07	8.13686e-11			2.75286e-07	1.9508e-11	2.73946e-07	7.38908e-11			2.5962e-07	1.72192e-11	2.23736e-07	4.23155e-12			3.41235e-07	-4.67626e-12	4.79346e-07	8.3576e-11			1.64977e-07	8.3576e-11	5.84865e-07	-4.67626e-12
2.50384e-07	6.90134e-11	3.33087e-07	6.91208e-11			2.75395e-07	2.54417e-11	2.74048e-07	8.24154e-11			2.59793e-07	1.83955e-11	2.23981e-07	2.01553e-12			3.41591e-07	-1.88521e-12	4.79548e-07	8.50997e-11			1.65179e-07	8.50997e-11	5.85221e-07	-1.88521e-12
2.50651e-07	6.55263e-11	3.32927e-07	7.89824e-11			2.75624e-07	2.94625e-11	2.74251e-07	6.49546e-11			2.60163e-07	1.28905e-11	2.24086e-07	9.15451e-12			3.41927e-07	-3.06204e-12	4.79776e-07	8.52583e-11			1.65407e-07	8.52583e-11	5.85557e-07	-3.06204e-12
2.50968e-07	5.9651e-11	3.33276e-07	7.65971e-11			2.75759e-07	2.95426e-11	2.74331e-07	7.03466e-11			2.60226e-07	1.80872e-11	2.24438e-07	-4.32248e-13			3.42379e-07	-5.94315e-12	4.80111e-07	7.95334e-11			1.65742e-07	7.95334e-11	5.86009e-07	-5.94315e-12
2.51131e-07	6.13175e-11	3.33375e-07	8.02455e-11			2.7605e-07	2.58863e-11	2.74622e-07	7.77233e-11			2.60299e-07	2.28876e-11	2.24569e-07	4.94888e-12			3.42501e-07	-3.51302e-12	4.8032e-07	8.06706e-11			1.65951e-07	8.06706e-11	5.86131e-07	-3.51302e-12
2.51292e-07	6.3036e-11	3.33974e-07	7.18884e-11			2.7632e-07	3.24977e-11	2.7487e-07	7.73557e-11			2.60647e-07	1.8143e-11	2.2474e-07	7.62659e-12			3.42981e-07	-1.51887e-11	4.80647e-07	7.5421e-11			1.66278e-07	7.5421e-11	5.86611e-07	-1.51887e-11
2.51428e-07	6.59154e-11	3.34137e-07	7.38477e-11			2.76392e-07	3.20747e-11	2.75172e-07	7.27677e-11			2.60967e-07	1.42706e-11	2.24944e-07	8.1823e-12			3.43304e-07	-2.3059e-12	4.80712e-07	8.44237e-11			1.66343e-07	8.44237e-11	5.86934e-07	-2.3059e-12
2.51658e-07	6.42905e-11	3.34061e-07	8.17032e-11			2.76478e-07	2.29986e-11	2.75309e-07	7.84331e-11			2.61159e-07	1.49447e-11	2.2508e-07	1.3185e-11			3.4362e-07	-5.7453e-12	4.8098e-07	8.24253e-11			1.66611e-07	8.24253e-11	5.8725e-07	-5.7453e-12
2.51798e-07	6.70493e-11	3.34388e-07	7.99043e-11			2.76601e-07	2.28543e-11	2.75398e-07	7.26885e-11			2.61299e-07	1.74317e-11	2.25334e-07	1.0447e-11			3.44049e-07	-6.43274e-12	4.81202e-07	8.28063e-11			1.66833e-07	8.28063e-11	5.87679e-07	-6.43274e-12
2.51893e-07	7.21071e-11	3.34984e-07	7.15813e-11			2.76971e-07	3.50875e-11	2.75662e-07	6.88139e-11			2.6178e-07	8.08255e-12	2.25594e-07	7.20636e-12			3.44418e-07	-9.4432e-12	4.81371e-07	8.62044e-11			1.67002e-07	8.62044e-11	5.88048e-07	-9.4432e-12
2.52275e-07	6.29982e-11	3.3548e-07	6.56802e-11			2.77171e-07	3.33082e-11	2.7599e-07	7.22633e-11			2.61747e-07	1.65781e-11	2.25857e-07	3.52682e-12			3.44622e-07	-9.0282e-12	4.81609e-07	8.57488e-11			1.6724e-07	8.57488e-11	5.88252e-07	-9.0282e-12
2.52416e-07	6.55261e-11	3.35501e-07	7.10863e-11			2.77434e-07	3.9758e-11	2.76017e-07	7.22706e-11			2.62059e-07	1.29646e-11	2.25969e-07	1.014e-11			3.45047e-07	-7.22517e-12	4.81868e-07	8.41943e-11			1.67499e-07	8.41943e-11	5.88677e-07	-7.22517e-12
2.5272e-07	6.02422e-11	3.35895e-07	6.76453e-11			2.77586e-07	2.78558e-11	2.7621e-07	7.62995e-11			2.62318e-07	1.13161e-11	2.26228e-07	7.03002e-12			3.45322e-07	2.45812e-12	4.82135e-07	8.22293e-11			1.67766e-07	8.22293e-11	5.88952e-07	2.45812e-12
2.5268e-07	7.19879e-11	3.36138e-07	6.78295e-11			2.77878e-07	3.07857e-11	2.76538e-07	6.86099e-11			2.62498e-07	1.24317e-11	2.26458e-07	5.80495e-12			3.45671e-07	-5.44215e-12	4.82377e-07	8.1553e-11			1.68008e-07	8.1553e-11	5.89301e-07	-5.44215e-12
2.53072e-07	6.22855e-11	3.36687e-07	6.06851e-11			2.78069e-07	3.17995e-11	2.7673e-07	8.57638e-11			2.62874e-07	6.69818e-12	2.26669e-07	5.86841e-12			3.45941e-07	-4.95542e-12	4.82597e-07	8.21572e-11			1.68228e-07	8.21572e-11	5.89571e-07	-4.95542e-12
2.53308e-07	6.03764e-11	3.36999e-07	5.92148e-11			2.78198e-07	2.61984e-11	2.76755e-07	7.93342e-11			2.62686e-07	2.05728e-11	2.26855e-07	7.34508e-12			3.46305e-07	-2.4213e-12	4.82792e-07	8.40346e-11			1.68423e-07	8.40346e-11	5.89935e-07	-2.4213e-12
2.53351e-07	6.80209e-11	3.36949e-07	6.62757e-11			2.78393e-07	2.71681e-11	2.77086e-07	6.94394e-11			2.62988e-07	1.72955e-11	2.27078e-07	6.54734e-12			3.46731e-07	-4.77058e-12	4.83061e-07	8.19496e-11			1.68692e-07	8.19496e-11	5.90361e-07	-4.77058e-12
2.53777e-07	5.66597e-11	3.37186e-07	6.66073e-11			2.78622e-07	3.31219e-11	2.77269e-07	7.12079e-11			2.63374e-07	1.12646e-11	2.27298e-07	6.04333e-12			3.4709e-07	-2.49225e-13	4.83333e-07	7.9707e-11			1.68964e-07	7.9707e-11	5.9072e-07	-2.49225e-13
2.53475e-07	8.11219e-11	3.37568e-07	6.34589e-11			2.78915e-07	3.401e-11	2.7741e-07	7.77381e-11			2.63452e-07	1.5909e-11	2.27487e-07	7.54557e-12			3.47417e-07	-4.82017e-12	4.83501e-07	8.31093e-11			1.69132e-07	8.31093e-11	5.91047e-07	-4.82017e-12
2.54005e-07	6.4688e-11	3.37789e-07	6.41891e-11			2.79002e-07	3.04301e-11	2.77555e-07	7.42189e-11			2.63836e-07	9.93439e-12	2.27772e-07	2.65761e-12			3.47763e-07	-4.82125e-14	4.83789e-07	7.99338e-11			1.6942e-07	7.99338e-11	5.91393e-07	-4.82125e-14
2.5391e-07	7.91089e-11	3.38245e-07	5.92538e-11			2.79219e-07	3.11424e-11	2.77811e-07	7.00068e-11			2.63862e-07	1.63656e-11	2.27967e-07	3.79776e-12			3.47988e-07	-5.7401e-12	4.83928e-07	8.48844e-11			1.69559e-07	8.48844e-11	5.91618e-07	-5.7401e-12
2.54287e-07	7.0217e-11	3.38188e-07	6.65259e-11			2.79413e-07	2.63779e-11	2.78112e-07	7.36359e-11			2.64279e-07	9.1249e-12	2.28109e-07	8.44468e-12			3.48442e-07	-8.78364e-12	4.84234e-07	8.08095e-11			1.69865e-07	8.08095e-11	5.92072e-07	-8.78364e-12
2.546e-07	6.44221e-11	3.38545e-07	6.3966e-11			2.79693e-07	2.92173e-11	2.78298e-07	7.85882e-11			2.64454e-07	1.03732e-11	2.28282e-07	1.07846e-11			3.48691e-07	-5.34246e-12	4.84424e-07	8.30318e-11			1.70055e-07	8.30318e-11	5.92321e-07	-5.34246e-12
2.54628e-07	7.283e-11	3.38676e-07	6.68587e-11			2.7992e-07	3.22716e-11	2.78604e-07	7.6506e-11			2.64636e-07	1.14227e-11	2.28505e-07	9.98942e-12			3.49085e-07	-6.12673e-12	4.84747e-07	7.79654e-11			1.70378e-07	7.79654e-11	5.92715e-07	-6.12673e-12
2.54782e-07	7.49682e-11	3.38623e-07	7.41668e-11			2.80037e-07	2.9806e-11	2.78728e-07	7.98592e-11			2.64856e-07	1.1148e-11	2.28739e-07	8.4992e-12			3.4945e-07	-6.96143e-12	4.85141e-07	6.90792e-11			1.70772e-07	6.90792e-11	5.9308e-07	-6.96143e-12
2.54826e-07	8.2366e-11	3.39049e-07	6.98991e-11			2.80104e-07	2.1342e-11	2.78883e-07	7.74015e-11			2.64894e-07	1.71765e-11	2.28956e-07	8.18215e-12			3.49752e-07	-2.61341e-12	4.85429e-07	6.58212e-11			1.7106e-07	6.58212e-11	5.93382e-07	-2.61341e-12
2.55295e-07	6.88514e-11	3.39562e-07	6.36221e-11			2.80281e-07	2.69759e-11	2.7896e-07	8.07746e-11			2.65131e-07	1.62877e-11	2.29154e-07	9.12314e-12			3.50212e-07	-1.1546e-11	4.85622e-07	6.78563e-11			1.71253e-07	6.78563e-11	5.93842e-07	-1.1546e-11
2.55523e-07	6.72968e-11	3.39951e-07	6.02899e-11			2.80813e-07	3.38089e-11	2.79311e-07	7.14196e-11			2.65507e-07	1.05621e-11	2.29314e-07	1.22663e-11			3.50613e-07	1.22063e-12	4.85841e-07	6.85527e-11			1.71472e-07	6.85527e-11	5.94243e-07	1.22063e-12
2.55724e-07	6.71219e-11	3.39825e-07	6.92259e-11			2.80945e-07	3.45044e-11	2.79404e-07	7.57787e-11			2.65692e-07	1.13932e-11	2.29547e-07	1.0833e-11			3.50813e-07	-2.20336e-12	4.86122e-07	6.57964e-11			1.71753e-07	6.57964e-11	5.94443e-07	-2.20336e-12
2.55658e-07	8.01469e-11	3.39957e-07	7.20921e-11			2.81071e-07	3.26827e-11	2.79578e-07	7.58228e-11			2.65866e-07	1.26703e-11	2.29807e-07	7.68169e-12			3.5132e-07	-3.62715e-12	4.86435e-07	6.12896e-11			1.72066e-07	6.12896e-11	5.9495e-07	-3.62715e-12
2.56149e-07	6.53892e-11	3.40399e-07	6.74955e-11			2.81109e-07	3.50867e-11	2.79871e-07	8.65573e-11			2.66152e-07	1.0095e-11	2.29969e-07	1.09555e-11			3.51484e-07	-1.24058e-12	4.86701e-07	5.93553e-11			1.72332e-07	5.93553e-11	5.95114e-07	-1.24058e-12
2.5622e-07	7.16252e-11	3.40603e-07	6.86194e-11			2.81361e-07	3.02542e-11	2.79969e-07	7.89262e-11			2.66323e-07	1.15174e-11	2.30232e-07	7.56444e-12			3.51882e-07	-3.87193e-12	4.86905e-07	6.08064e-11			1.72536e-07	6.08064e-11	5.95512e-07	-3.87193e-12
2.56393e-07	7.28063e-11	3.40827e-07	6.92589e-11			2.8166e-07	3.16566e-11	2.80275e-07	8.192e-11			2.6654e-07	1.13279e-11	2.30386e-07	1.1134e-11			3.52447e-07	-5.04067e-12	4.87254e-07	5.42517e-11			1.72885e-07	5.42517e-11	5.96077e-07	-5.04067e-12
2.56576e-07	7.34858e-11	3.40762e-07	7.67107e-11			2.8171e-07	2.6381e-11	2.80426e-07	8.79995e-11			2.66589e-07	1.68518e-11	2.30601e-07	1.09678e-11			3.52624e-07	6.59343e-13	4.87446e-07	5.63862e-11			1.73077e-07	5.63862e-11	5.96254e-07	6.59343e-13
2.56725e-07	7.58223e-11	3.41071e-07	7.52838e-11			2.81953e-07	3.46157e-11	2.80733e-07	8.92332e-11			2.66996e-07	1.00687e-11	2.30813e-07	1.09424e-11			3.53052e-07	-7.30414e-12	4.87579e-07	6.17058e-11			1.7321e-07	6.17058e-11	5.96682e-07	-7.30414e-12
2.57049e-07	6.95903e-11	3.41574e-07	6.92517e-11			2.82174e-07	3.34678e-11	2.80846e-07	8.47261e-11			2.66864e-07	2.20012e-11	2.31085e-07	6.9192e-12			3.53487e-07	-2.66957e-12	4.87865e-07	5.86768e-11			1.73496e-07	5.86768e-11	5.97117e-07	-2.66957e-12
2.57109e-07	7.63791e-11	3.41976e-07	6.56058e-11			2.82378e-07	3.50864e-11	2.8109e-07	9.78929e-11			2.67114e-07	2.06287e-11	2.31289e-07	7.47394e-12			3.53684e-07	1.00366e-11	4.88098e-07	5.85874e-11			1.73729e-07	5.85874e-11	5.97314e-07	1.00366e-11
2.5729e-07	7.69515e-11	3.42113e-07	6.83696e-11			2.82659e-07	4.5805e-11	2.81224e-07	9.61313e-11			2.67444e-07	1.65588e-11	2.31483e-07	8.61345e-12			3.54033e-07	-3.5189e-12	4.88202e-07	6.54124e-11			1.73833e-07	6.54124e-11	5.97663e-07	-3.5189e-12
2.57483e-07	7.71258e-11	3.42484e-07	6.5342e-11			2.82636e-07	3.72132e-11	2.81523e-07	8.05355e-11			2.67794e-07	1.15899e-11	2.31747e-07	5.15966e-12			3.54262e-07	2.61584e-12	4.8838e-07	6.82513e-11			1.74011e-07	6.82513e-11	5.97892e-07	2.61584e-12
2.57733e-07	7.45292e-11	3.42652e-07	6.73284e-11			2.83237e-07	4.10346e-11	2.81732e-07	7.97814e-11			2.67776e-07	1.95758e-11	2.31924e-07	7.21771e-12			3.54755e-07	8.3478e-12	4.88697e-07	6.35437e-11			1.74328e-07	6.35437e-11	5.98385e-07	8.3478e-12
2.57802e-07	8.08663e-11	3.42834e-07	6.89683e-11			2.83231e-07	3.07763e-11	2.81835e-07	8.68249e-11			2.68262e-07	1.00987e-11	2.32129e-07	7.644e-12			3.54947e-07	8.41753e-12	4.8895e-07	6.23477e-11			1.74581e-07	6.23477e-11	5.98577e-07	8.41753e-12
2.58104e-07	7.56286e-11	3.42899e-07	7.34143e-11			2.83407e-07	3.7665e-11	2.8199e-07	9.31931e-11			2.68528e-07	8.19436e-12	2.32284e-07	1.14249e-11			3.55412e-07	1.3707e-12	4.89199e-07	6.13165e-11			1.7483e-07	6.13165e-11	5.99042e-07	1.3707e-12
2.58235e-07	7.87204e-11	3.43136e-07	7.3745e-11			2.83586e-07	3.93624e-11	2.82251e-07	8.99057e-11			2.68757e-07	7.57072e-12	2.32578e-07	5.94087e-12			3.55903e-07	1.4471e-12	4.89318e-07	6.73926e-11			1.74949e-07	6.73926e-11	5.99533e-07	1.4471e-12
2.58529e-07	7.38956e-11	3.43383e-07	7.37174e-11			2.83922e-07	3.80445e-11	2.82437e-07	8.9158e-11			2.68882e-07	1.04366e-11	2.32726e-07	1.01896e-11			3.56088e-07	-4.66371e-12	4.89672e-07	6.06588e-11			1.75303e-07	6.06588e-11	5.99718e-07	-4.66371e-12
2.5867e-07	7.66862e-11	3.43536e-07	7.60914e-11			2.83841e-07	3.45676e-11	2.82625e-07	8.70752e-11			2.69219e-07	6.12233e-12	2.32908e-07	1.19349e-11			3.56524e-07	-2.39046e-12	4.89852e-07	6.33658e-11			1.75483e-07	6.33658e-11	6.00154e-07	-2.39046e-12
2.58868e-07	7.66185e-11	3.43831e-07	7.4999e-11			2.84102e-07	3.884e-11	2.82836e-07	8.4069e-11			2.69227e-07	1.3165e-11	2.33153e-07	9.70221e-12			3.56941e-07	5.44364e-12	4.90019e-07	6.68114e-11			1.7565e-07	6.68114e-11	6.00571e-07	5.44364e-12
2.58959e-07	8.18627e-11	3.43765e-07	8.26356e-11			2.84389e-07	3.68049e-11	2.83139e-07	9.19749e-11			2.69418e-07	1.39179e-11	2.33403e-07	7.16495e-12			3.572e-07	-4.94578e-12	4.90295e-07	6.43742e-11			1.75926e-07	6.43742e-11	6.0083e-07	-4.94578e-12
2.59293e-07	7.50958e-11	3.44276e-07	7.63538e-11			2.84626e-07	3.73133e-11	2.83253e-07	9.00098e-11			2.69452e-07	2.00782e-11	2.33611e-07	7.39073e-12			3.57494e-07	-1.99104e-12	4.90493e-07	6.61031e-11			1.76124e-07	6.61031e-11	6.01124e-07	-1.99104e-12
2.59238e-07	8.75449e-11	3.44649e-07	7.34218e-11			2.84878e-07	3.52319e-11	2.83321e-07	9.29475e-11			2.69665e-07	2.00319e-11	2.33788e-07	9.73355e-12			3.57951e-07	-7.33792e-12	4.90654e-07	6.98661e-11			1.76285e-07	6.98661e-11	6.01581e-07	-7.33792e-12
2.59688e-07	7.47862e-11	3.45281e-07	6.42743e-11			2.85183e-07	2.78615e-11	2.83668e-07	9.55717e-11			2.69878e-07	1.99635e-11	2.33979e-07	1.11101e-11			3.58115e-07	-1.12237e-12	4.91019e-07	6.25298e-11			1.7665e-07	6.25298e-11	6.01745e-07	-1.12237e-12
2.59797e-07	7.91589e-11	3.4503e-07	7.6194e-11			2.85209e-07	3.35569e-11	2.83763e-07	8.73227e-11			2.70123e-07	1.86838e-11	2.34238e-07	7.98141e-12			3.58592e-07	-5.45452e-13	4.91115e-07	6.98664e-11			1.76746e-07	6.98664e-11	6.02222e-07	-5.45452e-13
2.59757e-07	9.08859e-11	3.44971e-07	8.3618e-11			2.85413e-07	3.30015e-11	2.83973e-07	8.73285e-11			2.70544e-07	1.14266e-11	2.34513e-07	3.4591e-12			3.58928e-07	-3.26741e-12	4.91395e-07	6.71799e-11			1.77026e-07	6.71799e-11	6.02558e-07	-3.26741e-12
2.60124e-07	8.25138e-11	3.45353e-07	8.0504e-11			2.85547e-07	3.04424e-11	2.84193e-07	9.42627e-11			2.70502e-07	2.02086e-11	2.34696e-07	5.42165e-12			3.59224e-07	-9.8967e-12	4.91624e-07	6.72061e-11			1.77255e-07	6.72061e-11	6.02854e-07	-9.8967e-12
2.60552e-07	7.10633e-11	3.45633e-07	7.977e-11			2.85767e-07	3.95283e-11	2.84442e-07	9.70339e-11			2.71056e-07	8.35208e-12	2.34879e-07	7.37236e-12			3.59585e-07	6.00109e-13	4.91897e-07	6.49347e-11			1.77528e-07	6.49347e-11	6.03215e-07	6.00109e-13
2.60522e-07	8.21096e-11	3.45869e-07	8.01385e-11			2.86035e-07	3.50532e-11	2.84546e-07	9.11785e-11			2.7083e-07	2.35458e-11	2.35077e-07	8.2859e-12			3.59829e-07	3.43284e-12	4.92073e-07	6.78739e-11			1.77704e-07	6.78739e-11	6.03459e-07	3.43284e-12
2.60931e-07	7.1611e-11	3.46418e-07	7.28542e-11			2.86325e-07	3.94367e-11	2.84865e-07	8.54214e-11			2.7115e-07	1.96425e-11	2.35245e-07	1.12056e-11			3.60273e-07	3.0288e-12	4.92333e-07	6.62575e-11			1.77964e-07	6.62575e-11	6.03903e-07	3.0288e-12
2.61012e-07	7.73257e-11	3.46509e-07	7.66908e-11			2.86448e-07	3.46574e-11	2.85151e-07	9.01204e-11			2.71428e-07	1.73504e-11	2.35471e-07	9.97285e-12			3.60668e-07	7.89455e-12	4.92514e-07	6.89578e-11			1.78145e-07	6.89578e-11	6.04298e-07	7.89455e-12
2.61298e-07	7.28979e-11	3.46745e-07	7.70256e-11			2.86678e-07	3.87494e-11	2.85148e-07	8.59256e-11			2.71572e-07	1.97046e-11	2.3569e-07	9.45771e-12			3.60976e-07	5.00914e-12	4.92801e-07	6.58893e-11			1.78432e-07	6.58893e-11	6.04606e-07	5.00914e-12
2.61381e-07	7.85445e-11	3.46918e-07	7.89111e-11			2.86781e-07	4.46178e-11	2.85535e-07	8.42663e-11			2.71989e-07	1.25705e-11	2.35889e-07	1.03316e-11			3.61412e-07	2.82212e-12	4.93022e-07	6.63624e-11			1.78653e-07	6.63624e-11	6.05042e-07	2.82212e-12
2.61327e-07	9.10003e-11	3.47102e-07	8.04893e-11			2.8701e-07	3.36316e-11	2.85623e-07	9.04598e-11			2.72175e-07	1.34752e-11	2.36133e-07	8.22648e-12			3.61536e-07	-6.69226e-12	4.93235e-07	6.7336e-11			1.78866e-07	6.7336e-11	6.05166e-07	-6.69226e-12
2.61524e-07	9.09727e-11	3.47557e-07	7.54655e-11			2.87348e-07	3.61121e-11	2.85857e-07	9.04461e-11			2.72296e-07	1.64452e-11	2.36321e-07	9.78007e-12			3.62098e-07	-1.17482e-11	4.93398e-07	7.09616e-11			1.79029e-07	7.09616e-11	6.05728e-07	-1.17482e-11
2.62028e-07	7.55702e-11	3.48213e-07	6.57514e-11			2.87531e-07	3.59123e-11	2.86063e-07	9.19291e-11			2.72269e-07	2.47634e-11	2.36476e-07	1.35693e-11			3.62315e-07	-6.97025e-12	4.93742e-07	6.47712e-11			1.79373e-07	6.47712e-11	6.05945e-07	-6.97025e-12
2.62089e-07	8.23087e-11	3.48011e-07	7.65956e-11			2.87557e-07	4.23127e-11	2.86002e-07	8.96749e-11			2.72974e-07	7.66332e-12	2.36709e-07	1.21967e-11			3.62759e-07	5.78024e-12	4.93943e-07	6.64149e-11			1.79574e-07	6.64149e-11	6.06389e-07	5.78024e-12
2.62327e-07	8.03201e-11	3.48806e-07	6.35232e-11			2.87803e-07	5.2568e-11	2.86522e-07	9.33573e-11			2.73112e-07	1.01971e-11	2.36931e-07	1.1204e-11			3.63188e-07	3.29447e-12	4.94169e-07	6.65976e-11			1.798e-07	6.65976e-11	6.06818e-07	3.29447e-12
2.62439e-07	8.45018e-11	3.48789e-07	6.99424e-11			2.87992e-07	4.40275e-11	2.86718e-07	9.28439e-11			2.73148e-07	1.62769e-11	2.37143e-07	1.11994e-11			3.6361e-07	-3.92238e-12	4.94397e-07	6.66958e-11			1.80028e-07	6.66958e-11	6.0724e-07	-3.92238e-12
2.62655e-07	8.35302e-11	3.48969e-07	7.15393e-11			2.88199e-07	4.81086e-11	2.86871e-07	9.46623e-11			2.73278e-07	1.90159e-11	2.37324e-07	1.32454e-11			3.63752e-07	-3.07408e-12	4.94589e-07	6.88823e-11			1.8022e-07	6.88823e-11	6.07382e-07	-3.07408e-12
2.62824e-07	8.46813e-11	3.49279e-07	7.0108e-11			2.88277e-07	4.50459e-11	2.87015e-07	9.43103e-11			2.73671e-07	1.26782e-11	2.37624e-07	7.37524e-12			3.64215e-07	-1.75826e-12	4.94846e-07	6.73941e-11			1.80477e-07	6.73941e-11	6.07845e-07	-1.75826e-12
2.62884e-07	9.15117e-11	3.49706e-07	6.58608e-11			2.88658e-07	4.02204e-11	2.8722e-07	9.39584e-11			2.73685e-07	1.95392e-11	2.37843e-07	6.91695e-12			3.64391e-07	-1.76501e-12	4.95117e-07	6.52128e-11			1.80748e-07	6.52128e-11	6.08021e-07	-1.76501e-12
2.63188e-07	8.62239e-11	3.49705e-07	7.19297e-11			2.88793e-07	4.00286e-11	2.87401e-07	8.3018e-11			2.74038e-07	1.46555e-11	2.37983e-07	1.13793e-11			3.64829e-07	-6.10949e-12	4.95317e-07	6.68917e-11			1.80948e-07	6.68917e-11	6.08459e-07	-6.10949e-12
2.6331e-07	8.99227e-11	3.50079e-07	6.89693e-11			2.88894e-07	4.14356e-11	2.8754e-07	9.51373e-11			2.74122e-07	1.90825e-11	2.38229e-07	9.13652e-12			3.65217e-07	-6.42416e-12	4.95521e-07	6.83201e-11			1.81152e-07	6.83201e-11	6.08847e-07	-6.42416e-12
2.63617e-07	8.44831e-11	3.5043e-07	6.64546e-11			2.89133e-07	4.20935e-11	2.87755e-07	8.10748e-11			2.74299e-07	2.01426e-11	2.38417e-07	1.07306e-11			3.65474e-07	-1.48218e-11	4.95771e-07	6.71696e-11			1.81402e-07	6.71696e-11	6.09104e-07	-1.48218e-11
2.63886e-07	8.09095e-11	3.50713e-07	6.5626e-11			2.8949e-07	4.9625e-11	2.87912e-07	9.20019e-11			2.74532e-07	1.94161e-11	2.38681e-07	7.23789e-12			3.65779e-07	-1.31079e-11	4.95947e-07	7.01304e-11			1.81578e-07	7.01304e-11	6.09409e-07	-1.31079e-11
2.63979e-07	8.60125e-11	3.5065e-07	7.31894e-11			2.89515e-07	4.60282e-11	2.88026e-07	7.59467e-11			2.74733e-07	1.97622e-11	2.38893e-07	7.23305e-12			3.66148e-07	-7.60513e-13	4.96083e-07	7.52928e-11			1.81714e-07	7.52928e-11	6.09778e-07	-7.60513e-13
2.64137e-07	8.78064e-11	3.50932e-07	7.24382e-11			2.89906e-07	4.77347e-11	2.88444e-07	8.65054e-11			2.75075e-07	1.52541e-11	2.39083e-07	8.67054e-12			3.66522e-07	-6.89575e-12	4.96442e-07	6.8287e-11			1.82073e-07	6.8287e-11	6.10152e-07	-6.89575e-12
2.64507e-07	7.92339e-11	3.51165e-07	7.2867e-11			2.90193e-07	4.29546e-11	2.88462e-07	8.71653e-11			2.75354e-07	1.2956e-11	2.39257e-07	1.11707e-11			3.66876e-07	1.74076e-12	4.96602e-07	7.21292e-11			1.82233e-07	7.21292e-11	6.10506e-07	1.74076e-12
2.64475e-07	9.05363e-11	3.51466e-07	7.16427e-11			2.90302e-07	4.24873e-11	2.88814e-07	8.53892e-11			2.75604e-07	1.16041e-11	2.39455e-07	1.18551e-11			3.67191e-07	-6.70316e-12	4.96801e-07	7.38589e-11			1.82432e-07	7.38589e-11	6.10821e-07	-6.70316e-12
2.64855e-07	8.15321e-11	3.51706e-07	7.19026e-11			2.90318e-07	4.36687e-11	2.89062e-07	9.04856e-11			2.75638e-07	1.7768e-11	2.39678e-07	1.11197e-11			3.67682e-07	1.10324e-12	4.97099e-07	7.01169e-11			1.8273e-07	7.01169e-11	6.11312e-07	1.10324e-12
2.65202e-07	7.40555e-11	3.52242e-07	6.49235e-11			2.90734e-07	4.76815e-11	2.89141e-07	8.76446e-11			2.75615e-07	2.57573e-11	2.3994e-07	7.74868e-12			3.6795e-07	-1.39179e-12	4.9726e-07	7.39444e-11			1.82891e-07	7.39444e-11	6.1158e-07	-1.39179e-12
2.65107e-07	8.84985e-11	3.5213e-07	7.36325e-11			2.90885e-07	5.6643e-11	2.89452e-07	9.11611e-11			2.75733e-07	2.90316e-11	2.40155e-07	7.52785e-12			3.6834e-07	8.30991e-14	4.97447e-07	7.62979e-11			1.83078e-07	7.62979e-11	6.1197e-07	8.30991e-14
2.65305e-07	8.84588e-11	3.52428e-07	7.25075e-11			2.90976e-07	5.11339e-11	2.89654e-07	8.32124e-11			2.75937e-07	2.93008e-11	2.40317e-07	1.08813e-11			3.68682e-07	-1.48621e-12	4.9765e-07	7.78124e-11			1.83281e-07	7.78124e-11	6.12312e-07	-1.48621e-12
2.65614e-07	8.27324e-11	3.52608e-07	7.42144e-11			2.91123e-07	4.31416e-11	2.89785e-07	8.95821e-11			2.76206e-07	2.73223e-11	2.4049e-07	1.31791e-11			3.68969e-07	2.03369e-12	4.97931e-07	7.50734e-11			1.83562e-07	7.50734e-11	6.12599e-07	2.03369e-12
2.65901e-07	7.82523e-11	3.53258e-07	6.45969e-11			2.91592e-07	5.51584e-11	2.89944e-07	8.88171e-11			2.76386e-07	2.84013e-11	2.40722e-07	1.17968e-11			3.69391e-07	6.11283e-13	4.98127e-07	7.69013e-11			1.83758e-07	7.69013e-11	6.13021e-07	6.11283e-13
2.65931e-07	8.65199e-11	3.54464e-07	4.1542e-11			2.91737e-07	5.10567e-11	2.90229e-07	8.58912e-11			2.76837e-07	1.99506e-11	2.41022e-07	5.95961e-12			3.6973e-07	-7.30526e-13	4.98453e-07	7.16567e-11			1.84084e-07	7.16567e-11	6.1336e-07	-7.30526e-13
2.66083e-07	8.87485e-11	3.55152e-07	3.1024e-11			2.91809e-07	5.82477e-11	2.9039e-07	8.79001e-11			2.77183e-07	1.53165e-11	2.41108e-07	1.43709e-11			3.70053e-07	-4.58702e-12	4.98581e-07	7.7201e-11			1.84212e-07	7.7201e-11	6.13683e-07	-4.58702e-12
2.66299e-07	8.78209e-11	3.55135e-07	3.74531e-11			2.9212e-07	5.03726e-11	2.9061e-07	7.84353e-11			2.77001e-07	2.89687e-11	2.41415e-07	7.97217e-12			3.70462e-07	-5.19143e-12	4.98899e-07	7.24713e-11			1.8453e-07	7.24713e-11	6.14092e-07	-5.19143e-12
2.66633e-07	8.08601e-11	3.55409e-07	3.68814e-11			2.92039e-07	5.53797e-11	2.90893e-07	7.94705e-11			2.77409e-07	2.21506e-11	2.41541e-07	1.37351e-11			3.70846e-07	-5.62033e-13	4.99045e-07	7.70928e-11			1.84676e-07	7.70928e-11	6.14476e-07	-5.62033e-13
2.66564e-07	9.40111e-11	3.55725e-07	3.53549e-11			2.92481e-07	6.35379e-11	2.9106e-07	8.4658e-11			2.77504e-07	2.62086e-11	2.41743e-07	1.43949e-11			3.71021e-07	-1.66066e-12	4.99264e-07	7.77496e-11			1.84895e-07	7.77496e-11	6.14651e-07	-1.66066e-12
2.67043e-07	8.00185e-11	3.55804e-07	3.93297e-11			2.92555e-07	4.94843e-11	2.91126e-07	8.53308e-11			2.77813e-07	2.27003e-11	2.42046e-07	8.03356e-12			3.71443e-07	-2.33298e-12	4.9954e-07	7.51838e-11			1.85171e-07	7.51838e-11	6.15073e-07	-2.33298e-12
2.67118e-07	8.6046e-11	3.56141e-07	3.72647e-11			2.92886e-07	5.15454e-11	2.91554e-07	8.69839e-11			2.78168e-07	1.76925e-11	2.42226e-07	1.01176e-11			3.71785e-07	-4.90561e-12	4.99716e-07	7.81847e-11			1.85347e-07	7.81847e-11	6.15415e-07	-4.90561e-12
2.67529e-07	7.54373e-11	3.56324e-07	3.89072e-11			2.92862e-07	4.70224e-11	2.91635e-07	8.56068e-11			2.78197e-07	2.40557e-11	2.42484e-07	7.05586e-12			3.72183e-07	-4.16704e-12	4.9999e-07	7.57371e-11			1.85621e-07	7.57371e-11	6.15813e-07	-4.16704e-12
2.67508e-07	8.62923e-11	3.56753e-07	3.4624e-11			2.93114e-07	5.27489e-11	2.91825e-07	9.72769e-11			2.78241e-07	2.98695e-11	2.42695e-07	7.11823e-12			3.7247e-07	-6.40078e-12	5.00116e-07	8.14753e-11			1.85747e-07	8.14753e-11	6.161e-07	-6.40078e-12
2.67673e-07	8.77935e-11	3.57142e-07	3.12886e-11			2.93389e-07	5.33653e-11	2.91791e-07	9.3587e-11			2.78517e-07	2.76802e-11	2.42814e-07	1.33042e-11			3.72905e-07	2.66619e-13	5.00391e-07	7.89943e-11			1.86022e-07	7.89943e-11	6.16535e-07	2.66619e-13
2.67885e-07	8.68826e-11	3.56787e-07	4.57073e-11			2.93595e-07	5.09633e-11	2.92258e-07	9.54497e-11			2.78725e-07	2.76458e-11	2.43094e-07	8.49541e-12			3.73194e-07	-2.47348e-12	5.00655e-07	7.72453e-11			1.86286e-07	7.72453e-11	6.16824e-07	-2.47348e-12
2.68025e-07	8.97414e-11	3.57402e-07	3.69892e-11			2.93901e-07	5.24341e-11	2.92407e-07	9.49853e-11			2.78969e-07	2.65186e-11	2.43306e-07	8.4935e-12			3.73662e-07	-7.01705e-12	5.0099e-07	7.15444e-11			1.86621e-07	7.15444e-11	6.17292e-07	-7.01705e-12
2.67899e-07	1.05649e-10	3.57783e-07	3.38363e-11			2.9399e-07	6.16697e-11	2.92518e-07	9.16483e-11			2.79186e-07	2.63222e-11	2.43484e-07	1.0747e-11			3.73932e-07	1.45725e-12	5.01135e-07	7.61959e-11			1.86766e-07	7.61959e-11	6.17562e-07	1.45725e-12
2.68382e-07	9.15435e-11	3.57562e-07	4.51672e-11			2.94323e-07	5.05321e-11	2.92775e-07	8.28492e-11			2.79706e-07	1.56275e-11	2.43703e-07	1.02543e-11			3.74315e-07	-1.03208e-12	5.01412e-07	7.35965e-11			1.87043e-07	7.35965e-11	6.17945e-07	-1.03208e-12
2.68584e-07	9.13167e-11	3.57997e-07	4.07289e-11			2.94318e-07	4.96421e-11	2.92847e-07	8.45787e-11			2.79545e-07	2.85641e-11	2.43905e-07	1.08842e-11			3.745e-07	3.97284e-12	5.01569e-07	7.76008e-11			1.872e-07	7.76008e-11	6.1813e-07	3.97284e-12
2.69134e-07	7.36196e-11	3.58247e-07	4.06519e-11			2.94645e-07	4.86263e-11	2.93215e-07	9.90979e-11			2.79806e-07	2.67057e-11	2.44136e-07	9.34302e-12			3.74979e-07	-5.94713e-12	5.01864e-07	7.40364e-11			1.87495e-07	7.40364e-11	6.18609e-07	-5.94713e-12
2.694e-07	7.02532e-11	3.5872e-07	3.53081e-11			2.94705e-07	4.94138e-11	2.93387e-07	9.03997e-11			2.80115e-07	2.33466e-11	2.44315e-07	1.15357e-11			3.75342e-07	-9.78868e-13	5.0202e-07	7.81678e-11			1.87651e-07	7.81678e-11	6.18972e-07	-9.78868e-13
2.69933e-07	5.35646e-11	3.58684e-07	4.21892e-11			2.95064e-07	4.31797e-11	2.93608e-07	9.42318e-11			2.80345e-07	2.27282e-11	2.44539e-07	1.07235e-11			3.75739e-07	-6.02711e-12	5.02332e-07	7.37411e-11			1.87963e-07	7.37411e-11	6.19369e-07	-6.02711e-12
2.70464e-07	3.70217e-11	3.58978e-07	4.11306e-11			2.95201e-07	4.65913e-11	2.93877e-07	9.42329e-11			2.80698e-07	1.78117e-11	2.44757e-07	1.03193e-11			3.75981e-07	2.09275e-12	5.02502e-07	7.7004e-11			1.88133e-07	7.7004e-11	6.19611e-07	2.09275e-12
2.70649e-07	3.76458e-11	3.59441e-07	3.60157e-11			2.95443e-07	4.75408e-11	2.94005e-07	9.89369e-11			2.80733e-07	2.39251e-11	2.44974e-07	9.94786e-12			3.76297e-07	1.0434e-12	5.02794e-07	7.36401e-11			1.88425e-07	7.36401e-11	6.19927e-07	1.0434e-12
2.71038e-07	2.81104e-11	3.59709e-07	3.56327e-11			2.9568e-07	4.64982e-11	2.94153e-07	8.94226e-11			2.80896e-07	2.56268e-11	2.45178e-07	1.04669e-11			3.76767e-07	-2.68353e-12	5.02963e-07	7.69891e-11			1.88594e-07	7.69891e-11	6.20397e-07	-2.68353e-12
2.71086e-07	3.55578e-11	3.59609e-07	4.40646e-11			2.95839e-07	5.37074e-11	2.94523e-07	1.04633e-10			2.81284e-07	1.95278e-11	2.45357e-07	1.26876e-11			3.7709e-07	-1.79909e-12	5.03258e-07	7.34182e-11			1.88889e-07	7.34182e-11	6.2072e-07	-1.79909e-12
2.71337e-07	3.26321e-11	3.60332e-07	3.25662e-11			2.96009e-07	4.77378e-11	2.94576e-07	1.02381e-10			2.81429e-07	2.16948e-11	2.45573e-07	1.21565e-11			3.77346e-07	-3.56539e-12	5.03423e-07	7.69971e-11			1.89054e-07	7.69971e-11	6.20976e-07	-3.56539e-12
2.71592e-07	2.97242e-11	3.60296e-07	3.94473e-11			2.96228e-07	4.54425e-11	2.9476e-07	1.00949e-10			2.81797e-07	1.62647e-11	2.45766e-07	1.33444e-11			3.77643e-07	-8.58889e-12	5.0361e-07	7.9416e-11			1.89241e-07	7.9416e-11	6.21273e-07	-8.58889e-12
2.71771e-07	3.06415e-11	3.61082e-07	2.66336e-11			2.96318e-07	4.83083e-11	2.94895e-07	9.75969e-11			2.82011e-07	1.61826e-11	2.46036e-07	9.54796e-12			3.77968e-07	-7.23064e-12	5.03945e-07	7.3677e-11			1.89576e-07	7.3677e-11	6.21598e-07	-7.23064e-12
2.71852e-07	3.64044e-11	3.60825e-07	3.88118e-11			2.96643e-07	4.95891e-11	2.95127e-07	1.01332e-10			2.8206e-07	2.18257e-11	2.46238e-07	1.01585e-11			3.78496e-07	-5.28587e-12	5.04115e-07	7.70089e-11			1.89746e-07	7.70089e-11	6.22126e-07	-5.28587e-12
2.72037e-07	3.70032e-11	3.61327e-07	3.27865e-11			2.9697e-07	4.88313e-11	2.95311e-07	9.27988e-11			2.82356e-07	1.89097e-11	2.46334e-07	1.78412e-11			3.78727e-07	-9.92311e-12	5.0431e-07	7.88943e-11			1.89941e-07	7.88943e-11	6.22357e-07	-9.92311e-12
2.72237e-07	3.66261e-11	3.6152e-07	3.40277e-11			2.97076e-07	3.89074e-11	2.95539e-07	1.05828e-10			2.82556e-07	1.91867e-11	2.46574e-07	1.57129e-11			3.79179e-07	3.14908e-12	5.0457e-07	7.72411e-11			1.90201e-07	7.72411e-11	6.22809e-07	3.14908e-12
2.72659e-07	2.55166e-11	3.61654e-07	3.68419e-11			2.97287e-07	4.16554e-11	2.9578e-07	9.57103e-11			2.82867e-07	1.57011e-11	2.46765e-07	1.70978e-11			3.79577e-07	-1.24513e-12	5.04828e-07	7.57877e-11			1.90459e-07	7.57877e-11	6.23207e-07	-1.24513e-12
2.72496e-07	4.33092e-11	3.61816e-07	3.89814e-11			2.97433e-07	4.99039e-11	2.95911e-07	9.70499e-11			2.83117e-07	1.4404e-11	2.47049e-07	1.22562e-11			3.8001e-07	2.07695e-12	5.04965e-07	8.08748e-11			1.90596e-07	8.08748e-11	6.2364e-07	2.07695e-12
2.72881e-07	3.40609e-11	3.62145e-07	3.70641e-11			2.97539e-07	4.7945e-11	2.96191e-07	8.89385e-11			2.83074e-07	2.32627e-11	2.47336e-07	7.26323e-12			3.8019e-07	-3.41685e-12	5.05227e-07	7.91772e-11			1.90858e-07	7.91772e-11	6.2382e-07	-3.41685e-12
2.73288e-07	2.36056e-11	3.6235e-07	3.81592e-11			2.97665e-07	4.18143e-11	2.96315e-07	1.03813e-10			2.83328e-07	2.17706e-11	2.47437e-07	1.46656e-11			3.80346e-07	-3.06697e-12	5.05434e-07	8.04034e-11			1.91065e-07	8.04034e-11	6.23976e-07	-3.06697e-12
2.73279e-07	3.37859e-11	3.6263e-07	3.73532e-11			2.98155e-07	4.86715e-11	2.96511e-07	9.91559e-11			2.83648e-07	1.78634e-11	2.47662e-07	1.38205e-11			3.80856e-07	-4.30212e-12	5.05691e-07	7.89623e-11			1.91322e-07	7.89623e-11	6.24486e-07	-4.30212e-12
2.73578e-07	2.8732e-11	3.62922e-07	3.63476e-11			2.98246e-07	4.81455e-11	2.96724e-07	9.92219e-11			2.83539e-07	2.90341e-11	2.47887e-07	1.29255e-11			3.81218e-07	-7.43407e-12	5.05878e-07	8.12936e-11			1.91509e-07	8.12936e-11	6.24848e-07	-7.43407e-12
2.73948e-07	1.99758e-11	3.62951e-07	4.17074e-11			2.98413e-07	4.87983e-11	2.96769e-07	1.04595e-10			2.83844e-07	2.57628e-11	2.48198e-07	6.04552e-12			3.81643e-07	-1.8147e-12	5.06137e-07	7.98085e-11			1.91768e-07	7.98085e-11	6.25273e-07	-1.8147e-12
2.74037e-07	2.53174e-11	3.6313e-07	4.34088e-11			2.98618e-07	5.03691e-11	2.97018e-07	9.41835e-11			2.84189e-07	2.11349e-11	2.48281e-07	1.46434e-11			3.81938e-07	-3.727e-12	5.06332e-07	8.16992e-11			1.91963e-07	8.16992e-11	6.25568e-07	-3.727e-12
2.74148e-07	2.96063e-11	3.63275e-07	4.59253e-11			2.98748e-07	4.60032e-11	2.97198e-07	1.03901e-10			2.84489e-07	1.80834e-11	2.48551e-07	1.07537e-11			3.8216e-07	-5.75809e-12	5.06599e-07	7.97071e-11			1.9223e-07	7.97071e-11	6.2579e-07	-5.75809e-12
2.74135e-07	3.99566e-11	3.63712e-07	4.13587e-11			2.99121e-07	4.517e-11	2.97506e-07	1.0188e-10			2.84872e-07	1.19989e-11	2.48759e-07	1.10315e-11			3.82563e-07	-3.75511e-12	5.06839e-07	7.91813e-11			1.9247e-07	7.91813e-11	6.26193e-07	-3.75511e-12
2.74479e-07	3.27048e-11	3.64261e-07	3.41783e-11			2.99239e-07	5.01806e-11	2.97795e-07	9.54546e-11			2.84969e-07	1.59966e-11	2.49e-07	9.09218e-12			3.83068e-07	-3.06837e-12	5.07004e-07	8.27083e-11			1.92635e-07	8.27083e-11	6.26698e-07	-3.06837e-12
2.74607e-07	3.59416e-11	3.64343e-07	3.82295e-11			2.99445e-07	3.85566e-11	2.97797e-07	9.80789e-11			2.85158e-07	1.67817e-11	2.49219e-07	8.28374e-12			3.83366e-07	-1.87233e-13	5.07227e-07	8.30853e-11			1.92858e-07	8.30853e-11	6.26996e-07	-1.87233e-13
2.74912e-07	3.05874e-11	3.64604e-07	3.79884e-11			2.99783e-07	5.15741e-11	2.98111e-07	1.14177e-10			2.85503e-07	1.21348e-11	2.49356e-07	1.32676e-11			3.83653e-07	-7.54192e-12	5.0744e-07	8.41035e-11			1.93071e-07	8.41035e-11	6.27283e-07	-7.54192e-12
2.75116e-07	3.01805e-11	3.64827e-07	3.86746e-11			2.99798e-07	4.34192e-11	2.98266e-07	9.97779e-11			2.85501e-07	1.9568e-11	2.49651e-07	7.73914e-12			3.8406e-07	-5.2916e-12	5.07816e-07	7.61927e-11			1.93447e-07	7.61927e-11	6.2769e-07	-5.2916e-12
2.75306e-07	3.05947e-11	3.65084e-07	3.83672e-11			2.99947e-07	4.59203e-11	2.98632e-07	1.0454e-10			2.85848e-07	1.47257e-11	2.49814e-07	1.09619e-11			3.8457e-07	-1.34725e-14	5.07916e-07	8.32626e-11			1.93547e-07	8.32626e-11	6.282e-07	-1.34725e-14
2.75379e-07	3.67435e-11	3.6544e-07	3.5844e-11			3.00119e-07	4.57182e-11	2.98729e-07	1.00952e-10			2.86383e-07	3.49061e-12	2.50027e-07	1.09302e-11			3.84687e-07	-8.44943e-12	5.08164e-07	8.22582e-11			1.93795e-07	8.22582e-11	6.28317e-07	-8.44943e-12
2.75613e-07	3.48373e-11	3.65288e-07	4.55506e-11			3.00379e-07	3.83364e-11	2.98867e-07	1.08046e-10			2.86436e-07	9.01519e-12	2.50247e-07	1.03982e-11			3.85079e-07	1.45641e-12	5.08412e-07	8.12954e-11			1.94043e-07	8.12954e-11	6.28709e-07	1.45641e-12
2.75702e-07	4.01766e-11	3.65715e-07	4.13043e-11			3.00659e-07	4.48468e-11	2.99148e-07	1.0277e-10			2.8626e-07	2.24723e-11	2.50438e-07	1.17498e-11			3.8547e-07	-3.44969e-12	5.08656e-07	8.05774e-11			1.94287e-07	8.05774e-11	6.291e-07	-3.44969e-12
2.75981e-07	3.59419e-11	3.65909e-07	4.26506e-11			3.00738e-07	5.21123e-11	2.99169e-07	1.07756e-10			2.86645e-07	1.64667e-11	2.50647e-07	1.16786e-11			3.85743e-07	-4.4947e-12	5.08843e-07	8.29189e-11			1.94474e-07	8.29189e-11	6.29373e-07	-4.4947e-12
2.76168e-07	3.64355e-11	3.66213e-07	4.13659e-11			3.01155e-07	4.43713e-11	2.99608e-07	1.12914e-10			2.86765e-07	1.96376e-11	2.50785e-07	1.65925e-11			3.86046e-07	4.05955e-12	5.09145e-07	7.89699e-11			1.94776e-07	7.89699e-11	6.29676e-07	4.05955e-12
2.76285e-07	4.03949e-11	3.66367e-07	4.36922e-11			3.01295e-07	4.75225e-11	2.99801e-07	1.0602e-10			2.87084e-07	1.59397e-11	2.51025e-07	1.47339e-11			3.86295e-07	1.38885e-12	5.09381e-07	7.87292e-11			1.95012e-07	7.87292e-11	6.29925e-07	1.38885e-12
2.76496e-07	3.96606e-11	3.66702e-07	4.15516e-11			3.01576e-07	4.11331e-11	3.00177e-07	9.86509e-11			2.87576e-07	6.02955e-12	2.51267e-07	1.26897e-11			3.86811e-07	4.64257e-12	5.09569e-07	8.10599e-11			1.952e-07	8.10599e-11	6.30441e-07	4.64257e-12
2.76673e-07	4.06551e-11	3.66842e-07	4.42319e-11			3.0167e-07	5.02437e-11	3.00107e-07	1.04759e-10			2.87421e-07	1.8796e-11	2.51382e-07	1.9138e-11			3.87058e-07	-1.1258e-12	5.09741e-07	8.42428e-11			1.95372e-07	8.42428e-11	6.30688e-07	-1.1258e-12
2.7696e-07	3.60839e-11	3.66878e-07	4.93512e-11			3.01849e-07	4.94901e-11	3.00369e-07	8.99428e-11			2.87612e-07	1.95044e-11	2.51725e-07	1.01764e-11			3.87407e-07	-7.67085e-13	5.1001e-07	8.21176e-11			1.95641e-07	8.21176e-11	6.31037e-07	-7.67085e-13
2.77115e-07	3.81439e-11	3.67548e-07	3.92611e-11			3.01979e-07	4.98192e-11	3.00547e-07	8.51216e-11			2.87779e-07	2.10504e-11	2.51904e-07	1.23344e-11			3.87823e-07	-3.64262e-12	5.10288e-07	7.95213e-11			1.95919e-07	7.95213e-11	6.31453e-07	-3.64262e-12
[truncated: 4,883 more rows]
