# Supplementary material for: Structural heterogeneity of the ion and lipid channel TMEM16F
Source: Nat Commun. 2024 Jan 2;15:110. doi: 10.1038/s41467-023-44377-7 (PMC10761740; doi:10.1038/s41467-023-44377-7)
Supplement: Supplementary file 7 — Source Data [file 41467_2023_44377_MOESM7_ESM.zip › Fig 4.xlsx]

## Sheet: Fig. 4a
Lc histogram
Bin center (nm)	Bin height
7.875	0
13.125	0.0128205
18.375	0
23.625	0
28.875	0
34.125	0
39.375	0.0128205
44.625	0
49.875	0.0384615
55.125	0
60.375	0.0128205
65.625	0.0128205
70.875	0.0384615
76.125	0.025641
81.375	0.0641026
86.625	0.0769231
91.875	0.0641026
97.125	0.0384615
102.375	0.0512821
107.625	0.0512821
112.875	0.0128205
118.125	0.0897436
123.375	0.0512821
128.625	0.0384615
133.875	0.0897436
139.125	0.025641
144.375	0.128205
149.625	0.0897436
154.875	0.0897436
160.125	0.115385
165.375	0.0897436
170.625	0.102564
175.875	0.0641026
181.125	0.0512821
186.375	0.0512821
191.625	0.102564
196.875	0.0769231
202.125	0.153846
207.375	0.153846
212.625	0.205128
217.875	0.115385
223.125	0.0897436
228.375	0.0769231
233.625	0.0512821
238.875	0.0512821
244.125	0.0769231
249.375	0.230769
254.625	0.205128
259.875	0.115385
265.125	0.128205
270.375	0.115385
275.625	0.102564
280.875	0.141026
286.125	0.128205
291.375	0.128205
296.625	0.025641
301.875	0.0384615
307.125	0.0641026
312.375	0.0769231
317.625	0.153846
322.875	0.179487
328.125	0.0897436
333.375	0.0897436
338.625	0.025641
343.875	0.153846
349.125	0.115385
354.375	0.0897436
359.625	0.115385
364.875	0.115385
370.125	0.115385
375.375	0.0641026
380.625	0.0128205
385.875	0.025641
391.125	0.0128205
396.375	0.025641
401.625	0.025641
406.875	0.0128205
412.125	0.0128205
417.375	0.025641
422.625	0.025641
427.875	0.0128205
433.125	0
438.375	0.0128205
443.625	0.0128205
448.875	0

## Sheet: Fig. 4b,d
Fig 4b				Fig 4d
Distance(m)	Force(N)			Distance(m)	Force(N)
-1.42191e-07	-7.49812e-10			-1.57931e-07	-9.54455e-10
-1.41756e-07	-7.26409e-10			-1.57548e-07	-9.51809e-10
-1.41415e-07	-7.03991e-10			-1.57608e-07	-9.35577e-10
-1.41132e-07	-6.86213e-10			-1.57249e-07	-9.2523e-10
-1.40746e-07	-6.68807e-10			-1.57092e-07	-9.24095e-10
-1.4049e-07	-6.32166e-10			-1.56812e-07	-8.99895e-10
-1.40217e-07	-6.20106e-10			-1.56628e-07	-8.92425e-10
-1.39964e-07	-6.1045e-10			-1.56471e-07	-8.57099e-10
-1.39515e-07	-5.80944e-10			-1.56457e-07	-8.63861e-10
-1.3942e-07	-5.77253e-10			-1.56236e-07	-8.50477e-10
-1.39149e-07	-5.48384e-10			-1.55841e-07	-8.13909e-10
-1.38754e-07	-5.43305e-10			-1.55602e-07	-8.10067e-10
-1.38458e-07	-5.23087e-10			-1.55525e-07	-7.71435e-10
-1.38373e-07	-5.01004e-10			-1.55383e-07	-7.73801e-10
-1.37756e-07	-4.79107e-10			-1.55268e-07	-7.5289e-10
-1.37669e-07	-4.6558e-10			-1.55007e-07	-7.21467e-10
-1.37188e-07	-4.69814e-10			-1.54736e-07	-7.31841e-10
-1.36773e-07	-4.47766e-10			-1.54613e-07	-6.97394e-10
-1.36648e-07	-4.48902e-10			-1.5451e-07	-6.97978e-10
-1.36489e-07	-4.31756e-10			-1.5413e-07	-6.93825e-10
-1.36139e-07	-4.24802e-10			-1.53954e-07	-6.59958e-10
-1.35793e-07	-4.15138e-10			-1.53927e-07	-6.89794e-10
-1.35617e-07	-3.91561e-10			-1.53468e-07	-6.74098e-10
-1.35229e-07	-3.77932e-10			-1.53569e-07	-6.58165e-10
-1.35026e-07	-3.6321e-10			-1.53349e-07	-6.80594e-10
-1.34633e-07	-3.50462e-10			-1.52992e-07	-6.61045e-10
-1.34334e-07	-3.46639e-10			-1.52957e-07	-6.58441e-10
-1.33938e-07	-3.3122e-10			-1.52593e-07	-6.6004e-10
-1.3381e-07	-3.07157e-10			-1.52357e-07	-6.25603e-10
-1.33266e-07	-2.94018e-10			-1.52213e-07	-6.28519e-10
-1.3314e-07	-2.78036e-10			-1.52157e-07	-6.20085e-10
-1.32833e-07	-2.74069e-10			-1.5182e-07	-6.12738e-10
-1.32564e-07	-2.71483e-10			-1.51693e-07	-6.00638e-10
-1.32289e-07	-2.56921e-10			-1.51539e-07	-5.95626e-10
-1.3207e-07	-2.43838e-10			-1.51182e-07	-5.9807e-10
-1.31688e-07	-2.32595e-10			-1.51143e-07	-5.89347e-10
-1.31274e-07	-2.29589e-10			-1.50854e-07	-5.75618e-10
-1.31053e-07	-2.11305e-10			-1.50684e-07	-5.55614e-10
-1.30666e-07	-2.04179e-10			-1.50533e-07	-5.68322e-10
-1.30372e-07	-1.87423e-10			-1.50406e-07	-5.47841e-10
-1.30069e-07	-1.80294e-10			-1.50108e-07	-5.56884e-10
-1.297e-07	-1.67719e-10			-1.49859e-07	-5.59179e-10
-1.29337e-07	-1.75943e-10			-1.498e-07	-5.37934e-10
-1.29215e-07	-1.59159e-10			-1.49473e-07	-5.39088e-10
-1.28765e-07	-1.58963e-10			-1.49399e-07	-5.09204e-10
-1.28461e-07	-1.45856e-10			-1.49179e-07	-5.08577e-10
-1.28265e-07	-1.41256e-10			-1.49031e-07	-5.10366e-10
-1.28018e-07	-1.21346e-10			-1.48975e-07	-4.87445e-10
-1.27517e-07	-1.08878e-10			-1.48536e-07	-4.93641e-10
-1.27285e-07	-1.1631e-10			-1.48521e-07	-4.73527e-10
-1.27144e-07	-1.23152e-10			-1.48381e-07	-4.59496e-10
-1.26602e-07	-1.0755e-10			-1.4799e-07	-4.66593e-10
-1.26578e-07	-1.12489e-10			-1.47922e-07	-4.43078e-10
-1.26163e-07	-9.4797e-11			-1.47784e-07	-4.45414e-10
-1.25858e-07	-1.01162e-10			-1.47501e-07	-4.59239e-10
-1.25528e-07	-1.07292e-10			-1.47159e-07	-4.27532e-10
-1.25327e-07	-9.4597e-11			-1.46983e-07	-4.42122e-10
-1.24959e-07	-9.4456e-11			-1.46873e-07	-4.16903e-10
-1.24686e-07	-8.3701e-11			-1.46734e-07	-4.22329e-10
-1.24216e-07	-8.2262e-11			-1.46663e-07	-4.17628e-10
-1.24014e-07	-6.7436e-11			-1.461e-07	-4.13708e-10
-1.23725e-07	-7.7768e-11			-1.46274e-07	-4.08698e-10
-1.23534e-07	-6.9192e-11			-1.45869e-07	-3.81936e-10
-1.23156e-07	-7.4881e-11			-1.45821e-07	-3.77734e-10
-1.22694e-07	-7.0716e-11			-1.45708e-07	-3.86497e-10
-1.2261e-07	-6.0822e-11			-1.45333e-07	-3.79306e-10
-1.22178e-07	-7.4449e-11			-1.45252e-07	-3.74927e-10
-1.22026e-07	-6.6149e-11			-1.44817e-07	-3.70359e-10
-1.21615e-07	-5.4361e-11			-1.44874e-07	-3.50698e-10
-1.21236e-07	-5.674e-11			-1.44541e-07	-3.64413e-10
-1.21055e-07	-6.321e-11			-1.44452e-07	-3.61086e-10
-1.20733e-07	-5.2787e-11			-1.44172e-07	-3.41458e-10
-1.20385e-07	-5.7279e-11			-1.44051e-07	-3.44442e-10
-1.20046e-07	-6.3885e-11			-1.43664e-07	-3.41517e-10
-1.19821e-07	-5.9625e-11			-1.43554e-07	-3.37102e-10
-1.1945e-07	-5.7841e-11			-1.43374e-07	-3.28033e-10
-1.19291e-07	-6.7374e-11			-1.43247e-07	-3.25171e-10
-1.18835e-07	-5.7282e-11			-1.43022e-07	-3.2954e-10
-1.18696e-07	-5.3438e-11			-1.42708e-07	-3.28363e-10
-1.18468e-07	-4.6775e-11			-1.42637e-07	-3.08467e-10
-1.17994e-07	-4.7233e-11			-1.4227e-07	-3.1262e-10
-1.1764e-07	-5.305e-11			-1.42255e-07	-3.00887e-10
-1.17376e-07	-5.661e-11			-1.4208e-07	-2.9344e-10
-1.17053e-07	-4.9939e-11			-1.41841e-07	-2.93603e-10
-1.16698e-07	-5.0755e-11			-1.4142e-07	-2.83497e-10
-1.1636e-07	-5.2199e-11			-1.4152e-07	-2.732e-10
-1.16254e-07	-4.519e-11			-1.41297e-07	-2.67783e-10
-1.15841e-07	-3.8334e-11			-1.41245e-07	-2.45029e-10
-1.15627e-07	-3.5382e-11			-1.4083e-07	-2.67647e-10
-1.15173e-07	-4.3594e-11			-1.40711e-07	-2.50949e-10
-1.14811e-07	-4.7823e-11			-1.4056e-07	-2.3887e-10
-1.14596e-07	-5.1115e-11			-1.40307e-07	-2.466e-10
-1.14326e-07	-5.0658e-11			-1.39991e-07	-2.46099e-10
-1.14031e-07	-4.9479e-11			-1.40077e-07	-2.31433e-10
-1.1384e-07	-4.5756e-11			-1.39783e-07	-2.22674e-10
-1.13435e-07	-4.3667e-11			-1.39536e-07	-2.15715e-10
-1.13136e-07	-4.1593e-11			-1.39583e-07	-2.11439e-10
-1.12732e-07	-4.3842e-11			-1.39123e-07	-1.89442e-10
-1.12436e-07	-3.8663e-11			-1.38838e-07	-1.74299e-10
-1.12141e-07	-3.6972e-11			-1.38832e-07	-1.90098e-10
-1.11982e-07	-3.9322e-11			-1.38598e-07	-1.75732e-10
-1.1155e-07	-4.4512e-11			-1.38323e-07	-1.77444e-10
-1.11259e-07	-4.528e-11			-1.38053e-07	-1.85208e-10
-1.10862e-07	-3.386e-11			-1.38092e-07	-1.81121e-10
-1.10742e-07	-4.7287e-11			-1.3772e-07	-1.88428e-10
-1.1031e-07	-4.1239e-11			-1.37456e-07	-1.88326e-10
-1.10075e-07	-4.0868e-11			-1.37275e-07	-1.72554e-10
-1.09701e-07	-3.7685e-11			-1.37139e-07	-1.88375e-10
-1.09388e-07	-4.3365e-11			-1.37085e-07	-1.68677e-10
-1.08983e-07	-4.709e-11			-1.36793e-07	-1.60276e-10
-1.08943e-07	-4.6457e-11			-1.36453e-07	-1.68649e-10
-1.08451e-07	-3.5701e-11			-1.36188e-07	-1.56109e-10
-1.08091e-07	-3.497e-11			-1.36168e-07	-1.49638e-10
-1.07796e-07	-3.8161e-11			-1.36045e-07	-1.52762e-10
-1.07608e-07	-3.694e-11			-1.35599e-07	-1.20232e-10
-1.07394e-07	-2.7676e-11			-1.35633e-07	-1.28471e-10
-1.07e-07	-3.0155e-11			-1.35487e-07	-1.26569e-10
-1.06742e-07	-2.617e-11			-1.35203e-07	-1.24995e-10
-1.06348e-07	-2.4116e-11			-1.35109e-07	-1.20784e-10
-1.06133e-07	-2.6992e-11			-1.34757e-07	-1.00645e-10
-1.05839e-07	-2.069e-11			-1.34402e-07	-1.04314e-10
-1.05589e-07	-2.8914e-11			-1.34425e-07	-9.67322e-11
-1.05174e-07	-2.049e-11			-1.3423e-07	-7.83724e-11
-1.04947e-07	-2.2357e-11			-1.33962e-07	-7.11319e-11
-1.04653e-07	-4.0179e-11			-1.33845e-07	-6.76265e-11
-1.04317e-07	-3.647e-11			-1.33549e-07	-9.5889e-11
-1.03953e-07	-3.0715e-11			-1.33336e-07	-9.06515e-11
-1.03626e-07	-3.2712e-11			-1.33199e-07	-6.23013e-11
-1.03362e-07	-2.021e-11			-1.32954e-07	-7.99294e-11
-1.02982e-07	-2.6136e-11			-1.32864e-07	-7.51759e-11
-1.02728e-07	-2.4599e-11			-1.3278e-07	-7.32261e-11
-1.02386e-07	-1.7792e-11			-1.32461e-07	-6.94463e-11
-1.02237e-07	-1.3792e-11			-1.32074e-07	-5.68046e-11
-1.01771e-07	-1.9199e-11			-1.31893e-07	-6.77187e-11
-1.01529e-07	-1.9514e-11			-1.3193e-07	-5.00141e-11
-1.01179e-07	-2.5571e-11			-1.31548e-07	-4.55301e-11
-1.00823e-07	-2.4494e-11			-1.31274e-07	-4.4297e-11
-1.00537e-07	-1.9391e-11			-1.31292e-07	-6.20409e-11
-1.00337e-07	-2.4188e-11			-1.31202e-07	-6.5294e-11
-1.00022e-07	-2.4892e-11			-1.30684e-07	-7.61698e-11
-9.98277e-08	-2.257e-11			-1.30603e-07	-8.58627e-11
-9.93927e-08	-2.5502e-11			-1.30474e-07	-1.02783e-10
-9.90907e-08	-2.6831e-11			-1.30417e-07	-1.13675e-10
-9.88212e-08	-3.0159e-11			-1.30176e-07	-9.31649e-11
-9.85297e-08	-1.8226e-11			-1.29865e-07	-1.06963e-10
-9.82767e-08	-1.9817e-11			-1.29492e-07	-1.28707e-10
-9.79107e-08	-1.8914e-11			-1.29404e-07	-1.08796e-10
-9.75977e-08	-2.6941e-11			-1.29313e-07	-1.13236e-10
-9.72332e-08	-3.2161e-11			-1.29333e-07	-1.20157e-10
-9.69707e-08	-2.0875e-11			-1.2884e-07	-1.1106e-10
-9.68017e-08	-2.8518e-11			-1.28993e-07	-1.30341e-10
-9.63437e-08	-2.0694e-11			-1.28547e-07	-1.13628e-10
-9.60497e-08	-3.6061e-11			-1.28222e-07	-1.16997e-10
-9.57417e-08	-2.487e-11			-1.28079e-07	-1.1236e-10
-9.54677e-08	-3.0747e-11			-1.27936e-07	-1.11325e-10
-9.51717e-08	-2.4802e-11			-1.27521e-07	-1.15052e-10
-9.47947e-08	-1.4092e-11			-1.27507e-07	-1.11341e-10
-9.45557e-08	-1.6488e-11			-1.27271e-07	-8.04215e-11
-9.42097e-08	-1.5689e-11			-1.27022e-07	-8.93077e-11
-9.39772e-08	-1.7333e-11			-1.27018e-07	-9.68899e-11
-9.35717e-08	-2.0592e-11			-1.26682e-07	-8.66194e-11
-9.32867e-08	-2.247e-11			-1.26521e-07	-7.29822e-11
-9.29017e-08	-2.8379e-11			-1.2641e-07	-7.82402e-11
-9.26187e-08	-1.3192e-11			-1.26245e-07	-9.81583e-11
-9.22427e-08	-1.2064e-11			-1.25809e-07	-9.002e-11
-9.19987e-08	-1.7904e-11			-1.25589e-07	-6.69211e-11
-9.15907e-08	-1.2918e-11			-1.25505e-07	-8.20782e-11
-9.12157e-08	-2.0589e-11			-1.25424e-07	-5.78438e-11
-9.09437e-08	-2.2075e-11			-1.25162e-07	-4.90284e-11
-9.07117e-08	-2.4282e-11			-1.25023e-07	-5.48507e-11
-9.03067e-08	-1.7302e-11			-1.24697e-07	-5.58634e-11
-9.00107e-08	-1.7035e-11			-1.24542e-07	-6.43303e-11
-8.97187e-08	-2.0912e-11			-1.24502e-07	-4.49053e-11
-8.93652e-08	-1.0799e-11			-1.24232e-07	-4.60708e-11
-8.90807e-08	-5.562e-12			-1.23919e-07	-5.36762e-11
-8.87527e-08	-1.4294e-11			-1.23812e-07	-3.6039e-11
-8.82867e-08	-1.6785e-11			-1.23426e-07	-3.59904e-11
-8.81507e-08	-8.215e-12			-1.23329e-07	-2.27546e-11
-8.78267e-08	-1.3733e-11			-1.23137e-07	-4.14524e-11
-8.76397e-08	-2.1242e-11			-1.22926e-07	-3.89566e-11
-8.71727e-08	-8.403e-12			-1.22734e-07	-4.1438e-11
-8.68327e-08	-1.4045e-11			-1.22781e-07	-3.75423e-11
-8.65077e-08	-1.2489e-11			-1.22622e-07	-3.60293e-11
-8.62337e-08	-1.722e-11			-1.2224e-07	-2.65762e-11
-8.57877e-08	-1.6163e-11			-1.22032e-07	-3.96879e-11
-8.55337e-08	-6.535e-12			-1.21808e-07	-4.04821e-11
-8.52717e-08	-1.3267e-11			-1.21682e-07	-4.49205e-11
-8.49447e-08	-2.0428e-11			-1.21451e-07	-2.76865e-11
-8.45967e-08	-1.6976e-11			-1.21228e-07	-3.47964e-11
-8.42277e-08	-1.4377e-11			-1.21153e-07	-3.43047e-11
-8.39697e-08	-2.0294e-11			-1.20854e-07	-3.84261e-11
-8.37807e-08	-1.1359e-11			-1.20581e-07	-3.08474e-11
-8.33987e-08	-1.5532e-11			-1.20455e-07	-3.96877e-11
-8.29677e-08	-1.6852e-11			-1.20174e-07	-1.66012e-11
-8.28577e-08	-1.3485e-11			-1.19961e-07	-4.0756e-12
-8.23512e-08	-2.83e-11			-1.19757e-07	-3.68044e-11
-8.20467e-08	-2.4086e-11			-1.19654e-07	-7.95237e-12
-8.18247e-08	-2.0035e-11			-1.19519e-07	-3.09929e-11
-8.15027e-08	-2.261e-11			-1.19257e-07	-2.76304e-11
-8.12747e-08	-1.4574e-11			-1.19026e-07	-1.66099e-11
-8.09942e-08	-2.0015e-11			-1.18669e-07	-4.95294e-14
-8.05722e-08	-1.2653e-11			-1.1879e-07	-3.72672e-12
-8.02602e-08	-1.6656e-11			-1.18357e-07	-5.46694e-14
-7.98777e-08	-1.3264e-11			-1.18374e-07	-1.90909e-11
-7.96447e-08	-2.2375e-11			-1.18088e-07	-1.23944e-11
-7.92857e-08	-1.3151e-11			-1.17945e-07	1.13537e-11
-7.89367e-08	-2.4286e-11			-1.17613e-07	-2.05828e-11
-7.86537e-08	-1.517e-11			-1.17403e-07	-7.58538e-12
-7.83107e-08	-1.718e-11			-1.17309e-07	-1.08315e-11
-7.80597e-08	-2.3915e-11			-1.17193e-07	-3.30637e-11
-7.78497e-08	-2.5941e-11			-1.1684e-07	-1.89389e-11
-7.74507e-08	-1.7405e-11			-1.16564e-07	-3.36593e-11
-7.71937e-08	-1.9899e-11			-1.16507e-07	-3.28474e-11
-7.68317e-08	-1.889e-11			-1.16264e-07	-1.96666e-11
-7.65957e-08	-1.2722e-11			-1.16051e-07	-2.74108e-11
-7.61457e-08	-9.289e-12			-1.15787e-07	-2.8405e-11
-7.57647e-08	-1.0796e-11			-1.1561e-07	-7.51809e-13
-7.55867e-08	-4.422e-12			-1.15475e-07	-7.34449e-13
-7.52207e-08	-8.722e-12			-1.1531e-07	-3.27887e-12
-7.49257e-08	-1.036e-11			-1.14952e-07	1.40241e-13
-7.45107e-08	-6.488e-12			-1.15003e-07	2.10452e-12
-7.41677e-08	-9.465e-12			-1.14731e-07	-2.8432e-11
-7.38837e-08	-2.0319e-11			-1.14603e-07	-2.51922e-11
-7.36957e-08	-5.429e-12			-1.14404e-07	-1.87806e-11
-7.32077e-08	-1.0119e-11			-1.14292e-07	-2.06363e-11
-7.28587e-08	-1.0158e-11			-1.13926e-07	-1.5355e-11
-7.26597e-08	-1.1708e-11			-1.1356e-07	-3.18912e-11
-7.22317e-08	-3.707e-12			-1.13481e-07	-2.57446e-11
-7.20237e-08	-3.14e-12			-1.13365e-07	-2.13065e-11
-7.17047e-08	-8.859e-12			-1.13274e-07	-2.75129e-11
-7.14537e-08	-8.077e-12			-1.13045e-07	-1.98846e-11
-7.10757e-08	-1.4922e-11			-1.12696e-07	-1.34122e-11
-7.08647e-08	-1.308e-11			-1.1228e-07	-2.20856e-11
-7.02837e-08	-1.6295e-11			-1.12424e-07	-3.50644e-11
-7.01857e-08	-2.586e-12			-1.12199e-07	-2.8662e-11
-6.98037e-08	-3.905e-12			-1.12023e-07	-2.30168e-11
-6.94517e-08	-4.007e-12			-1.11859e-07	-2.07556e-11
-6.91657e-08	-1.6173e-11			-1.11499e-07	-1.83613e-11
-6.87737e-08	-8.865e-12			-1.1138e-07	-2.25372e-11
-6.85337e-08	-7.863e-12			-1.11073e-07	-2.25529e-11
-6.81107e-08	-5.387e-12			-1.11011e-07	-1.78595e-11
-6.78487e-08	-9.692e-12			-1.10812e-07	-2.4903e-11
-6.75377e-08	-1.201e-12			-1.10586e-07	-2.57742e-11
-6.71697e-08	-6.15e-13			-1.10332e-07	-2.06255e-11
-6.68737e-08	-1.023e-11			-1.10213e-07	-2.21659e-11
-6.65737e-08	-7.697e-12			-1.10023e-07	-2.19995e-11
-6.63237e-08	-1.7425e-11			-1.09743e-07	-1.67434e-11
-6.59307e-08	-1.4155e-11			-1.09692e-07	-3.06825e-11
-6.56807e-08	-9.472e-12			-1.09436e-07	-3.25226e-11
-6.51907e-08	-2.464e-12			-1.09141e-07	-4.04166e-11
-6.51007e-08	-1.0637e-11			-1.09196e-07	-3.67592e-11
-6.45807e-08	-6.286e-12			-1.08782e-07	-3.95217e-11
-6.43897e-08	-3.833e-12			-1.08473e-07	-3.76704e-11
-6.40827e-08	-5.866e-12			-1.0833e-07	-2.33181e-11
-6.37517e-08	-1.3186e-11			-1.08163e-07	-3.90502e-11
-6.33927e-08	6.73e-13			-1.07855e-07	-2.50934e-11
-6.31347e-08	-1.185e-12			-1.076e-07	-1.82776e-11
-6.27167e-08	2.001e-12			-1.07678e-07	-4.34407e-11
-6.24027e-08	-4.668e-12			-1.07479e-07	-1.95048e-11
-6.22077e-08	-4.997e-12			-1.07238e-07	-3.21232e-11
-6.17627e-08	-7.149e-12			-1.06937e-07	-3.43383e-11
-6.15077e-08	-7.525e-12			-1.06863e-07	-1.76098e-11
-6.10887e-08	-5.295e-12			-1.0656e-07	-4.32509e-11
-6.08787e-08	1.62e-13			-1.06498e-07	-2.6289e-11
-6.07017e-08	6.01e-13			-1.06124e-07	-3.29202e-11
-6.01167e-08	-5.348e-12			-1.05943e-07	-5.00976e-11
-5.98616e-08	-4.378e-12			-1.05687e-07	-2.93252e-11
-5.95266e-08	-1.202e-12			-1.05423e-07	-4.10606e-11
-5.92236e-08	7.71e-13			-1.05575e-07	-4.53635e-11
-5.89566e-08	-8.347e-12			-1.05241e-07	-3.24323e-11
-5.87256e-08	-8.04e-12			-1.04875e-07	-3.736e-11
-5.83246e-08	1.1e-13			-1.04675e-07	-3.87029e-11
-5.79506e-08	1.608e-12			-1.04661e-07	-3.38732e-11
-5.76176e-08	4.61e-13			-1.0455e-07	-3.30025e-11
-5.72616e-08	-7.482e-12			-1.04079e-07	-5.05258e-11
-5.70946e-08	-6.716e-12			-1.04118e-07	-3.90634e-11
-5.65816e-08	-9.644e-12			-1.03792e-07	-2.3022e-11
-5.62736e-08	-9.783e-12			-1.03521e-07	-3.64216e-11
-5.60516e-08	-1.1481e-11			-1.033e-07	-2.49039e-11
-5.56146e-08	-1.0474e-11			-1.03303e-07	-2.30489e-11
-5.53526e-08	-8.252e-12			-1.02948e-07	-2.13721e-11
-5.50156e-08	-8.069e-12			-1.02902e-07	-3.70135e-11
-5.47576e-08	-3.484e-12			-1.02712e-07	-2.33474e-11
-5.43376e-08	-2.814e-12			-1.02394e-07	-1.55146e-11
-5.42336e-08	1.63e-13			-1.02228e-07	-2.63207e-11
-5.37216e-08	-3.497e-12			-1.01948e-07	2.92922e-12
-5.36816e-08	-6.731e-12			-1.0175e-07	-2.48077e-11
-5.30486e-08	-5.718e-12			-1.01573e-07	-8.64033e-12
-5.27456e-08	-1.1906e-11			-1.01418e-07	-1.81385e-11
-5.25376e-08	-5.444e-12			-1.01106e-07	-1.70273e-11
-5.21886e-08	-1.661e-12			-1.01049e-07	-1.85562e-11
-5.17896e-08	-3.581e-12			-1.00803e-07	-8.81881e-12
-5.14566e-08	-2.42e-12			-1.00528e-07	-1.72118e-11
-5.11696e-08	-8.69e-13			-1.00387e-07	-1.86062e-11
-5.08046e-08	-1.1351e-11			-1.00222e-07	-2.06531e-11
-5.05006e-08	-1.0842e-11			-9.98422e-08	-2.18865e-11
-5.01966e-08	3.84e-13			-9.98442e-08	4.95532e-12
-4.99626e-08	-4.164e-12			-9.96752e-08	-3.4719e-12
-4.96506e-08	2.374e-12			-9.95138e-08	-2.81812e-11
-4.93596e-08	1.318e-12			-9.93119e-08	-6.46707e-12
-4.88866e-08	-3.078e-12			-9.90042e-08	-1.03244e-11
-4.86566e-08	-1.871e-12			-9.86848e-08	4.59041e-13
-4.82976e-08	-9.757e-12			-9.87162e-08	-5.50037e-12
-4.81306e-08	-4.594e-12			-9.83146e-08	-1.07629e-11
-4.75836e-08	4.47e-13			-9.82332e-08	-2.85136e-12
-4.72976e-08	-4.778e-12			-9.79142e-08	-6.8427e-12
-4.70026e-08	-6.26e-13			-9.76516e-08	6.92242e-12
-4.66566e-08	-1.284e-12			-9.7713e-08	-3.94366e-12
-4.64536e-08	-3.598e-12			-9.74262e-08	7.49922e-12
-4.62046e-08	3.161e-12			-9.72102e-08	2.45622e-12
-4.57526e-08	-1.686e-12			-9.68398e-08	-1.57025e-11
-4.54876e-08	7.9e-14			-9.68562e-08	-7.21189e-12
-4.50896e-08	-6.679e-12			-9.6673e-08	-1.25744e-12
-4.46776e-08	1.811e-12			-9.65042e-08	-2.60599e-11
-4.44776e-08	-3.41e-12			-9.61018e-08	9.56232e-12
-4.43756e-08	2.61e-12			-9.60759e-08	1.12845e-11
-4.38626e-08	-1.621e-12			-9.56884e-08	-8.28238e-12
-4.34536e-08	-7.389e-12			-9.56248e-08	8.58791e-13
-4.31926e-08	-9.88e-13			-9.53762e-08	-7.49542e-12
-4.27856e-08	1.398e-12			-9.51405e-08	3.74732e-12
-4.25636e-08	-6.55e-13			-9.51622e-08	-1.58111e-11
-4.21906e-08	-2.482e-12			-9.47198e-08	1.32572e-12
-4.18136e-08	3.7e-12			-9.44892e-08	-3.70665e-12
-4.15516e-08	4.381e-12			-9.44688e-08	2.09102e-12
-4.12736e-08	8.246e-12			-9.43265e-08	-8.94199e-13
-4.09616e-08	-1.046e-12			-9.41609e-08	-8.87287e-12
-4.05136e-08	-1.495e-12			-9.38558e-08	-5.5625e-12
-4.03616e-08	-7.539e-12			-9.36439e-08	-5.65724e-12
-4.00016e-08	1.468e-12			-9.33952e-08	-9.89666e-12
-3.96887e-08	3.097e-12			-9.31136e-08	-3.08838e-12
-3.93207e-08	-2.523e-12			-9.28549e-08	4.68771e-13
-3.90617e-08	-1.88e-13			-9.26852e-08	-1.54789e-13
-3.87977e-08	-4.075e-12			-9.27085e-08	-6.08629e-12
-3.84467e-08	-5.34e-13			-9.24215e-08	-1.5068e-12
-3.81957e-08	-4.641e-12			-9.23729e-08	-9.17724e-12
-3.77187e-08	-5.764e-12			-9.17782e-08	-7.07017e-12
-3.74627e-08	2.91e-13			-9.17102e-08	1.91822e-12
-3.69247e-08	2.915e-12			-9.14742e-08	-8.06832e-12
-3.68407e-08	-1.433e-12			-9.14822e-08	-8.57794e-12
-3.64557e-08	-7.711e-12			-9.11032e-08	-1.0723e-11
-3.61657e-08	-1.79e-12			-9.09722e-08	-1.53891e-11
-3.58107e-08	1.508e-12			-9.07276e-08	-8.01542e-12
-3.56497e-08	-5.485e-12			-9.06732e-08	-1.91713e-11
-3.51527e-08	-9.79e-13			-9.03912e-08	-2.13607e-11
-3.47587e-08	-1.879e-12			-9.01355e-08	3.44341e-13
-3.45347e-08	-3.992e-12			-8.99145e-08	-2.75227e-11
-3.42457e-08	8.05e-12			-8.96685e-08	-1.57094e-11
-3.38767e-08	-1.623e-12			-8.95402e-08	2.25182e-12
-3.38007e-08	3.726e-12			-8.93379e-08	-2.49807e-12
-3.33617e-08	4.99e-12			-8.92769e-08	2.76742e-12
-3.29017e-08	1.1299e-11			-8.89822e-08	-5.63049e-12
-3.26667e-08	6.623e-12			-8.88112e-08	4.40802e-12
-3.22227e-08	8.052e-12			-8.85057e-08	-1.38196e-11
-3.19967e-08	3.42e-13			-8.84572e-08	2.27662e-12
-3.16507e-08	-1.78e-12			-8.81242e-08	-2.10051e-12
-3.12897e-08	-5.75e-13			-8.79502e-08	-2.24888e-12
-3.09957e-08	2.481e-12			-8.76942e-08	1.51776e-11
-3.06987e-08	-3.36e-13			-8.75116e-08	5.32452e-12
-3.03717e-08	9.624e-12			-8.73952e-08	2.05862e-12
-3.00737e-08	6.244e-12			-8.73356e-08	1.00962e-11
-2.98397e-08	-4.47e-13			-8.69759e-08	4.60032e-12
-2.93927e-08	-1.575e-12			-8.69336e-08	-7.20965e-12
-2.90177e-08	1.1915e-11			-8.65532e-08	3.52292e-12
-2.87397e-08	1.4655e-11			-8.65157e-08	3.36701e-13
-2.84767e-08	8.528e-12			-8.61569e-08	-5.62284e-12
-2.82257e-08	8.615e-12			-8.60678e-08	-2.24624e-12
-2.76607e-08	3.41e-12			-8.57272e-08	1.19075e-11
-2.75337e-08	1.1104e-11			-8.56132e-08	-6.84236e-12
-2.71237e-08	6.969e-12			-8.53989e-08	1.72031e-11
-2.67997e-08	1.5171e-11			-8.52688e-08	-4.48315e-12
-2.65707e-08	6.501e-12			-8.49992e-08	2.19012e-12
-2.62217e-08	3.3e-12			-8.46895e-08	7.34372e-12
-2.58547e-08	6.428e-12			-8.44925e-08	2.04662e-12
-2.55617e-08	8.359e-12			-8.44542e-08	5.36822e-12
-2.51727e-08	4.068e-12			-8.42372e-08	1.17504e-11
-2.49557e-08	7.326e-12			-8.40655e-08	-2.51962e-12
-2.44827e-08	1.2882e-11			-8.37362e-08	3.73212e-12
-2.41857e-08	1.5704e-11			-8.36522e-08	-6.21739e-13
-2.39977e-08	8.118e-12			-8.33916e-08	4.46162e-12
-2.36637e-08	5.411e-12			-8.3182e-08	5.44172e-12
-2.32587e-08	5.441e-12			-8.31615e-08	-1.58688e-11
-2.30017e-08	-1.66e-13			-8.28162e-08	3.29744e-11
-2.26877e-08	-7.44e-13			-8.26299e-08	7.54422e-12
-2.24147e-08	1.664e-12			-8.24857e-08	-1.81283e-12
-2.20007e-08	2.854e-12			-8.22802e-08	-7.7988e-12
-2.17097e-08	2.97e-12			-8.20919e-08	5.40712e-12
-2.13457e-08	7.49e-13			-8.18718e-08	8.21522e-12
-2.10647e-08	5.398e-12			-8.16258e-08	3.63712e-12
-2.07077e-08	5.125e-12			-8.1328e-08	2.15512e-12
-2.04877e-08	7.5e-14			-8.12798e-08	3.74872e-12
-1.98957e-08	-1.552e-12			-8.09787e-08	6.05062e-12
-1.96307e-08	3.41e-12			-8.08136e-08	7.74406e-14
-1.93697e-08	1.0769e-11			-8.06892e-08	-2.19319e-13
-1.90927e-08	6.083e-12			-8.05392e-08	-2.83345e-12
-1.87567e-08	-2.588e-12			-8.03075e-08	2.32582e-12
-1.83887e-08	2.057e-12			-7.99582e-08	-1.28828e-12
-1.80847e-08	8.922e-12			-7.96262e-08	3.85002e-12
-1.77487e-08	-3.03e-13			-7.96327e-08	-5.2884e-12
-1.72127e-08	9.155e-12			-7.93182e-08	4.22342e-12
-1.70737e-08	1.2989e-11			-7.92848e-08	-1.33465e-12
-1.67487e-08	7.89e-12			-7.89756e-08	6.21762e-12
-1.64027e-08	8.97e-13			-7.87872e-08	-4.182e-12
-1.61027e-08	5.949e-12			-7.85792e-08	4.85762e-12
-1.57797e-08	9.65e-12			-7.83989e-08	4.60732e-12
-1.54247e-08	1.626e-12			-7.81656e-08	-3.99349e-12
-1.52137e-08	1.1702e-11			-7.79312e-08	1.76611e-11
-1.48137e-08	9.415e-12			-7.76732e-08	5.26312e-12
-1.45247e-08	9.253e-12			-7.74958e-08	6.81762e-12
-1.42097e-08	1.1096e-11			-7.71225e-08	1.89973e-11
-1.39627e-08	1.1368e-11			-7.70912e-08	-9.02069e-13
-1.36087e-08	5.322e-12			-7.70072e-08	-5.90919e-12
-1.32417e-08	8.347e-12			-7.67869e-08	8.88342e-12
-1.28917e-08	1.274e-11			-7.67427e-08	6.50892e-12
-1.25647e-08	5.138e-12			-7.64622e-08	3.02782e-12
-1.22487e-08	9.958e-12			-7.61412e-08	1.00912e-11
-1.18197e-08	1.1526e-11			-7.59178e-08	1.45145e-11
-1.15787e-08	1.421e-11			-7.57155e-08	4.74942e-12
-1.14037e-08	1.3189e-11			-7.55017e-08	-5.66518e-12
-1.09507e-08	1.6648e-11			-7.53417e-08	-8.39339e-13
-1.07127e-08	1.5363e-11			-7.52648e-08	8.88682e-12
-1.02217e-08	1.1373e-11			-7.50262e-08	-6.73923e-12
-9.92966e-09	1.5951e-11			-7.46677e-08	-4.94945e-12
-9.66966e-09	1.8589e-11			-7.45868e-08	1.17872e-12
-9.50566e-09	1.319e-11			-7.42857e-08	-3.04118e-12
-8.93566e-09	1.4619e-11			-7.42712e-08	1.25368e-11
-8.76566e-09	1.5624e-11			-7.38869e-08	5.65606e-14
-8.34566e-09	6.129e-12			-7.36432e-08	3.61611e-13
-7.94166e-09	1.1847e-11			-7.34342e-08	-8.67112e-12
-7.76066e-09	1.6014e-11			-7.35792e-08	6.26032e-12
-7.32366e-09	4.217e-12			-7.31582e-08	-1.92203e-12
-7.10266e-09	4.068e-12			-7.30962e-08	-3.90465e-12
-6.75966e-09	1.3347e-11			-7.28322e-08	7.72206e-14
-6.40566e-09	6.983e-12			-7.25832e-08	7.36272e-12
-6.05966e-09	1.0246e-11			-7.24102e-08	-1.32054e-11
-5.91866e-09	9.138e-12			-7.20822e-08	-2.16329e-13
-5.49666e-09	8.438e-12			-7.20566e-08	-6.40119e-12
-5.10466e-09	1.1187e-11			-7.17202e-08	-1.76084e-11
-4.75166e-09	1.7728e-11			-7.14418e-08	-9.38489e-13
-4.42666e-09	1.5542e-11			-7.12758e-08	6.04672e-12
-4.14366e-09	1.2728e-11			-7.11642e-08	-1.10711e-12
-3.72466e-09	9.968e-12			-7.09822e-08	1.02112e-11
-3.51566e-09	9.996e-12			-7.08356e-08	1.43199e-11
-3.21966e-09	1.354e-11			-7.06055e-08	1.52712e-12
-2.86866e-09	3.618e-12			-7.03512e-08	-9.53549e-13
-2.61766e-09	1.6157e-11			-7.02702e-08	6.36712e-12
-2.16966e-09	1.4368e-11			-6.98947e-08	1.7673e-11
-1.78766e-09	1.2592e-11			-6.97512e-08	-6.81017e-12
-1.47766e-09	9.206e-12			-6.94222e-08	-9.83004e-12
-1.20266e-09	8.785e-12			-6.94092e-08	6.83142e-12
-9.90664e-10	7.256e-12			-6.91526e-08	2.13042e-12
-5.88664e-10	1.2811e-11			-6.88606e-08	-4.58649e-13
-1.89664e-10	6.661e-12			-6.88829e-08	1.16877e-12
6.3336e-11	1.0699e-11			-6.86746e-08	1.18982e-12
3.77336e-10	7.044e-12			-6.85012e-08	2.20561e-13
6.22336e-10	1.1268e-11			-6.81142e-08	2.95122e-12
1.06734e-09	1.4299e-11			-6.79966e-08	-2.09458e-11
1.35634e-09	9.608e-12			-6.76446e-08	-5.19595e-12
1.60834e-09	1.6441e-11			-6.76128e-08	-1.26942e-11
2.09834e-09	-3.1e-14			-6.73622e-08	2.11512e-12
2.31834e-09	8.783e-12			-6.71832e-08	-1.0174e-11
2.56934e-09	1.1748e-11			-6.69066e-08	1.99522e-12
2.87634e-09	1.7356e-11			-6.66322e-08	-1.51498e-11
3.31834e-09	1.0967e-11			-6.63542e-08	-8.26377e-12
3.56734e-09	7.542e-12			-6.63532e-08	-5.99114e-12
3.84434e-09	8.032e-12			-6.59872e-08	-1.30964e-11
4.36134e-09	1.2295e-11			-6.59998e-08	8.96872e-12
4.64434e-09	1.0307e-11			-6.57706e-08	-1.44451e-11
4.99534e-09	5.551e-12			-6.55596e-08	6.09302e-12
5.24234e-09	7.625e-12			-6.55319e-08	5.90772e-12
5.55434e-09	1.02e-11			-6.53662e-08	4.89502e-12
5.86634e-09	1.1146e-11			-6.50152e-08	-9.86473e-12
6.24334e-09	-8.59e-13			-6.48406e-08	-2.56315e-12
6.47634e-09	7.911e-12			-6.48188e-08	-3.81684e-12
6.90634e-09	4.846e-12			-6.43136e-08	-4.78065e-12
7.08434e-09	2.732e-12			-6.42502e-08	-8.15157e-12
7.47734e-09	5.138e-12			-6.39698e-08	-8.1386e-12
7.86934e-09	1.1736e-11			-6.36729e-08	-5.88363e-12
8.20134e-09	1.2155e-11			-6.35587e-08	-6.13849e-13
8.54234e-09	1.5524e-11			-6.33459e-08	-4.03746e-12
8.79434e-09	1.1309e-11			-6.31917e-08	-6.24199e-12
9.22734e-09	1.5489e-11			-6.28516e-08	6.54952e-12
9.34334e-09	4.52e-12			-6.27222e-08	-1.1613e-12
9.85734e-09	7.104e-12			-6.26082e-08	6.79058e-15
1.00443e-08	8.534e-12			-6.22072e-08	-5.51322e-12
1.04373e-08	1.1379e-11			-6.21326e-08	6.47062e-12
1.07653e-08	4.207e-12			-6.19852e-08	-6.31699e-13
1.10753e-08	-1.381e-12			-6.17629e-08	1.0594e-11
1.12993e-08	7.617e-12			-6.15282e-08	-5.60419e-12
1.16283e-08	-2.795e-12			-6.13668e-08	-3.59055e-12
1.20553e-08	1.0116e-11			-6.12632e-08	-7.2357e-12
1.24863e-08	8.449e-12			-6.09872e-08	-6.79331e-12
1.27303e-08	4.973e-12			-6.06629e-08	-3.56044e-12
1.30823e-08	8.61e-12			-6.06382e-08	1.95442e-12
1.34723e-08	4.576e-12			-6.03992e-08	4.25462e-12
1.37683e-08	8.764e-12			-6.01332e-08	-3.25203e-12
1.40093e-08	1.546e-11			-5.98002e-08	-7.0395e-12
1.43593e-08	7.991e-12			-5.96388e-08	-1.38926e-11
1.46353e-08	6.159e-12			-5.95822e-08	4.95142e-12
1.50293e-08	1.0425e-11			-5.93045e-08	-1.07233e-11
1.53323e-08	6.163e-12			-5.91058e-08	-5.98099e-12
1.55673e-08	5.336e-12			-5.90612e-08	-1.04571e-11
1.60833e-08	1.6632e-11			-5.86662e-08	-6.13319e-13
1.62923e-08	1.1362e-11			-5.85715e-08	2.72652e-12
1.66233e-08	1.3785e-11			-5.84364e-08	-9.54359e-13
1.70713e-08	8.563e-12			-5.81292e-08	-6.92085e-12
1.72253e-08	5.016e-12			-5.79317e-08	-8.98944e-12
1.75263e-08	8.878e-12			-5.75792e-08	-1.96272e-12
1.78783e-08	1.2121e-11			-5.75615e-08	1.75093e-11
1.82893e-08	8.12e-12			-5.716e-08	-4.96556e-12
1.84693e-08	3.463e-12			-5.70817e-08	3.31102e-12
1.88683e-08	3.064e-12			-5.69322e-08	-1.20045e-11
1.93043e-08	6.55e-12			-5.68366e-08	-1.50597e-11
1.96423e-08	5.532e-12			-5.66022e-08	2.26002e-12
1.99353e-08	8.844e-12			-5.62809e-08	-1.28543e-11
2.01743e-08	1.6116e-11			-5.61577e-08	-2.91909e-12
2.05623e-08	9.827e-12			-5.59176e-08	-1.37618e-12
2.08183e-08	1.5505e-11			-5.59135e-08	-2.17098e-12
2.11643e-08	6.588e-12			-5.56172e-08	4.56306e-14
2.15273e-08	9.051e-12			-5.51622e-08	-1.00322e-12
2.17993e-08	8.699e-12			-5.50395e-08	-2.40246e-12
2.22023e-08	6.611e-12			-5.48435e-08	2.45122e-12
2.24763e-08	3.403e-12			-5.44888e-08	-1.3837e-11
2.27543e-08	5.693e-12			-5.46088e-08	-1.47584e-12
2.31563e-08	6.691e-12			-5.4291e-08	7.37062e-12
2.34313e-08	5.21e-12			-5.40618e-08	-2.515e-12
2.38183e-08	1.6319e-11			-5.40452e-08	-1.17666e-11
2.41003e-08	1.2581e-11			-5.36632e-08	3.70022e-12
2.44163e-08	1.0392e-11			-5.34488e-08	1.99612e-12
2.47513e-08	1.6713e-11			-5.32328e-08	1.07975e-11
2.50313e-08	1.6425e-11			-5.31518e-08	-1.1375e-12
2.53873e-08	6.279e-12			-5.29317e-08	-2.07772e-11
2.57073e-08	1.4155e-11			-5.26222e-08	-8.03189e-13
2.60693e-08	1.4446e-11			-5.24182e-08	-1.02853e-11
2.64803e-08	4.365e-12			-5.21172e-08	-3.70038e-12
2.67643e-08	1.2021e-11			-5.21262e-08	1.59755e-11
2.69973e-08	1.6119e-11			-5.18926e-08	-1.63065e-12
2.72433e-08	1.6971e-11			-5.16172e-08	-1.11121e-12
2.77863e-08	9.983e-12			-5.14222e-08	-2.66082e-12
2.81103e-08	1.9194e-11			-5.11577e-08	5.49082e-12
2.83733e-08	1.4122e-11			-5.10112e-08	-7.19007e-12
2.87263e-08	1.7695e-11			-5.08644e-08	1.27464e-11
2.90833e-08	1.9486e-11			-5.06866e-08	5.91322e-12
2.94593e-08	1.2942e-11			-5.04979e-08	1.86469e-11
2.96173e-08	1.2394e-11			-5.02796e-08	8.46622e-12
3.01383e-08	1.0461e-11			-5.00045e-08	2.89272e-12
3.03663e-08	8.204e-12			-4.98867e-08	-8.8774e-12
3.07113e-08	8.18e-12			-4.93929e-08	-1.59227e-11
3.10643e-08	6.081e-12			-4.94472e-08	6.72582e-12
3.13203e-08	1.1781e-11			-4.90572e-08	-4.55563e-12
3.16633e-08	-1.943e-12			-4.8965e-08	-1.31785e-12
3.19473e-08	1.564e-12			-4.89118e-08	4.25262e-12
3.23933e-08	8.735e-12			-4.85907e-08	5.84412e-12
3.25253e-08	9.086e-12			-4.84697e-08	-1.32725e-11
3.29703e-08	2.415e-12			-4.82642e-08	-9.76491e-12
3.33233e-08	9.97e-12			-4.79336e-08	-1.15e-11
3.36393e-08	1.6391e-11			-4.77258e-08	1.44134e-11
3.37763e-08	9.932e-12			-4.76707e-08	-2.36026e-12
3.43583e-08	9.055e-12			-4.75182e-08	1.56332e-12
3.44083e-08	1.9375e-11			-4.72178e-08	-5.98175e-12
3.50123e-08	1.1897e-11			-4.69472e-08	9.99931e-13
3.52733e-08	1.185e-11			-4.67652e-08	-1.22603e-12
3.55143e-08	1.2676e-11			-4.64822e-08	9.16712e-12
3.59283e-08	7.669e-12			-4.64279e-08	1.70616e-11
3.61373e-08	4.848e-12			-4.62552e-08	-3.15519e-12
3.65383e-08	9.24e-12			-4.59504e-08	8.29822e-12
3.70773e-08	9.417e-12			-4.57035e-08	3.36222e-12
3.71343e-08	4.675e-12			-4.55498e-08	-5.41758e-12
3.75183e-08	-3.104e-12			-4.55002e-08	-1.9067e-12
3.78743e-08	4.729e-12			-4.51012e-08	-1.6081e-11
3.81543e-08	3.842e-12			-4.50032e-08	-3.09909e-13
3.86603e-08	8.32e-13			-4.48045e-08	-2.90599e-12
3.88493e-08	1.0318e-11			-4.46092e-08	1.15882e-11
3.90903e-08	6.784e-12			-4.44639e-08	2.22632e-12
3.94353e-08	7.29e-12			-4.40946e-08	-1.39651e-12
3.98453e-08	1.34e-11			-4.39612e-08	-3.06529e-13
4.01053e-08	1.234e-11			-4.36935e-08	-3.77783e-12
4.05033e-08	-6.81e-13			-4.35858e-08	5.61932e-12
4.07563e-08	7.339e-12			-4.32538e-08	-1.57987e-12
4.11723e-08	4.703e-12			-4.32915e-08	-4.09632e-12
4.13633e-08	7.806e-12			-4.29862e-08	5.10372e-12
4.19463e-08	1.2385e-11			-4.26192e-08	-8.14409e-13
4.21603e-08	6.826e-12			-4.27112e-08	-1.00625e-11
4.24993e-08	2.928e-12			-4.22956e-08	-1.47279e-12
4.28163e-08	9.002e-12			-4.20532e-08	-4.18805e-12
4.31093e-08	3.029e-12			-4.18536e-08	7.80862e-12
4.34933e-08	5.693e-12			-4.16462e-08	7.92632e-12
4.38623e-08	1.1809e-11			-4.13238e-08	-2.57519e-12
4.41473e-08	1.3903e-11			-4.12775e-08	7.00022e-12
4.44383e-08	5.355e-12			-4.11212e-08	2.50032e-12
4.48533e-08	7.594e-12			-4.08209e-08	-1.57445e-11
4.51123e-08	7.461e-12			-4.06244e-08	6.90382e-12
4.53833e-08	8.432e-12			-4.04572e-08	-3.10613e-12
4.58013e-08	1.5087e-11			-4.03416e-08	3.55058e-15
4.61523e-08	5.899e-12			-4.02292e-08	5.33122e-12
4.63623e-08	6.264e-12			-3.99537e-08	-1.14994e-11
4.68463e-08	1.2961e-11			-3.98402e-08	2.48188e-11
4.69613e-08	3.39e-12			-3.95626e-08	1.3946e-11
4.73663e-08	1.4082e-11			-3.93682e-08	-4.41978e-12
4.77913e-08	1.1434e-11			-3.89312e-08	-1.75092e-12
4.77863e-08	7.981e-12			-3.88946e-08	-3.31998e-12
4.83603e-08	1.1165e-11			-3.87286e-08	-1.42931e-11
4.86193e-08	8.016e-12			-3.84185e-08	-6.83169e-13
4.91003e-08	1.4497e-11			-3.82338e-08	-1.21811e-11
4.94073e-08	1.183e-11			-3.81238e-08	4.28161e-13
4.95613e-08	1.2912e-11			-3.79687e-08	6.24892e-12
5.00493e-08	2.0125e-11			-3.77102e-08	-2.37425e-11
5.031e-08	1.137e-11			-3.74932e-08	4.87711e-13
5.0774e-08	1.3763e-11			-3.74692e-08	-8.10394e-12
5.1012e-08	8.802e-12			-3.71379e-08	-2.94008e-12
5.1284e-08	1.4551e-11			-3.69302e-08	-5.79401e-12
5.1522e-08	1.7284e-11			-3.66612e-08	3.18062e-12
5.2021e-08	9.828e-12			-3.65458e-08	-1.11943e-11
5.2416e-08	8.719e-12			-3.63142e-08	-4.36209e-12
5.2558e-08	2.65e-12			-3.60062e-08	-7.52273e-12
5.3015e-08	1.0515e-11			-3.60315e-08	-7.17519e-12
5.3309e-08	8.215e-12			-3.57104e-08	-1.31147e-11
5.3693e-08	5.281e-12			-3.53912e-08	1.18498e-11
5.3967e-08	7.6e-13			-3.52422e-08	-1.99466e-11
5.4317e-08	1.0597e-11			-3.51372e-08	6.98912e-12
5.473e-08	9.233e-12			-3.48932e-08	1.05702e-11
5.4906e-08	5.658e-12			-3.45522e-08	4.18952e-12
5.5377e-08	1.225e-11			-3.45667e-08	1.61953e-11
5.5551e-08	1.0147e-11			-3.43557e-08	-7.48219e-12
5.6001e-08	1.2545e-11			-3.40232e-08	-9.12271e-12
5.6326e-08	1.2019e-11			-3.37882e-08	-4.12244e-12
5.6526e-08	9.577e-12			-3.37755e-08	-1.93136e-12
5.6817e-08	7.525e-12			-3.34026e-08	1.26892e-12
5.727e-08	9.923e-12			-3.33667e-08	-5.23349e-13
5.7399e-08	6.452e-12			-3.30065e-08	2.29472e-12
5.7863e-08	6.371e-12			-3.27542e-08	2.38222e-12
5.8298e-08	9.28e-12			-3.25836e-08	1.38192e-12
5.8486e-08	7.408e-12			-3.24544e-08	-3.60422e-12
5.8843e-08	5.966e-12			-3.20975e-08	8.57281e-13
5.9251e-08	1.0402e-11			-3.19032e-08	2.55131e-11
5.9661e-08	2.764e-12			-3.17946e-08	-1.19669e-12
5.9864e-08	7.246e-12			-3.15668e-08	-6.57559e-12
6.0235e-08	-1.669e-12			-3.14817e-08	-3.51649e-12
6.0606e-08	6.822e-12			-3.10672e-08	-4.84559e-12
6.097e-08	4.615e-12			-3.08722e-08	6.70501e-13
6.1071e-08	7.812e-12			-3.06837e-08	-1.65683e-12
6.1452e-08	7.069e-12			-3.04385e-08	2.66162e-12
6.186e-08	4.918e-12			-3.02352e-08	-4.30671e-12
6.2187e-08	-4.404e-12			-3.00522e-08	-5.95084e-12
6.2567e-08	2.397e-12			-2.99438e-08	1.61462e-12
6.2771e-08	1.896e-12			-2.96962e-08	1.26376e-11
6.3245e-08	2.106e-12			-2.96105e-08	-7.45162e-12
6.3642e-08	-5.34e-13			-2.93526e-08	-1.13889e-11
6.3669e-08	1.219e-12			-2.91852e-08	-1.36595e-11
6.4162e-08	-2.14e-12			-2.89347e-08	2.19352e-12
6.4476e-08	-6.944e-12			-2.86287e-08	5.16182e-12
6.4744e-08	4.881e-12			-2.84968e-08	-1.63858e-11
6.5081e-08	6.36e-13			-2.83722e-08	-6.67095e-12
6.536e-08	-6.36e-13			-2.80792e-08	3.31812e-12
6.5766e-08	1.2492e-11			-2.77428e-08	3.42032e-12
6.6085e-08	8.431e-12			-2.77596e-08	-3.37288e-12
6.6342e-08	1.9882e-11			-2.75532e-08	8.36492e-12
6.6747e-08	1.1465e-11			-2.72672e-08	4.27242e-12
6.7146e-08	1.4678e-11			-2.71592e-08	-2.67463e-12
6.7609e-08	9.245e-12			-2.68242e-08	-6.50643e-12
6.7752e-08	8.367e-12			-2.68356e-08	-2.6623e-12
6.8134e-08	4.017e-12			-2.64345e-08	3.53482e-12
6.8425e-08	3.204e-12			-2.62308e-08	4.22062e-12
6.8753e-08	-1.217e-12			-2.59047e-08	-1.81711e-11
6.9042e-08	1.876e-12			-2.59506e-08	5.58852e-12
6.9442e-08	4.309e-12			-2.57187e-08	-5.36028e-12
6.9626e-08	1.0513e-11			-2.56105e-08	5.38112e-12
7.0004e-08	1.1468e-11			-2.51342e-08	-4.34567e-12
7.0285e-08	6.371e-12			-2.48592e-08	-4.00701e-12
7.0664e-08	9.318e-12			-2.47972e-08	-1.27979e-11
7.1023e-08	6.78e-13			-2.4611e-08	-1.62116e-11
7.1347e-08	8.464e-12			-2.44012e-08	-3.54288e-12
7.1637e-08	6.67e-12			-2.42022e-08	2.12072e-12
7.2048e-08	1.0039e-11			-2.42052e-08	6.98272e-12
7.249e-08	6.772e-12			-2.38082e-08	1.75162e-12
7.2716e-08	5.973e-12			-2.36719e-08	3.46492e-12
7.3023e-08	2.333e-12			-2.34068e-08	6.55771e-13
7.3372e-08	9.304e-12			-2.32342e-08	8.95262e-12
7.3694e-08	4.222e-12			-2.30239e-08	-4.41973e-12
7.4089e-08	1.484e-11			-2.29462e-08	2.53481e-11
7.4318e-08	1.4161e-11			-2.26172e-08	5.59042e-12
7.4521e-08	1.0004e-11			-2.24662e-08	-1.12337e-11
7.5013e-08	1.6962e-11			-2.2149e-08	-5.12297e-12
7.5321e-08	9.359e-12			-2.18742e-08	1.79902e-11
7.5685e-08	3.864e-12			-2.18575e-08	1.16004e-11
7.5909e-08	7e-13			-2.16872e-08	-4.05892e-12
7.6259e-08	2.796e-12			-2.14032e-08	1.90272e-12
7.6788e-08	1.0924e-11			-2.12536e-08	2.29091e-13
7.694e-08	2.504e-12			-2.11602e-08	-6.88892e-12
7.7442e-08	8.207e-12			-2.07038e-08	-7.13287e-12
7.7582e-08	5.116e-12			-2.06812e-08	1.78861e-11
7.8012e-08	3.166e-12			-2.03392e-08	7.70971e-13
7.8424e-08	2.97e-12			-2.02482e-08	-5.90959e-13
7.866e-08	4.15e-12			-1.99286e-08	-4.90933e-12
7.8926e-08	3.46e-13			-1.97206e-08	-2.99743e-12
7.9214e-08	2.581e-12			-1.95156e-08	-1.63411e-11
7.9703e-08	5.807e-12			-1.93566e-08	-6.90445e-12
8.0015e-08	7.86e-12			-1.90336e-08	-1.96481e-11
8.0193e-08	1.516e-12			-1.89136e-08	-1.80843e-11
8.0613e-08	4.844e-12			-1.87566e-08	-6.03715e-12
8.0962e-08	1.643e-12			-1.83306e-08	-1.14923e-11
8.126e-08	1.671e-12			-1.83706e-08	7.03912e-12
8.1685e-08	3.55e-13			-1.82176e-08	-6.02001e-12
8.1923e-08	9.176e-12			-1.78966e-08	2.21283e-11
8.2271e-08	8.663e-12			-1.77176e-08	-2.45167e-12
8.2502e-08	1.1256e-11			-1.74816e-08	-8.39655e-12
8.2869e-08	3.674e-12			-1.70786e-08	-4.19053e-12
8.3309e-08	-9.57e-13			-1.71966e-08	1.89984e-11
8.3641e-08	7.4e-13			-1.69066e-08	1.26016e-11
8.3958e-08	3.674e-12			-1.68176e-08	9.14842e-12
8.4353e-08	6.71e-12			-1.63606e-08	-1.27096e-11
8.4691e-08	8.684e-12			-1.62366e-08	5.00871e-13
8.4976e-08	1.0652e-11			-1.60736e-08	-1.33815e-12
8.528e-08	9.18e-12			-1.58766e-08	-1.34981e-12
8.5663e-08	3.253e-12			-1.55496e-08	1.05502e-11
8.6033e-08	4.726e-12			-1.53746e-08	-1.03337e-11
8.631e-08	6.582e-12			-1.53926e-08	-5.79243e-12
8.6697e-08	5.048e-12			-1.51756e-08	-8.19468e-12
8.6977e-08	1.6894e-11			-1.50146e-08	-1.70442e-11
8.723e-08	1.5123e-11			-1.48216e-08	-3.84158e-12
8.7613e-08	1.4267e-11			-1.46466e-08	1.40717e-11
8.788e-08	7.526e-12			-1.43906e-08	-9.46172e-12
8.8178e-08	6.476e-12			-1.42456e-08	8.89381e-13
8.8576e-08	1.1444e-11			-1.40026e-08	1.73593e-11
8.8896e-08	9.958e-12			-1.38456e-08	1.29182e-12
8.9142e-08	3.423e-12			-1.35566e-08	9.61712e-12
8.9581e-08	1.4987e-11			-1.32266e-08	5.76452e-12
8.9908e-08	4.795e-12			-1.31346e-08	-1.44736e-11
9.0217e-08	1.3915e-11			-1.29436e-08	-3.87831e-12
9.0545e-08	1.7425e-11			-1.28586e-08	-6.3176e-12
9.0854e-08	1.6954e-11			-1.26416e-08	1.02834e-11
9.1212e-08	9.87e-12			-1.22626e-08	1.23624e-11
9.1636e-08	1.9894e-11			-1.20526e-08	3.46472e-12
9.1768e-08	1.7933e-11			-1.19546e-08	2.04341e-11
9.2161e-08	1.9974e-11			-1.18036e-08	-2.81677e-12
9.2638e-08	1.8145e-11			-1.17176e-08	7.07472e-12
9.2883e-08	1.2826e-11			-1.13206e-08	1.95016e-11
9.325e-08	1.7816e-11			-1.09276e-08	-2.96089e-13
9.3508e-08	2.3185e-11			-1.08636e-08	1.31412e-11
9.3923e-08	2.21e-11			-1.05606e-08	2.46421e-11
9.4177e-08	2.5534e-11			-1.05946e-08	1.37919e-11
9.4481e-08	1.4776e-11			-1.01746e-08	1.4516e-11
9.4903e-08	2.0092e-11			-9.86456e-09	-3.68739e-13
9.5187e-08	1.5605e-11			-9.80256e-09	9.88812e-12
9.5396e-08	1.8764e-11			-9.51756e-09	1.40303e-11
9.5786e-08	1.5143e-11			-9.42856e-09	2.02698e-11
9.6148e-08	8.393e-12			-9.06856e-09	2.85911e-11
9.6393e-08	1.5541e-11			-9.09156e-09	6.25572e-12
9.6933e-08	1.8503e-11			-8.86356e-09	1.94056e-11
9.7161e-08	2.7728e-11			-8.62356e-09	9.72042e-12
9.7535e-08	1.8663e-11			-8.46156e-09	1.95996e-11
9.7776e-08	1.8788e-11			-8.25856e-09	1.52481e-11
9.8281e-08	1.9522e-11			-8.04156e-09	2.03439e-11
9.8509e-08	3.0111e-11			-7.79556e-09	1.72708e-11
9.8854e-08	2.4689e-11			-7.58056e-09	1.59803e-11
9.9206e-08	2.5405e-11			-7.27456e-09	9.74382e-12
9.943e-08	1.9088e-11			-7.19156e-09	1.25368e-11
9.9899e-08	2.7722e-11			-6.94056e-09	2.09728e-11
1.00221e-07	3.3167e-11			-6.74856e-09	-1.53794e-14
1.00427e-07	2.3117e-11			-6.43056e-09	2.71677e-11
1.008e-07	3.0245e-11			-6.40956e-09	2.01611e-11
1.01347e-07	3.2829e-11			-5.99456e-09	7.21602e-12
1.01635e-07	2.7952e-11			-5.96556e-09	1.51769e-11
1.01761e-07	2.2898e-11			-5.65056e-09	1.38842e-11
1.02236e-07	2.8226e-11			-5.49456e-09	1.11764e-11
1.02586e-07	2.7339e-11			-5.31156e-09	-7.68179e-13
1.02888e-07	2.4523e-11			-4.95156e-09	1.60777e-11
1.03234e-07	2.2879e-11			-4.85156e-09	3.23611e-13
1.03524e-07	2.3453e-11			-4.59656e-09	8.52352e-12
1.03933e-07	2.6807e-11			-4.55656e-09	4.74262e-12
1.04171e-07	2.4001e-11			-4.34056e-09	1.39582e-12
1.04695e-07	3.0616e-11			-4.09456e-09	1.47353e-11
1.05016e-07	2.9859e-11			-3.94656e-09	1.35349e-11
1.05173e-07	2.5118e-11			-3.75356e-09	1.48916e-11
1.0553e-07	2.7485e-11			-3.55756e-09	-3.09565e-12
1.05909e-07	3.5302e-11			-3.07056e-09	8.95371e-13
1.0615e-07	1.964e-11			-2.98556e-09	1.57363e-11
1.06545e-07	2.1953e-11			-2.88556e-09	-5.72979e-13
1.06965e-07	2.6958e-11			-2.77456e-09	5.32652e-12
1.0725e-07	2.6018e-11			-2.45156e-09	1.07264e-11
1.075e-07	3.3574e-11			-2.00956e-09	9.91922e-12
1.07859e-07	3.1465e-11			-2.10356e-09	2.41608e-11
1.08203e-07	3.6005e-11			-1.95056e-09	1.37513e-11
1.08598e-07	2.8172e-11			-1.73656e-09	2.1042e-11
1.08981e-07	3.4537e-11			-1.43656e-09	4.91712e-12
1.0916e-07	2.974e-11			-1.14456e-09	6.02122e-12
1.09646e-07	3.5108e-11			-7.99564e-10	2.57611e-11
1.09852e-07	2.9372e-11			-7.94564e-10	-3.15189e-13
1.10254e-07	4.1759e-11			-7.26564e-10	8.50452e-12
1.10392e-07	4.3586e-11			-3.61564e-10	1.20182e-11
1.10963e-07	3.5201e-11			-2.14564e-10	1.57856e-11
1.1121e-07	3.8344e-11			-3.56394e-12	3.72182e-12
1.11486e-07	4.0566e-11			2.52436e-10	1.77087e-11
1.11706e-07	4.036e-11			3.39436e-10	8.45572e-12
1.12095e-07	4.0388e-11			5.89436e-10	1.48091e-11
1.12389e-07	3.6435e-11			8.05436e-10	1.12674e-11
1.12751e-07	3.175e-11			1.17744e-09	-6.32223e-12
1.1304e-07	3.1234e-11			1.20044e-09	1.02271e-11
1.13575e-07	3.6505e-11			1.42544e-09	2.03928e-11
1.13816e-07	3.6397e-11			1.75444e-09	9.32602e-12
1.14078e-07	3.7509e-11			1.79544e-09	6.92832e-12
1.14369e-07	3.7917e-11			2.17844e-09	7.81402e-12
1.1478e-07	3.7575e-11			2.14044e-09	1.2333e-11
1.15112e-07	4.1063e-11			2.55044e-09	8.69462e-12
1.15502e-07	4.2106e-11			2.57844e-09	-2.37601e-12
1.15861e-07	3.6246e-11			2.89744e-09	6.90002e-12
1.16108e-07	4.2749e-11			3.00544e-09	5.10782e-12
1.16565e-07	4.0138e-11			3.31344e-09	1.24131e-11
1.16843e-07	2.4376e-11			3.33044e-09	2.57138e-11
1.17131e-07	3.8796e-11			3.78244e-09	8.66132e-12
1.17629e-07	4.1744e-11			3.90644e-09	1.91662e-12
1.17743e-07	4.1319e-11			4.00044e-09	9.15851e-13
1.18301e-07	4.3452e-11			4.33344e-09	1.08859e-12
1.18477e-07	3.6615e-11			4.39644e-09	1.37677e-11
1.18878e-07	2.296e-11			4.61644e-09	6.21112e-12
1.18986e-07	2.7253e-11			4.87744e-09	3.88892e-12
1.19424e-07	2.8112e-11			5.07444e-09	6.12692e-12
1.19764e-07	2.2999e-11			5.26044e-09	1.43285e-11
1.20125e-07	3.3769e-11			5.63744e-09	1.07664e-11
1.20367e-07	2.4944e-11			5.77644e-09	7.45492e-12
1.20967e-07	1.8187e-11			5.89044e-09	-8.94136e-12
1.21122e-07	2.8529e-11			6.16144e-09	1.23461e-11
1.21499e-07	2.3116e-11			6.63644e-09	1.63011e-11
1.2174e-07	2.1703e-11			6.42544e-09	-4.81634e-12
1.22099e-07	2.4753e-11			6.74044e-09	1.63477e-11
1.22366e-07	2.8478e-11			7.02644e-09	1.07455e-11
1.22785e-07	3.1142e-11			7.27944e-09	1.00457e-11
1.23153e-07	2.1623e-11			7.33344e-09	1.53393e-11
1.2338e-07	3.1458e-11			7.68944e-09	1.8427e-11
1.23815e-07	2.666e-11			7.80544e-09	5.97012e-12
1.24213e-07	2.6812e-11			7.99844e-09	1.79582e-11
1.24628e-07	2.8923e-11			8.17344e-09	1.04319e-11
1.24738e-07	2.5204e-11			8.25544e-09	8.86812e-12
1.25096e-07	3.0205e-11			8.47344e-09	8.16252e-12
1.2548e-07	2.7118e-11			8.75044e-09	-4.70639e-12
1.25896e-07	1.8628e-11			8.98844e-09	-5.54878e-12
1.26185e-07	2.1665e-11			9.13244e-09	-1.73753e-12
1.26507e-07	2.6353e-11			9.46844e-09	1.09912e-11
1.26774e-07	3.3176e-11			9.73144e-09	4.03762e-12
1.27209e-07	2.6577e-11			9.87344e-09	1.22576e-11
1.27448e-07	3.2026e-11			1.00674e-08	5.94552e-12
1.27896e-07	3.4236e-11			1.02584e-08	2.62672e-12
1.28139e-07	3.0621e-11			1.04704e-08	2.06532e-11
1.28387e-07	2.6769e-11			1.04804e-08	2.54919e-11
1.28774e-07	2.4986e-11			1.07894e-08	-2.62959e-13
1.29099e-07	2.3325e-11			1.11164e-08	4.87752e-12
1.29541e-07	2.7078e-11			1.13274e-08	7.95932e-12
1.29895e-07	2.7638e-11			1.15694e-08	-2.46479e-12
1.30129e-07	2.9931e-11			1.16174e-08	1.33595e-11
1.30592e-07	2.0327e-11			1.17804e-08	1.29689e-11
1.30761e-07	1.4677e-11			1.19744e-08	-1.67871e-12
1.31091e-07	2.313e-11			1.22334e-08	5.23602e-12
1.31542e-07	1.8476e-11			1.23994e-08	1.1539e-12
1.31746e-07	3.1013e-11			1.26834e-08	7.04962e-12
1.32133e-07	3.2472e-11			1.28694e-08	1.55463e-11
1.32523e-07	2.514e-11			1.30624e-08	3.31872e-12
1.32893e-07	2.919e-11			1.31824e-08	1.47715e-11
1.33166e-07	2.8923e-11			1.34684e-08	-2.57625e-12
1.33571e-07	2.8104e-11			1.36464e-08	2.10512e-11
1.33846e-07	3.5646e-11			1.39444e-08	2.03108e-11
1.33956e-07	2.8778e-11			1.39544e-08	4.45042e-12
1.34536e-07	2.2102e-11			1.44164e-08	-3.47426e-12
1.34774e-07	1.37e-11			1.43884e-08	-9.82488e-12
1.35173e-07	2.7502e-11			1.47354e-08	1.74636e-11
1.35453e-07	2.337e-11			1.49874e-08	1.33933e-11
1.35865e-07	2.5968e-11			1.51164e-08	5.36582e-12
1.36045e-07	2.9593e-11			1.54644e-08	1.20005e-11
1.36476e-07	3.0588e-11			1.57384e-08	1.9559e-11
1.36854e-07	3.2515e-11			1.58164e-08	1.33886e-11
1.37197e-07	2.3483e-11			1.59294e-08	3.95241e-13
1.37447e-07	2.5442e-11			1.63694e-08	7.26002e-12
1.37743e-07	3.7407e-11			1.64214e-08	8.67902e-12
1.38155e-07	3.2539e-11			1.66464e-08	1.94761e-13
1.3851e-07	4.1022e-11			1.67204e-08	-3.34308e-12
1.38921e-07	3.833e-11			1.71724e-08	3.64432e-12
1.39192e-07	3.5402e-11			1.71604e-08	1.05667e-11
1.39461e-07	2.9735e-11			1.74684e-08	8.84442e-12
1.39947e-07	4.0286e-11			1.77404e-08	1.94099e-11
1.40323e-07	3.8571e-11			1.78774e-08	6.91432e-12
1.40638e-07	4.0342e-11			1.80714e-08	8.93292e-12
1.40886e-07	4.144e-11			1.83814e-08	2.61138e-11
1.41144e-07	4.408e-11			1.86104e-08	2.01641e-11
1.41603e-07	4.1251e-11			1.88334e-08	-3.19645e-12
1.41921e-07	4.4884e-11			1.89284e-08	1.69441e-11
1.42162e-07	3.429e-11			1.89934e-08	-4.89474e-12
1.42719e-07	3.6755e-11			1.93414e-08	1.18131e-11
1.42871e-07	4.5501e-11			1.95824e-08	5.85692e-12
1.43187e-07	4.4351e-11			1.96144e-08	1.45414e-11
1.43631e-07	4.4981e-11			1.98874e-08	2.47766e-11
1.43902e-07	3.5157e-11			2.01344e-08	-1.75268e-12
1.44147e-07	4.1469e-11			2.03014e-08	5.86502e-12
1.44574e-07	4.0204e-11			2.06434e-08	2.42386e-11
1.45033e-07	4.3022e-11			2.09874e-08	1.74108e-11
1.45214e-07	3.9467e-11			2.08644e-08	4.83022e-12
1.45607e-07	4.1416e-11			2.11894e-08	1.26347e-11
1.45948e-07	4.4899e-11			2.14524e-08	1.63311e-11
1.46305e-07	4.3802e-11			2.16874e-08	8.47792e-12
1.46692e-07	4.0259e-11			2.18204e-08	1.05184e-11
1.46898e-07	4.8432e-11			2.20064e-08	2.72856e-11
1.47318e-07	4.2057e-11			2.22634e-08	1.00079e-11
1.4775e-07	4.7152e-11			2.23554e-08	1.76747e-11
1.47786e-07	4.1051e-11			2.24264e-08	-4.08614e-12
1.48313e-07	3.5396e-11			2.28344e-08	-4.7757e-12
1.48594e-07	4.2268e-11			2.31424e-08	7.02352e-12
1.49006e-07	3.5479e-11			2.32274e-08	2.69112e-12
1.49227e-07	4.2679e-11			2.34014e-08	5.85642e-12
1.49666e-07	4.5174e-11			2.35284e-08	1.05796e-11
1.49937e-07	3.9551e-11			2.39954e-08	1.5399e-11
1.50291e-07	4.4988e-11			2.41164e-08	1.65202e-12
1.50678e-07	5.8483e-11			2.43644e-08	1.72714e-11
1.50836e-07	5.1046e-11			2.44984e-08	2.70104e-11
1.51276e-07	5.1036e-11			2.47334e-08	8.80422e-12
1.5171e-07	5.7906e-11			2.47944e-08	7.30602e-12
1.51993e-07	4.6067e-11			2.50584e-08	1.10496e-11
1.52413e-07	5.0178e-11			2.52914e-08	1.63383e-11
1.52595e-07	5.3304e-11			2.54284e-08	1.38232e-11
1.52917e-07	5.8918e-11			2.55994e-08	6.18602e-12
1.5351e-07	5.7844e-11			2.57764e-08	-1.29922e-12
1.53631e-07	5.6167e-11			2.60204e-08	1.5466e-11
1.54089e-07	5.6763e-11			2.63474e-08	4.76852e-12
1.54348e-07	5.6749e-11			2.64534e-08	6.20392e-12
1.54677e-07	5.6964e-11			2.67344e-08	1.39662e-11
1.55046e-07	5.2266e-11			2.66484e-08	1.03147e-11
1.55319e-07	5.8363e-11			2.71144e-08	7.29122e-12
1.55644e-07	5.7438e-11			2.73694e-08	4.70222e-12
1.55974e-07	6.0663e-11			2.77934e-08	1.07504e-11
1.56244e-07	6.2988e-11			2.78974e-08	1.58439e-11
1.56763e-07	6.2119e-11			2.79774e-08	6.24462e-12
1.56998e-07	6.3218e-11			2.82154e-08	6.12002e-12
1.57346e-07	6.5707e-11			2.82454e-08	1.25089e-11
1.57657e-07	5.6488e-11			2.85974e-08	8.98092e-12
1.58014e-07	6.0471e-11			2.87084e-08	1.41281e-11
1.5838e-07	6.0117e-11			2.90484e-08	2.03395e-11
1.58659e-07	5.8454e-11			2.91614e-08	1.24241e-11
1.58938e-07	6.1432e-11			2.93444e-08	1.75628e-11
1.59334e-07	5.6961e-11			2.97334e-08	3.29672e-12
1.59722e-07	6.0898e-11			2.98114e-08	7.50612e-12
1.59951e-07	6.1359e-11			2.99484e-08	1.80459e-11
1.60309e-07	6.4853e-11			3.03034e-08	2.59829e-11
1.60632e-07	6.5508e-11			3.05054e-08	1.57461e-11
1.60964e-07	6.2364e-11			3.07144e-08	6.55682e-12
1.6142e-07	6.4189e-11			3.08704e-08	-2.99248e-12
1.61561e-07	6.0553e-11			3.10624e-08	1.53119e-11
1.62024e-07	6.226e-11			3.14714e-08	1.40221e-11
1.62383e-07	6.9729e-11			3.15334e-08	1.56239e-11
1.62564e-07	7.0486e-11			3.17414e-08	1.63818e-11
1.62893e-07	6.4046e-11			3.18294e-08	8.45022e-12
1.63298e-07	2.6759e-11			3.21014e-08	1.78358e-11
1.638e-07	1.9901e-11			3.23184e-08	1.25483e-11
1.64119e-07	2.3644e-11			3.25324e-08	3.14093e-11
1.64303e-07	1.8314e-11			3.27174e-08	1.29203e-11
1.64619e-07	2.9344e-11			3.29094e-08	1.35852e-12
1.65149e-07	2.3091e-11			3.30404e-08	1.4897e-11
1.6541e-07	2.128e-11			3.32934e-08	1.66218e-11
1.65586e-07	2.162e-11			3.37304e-08	1.55477e-11
1.66047e-07	2.7606e-11			3.38344e-08	2.45299e-11
1.66416e-07	2.1423e-11			3.41204e-08	1.27328e-11
1.6663e-07	2.0262e-11			3.43064e-08	1.31696e-11
1.67151e-07	2.2745e-11			3.43954e-08	1.3922e-11
1.67435e-07	2.533e-11			3.45884e-08	6.19852e-12
1.67662e-07	2.3279e-11			3.48534e-08	2.15742e-11
1.68122e-07	1.5351e-11			3.49464e-08	1.30951e-11
1.68444e-07	2.9432e-11			3.52484e-08	3.30502e-12
1.68806e-07	2.4867e-11			3.54294e-08	1.43604e-11
1.691e-07	2.7994e-11			3.56924e-08	8.08812e-12
1.69529e-07	3.0877e-11			3.58124e-08	1.49152e-12
1.6973e-07	2.1142e-11			3.60944e-08	1.16697e-11
1.70203e-07	1.7877e-11			3.61294e-08	2.27752e-12
1.70596e-07	2.0919e-11			3.62944e-08	-1.581e-12
1.70742e-07	3.265e-11			3.65884e-08	5.26122e-12
1.70986e-07	2.8589e-11			3.66704e-08	1.55539e-11
1.7144e-07	2.2254e-11			3.69444e-08	1.10075e-11
1.71895e-07	2.9641e-11			3.72094e-08	7.21612e-12
1.72234e-07	2.3623e-11			3.75234e-08	9.51582e-12
1.72493e-07	1.9108e-11			3.76944e-08	2.22941e-11
1.72747e-07	2.9886e-11			3.78424e-08	8.93272e-12
1.73192e-07	2.5331e-11			3.81954e-08	8.78602e-12
1.73525e-07	3.1111e-11			3.83044e-08	1.61444e-11
1.73872e-07	2.6634e-11			3.83584e-08	6.47142e-12
1.74171e-07	3.3955e-11			3.87384e-08	1.23534e-11
1.74442e-07	2.7626e-11			3.89374e-08	2.97452e-12
1.74996e-07	3.2597e-11			3.90434e-08	1.62384e-11
1.75121e-07	2.6969e-11			3.93504e-08	1.88529e-11
1.75441e-07	2.3687e-11			3.97214e-08	2.15533e-11
1.7586e-07	2.9933e-11			3.96024e-08	2.40065e-11
1.76174e-07	3.4449e-11			3.97134e-08	-5.01408e-12
1.76522e-07	2.6415e-11			4.00894e-08	9.47042e-12
1.76838e-07	2.4019e-11			4.02974e-08	1.65935e-11
1.77229e-07	2.8767e-11			4.05944e-08	1.47193e-11
1.77468e-07	3.2368e-11			4.08714e-08	2.29732e-11
1.77846e-07	2.9624e-11			4.08754e-08	1.07811e-11
1.78125e-07	3.1582e-11			4.12234e-08	2.60224e-11
1.78453e-07	3.7766e-11			4.13714e-08	2.58553e-11
1.79004e-07	4.1797e-11			4.15944e-08	2.35152e-11
1.79333e-07	4.2154e-11			4.16824e-08	1.9513e-11
1.79639e-07	2.871e-11			4.18384e-08	1.84431e-11
1.79969e-07	3.7782e-11			4.21554e-08	1.96828e-11
1.80308e-07	3.5346e-11			4.25114e-08	1.85165e-11
1.8057e-07	3.2988e-11			4.25334e-08	2.78847e-11
1.80963e-07	4.3341e-11			4.27224e-08	2.08974e-11
1.81411e-07	4.5296e-11			4.29434e-08	1.16891e-11
1.81501e-07	4.3637e-11			4.32654e-08	1.95466e-11
1.8197e-07	3.5409e-11			4.35484e-08	2.26563e-11
1.82436e-07	4.6474e-11			4.34724e-08	1.97919e-11
1.826e-07	3.7817e-11			4.38434e-08	1.98123e-11
1.82966e-07	4.071e-11			4.39334e-08	8.29602e-12
1.83203e-07	3.9633e-11			4.43144e-08	2.8018e-11
1.83721e-07	3.8252e-11			4.45384e-08	1.99266e-11
1.8389e-07	3.948e-11			4.46624e-08	4.75852e-12
1.84223e-07	3.8497e-11			4.47884e-08	5.45422e-12
1.84511e-07	3.0301e-11			4.51034e-08	2.12186e-11
1.84935e-07	3.523e-11			4.54854e-08	3.77683e-11
1.85334e-07	3.1868e-11			4.54284e-08	1.75967e-11
1.85665e-07	3.8757e-11			4.57574e-08	2.34177e-11
1.85987e-07	2.5351e-11			4.59754e-08	2.02955e-11
1.86363e-07	2.2313e-11			4.61344e-08	2.30256e-11
1.86589e-07	1.6646e-11			4.63584e-08	4.01542e-12
1.8707e-07	2.2628e-11			4.64364e-08	2.59823e-11
1.87338e-07	2.4025e-11			4.67934e-08	1.85529e-11
1.8777e-07	2.4757e-11			4.69294e-08	1.59935e-11
1.87989e-07	2.7167e-11			4.71044e-08	2.88418e-11
1.88328e-07	1.6025e-11			4.73704e-08	3.47358e-11
1.88713e-07	1.7694e-11			4.75464e-08	3.37858e-11
1.89004e-07	2.0926e-11			4.77484e-08	9.11262e-12
1.89387e-07	1.0653e-11			4.79284e-08	1.84277e-11
1.89717e-07	1.8498e-11			4.81494e-08	2.69579e-11
1.90068e-07	1.0445e-11			4.83654e-08	1.2703e-11
1.90269e-07	1.6145e-11			4.86834e-08	1.21198e-11
1.90709e-07	1.3956e-11			4.89444e-08	1.96929e-11
1.91094e-07	2.7616e-11			4.89684e-08	2.72047e-11
1.91315e-07	1.7463e-11			4.91314e-08	1.84999e-11
1.91766e-07	2.2372e-11			4.94264e-08	5.92372e-12
1.92225e-07	1.4714e-11			4.95924e-08	2.03169e-11
1.92385e-07	1.8317e-11			4.97474e-08	2.50768e-11
1.92818e-07	1.9144e-11			5.00434e-08	2.9379e-11
1.93059e-07	2.9813e-11			5.02024e-08	2.05515e-11
1.9354e-07	2.7927e-11			5.03724e-08	2.84048e-11
1.93812e-07	2.6774e-11			5.07904e-08	3.1755e-11
1.94224e-07	2.4892e-11			5.08334e-08	2.7166e-11
1.94415e-07	3.4875e-11			5.10134e-08	2.72397e-11
1.94739e-07	2.9045e-11			5.13384e-08	3.17556e-11
1.95064e-07	2.751e-11			5.14554e-08	4.17655e-11
1.95587e-07	2.7839e-11			5.16634e-08	2.78209e-11
1.95837e-07	2.4267e-11			5.19114e-08	2.39776e-11
1.96219e-07	2.384e-11			5.20394e-08	3.41267e-11
1.9663e-07	3.3639e-11			5.24204e-08	4.62802e-11
1.96935e-07	2.8218e-11			5.26124e-08	4.3182e-11
1.97175e-07	2.6903e-11			5.26964e-08	2.51139e-11
1.97467e-07	2.8315e-11			5.28264e-08	2.15952e-11
1.97914e-07	2.9123e-11			5.31084e-08	4.01914e-11
1.98228e-07	3.0288e-11			5.33584e-08	2.92206e-11
1.98633e-07	2.4982e-11			5.36184e-08	3.59749e-11
1.98922e-07	1.9856e-11			5.38084e-08	3.39978e-11
1.99244e-07	2.934e-11			5.37734e-08	2.05656e-11
1.99632e-07	2.7588e-11			5.41824e-08	3.27085e-11
1.99949e-07	2.6106e-11			5.43864e-08	4.55926e-11
2.00255e-07	3.4211e-11			5.45404e-08	3.91248e-11
2.00539e-07	2.934e-11			5.48504e-08	3.84316e-11
2.00985e-07	2.167e-11			5.51484e-08	2.71546e-11
2.01287e-07	2.7402e-11			5.52074e-08	3.76413e-11
2.01563e-07	2.542e-11			5.54474e-08	4.54128e-11
2.02003e-07	3.3605e-11			5.57564e-08	2.8907e-11
2.02477e-07	3.1609e-11			5.59634e-08	3.75766e-11
2.02721e-07	3.2293e-11			5.62284e-08	2.88023e-11
2.03111e-07	2.6593e-11			5.63544e-08	2.43108e-11
2.03376e-07	3.0415e-11			5.66294e-08	2.71786e-11
2.0369e-07	3.7563e-11			5.68534e-08	2.98623e-11
2.04073e-07	3.1321e-11			5.68434e-08	4.03082e-11
2.04451e-07	3.2263e-11			5.72334e-08	3.37887e-11
2.04648e-07	2.7691e-11			5.74174e-08	2.57009e-11
2.04982e-07	2.8222e-11			5.76014e-08	3.39236e-11
2.05497e-07	2.9155e-11			5.77224e-08	2.73992e-11
2.05595e-07	2.6244e-11			5.80064e-08	3.43802e-11
2.06099e-07	3.5624e-11			5.81764e-08	3.81359e-11
2.06378e-07	3.4826e-11			5.83734e-08	3.33948e-11
2.06762e-07	3.4057e-11			5.86354e-08	3.04195e-11
2.07002e-07	2.4508e-11			5.87184e-08	3.32084e-11
2.07458e-07	2.8507e-11			5.89614e-08	3.18331e-11
2.07696e-07	2.863e-11			5.92454e-08	4.25028e-11
2.08012e-07	1.9973e-11			5.93894e-08	2.34425e-11
2.08358e-07	2.7973e-11			5.95074e-08	2.64981e-11
2.08796e-07	2.7269e-11			5.97994e-08	2.97613e-11
2.0906e-07	2.7789e-11			6.00394e-08	4.20634e-11
2.09485e-07	3.1182e-11			6.02454e-08	3.63395e-11
2.09981e-07	3.3912e-11			6.04974e-08	3.35141e-11
2.10059e-07	3.5765e-11			6.05604e-08	2.4755e-11
2.10454e-07	3.8917e-11			6.10764e-08	2.25602e-11
2.10701e-07	2.9966e-11			6.11234e-08	2.09429e-11
2.11259e-07	3.1077e-11			6.11774e-08	1.95411e-11
2.11486e-07	2.7617e-11			6.15644e-08	3.58555e-11
2.11856e-07	2.9704e-11			6.18384e-08	3.52891e-11
2.12175e-07	3.2399e-11			6.20104e-08	3.04914e-11
2.12488e-07	3.6829e-11			6.20694e-08	3.19407e-11
2.12915e-07	3.2748e-11			6.21864e-08	2.75461e-11
2.13142e-07	4.1223e-11			6.23704e-08	3.91109e-11
2.13576e-07	3.6965e-11			6.26474e-08	1.54052e-11
2.13947e-07	3.7523e-11			6.30144e-08	4.06258e-11
2.14269e-07	3.1291e-11			6.32654e-08	3.23666e-11
2.14567e-07	3.1392e-11			6.33444e-08	2.57645e-11
2.14958e-07	3.2773e-11			6.35534e-08	1.67045e-11
2.15229e-07	3.461e-11			6.38904e-08	2.58636e-11
2.15653e-07	3.3828e-11			6.41454e-08	2.50442e-11
2.15858e-07	3.6783e-11			6.42434e-08	3.22229e-11
2.16254e-07	4.4664e-11			6.45094e-08	2.47026e-11
2.16507e-07	4.4491e-11			6.44974e-08	3.72597e-11
2.16927e-07	1.9044e-11			6.49454e-08	2.85138e-11
2.17347e-07	1.5667e-11			6.49824e-08	2.12366e-11
2.17894e-07	2.1977e-11			6.50404e-08	3.50264e-11
2.18085e-07	1.4449e-11			6.54644e-08	2.82539e-11
2.18278e-07	2.3785e-11			6.56094e-08	2.12615e-11
2.18719e-07	2.0791e-11			6.58044e-08	2.32467e-11
2.1898e-07	1.8832e-11			6.58654e-08	1.60265e-11
2.19513e-07	2.2965e-11			6.62874e-08	1.93214e-11
2.19706e-07	2.0718e-11			6.64124e-08	2.61224e-11
2.20032e-07	2.9946e-11			6.68274e-08	2.47049e-11
2.2043e-07	2.626e-11			6.70124e-08	1.96013e-11
2.20749e-07	2.0469e-11			6.71394e-08	2.80521e-11
2.20991e-07	2.6556e-11			6.72424e-08	2.53769e-11
2.21477e-07	2.7336e-11			6.74384e-08	2.61729e-11
2.21772e-07	2.5449e-11			6.78774e-08	1.84644e-11
2.22145e-07	3.4168e-11			6.79044e-08	1.79276e-11
2.22459e-07	2.4293e-11			6.80974e-08	3.63637e-11
2.22699e-07	2.2282e-11			6.83454e-08	2.33365e-11
2.23118e-07	2.9754e-11			6.87164e-08	2.37486e-11
2.23392e-07	2.4582e-11			6.88254e-08	1.29048e-11
2.2381e-07	2.256e-11			6.91854e-08	1.82217e-11
2.24197e-07	2.1365e-11			6.91744e-08	3.42163e-11
2.24526e-07	2.5458e-11			6.93014e-08	2.54278e-11
2.24802e-07	3.3239e-11			6.98264e-08	2.96985e-11
2.2512e-07	3.077e-11			6.97654e-08	3.08902e-11
2.25454e-07	2.423e-11			6.98224e-08	1.93662e-11
2.25872e-07	2.6587e-11			7.03864e-08	4.04274e-11
2.26266e-07	2.9901e-11			7.04504e-08	3.71995e-11
2.26628e-07	1.8772e-11			7.06804e-08	3.56556e-11
2.26979e-07	2.3368e-11			7.09104e-08	3.95801e-11
2.27387e-07	2.6461e-11			7.10374e-08	4.20188e-11
2.27492e-07	2.6816e-11			7.11664e-08	3.75711e-11
2.27954e-07	2.5564e-11			7.13484e-08	3.19579e-11
2.28209e-07	2.9359e-11			7.17164e-08	2.70027e-11
2.28523e-07	2.8713e-11			7.19364e-08	3.32921e-11
2.2896e-07	3.2507e-11			7.20364e-08	3.87197e-11
2.29416e-07	2.4184e-11			7.22834e-08	2.86324e-11
2.29562e-07	2.6002e-11			7.25004e-08	3.46777e-11
2.30084e-07	3.4194e-11			7.26594e-08	4.07727e-11
2.30132e-07	3.5786e-11			7.29834e-08	3.02038e-11
2.30816e-07	2.7859e-11			7.31024e-08	4.0077e-11
2.30887e-07	2.8802e-11			7.33944e-08	5.01533e-11
2.3131e-07	3.3752e-11			7.34884e-08	4.72408e-11
2.31673e-07	3.3388e-11			7.38804e-08	3.55503e-11
2.31957e-07	2.443e-11			7.39504e-08	2.71623e-11
2.32389e-07	2.6673e-11			7.44064e-08	3.06829e-11
2.32608e-07	2.4487e-11			7.44634e-08	2.14303e-11
2.32897e-07	3.0488e-11			7.45414e-08	3.06201e-11
2.33294e-07	2.5602e-11			7.46334e-08	4.80046e-11
2.33625e-07	3.5728e-11			7.49564e-08	3.75655e-11
2.33996e-07	3.4142e-11			7.53584e-08	3.6191e-11
2.34424e-07	2.8038e-11			7.54354e-08	4.0649e-11
2.34717e-07	2.9513e-11			7.55784e-08	3.21904e-11
2.34965e-07	2.7272e-11			7.58104e-08	3.7307e-11
2.35406e-07	3.0688e-11			7.60384e-08	3.78712e-11
2.35521e-07	2.954e-11			7.62534e-08	3.71495e-11
2.36127e-07	2.4241e-11			7.64074e-08	4.60022e-11
2.36414e-07	2.7393e-11			7.66924e-08	4.36138e-11
2.36736e-07	2.8382e-11			7.70004e-08	2.82744e-11
2.37049e-07	3.0113e-11			7.71364e-08	5.0966e-11
2.37303e-07	2.762e-11			7.73804e-08	3.11046e-11
2.37646e-07	3.4955e-11			7.75224e-08	3.15784e-11
2.38099e-07	3.1462e-11			7.77054e-08	3.14854e-11
2.38376e-07	3.5884e-11			7.80814e-08	2.03334e-11
2.38714e-07	4.218e-11			7.81744e-08	5.01818e-11
2.39098e-07	3.9322e-11			7.83994e-08	4.20298e-11
2.39485e-07	3.4703e-11			7.85584e-08	4.69674e-11
2.39897e-07	3.701e-11			7.87154e-08	4.63827e-11
2.4005e-07	3.4612e-11			7.90294e-08	3.09616e-11
2.40399e-07	3.9219e-11			7.91314e-08	4.28752e-11
2.40775e-07	3.8497e-11			7.94194e-08	2.30218e-11
2.41187e-07	4.123e-11			7.97754e-08	3.10584e-11
2.4148e-07	4.0136e-11			7.97734e-08	3.98646e-11
2.41684e-07	4.077e-11			8.01044e-08	4.98693e-11
2.42241e-07	3.4104e-11			8.01404e-08	4.13284e-11
2.42449e-07	3.9344e-11			8.04644e-08	2.67209e-11
2.42892e-07	3.949e-11			8.08074e-08	3.62698e-11
2.43251e-07	4.2654e-11			8.07944e-08	2.68079e-11
2.43609e-07	3.6766e-11			8.10254e-08	3.59548e-11
2.43864e-07	3.8156e-11			8.12844e-08	4.30187e-11
2.44121e-07	3.9997e-11			8.14654e-08	4.03758e-11
2.44611e-07	2.9402e-11			8.16864e-08	3.08157e-11
2.44973e-07	2.7005e-11			8.20124e-08	4.02502e-11
2.45324e-07	2.3236e-11			8.21904e-08	3.39177e-11
2.45714e-07	3.1802e-11			8.23014e-08	4.29348e-11
2.46012e-07	3.4831e-11			8.24434e-08	4.42895e-11
2.46259e-07	3.593e-11			8.27254e-08	3.91142e-11
2.46555e-07	3.248e-11			8.30184e-08	2.7105e-11
2.4692e-07	3.808e-11			8.31184e-08	4.16802e-11
2.47345e-07	4.4207e-11			8.34024e-08	5.04184e-11
2.4755e-07	4.1885e-11			8.34674e-08	2.94449e-11
2.47921e-07	3.7972e-11			8.36964e-08	3.86977e-11
2.48315e-07	4.7999e-11			8.40264e-08	2.33709e-11
2.48544e-07	4.6985e-11			8.42554e-08	4.23541e-11
2.48994e-07	4.1707e-11			8.44834e-08	4.44674e-11
2.49261e-07	4.789e-11			8.47124e-08	4.46374e-11
2.49661e-07	4.2032e-11			8.49444e-08	4.85267e-11
2.5001e-07	4.4491e-11			8.50924e-08	3.97725e-11
2.50378e-07	4.5728e-11			8.52724e-08	3.35781e-11
2.50827e-07	3.7149e-11			8.55304e-08	4.69278e-11
2.50909e-07	3.7314e-11			8.57084e-08	3.91919e-11
2.51376e-07	3.5684e-11			8.60854e-08	4.05277e-11
2.51685e-07	4.3105e-11			8.60694e-08	3.84142e-11
2.52094e-07	4.3943e-11			8.62084e-08	4.91935e-11
2.52251e-07	5.1909e-11			8.65084e-08	4.35377e-11
2.52845e-07	4.3484e-11			8.66724e-08	3.28791e-11
2.53149e-07	4.7842e-11			8.69774e-08	3.58168e-11
2.53507e-07	4.2418e-11			8.70344e-08	4.36969e-11
2.53781e-07	4.8956e-11			8.73914e-08	2.93068e-11
2.54008e-07	4.9289e-11			8.75884e-08	3.87721e-11
2.54628e-07	4.9569e-11			8.78634e-08	2.39637e-11
2.54752e-07	4.4037e-11			8.79544e-08	3.84838e-11
2.55142e-07	4.7455e-11			8.81844e-08	3.83663e-11
2.55483e-07	3.5823e-11			8.83444e-08	3.83017e-11
2.55746e-07	4.0757e-11			8.86914e-08	2.18364e-11
2.56147e-07	4.1962e-11			8.88224e-08	4.16205e-11
2.56505e-07	4.3687e-11			8.90924e-08	3.34059e-11
2.56766e-07	4.7465e-11			8.94264e-08	4.2739e-11
2.5722e-07	4.5849e-11			8.94314e-08	3.69041e-11
2.57504e-07	4.2108e-11			8.95924e-08	4.61927e-11
2.57925e-07	4.3614e-11			8.98154e-08	4.22558e-11
2.58248e-07	4.2219e-11			9.03254e-08	3.33208e-11
2.58521e-07	4.368e-11			9.05544e-08	3.35893e-11
2.58974e-07	4.5174e-11			9.05954e-08	4.69355e-11
2.59183e-07	3.794e-11			9.05774e-08	3.91977e-11
2.59524e-07	4.6785e-11			9.09624e-08	3.51643e-11
2.59949e-07	4.8144e-11			9.11964e-08	3.19739e-11
2.60383e-07	5.4223e-11			9.14314e-08	3.82783e-11
2.60586e-07	5.1007e-11			9.15184e-08	3.57976e-11
2.60934e-07	4.4123e-11			9.18324e-08	4.53331e-11
2.61472e-07	5.029e-11			9.19464e-08	3.44076e-11
2.61635e-07	5.427e-11			9.22054e-08	4.41836e-11
2.61986e-07	4.5444e-11			9.25014e-08	3.29234e-11
2.62278e-07	4.8703e-11			9.24704e-08	3.45826e-11
2.62562e-07	4.5465e-11			9.28174e-08	3.52925e-11
2.62887e-07	4.485e-11			9.30154e-08	5.28399e-11
2.6341e-07	5.9734e-11			9.29534e-08	4.77436e-11
2.63708e-07	4.8095e-11			9.33674e-08	4.36132e-11
2.64111e-07	4.2653e-11			9.35104e-08	3.84486e-11
2.64439e-07	4.7837e-11			9.38584e-08	4.41029e-11
2.64558e-07	5.5696e-11			9.40334e-08	2.67402e-11
2.65039e-07	5.1359e-11			9.42874e-08	4.3115e-11
2.65427e-07	5.0212e-11			9.45704e-08	4.35645e-11
2.65798e-07	4.6815e-11			9.46154e-08	4.42216e-11
2.66109e-07	5.2054e-11			9.49564e-08	3.28356e-11
2.66531e-07	4.9512e-11			9.51134e-08	5.05148e-11
2.66793e-07	5.3277e-11			9.53834e-08	2.89204e-11
2.67132e-07	4.8967e-11			9.54144e-08	4.32715e-11
2.67648e-07	5.0935e-11			9.57744e-08	3.47734e-11
2.67807e-07	5.8581e-11			9.60084e-08	3.01791e-11
2.68243e-07	5.2989e-11			9.62944e-08	4.782e-11
2.68674e-07	5.0456e-11			9.63824e-08	4.94687e-11
2.6882e-07	5.2091e-11			9.65784e-08	3.54275e-11
2.69211e-07	5.7052e-11			9.67344e-08	3.457e-11
2.69532e-07	5.6497e-11			9.70604e-08	3.34315e-11
2.69889e-07	5.5551e-11			9.72714e-08	3.29618e-11
2.70284e-07	5.3445e-11			9.73034e-08	2.26223e-11
2.70539e-07	6.115e-11			9.76504e-08	5.39779e-11
2.71044e-07	5.2937e-11			9.78054e-08	4.09886e-11
2.71316e-07	6.1662e-11			9.81954e-08	4.89803e-11
2.71668e-07	6.1224e-11			9.83784e-08	4.15553e-11
2.72149e-07	5.9448e-11			9.84624e-08	3.518e-11
2.7243e-07	5.1102e-11			9.86894e-08	3.40649e-11
2.72678e-07	5.7014e-11			9.89484e-08	6.92988e-11
2.7307e-07	5.5564e-11			9.90744e-08	4.01846e-11
2.73453e-07	5.6706e-11			9.92504e-08	4.21169e-11
2.73704e-07	5.3976e-11			9.97204e-08	3.96721e-11
2.7402e-07	6.2458e-11			9.97774e-08	3.27506e-11
2.74518e-07	6.0816e-11			9.98934e-08	5.04871e-11
2.74754e-07	5.6177e-11			1.0004e-07	4.98609e-11
2.75144e-07	5.7034e-11			1.00534e-07	5.68831e-11
2.75489e-07	6.4291e-11			1.00505e-07	4.24022e-11
2.7578e-07	6.4955e-11			1.00688e-07	5.31332e-11
2.76233e-07	5.9683e-11			1.00789e-07	5.17195e-11
2.76453e-07	6.2756e-11			1.01083e-07	5.83321e-11
2.76875e-07	6.5481e-11			1.01324e-07	4.6657e-11
2.77141e-07	6.8432e-11			1.01471e-07	4.69651e-11
2.77638e-07	6.7723e-11			1.01812e-07	7.02224e-11
2.777e-07	6.5855e-11			1.02073e-07	5.82627e-11
2.78197e-07	6.6417e-11			1.02276e-07	5.21581e-11
2.78461e-07	6.8446e-11			1.02498e-07	4.74164e-11
2.78875e-07	6.5066e-11			1.02612e-07	4.597e-11
2.79214e-07	6.6731e-11			1.02775e-07	6.92882e-11
2.79539e-07	6.8308e-11			1.03148e-07	4.7036e-11
2.7985e-07	7.0699e-11			1.03183e-07	7.96761e-11
2.80309e-07	6.9834e-11			1.03404e-07	5.42025e-11
2.80524e-07	7.7953e-11			1.03771e-07	4.36106e-11
2.81094e-07	7.0155e-11			1.0387e-07	5.84365e-11
2.8133e-07	7.86e-11			1.04325e-07	3.63966e-11
2.81679e-07	7.5678e-11			1.04288e-07	5.20628e-11
2.81967e-07	8.0712e-11			1.04525e-07	5.09554e-11
2.82394e-07	7.1236e-11			1.04754e-07	5.34342e-11
2.82691e-07	7.7743e-11			1.04988e-07	7.05848e-11
2.82968e-07	7.4325e-11			1.05309e-07	4.66538e-11
2.83439e-07	7.5966e-11			1.05517e-07	5.18584e-11
2.83531e-07	8.4651e-11			1.05696e-07	4.39606e-11
2.84004e-07	7.8537e-11			1.05788e-07	4.75153e-11
2.84412e-07	7.3302e-11			1.06054e-07	5.50755e-11
2.84674e-07	7.6913e-11			1.06212e-07	4.59233e-11
2.85073e-07	8.1355e-11			1.06388e-07	6.06188e-11
2.85315e-07	7.0721e-11			1.06688e-07	6.20347e-11
2.85707e-07	8.3162e-11			1.06791e-07	6.02639e-11
2.86062e-07	8.5814e-11			1.06867e-07	5.92588e-11
2.86458e-07	7.6507e-11			1.07303e-07	6.10856e-11
2.8682e-07	8.0961e-11			1.07578e-07	5.57957e-11
2.87181e-07	8.2234e-11			1.07779e-07	5.82021e-11
2.87505e-07	7.2655e-11			1.08085e-07	6.08661e-11
2.87871e-07	7.5246e-11			1.08162e-07	6.19792e-11
2.88307e-07	7.8811e-11			1.08361e-07	6.63452e-11
2.8852e-07	7.2351e-11			1.08662e-07	8.03035e-11
2.88884e-07	7.89e-11			1.08673e-07	5.40482e-11
2.89236e-07	8.1857e-11			1.09016e-07	6.96329e-11
2.89563e-07	8.6624e-11			1.0933e-07	6.02207e-11
2.89812e-07	8.1884e-11			1.09533e-07	5.13865e-11
2.90164e-07	7.5791e-11			1.09793e-07	7.1999e-11
2.90593e-07	7.7416e-11			1.09915e-07	5.66319e-11
2.90984e-07	8.4912e-11			1.09851e-07	7.81146e-11
2.91268e-07	8.1409e-11			1.10393e-07	6.9474e-11
2.91673e-07	8.5022e-11			1.10436e-07	6.45592e-11
2.91967e-07	8.3394e-11			1.10704e-07	6.0962e-11
2.92189e-07	8.1236e-11			1.10876e-07	6.76086e-11
2.92683e-07	8.6898e-11			1.11096e-07	5.94296e-11
2.93042e-07	8.8318e-11			1.11175e-07	6.79277e-11
2.93325e-07	8.1269e-11			1.11291e-07	7.27438e-11
2.93745e-07	8.9612e-11			1.11657e-07	7.62205e-11
2.94141e-07	8.6513e-11			1.11978e-07	6.78436e-11
2.94379e-07	9.0299e-11			1.12046e-07	6.13504e-11
2.9477e-07	9.0587e-11			1.12355e-07	7.78367e-11
2.95003e-07	9.6805e-11			1.12741e-07	8.34158e-11
2.95342e-07	9.4415e-11			1.12757e-07	7.83513e-11
2.95714e-07	9.4768e-11			1.12938e-07	7.80683e-11
2.96174e-07	8.8856e-11			1.13071e-07	6.40641e-11
2.96408e-07	9.5194e-11			1.135e-07	8.57849e-11
2.9679e-07	9.3774e-11			1.13644e-07	8.07413e-11
2.9715e-07	8.9796e-11			1.13831e-07	7.27158e-11
2.97677e-07	9.2026e-11			1.14059e-07	6.95391e-11
2.97935e-07	9.1306e-11			1.14356e-07	6.45125e-11
2.98297e-07	9.7893e-11			1.14396e-07	8.34858e-11
2.98608e-07	9.2175e-11			1.14686e-07	8.77982e-11
2.98851e-07	9.1256e-11			1.14874e-07	7.63611e-11
2.99212e-07	9.365e-11			1.15152e-07	8.78903e-11
2.996e-07	9.6044e-11			1.15165e-07	8.66682e-11
2.9991e-07	9.5579e-11			1.15583e-07	6.7933e-11
3.00183e-07	9.9686e-11			1.15689e-07	7.71536e-11
3.00636e-07	1.0215e-10			1.15848e-07	7.58914e-11
3.00945e-07	9.6837e-11			1.16226e-07	8.79447e-11
3.01243e-07	1.03216e-10			1.16436e-07	8.22006e-11
3.01702e-07	1.02219e-10			1.16656e-07	7.79664e-11
3.0195e-07	1.04234e-10			1.1688e-07	9.19527e-11
3.02325e-07	1.00278e-10			1.17086e-07	6.29327e-11
3.02747e-07	1.06905e-10			1.17247e-07	7.84534e-11
3.03026e-07	1.05871e-10			1.17312e-07	9.86067e-11
3.03344e-07	1.06027e-10			1.17665e-07	7.62121e-11
3.03633e-07	1.06198e-10			1.17784e-07	6.59287e-11
3.04037e-07	1.03503e-10			1.18187e-07	8.41455e-11
3.04398e-07	1.09269e-10			1.18206e-07	9.68897e-11
3.04722e-07	1.02161e-10			1.18376e-07	8.00506e-11
3.05006e-07	1.05393e-10			1.18663e-07	8.43681e-11
3.0543e-07	9.854e-11			1.19051e-07	7.60108e-11
3.05685e-07	1.04234e-10			1.19029e-07	8.27422e-11
3.06059e-07	1.0821e-10			1.19332e-07	7.69081e-11
3.06372e-07	1.10077e-10			1.19518e-07	8.66589e-11
3.06733e-07	1.11283e-10			1.1985e-07	8.73182e-11
3.07201e-07	1.06186e-10			1.19789e-07	8.65101e-11
3.0762e-07	1.12054e-10			1.20165e-07	9.23497e-11
3.07819e-07	1.02724e-10			1.20449e-07	8.26793e-11
3.0821e-07	1.16493e-10			1.20482e-07	9.06138e-11
3.0852e-07	1.12093e-10			1.20784e-07	7.97188e-11
3.08877e-07	1.1198e-10			1.20938e-07	5.74065e-11
3.0921e-07	1.1172e-10			1.21089e-07	6.79739e-11
3.09536e-07	1.07972e-10			1.21526e-07	7.54455e-11
3.09993e-07	1.16838e-10			1.21541e-07	4.6011e-11
3.1025e-07	6.6408e-11			1.21749e-07	4.87259e-11
3.10536e-07	1.874e-12			1.22021e-07	4.89909e-11
3.10914e-07	7.99e-12			1.22124e-07	4.1658e-11
3.11299e-07	8.521e-12			1.22468e-07	5.00476e-11
3.11761e-07	1.4037e-11			1.22681e-07	5.72451e-11
3.12056e-07	1.0119e-11			1.23052e-07	5.72492e-11
3.12266e-07	6.077e-12			1.2323e-07	5.11731e-11
3.12704e-07	1.0089e-11			1.2328e-07	4.10281e-11
3.13062e-07	6.015e-12			1.23552e-07	4.08106e-11
3.13353e-07	2.122e-12			1.2376e-07	3.95091e-11
3.13631e-07	4.143e-12			1.23983e-07	4.05503e-11
3.14103e-07	9.266e-12			1.24145e-07	5.93476e-11
3.14412e-07	9.501e-12			1.24295e-07	4.57837e-11
3.14881e-07	1.0578e-11			1.24515e-07	5.21703e-11
3.15125e-07	3.726e-12			1.24695e-07	3.9057e-11
3.15612e-07	7.662e-12			1.24934e-07	4.20356e-11
3.15926e-07	5.373e-12			1.25125e-07	4.71338e-11
3.16154e-07	2.737e-12			1.25313e-07	4.9425e-11
3.16536e-07	7.62e-12			1.25581e-07	4.87599e-11
3.16828e-07	1.5838e-11			1.25851e-07	4.06313e-11
3.17233e-07	2.352e-12			1.26117e-07	5.48371e-11
3.17553e-07	1.0689e-11			1.26298e-07	5.11356e-11
3.17896e-07	1.0637e-11			1.2635e-07	5.12145e-11
3.18272e-07	4.835e-12			1.266e-07	4.94712e-11
3.1867e-07	8.007e-12			1.27029e-07	5.29924e-11
3.18954e-07	2.01e-12			1.27069e-07	4.90552e-11
3.1927e-07	5.421e-12			1.27183e-07	5.29177e-11
3.19657e-07	1.0371e-11			1.27532e-07	4.68253e-11
3.20083e-07	7.304e-12			1.27793e-07	5.56867e-11
3.20318e-07	6.392e-12			1.27942e-07	4.91366e-11
3.20695e-07	2.741e-12			1.2826e-07	4.90875e-11
3.21015e-07	3.303e-12			1.28314e-07	5.85346e-11
3.21299e-07	1.2111e-11			1.28538e-07	5.20203e-11
3.21757e-07	1.1843e-11			1.28668e-07	5.46612e-11
3.22075e-07	1.3385e-11			1.28932e-07	6.53282e-11
3.2237e-07	6.688e-12			1.28968e-07	5.37468e-11
3.22821e-07	1.1083e-11			1.29387e-07	6.14411e-11
3.23128e-07	1.1797e-11			1.29585e-07	6.64237e-11
3.23591e-07	5.834e-12			1.29773e-07	5.40322e-11
3.23747e-07	6.869e-12			1.29947e-07	4.10534e-11
3.24091e-07	2.291e-12			1.30222e-07	4.63465e-11
3.24466e-07	7.289e-12			1.30556e-07	6.39609e-11
3.24915e-07	1.4247e-11			1.30673e-07	6.34185e-11
3.25236e-07	1.4345e-11			1.30836e-07	7.17981e-11
3.25637e-07	4.551e-12			1.31136e-07	5.80133e-11
3.2591e-07	4.184e-12			1.31244e-07	4.09409e-11
3.2628e-07	9.846e-12			1.31553e-07	6.57091e-11
3.26495e-07	1.1552e-11			1.31561e-07	5.56249e-11
3.26804e-07	4.248e-12			1.31978e-07	5.24675e-11
3.27299e-07	1.074e-11			1.32091e-07	6.80374e-11
3.27632e-07	6.306e-12			1.32328e-07	4.40647e-11
3.27836e-07	2.217e-12			1.32663e-07	6.62351e-11
3.28275e-07	1.634e-12			1.32884e-07	7.6634e-11
3.28667e-07	2.753e-12			1.33039e-07	6.3038e-11
3.29098e-07	7.471e-12			1.33092e-07	6.33253e-11
3.29284e-07	2.453e-12			1.33462e-07	4.61459e-11
3.29695e-07	2.823e-12			1.3359e-07	6.61628e-11
3.30067e-07	7.152e-12			1.34025e-07	5.51455e-11
3.30332e-07	-1.78e-13			1.34085e-07	7.19408e-11
3.30777e-07	6.75e-12			1.34205e-07	5.20043e-11
3.31061e-07	1.0083e-11			1.34501e-07	6.19251e-11
3.31395e-07	3.454e-12			1.34589e-07	6.67452e-11
3.31736e-07	1.0131e-11			1.34848e-07	6.6515e-11
3.32108e-07	6.734e-12			1.35151e-07	5.9233e-11
3.32525e-07	-5.08e-13			1.35455e-07	3.90632e-11
3.32774e-07	1.0451e-11			1.35593e-07	5.75619e-11
3.33171e-07	1.5229e-11			1.35663e-07	6.71699e-11
3.33419e-07	8.687e-12			1.3587e-07	6.58109e-11
3.33882e-07	9.525e-12			1.36256e-07	6.74583e-11
3.34206e-07	1.2375e-11			1.36344e-07	6.38338e-11
3.34652e-07	1.6216e-11			1.3662e-07	6.53583e-11
3.34914e-07	1.5662e-11			1.36775e-07	7.88083e-11
3.35228e-07	9.326e-12			1.36989e-07	6.37975e-11
3.3562e-07	1.0495e-11			1.37354e-07	6.40586e-11
3.36037e-07	2.38e-12			1.37394e-07	7.01646e-11
3.36273e-07	1.1894e-11			1.3762e-07	6.82116e-11
3.36696e-07	1.487e-11			1.37833e-07	8.22247e-11
3.36924e-07	6.631e-12			1.37885e-07	6.5674e-11
3.37323e-07	9.669e-12			1.38294e-07	7.39665e-11
3.37782e-07	9.941e-12			1.38574e-07	8.239e-11
3.38086e-07	1.3557e-11			1.38602e-07	8.05228e-11
3.38317e-07	6.29e-12			1.38843e-07	6.96951e-11
3.38839e-07	1.0539e-11			1.39086e-07	6.92396e-11
3.39052e-07	2.082e-12			1.39223e-07	6.08346e-11
3.39476e-07	7.393e-12			1.39364e-07	7.88425e-11
3.3976e-07	7.983e-12			1.39677e-07	7.99037e-11
3.40134e-07	7.125e-12			1.39868e-07	5.57745e-11
3.40464e-07	1.179e-11			1.40014e-07	7.82983e-11
3.40847e-07	1.2467e-11			1.4034e-07	6.80987e-11
3.41262e-07	1.0873e-11			1.40746e-07	7.73175e-11
3.41534e-07	5.025e-12			1.40681e-07	5.18436e-11
3.41931e-07	1.1466e-11			1.40937e-07	6.71912e-11
3.42227e-07	4.292e-12			1.41178e-07	6.08709e-11
3.4266e-07	8.397e-12			1.41443e-07	5.85902e-11
3.43046e-07	1.1686e-11			1.41487e-07	6.72046e-11
3.43369e-07	3.699e-12			1.4191e-07	7.14243e-11
3.43707e-07	8.228e-12			1.42058e-07	5.89448e-11
3.44001e-07	9.435e-12			1.42269e-07	8.66105e-11
3.44362e-07	5.253e-12			1.42402e-07	6.36143e-11
3.44764e-07	1.2298e-11			1.42672e-07	8.51061e-11
3.45029e-07	1.2613e-11			1.42806e-07	7.83335e-11
3.45415e-07	6.133e-12			1.43198e-07	5.78553e-11
3.4577e-07	1.4321e-11			1.43272e-07	7.19967e-11
3.46123e-07	1.5238e-11			1.43452e-07	7.26496e-11
3.4645e-07	1.156e-11			1.43645e-07	7.06543e-11
3.46728e-07	1.06e-11			1.44098e-07	6.93405e-11
3.47149e-07	1.3682e-11			1.44097e-07	6.66786e-11
3.4768e-07	1.4181e-11			1.44334e-07	6.73424e-11
3.47916e-07	1.0987e-11			1.44512e-07	8.75909e-11
3.48074e-07	1.2104e-11			1.4484e-07	7.37342e-11
3.48457e-07	1.917e-12			1.44917e-07	7.60374e-11
3.48826e-07	9.394e-12			1.45172e-07	7.47524e-11
3.49246e-07	8.57e-12			1.45309e-07	7.24382e-11
3.49577e-07	1.456e-11			1.45554e-07	8.22449e-11
3.49909e-07	1.436e-11			1.45854e-07	7.51314e-11
3.50234e-07	1.7271e-11			1.46152e-07	7.66311e-11
3.50594e-07	8.894e-12			1.46314e-07	8.47216e-11
3.50796e-07	2.948e-12			1.46346e-07	8.63152e-11
3.51281e-07	8.128e-12			1.46678e-07	7.61877e-11
3.51539e-07	1.2943e-11			1.46918e-07	6.78498e-11
3.51926e-07	4.519e-12			1.47063e-07	5.90621e-11
3.52265e-07	9.341e-12			1.47297e-07	6.51082e-11
3.52683e-07	1.2711e-11			1.4748e-07	8.27739e-11
3.52935e-07	1.4166e-11			1.47798e-07	8.22891e-11
3.5335e-07	1.5e-11			1.48077e-07	7.68364e-11
3.53734e-07	1.2507e-11			1.48294e-07	7.15699e-11
3.54024e-07	5.299e-12			1.48501e-07	8.04848e-11
3.54443e-07	6.799e-12			1.48599e-07	7.43006e-11
3.54772e-07	1.2218e-11			1.488e-07	8.18748e-11
3.55056e-07	1.163e-11			1.48951e-07	8.84548e-11
3.55483e-07	1.6457e-11			1.49384e-07	7.65923e-11
3.55899e-07	1.5156e-11			1.49514e-07	7.9843e-11
3.56224e-07	1.2712e-11			1.49607e-07	7.43944e-11
3.56532e-07	1.6703e-11			1.50099e-07	8.1631e-11
3.56971e-07	1.5136e-11			1.50069e-07	8.08996e-11
3.57206e-07	1.9554e-11			1.50307e-07	7.56125e-11
3.57531e-07	1.9254e-11			1.50532e-07	6.38719e-11
3.57987e-07	1.2683e-11			1.50723e-07	8.10293e-11
3.5822e-07	1.5139e-11			1.51053e-07	7.80103e-11
3.58479e-07	1.7883e-11			1.51135e-07	8.27832e-11
3.58861e-07	1.2551e-11			1.51508e-07	8.50626e-11
3.59298e-07	1.9024e-11			1.51566e-07	1.00305e-10
3.59632e-07	1.5844e-11			1.51665e-07	8.6996e-11
3.60004e-07	1.9344e-11			1.52056e-07	9.96847e-11
3.6051e-07	1.9111e-11			1.52257e-07	8.01877e-11
3.60861e-07	1.3347e-11			1.52504e-07	8.04693e-11
3.61124e-07	1.4951e-11			1.52753e-07	8.71752e-11
3.61428e-07	1.2408e-11			1.52942e-07	8.8357e-11
3.61762e-07	9.51e-12			1.53103e-07	8.96359e-11
3.62055e-07	2.3043e-11			1.53297e-07	9.93067e-11
3.62521e-07	1.8393e-11			1.53424e-07	9.97207e-11
3.62823e-07	1.5456e-11			1.5363e-07	9.77567e-11
3.63278e-07	1.0268e-11			1.53822e-07	9.44007e-11
3.63539e-07	1.8999e-11			1.54141e-07	9.50617e-11
3.63941e-07	1.9132e-11			1.54238e-07	9.84267e-11
3.64261e-07	1.1808e-11			1.54421e-07	1.01789e-10
3.64702e-07	1.2175e-11			1.54689e-07	1.02131e-10
3.64807e-07	1.6252e-11			1.55001e-07	9.84597e-11
3.6526e-07	2.0569e-11			1.55082e-07	1.01673e-10
3.65713e-07	2.0267e-11			1.55251e-07	9.74457e-11
3.65987e-07	2.7523e-11			1.55678e-07	1.05458e-10
3.66266e-07	1.3551e-11			1.5576e-07	1.06067e-10
3.66651e-07	2.2395e-11			1.55982e-07	1.1254e-10
3.67024e-07	2.1706e-11			1.56167e-07	9.93747e-11
3.67296e-07	1.3844e-11			1.56517e-07	9.50177e-11
3.67724e-07	1.6958e-11			1.56517e-07	9.40517e-11
3.68085e-07	2.2108e-11			1.56669e-07	1.14484e-10
3.68449e-07	2.4211e-11			1.57153e-07	1.02651e-10
3.68807e-07	1.7806e-11			1.57285e-07	9.04859e-11
3.6913e-07	1.3709e-11			1.57571e-07	9.46707e-11
3.69565e-07	2.4601e-11			1.57791e-07	1.01945e-10
3.69928e-07	2.3755e-11			1.57846e-07	9.49097e-11
3.70218e-07	2.1059e-11			1.58323e-07	1.05883e-10
3.70409e-07	1.874e-11			1.58318e-07	8.30565e-11
3.70833e-07	1.7377e-11			1.58693e-07	1.06736e-10
3.71238e-07	2.2899e-11			1.5875e-07	9.11255e-11
3.71475e-07	2.2894e-11			1.59068e-07	8.53836e-11
3.71883e-07	1.9185e-11			1.59269e-07	9.70397e-11
3.7222e-07	1.8788e-11			1.59511e-07	8.52403e-11
3.72511e-07	1.8391e-11			1.59576e-07	8.35422e-11
3.72924e-07	2.0261e-11			1.59746e-07	7.7294e-11
3.73263e-07	1.6731e-11			1.60003e-07	9.19717e-11
3.73712e-07	1.7548e-11			1.6045e-07	7.84297e-11
3.74094e-07	1.2873e-11			1.60665e-07	8.67865e-11
3.74396e-07	1.3552e-11			1.60722e-07	6.84035e-11
3.74722e-07	1.805e-11			1.60953e-07	7.01652e-11
3.7511e-07	1.6594e-11			1.60959e-07	6.80008e-11
3.75499e-07	1.9277e-11			1.61407e-07	6.06007e-11
3.75767e-07	1.1675e-11			1.61479e-07	7.49184e-11
3.76157e-07	1.8989e-11			1.61781e-07	6.59359e-11
3.7641e-07	1.7932e-11			1.6219e-07	6.6159e-11
3.76801e-07	1.795e-11			1.62115e-07	6.38947e-11
3.77148e-07	2.1171e-11			1.62454e-07	5.29478e-11
3.77478e-07	1.929e-11			1.62394e-07	7.24246e-11
3.77814e-07	1.439e-11			1.628e-07	7.17249e-11
3.78211e-07	2.1888e-11			1.62989e-07	6.03552e-11
3.78472e-07	1.4445e-11			1.63219e-07	8.65716e-11
3.78933e-07	1.8311e-11			1.63449e-07	6.96069e-11
3.79284e-07	1.7514e-11			1.63614e-07	6.23617e-11
3.79677e-07	1.8935e-11			1.63793e-07	6.27853e-11
3.80038e-07	1.6139e-11			1.63925e-07	6.98364e-11
3.80342e-07	1.8235e-11			1.64318e-07	8.95454e-11
3.80722e-07	2.2271e-11			1.6437e-07	8.225e-11
3.81001e-07	1.5732e-11			1.64749e-07	6.61491e-11
3.81452e-07	1.0774e-11			1.64822e-07	7.2293e-11
3.81765e-07	1.2715e-11			1.65084e-07	7.5496e-11
3.82118e-07	9.994e-12			1.6529e-07	5.69087e-11
3.82367e-07	1.7555e-11			1.65571e-07	7.39142e-11
3.8265e-07	2.0113e-11			1.65766e-07	5.28285e-11
3.83164e-07	1.6226e-11			1.66005e-07	5.65749e-11
3.8348e-07	1.4833e-11			1.66184e-07	5.3111e-11
3.83728e-07	1.6109e-11			1.66508e-07	5.03952e-11
3.84082e-07	2.1342e-11			1.66467e-07	6.09515e-11
3.84515e-07	2.1495e-11			1.66742e-07	5.00957e-11
3.84895e-07	2.1248e-11			1.67065e-07	6.46137e-11
3.85186e-07	1.8704e-11			1.67238e-07	7.10349e-11
3.85362e-07	1.6121e-11			1.67505e-07	7.19239e-11
3.85958e-07	2.3142e-11			1.67714e-07	7.512e-11
3.86232e-07	1.7383e-11			1.67977e-07	4.73962e-11
3.86634e-07	2.1833e-11			1.68115e-07	5.93191e-11
3.87111e-07	2.2766e-11			1.68232e-07	5.01189e-11
3.87296e-07	1.1429e-11			1.68526e-07	5.80989e-11
3.87668e-07	1.9804e-11			1.6885e-07	7.31497e-11
3.88154e-07	1.4536e-11			1.69015e-07	5.13683e-11
3.88397e-07	1.8419e-11			1.69209e-07	6.7831e-11
3.8878e-07	1.035e-11			1.69337e-07	4.94188e-11
3.89039e-07	1.3683e-11			1.69649e-07	5.52631e-11
3.89535e-07	6.887e-12			1.69832e-07	5.75272e-11
3.89764e-07	1.2684e-11			1.70078e-07	6.80866e-11
3.90198e-07	1.4678e-11			1.70156e-07	5.87311e-11
3.90554e-07	1.6674e-11			1.70321e-07	5.98512e-11
3.90777e-07	1.4617e-11			1.70696e-07	6.08376e-11
3.91314e-07	1.8623e-11			1.70956e-07	4.39868e-11
3.91514e-07	1.7857e-11			1.7116e-07	7.18645e-11
3.91945e-07	1.8371e-11			1.7145e-07	6.00441e-11
3.92465e-07	1.5791e-11			1.71383e-07	4.48961e-11
3.92655e-07	1.1424e-11			1.71662e-07	6.08578e-11
3.93091e-07	1.0453e-11			1.7207e-07	5.56714e-11
3.93322e-07	1.1434e-11			1.72295e-07	3.6538e-11
3.93555e-07	5.101e-12			1.72436e-07	4.8438e-11
3.94064e-07	1.2136e-11			1.72538e-07	5.49689e-11
3.94402e-07	1.415e-11			1.72915e-07	6.63813e-11
3.94761e-07	8.396e-12			1.73063e-07	5.85107e-11
3.95031e-07	1.3684e-11			1.73304e-07	5.12899e-11
3.9552e-07	8.899e-12			1.73402e-07	6.16755e-11
3.95792e-07	9.844e-12			1.73526e-07	6.84634e-11
3.96229e-07	1.7027e-11			1.73722e-07	3.93918e-11
3.96568e-07	1.5197e-11			1.73933e-07	6.48621e-11
3.96793e-07	1.8507e-11			1.74303e-07	5.24972e-11
3.97106e-07	5.177e-12			1.74582e-07	5.93041e-11
3.97615e-07	1.5107e-11			1.74746e-07	6.97479e-11
3.97875e-07	9.47e-12			1.74824e-07	6.35969e-11
3.9833e-07	1.1771e-11			1.75001e-07	5.13031e-11
3.98611e-07	5.018e-12			1.75278e-07	5.68025e-11
3.99011e-07	1.9653e-11			1.75536e-07	5.21723e-11
3.99368e-07	2.1342e-11			1.75649e-07	6.38399e-11
3.99592e-07	1.815e-11			1.75899e-07	5.96859e-11
4.00218e-07	2.1961e-11			1.763e-07	6.06433e-11
4.00304e-07	1.1626e-11			1.76199e-07	6.15252e-11
4.00692e-07	1.8636e-11			1.76513e-07	6.14908e-11
4.01003e-07	2.0256e-11			1.77001e-07	6.39845e-11
4.01449e-07	1.5445e-11			1.77061e-07	4.66826e-11
4.01639e-07	2.2888e-11			1.7719e-07	5.66334e-11
4.02158e-07	1.3137e-11			1.77405e-07	7.63338e-11
4.02636e-07	1.8722e-11			1.77596e-07	6.42843e-11
4.02821e-07	1.3715e-11			1.77762e-07	6.27772e-11
4.03201e-07	2.0228e-11			1.7823e-07	5.21951e-11
4.03592e-07	2.0671e-11			1.78404e-07	6.31966e-11
4.03817e-07	1.5461e-11			1.78621e-07	6.76942e-11
4.04117e-07	1.6383e-11			1.78755e-07	6.48776e-11
4.04572e-07	2.7343e-11			1.7912e-07	5.35714e-11
4.04855e-07	2.3938e-11			1.79126e-07	5.99684e-11
4.05269e-07	1.9237e-11			1.79358e-07	6.85882e-11
4.05628e-07	1.4117e-11			1.79621e-07	5.63766e-11
4.06096e-07	1.1144e-11			1.79788e-07	7.68653e-11
4.06311e-07	9.932e-12			1.80057e-07	6.28539e-11
4.06738e-07	1.3813e-11			1.80179e-07	6.54748e-11
4.07119e-07	9.672e-12			1.80191e-07	6.38991e-11
4.07463e-07	1.8595e-11			1.80564e-07	6.38347e-11
4.07748e-07	1.4724e-11			1.80842e-07	5.63063e-11
4.08094e-07	1.6736e-11			1.81168e-07	6.68e-11
4.08296e-07	1.3404e-11			1.81436e-07	4.82894e-11
4.08757e-07	1.2581e-11			1.81454e-07	7.66446e-11
4.0914e-07	1.8356e-11			1.81705e-07	5.79219e-11
4.09431e-07	1.5246e-11			1.81968e-07	7.33127e-11
4.09936e-07	1.873e-11			1.8219e-07	6.62006e-11
4.10303e-07	6.457e-12			1.82249e-07	6.76272e-11
4.10632e-07	1.0818e-11			1.82602e-07	7.39442e-11
4.10785e-07	1.801e-11			1.827e-07	6.89997e-11
4.11314e-07	1.0475e-11			1.82935e-07	5.13766e-11
4.11639e-07	9.193e-12			1.83255e-07	7.83173e-11
4.11996e-07	2.0888e-11			1.83464e-07	6.34587e-11
4.12445e-07	2.0435e-11			1.83721e-07	7.07906e-11
4.12657e-07	1.4966e-11			1.83802e-07	5.79003e-11
4.13106e-07	1.0675e-11			1.83993e-07	5.3761e-11
4.13418e-07	1.3619e-11			1.84308e-07	7.58684e-11
4.13843e-07	1.1617e-11			1.84338e-07	7.54458e-11
4.14133e-07	8.902e-12			1.84587e-07	8.11985e-11
4.14528e-07	1.9673e-11			1.84917e-07	8.50388e-11
4.1489e-07	1.4004e-11			1.85058e-07	7.27302e-11
4.15253e-07	1.7951e-11			1.85556e-07	6.90042e-11
4.15687e-07	1.4329e-11			1.85453e-07	8.85772e-11
4.15886e-07	1.8763e-11			1.85796e-07	6.97311e-11
4.16363e-07	1.1651e-11			1.86088e-07	8.00519e-11
4.1661e-07	9.902e-12			1.86292e-07	6.85264e-11
4.17063e-07	6.675e-12			1.86514e-07	9.18667e-11
4.17403e-07	2.1145e-11			1.8653e-07	8.20513e-11
4.17803e-07	1.2041e-11			1.86948e-07	7.10523e-11
4.18067e-07	9.869e-12			1.86944e-07	8.99084e-11
4.18385e-07	8.593e-12			1.8734e-07	9.08057e-11
4.18801e-07	1.6469e-11			1.87557e-07	7.16911e-11
4.19079e-07	1.2046e-11			1.87769e-07	7.87216e-11
4.194e-07	1.6701e-11			1.88147e-07	7.35291e-11
4.19742e-07	1.5126e-11			1.88099e-07	7.39972e-11
4.20127e-07	1.6594e-11			1.88367e-07	8.48466e-11
4.20444e-07	1.5191e-11			1.88601e-07	8.45423e-11
4.20869e-07	1.9492e-11			1.88988e-07	7.27956e-11
4.21157e-07	1.3366e-11			1.88963e-07	7.27688e-11
4.21555e-07	1.56e-11			1.89252e-07	7.93624e-11
4.2179e-07	2.1298e-11			1.89514e-07	9.56737e-11
4.22271e-07	6.795e-12			1.89664e-07	8.69493e-11
4.22613e-07	9.428e-12			1.89677e-07	9.08043e-11
4.2283e-07	1.6871e-11			1.89946e-07	8.43761e-11
4.23245e-07	1.7419e-11			1.90324e-07	7.34927e-11
4.2374e-07	1.5308e-11			1.90535e-07	7.85019e-11
4.23972e-07	1.3748e-11			1.90594e-07	8.28775e-11
4.24318e-07	1.3747e-11			1.90907e-07	7.70252e-11
4.24777e-07	4.567e-12			1.91136e-07	8.95434e-11
4.25127e-07	6.335e-12			1.91201e-07	8.56427e-11
4.25367e-07	-2.934e-12			1.91402e-07	8.46435e-11
4.2574e-07	-2.043e-12			1.91615e-07	8.96455e-11
4.26241e-07	2.931e-12			1.92002e-07	7.9952e-11
4.26453e-07	1.1238e-11			1.92121e-07	8.22778e-11
4.26729e-07	1.4701e-11			1.92139e-07	9.72027e-11
4.27159e-07	5.792e-12			1.92437e-07	1.01986e-10
4.27512e-07	1.928e-12			1.9278e-07	9.46637e-11
4.2785e-07	2.371e-12			1.9276e-07	9.66507e-11
4.28264e-07	6.761e-12			1.93308e-07	9.16667e-11
4.28625e-07	4.237e-12			1.93407e-07	1.20671e-10
4.28989e-07	5.716e-12			1.93565e-07	9.65157e-11
4.29267e-07	1.195e-12			1.93783e-07	1.05814e-10
4.29671e-07	4.418e-12			1.94046e-07	8.67458e-11
4.29991e-07	-3.819e-12			1.94169e-07	9.63927e-11
4.30412e-07	-6.75e-13			1.94318e-07	9.47217e-11
4.30737e-07	8.553e-12			1.94681e-07	1.05155e-10
4.31161e-07	1.902e-12			1.94688e-07	1.0967e-10
4.31389e-07	-3.076e-12			1.94885e-07	1.06883e-10
4.31812e-07	9.53e-12			1.95269e-07	1.07985e-10
4.32105e-07	1.1649e-11			1.95477e-07	1.04991e-10
4.32532e-07	2.387e-12			1.95836e-07	1.23019e-10
4.32795e-07	9.3e-13			1.9607e-07	9.71377e-11
4.3317e-07	8.026e-12			1.96167e-07	1.0616e-10
4.33486e-07	6.135e-12			1.96398e-07	1.05382e-10
4.3394e-07	4.901e-12			1.96478e-07	9.18907e-11
4.34328e-07	8.98e-13			1.96887e-07	1.03702e-10
4.34651e-07	-2.227e-12			1.97158e-07	1.0523e-10
4.34918e-07	1.1658e-11			1.97229e-07	9.97687e-11
4.35519e-07	7.245e-12			1.9728e-07	1.16331e-10
4.35617e-07	5.869e-12			1.97562e-07	1.03862e-10
4.3601e-07	1.744e-12			1.98009e-07	1.06814e-10
4.36466e-07	3.846e-12			1.98125e-07	1.06449e-10
4.36781e-07	4.384e-12			1.98356e-07	1.0712e-10
4.37127e-07	-1.617e-12			1.98507e-07	1.15348e-10
4.37474e-07	-1.246e-12			1.98644e-07	1.02801e-10
4.37891e-07	6.96e-12			1.98929e-07	1.21659e-10
4.38174e-07	5.788e-12			1.99126e-07	1.22833e-10
4.38492e-07	6.563e-12			1.99367e-07	1.1545e-10
4.38931e-07	5.555e-12			1.99553e-07	1.20023e-10
4.39169e-07	8.981e-12			1.99757e-07	1.1266e-10
4.39698e-07	8.535e-12			2.0005e-07	1.1365e-10
4.39967e-07	7.922e-12			2.00363e-07	1.20634e-10
4.40337e-07	3.612e-12			2.00332e-07	1.07672e-10
4.4063e-07	3.238e-12			2.00899e-07	1.25327e-10
4.41069e-07	9.673e-12			2.00852e-07	1.09399e-10
4.41325e-07	9.579e-12			2.01059e-07	1.10916e-10
4.41605e-07	1.425e-12			2.01317e-07	1.17902e-10
4.42099e-07	6.183e-12			2.01395e-07	1.22573e-10
4.42522e-07	5.044e-12			2.01734e-07	1.17051e-10
4.42755e-07	1.2979e-11			2.02044e-07	1.30519e-10
4.43127e-07	3.523e-12			2.02143e-07	1.17882e-10
4.43396e-07	5.826e-12			2.02427e-07	1.10278e-10
4.4376e-07	2.751e-12			2.02548e-07	1.20997e-10
4.44147e-07	1.675e-12			2.02597e-07	1.16474e-10
4.44453e-07	5.194e-12			2.03071e-07	1.36741e-10
4.44927e-07	1.593e-12			2.03453e-07	1.18121e-10
4.45259e-07	7.516e-12			2.0328e-07	1.16828e-10
4.45378e-07	2.588e-12			2.03658e-07	1.14879e-10
4.45897e-07	1.2869e-11			2.03835e-07	1.26156e-10
4.46326e-07	3.98e-12			2.04108e-07	1.11861e-10
4.46591e-07	2.162e-12			2.04109e-07	1.21781e-10
4.4693e-07	5.767e-12			2.04545e-07	1.43253e-10
4.47328e-07	8.711e-12			2.04673e-07	1.24029e-10
4.47668e-07	5.719e-12			2.04827e-07	1.21127e-10
4.48052e-07	3.993e-12			2.05142e-07	1.35898e-10
4.48408e-07	7.024e-12			2.05217e-07	1.19749e-10
4.4868e-07	1.764e-12			2.05722e-07	1.38784e-10
4.49111e-07	1.295e-12			2.05851e-07	1.2224e-10
4.49467e-07	4.937e-12			2.05947e-07	1.45057e-10
4.49794e-07	-1.61e-13			2.06246e-07	1.31342e-10
4.50309e-07	-1.282e-12			2.06645e-07	1.31875e-10
				2.06703e-07	1.26409e-10
				2.06808e-07	1.22693e-10
				2.07013e-07	1.45619e-10
				2.0722e-07	1.44971e-10
				2.07275e-07	1.52367e-10
				2.07627e-07	1.44459e-10
				2.08e-07	1.40698e-10
				2.08125e-07	1.48981e-10
				2.08329e-07	1.51726e-10
				2.08542e-07	1.36712e-10
				2.087e-07	1.39791e-10
				2.08955e-07	1.4949e-10
				2.09082e-07	1.48711e-10
				2.09378e-07	1.50558e-10
				2.09578e-07	1.40207e-10
				2.09729e-07	1.38834e-10
				2.1017e-07	1.47611e-10
				2.1015e-07	1.43618e-10
				2.1048e-07	1.45585e-10
				2.10666e-07	1.49684e-10
				2.10996e-07	1.42952e-10
				2.11064e-07	1.4487e-10
				2.11157e-07	1.46427e-10
				2.11494e-07	1.49888e-10
				2.11787e-07	1.41467e-10
				2.11997e-07	1.47728e-10
				2.12188e-07	1.41579e-10
				2.12486e-07	1.51762e-10
				2.12641e-07	1.41071e-10
				2.12902e-07	1.35642e-10
				2.13006e-07	1.47728e-10
				2.13293e-07	1.38051e-10
				2.13415e-07	1.51052e-10
				2.13513e-07	1.40296e-10
				2.13932e-07	1.45913e-10
				2.14113e-07	1.3509e-10
				2.14316e-07	1.39027e-10
				2.1459e-07	1.53952e-10
				2.14763e-07	1.53234e-10
				2.14928e-07	1.37472e-10
				2.1519e-07	1.40921e-10
				2.15371e-07	1.43749e-10
				2.15423e-07	1.51675e-10
				2.15709e-07	1.60105e-10
				2.15994e-07	1.48042e-10
				2.16266e-07	1.61083e-10
				2.16402e-07	1.51283e-10
				2.1677e-07	1.53171e-10
				2.16918e-07	1.55627e-10
				2.17319e-07	1.54473e-10
				2.17245e-07	1.60515e-10
				2.17526e-07	1.72e-10
				2.17596e-07	1.54581e-10
				2.17844e-07	1.65999e-10
				2.18141e-07	1.55798e-10
				2.18267e-07	1.71779e-10
				2.18707e-07	1.65421e-10
				2.18874e-07	1.66306e-10
				2.19176e-07	1.71945e-10
				2.19274e-07	1.68879e-10
				2.19512e-07	1.65885e-10
				2.19784e-07	1.6368e-10
				2.19828e-07	1.62471e-10
				2.20119e-07	1.53584e-10
				2.20385e-07	1.66327e-10
				2.20707e-07	1.64419e-10
				2.20836e-07	1.66396e-10
				2.20957e-07	1.71869e-10
				2.21117e-07	1.47773e-10
				2.21398e-07	1.56387e-10
				2.21665e-07	1.54139e-10
				2.21752e-07	1.56314e-10
				2.22147e-07	1.66446e-10
				2.22225e-07	1.60408e-10
				2.22551e-07	1.73798e-10
				2.22669e-07	1.53772e-10
				2.22882e-07	1.44019e-10
				2.23129e-07	1.46571e-10
				2.23323e-07	1.35565e-10
				2.23437e-07	1.45637e-10
				2.23749e-07	1.46322e-10
				2.2385e-07	1.28644e-10
				2.24191e-07	1.35748e-10
				2.24554e-07	1.24675e-10
				2.24772e-07	1.28096e-10
				2.24807e-07	1.10514e-10
				2.25093e-07	1.192e-10
				2.25292e-07	1.05028e-10
				2.25472e-07	1.03551e-10
				2.25672e-07	1.03255e-10
				2.26057e-07	9.94477e-11
				2.26366e-07	1.08359e-10
				2.26363e-07	1.00083e-10
				2.26547e-07	9.93507e-11
				2.26714e-07	8.88119e-11
				2.26831e-07	8.69768e-11
				2.27186e-07	9.38157e-11
				2.27461e-07	9.02155e-11
				2.27542e-07	9.35447e-11
				2.27867e-07	8.97607e-11
				2.28192e-07	9.38357e-11
				2.28247e-07	9.81757e-11
				2.28599e-07	1.02117e-10
				2.28824e-07	8.5412e-11
				2.28969e-07	9.17357e-11
				2.29225e-07	1.05361e-10
				2.29228e-07	9.57227e-11
				2.2955e-07	1.08965e-10
				2.29819e-07	9.58517e-11
				2.30087e-07	1.14635e-10
				2.30241e-07	9.98997e-11
				2.30434e-07	1.05056e-10
				2.30662e-07	1.02353e-10
				2.30804e-07	1.14418e-10
				2.30953e-07	9.89527e-11
				2.31156e-07	1.08962e-10
				2.31349e-07	1.07903e-10
				2.31736e-07	1.06559e-10
				2.31779e-07	1.13959e-10
				2.32082e-07	1.11833e-10
				2.32449e-07	1.14079e-10
				2.32557e-07	1.07471e-10
				2.32706e-07	1.09877e-10
				2.33033e-07	1.01309e-10
				2.33308e-07	1.05185e-10
				2.33564e-07	1.16144e-10
				2.33714e-07	1.21193e-10
				2.33826e-07	1.14077e-10
				2.34221e-07	1.04536e-10
				2.34358e-07	1.07632e-10
				2.34573e-07	1.05087e-10
				2.34842e-07	1.16022e-10
				2.34926e-07	1.01782e-10
				2.35235e-07	1.0806e-10
				2.3535e-07	1.11053e-10
				2.35719e-07	9.43907e-11
				2.35909e-07	8.18883e-11
				2.36019e-07	8.58742e-11
				2.36152e-07	7.9749e-11
				2.36501e-07	7.581e-11
				2.3675e-07	9.12867e-11
				2.36759e-07	8.72577e-11
				2.37175e-07	7.51599e-11
				2.37419e-07	9.01867e-11
				2.37576e-07	9.02545e-11
				2.37825e-07	8.27387e-11
				2.37992e-07	7.75127e-11
				2.38208e-07	7.3826e-11
				2.38399e-07	7.59939e-11
				2.38743e-07	4.94141e-11
				2.38761e-07	6.4737e-11
				2.38924e-07	6.77789e-11
				2.39358e-07	6.65283e-11
				2.39699e-07	6.71797e-11
				2.39658e-07	6.60041e-11
				2.39938e-07	7.69547e-11
				2.40176e-07	6.1468e-11
				2.40395e-07	6.68353e-11
				2.40759e-07	6.09631e-11
				2.40684e-07	6.8337e-11
				2.41021e-07	7.01075e-11
				2.41012e-07	6.98606e-11
				2.41362e-07	5.84692e-11
				2.41579e-07	6.22764e-11
				2.41767e-07	5.04787e-11
				2.42055e-07	5.91101e-11
				2.42102e-07	6.65763e-11
				2.42466e-07	5.53833e-11
				2.42835e-07	5.57974e-11
				2.42919e-07	6.30669e-11
				2.43181e-07	6.11493e-11
				2.43253e-07	6.91517e-11
				2.43773e-07	4.58813e-11
				2.43687e-07	7.0915e-11
				2.43993e-07	5.94826e-11
				2.44066e-07	4.61637e-11
				2.44271e-07	5.40653e-11
				2.44573e-07	5.38117e-11
				2.44923e-07	7.40633e-11
				2.44973e-07	6.81916e-11
				2.45361e-07	5.97154e-11
				2.45499e-07	7.57924e-11
				2.45663e-07	6.02289e-11
				2.45888e-07	6.79379e-11
				2.4622e-07	6.22989e-11
				2.46239e-07	6.35631e-11
				2.46611e-07	6.46087e-11
				2.46615e-07	8.14176e-11
				2.47197e-07	7.23602e-11
				2.4715e-07	4.85384e-11
				2.47383e-07	7.90742e-11
				2.4775e-07	5.87862e-11
				2.47771e-07	6.47404e-11
				2.47891e-07	5.4819e-11
				2.4813e-07	5.71789e-11
				2.48441e-07	6.0484e-11
				2.48587e-07	6.97615e-11
				2.48929e-07	6.10667e-11
				2.49196e-07	6.95715e-11
				2.4948e-07	5.4376e-11
				2.49563e-07	6.1923e-11
				2.49866e-07	5.73048e-11
				2.5006e-07	5.64917e-11
				2.50276e-07	6.20307e-11
				2.50415e-07	7.16276e-11
				2.50637e-07	6.93584e-11
				2.50894e-07	6.53787e-11
				2.51043e-07	6.34053e-11
				2.51271e-07	7.15146e-11
				2.51504e-07	7.24393e-11
				2.51637e-07	6.95877e-11
				2.52159e-07	7.40035e-11
				2.52198e-07	7.23667e-11
				2.5218e-07	7.06171e-11
				2.525e-07	6.99404e-11
				2.529e-07	7.51168e-11
				2.53014e-07	7.20156e-11
				2.53176e-07	6.3046e-11
				2.53527e-07	6.37947e-11
				2.53612e-07	5.08557e-11
				2.53799e-07	5.9084e-11
				2.54113e-07	5.96399e-11
[truncated: 1,400 more rows]

## Sheet: Fig. 4c
Lc histogram
Bin center (nm)	Bin height
3.15	0
9.45	0
15.75	0
22.05	0
28.35	0
34.65	0
40.95	0
47.25	0.0142857
53.55	0
59.85	0.0714286
66.15	0
72.45	0.0428571
78.75	0.0428571
85.05	0.0714286
91.35	0.0285714
97.65	0.0142857
103.95	0.0428571
110.25	0.0714286
116.55	0.0857143
122.85	0.171429
129.15	0.114286
135.45	0.0714286
141.75	0.157143
148.05	0.142857
154.35	0.114286
160.65	0.1
166.95	0.114286
173.25	0.0285714
179.55	0.1
185.85	0.142857
192.15	0.0857143
198.45	0.0857143
204.75	0.0714286
211.05	0.185714
217.35	0.114286
223.65	0.171429
229.95	0.185714
236.25	0.142857
242.55	0.0857143
248.85	0.0857143
255.15	0.0285714
261.45	0.1
267.75	0.214286
274.05	0.228571
280.35	0.142857
286.65	0.0857143
292.95	0.0714286
299.25	0.0857143
305.55	0.0571429
311.85	0.0857143
318.15	0.271429
324.45	0.228571
330.75	0.142857
337.05	0.114286
343.35	0.0714286
349.65	0.0571429
355.95	0.0857143
362.25	0.185714
368.55	0.142857
374.85	0.171429
381.15	0.2
387.45	0.1
393.75	0.114286
400.05	0.0571429
406.35	0.0285714
412.65	0.0714286
418.95	0.0285714
425.25	0.0142857
431.55	0.0142857
437.85	0.0142857
444.15	0.0285714
450.45	0.0285714

## Sheet: Fig. 4e
time (s)	S1 height (nm)	S2 height (nm)		time (s)	bilayer (∆V, nm^3)
-117.1	3.32263	2.60679		-117.1	0
-116.825	3.39985	2.62765		-111.6	0
-116.55	3.45858	2.64439		-106.1	0
-116.275	3.47748	2.6469		-100.6	0
-116	3.47368	2.63967		-95.1	0
-115.725	3.44924	2.62662		-89.6	0
-115.45	3.37316	2.60643		-84.1	0
-115.175	3.30001	2.58361		-78.6	0
-114.9	3.25814	2.57675		-73.1	0
-114.625	3.22865	2.57591		-67.6	0
-114.35	3.21512	2.57187		-62.1	0
-114.075	3.23917	2.58085		-56.6	0
-113.8	3.29117	2.59136		-51.1	0
-113.525	3.33697	2.59112		-45.6	0
-113.25	3.36993	2.5873		-40.1	0
-112.975	3.38423	2.59205		-34.6	0
-112.7	3.42124	2.58684		-30.6	0
-112.425	3.42298	2.58436		-26.6	0
-112.15	3.4325	2.58239		-22.6	0
-111.875	3.45445	2.58422		-18.6	0
-111.6	3.48982	2.58463		-14.6	0
-111.325	3.46121	2.58986		-10.6	0
-111.05	3.4486	2.59363		-6.6	0
-110.775	3.42393	2.60573		-2.6	0
-110.5	3.40068	2.61765		1.4	0
-110.225	3.38838	2.62468		5.4	0
-109.95	3.42978	2.63445		9.4	0
-109.675	3.45703	2.64938		13.4	0
-109.4	3.47055	2.65178		17.4	0
-109.125	3.47696	2.6562		21.4	0
-108.85	3.46103	2.67251		25.4	0
-108.575	3.40353	2.68373		29.4	0
-108.3	3.35694	2.67769		33.4	34.5954
-108.025	3.34102	2.69165		37.4	0
-107.75	3.30336	2.69714		41.4	0
-107.475	3.27047	2.68107		45.4	0
-107.2	3.2799	2.66202		49.4	0
-106.925	3.28493	2.66608		53.4	0
-106.65	3.26598	2.65334		57.4	0
-106.375	3.28835	2.64471		61.4	32.2629
-106.1	3.33892	2.65406		65.4	34.9695
-105.825	3.36353	2.6675		69.4	17.7694
-105.55	3.39678	2.66273		73.4	0
-105.275	3.43735	2.65897		77.4	9.072
-105	3.47204	2.66334		81.4	47.988
-104.725	3.47643	2.6646		85.4	59.3283
-104.45	3.48509	2.66507		89.4	64.3708
-104.175	3.48401	2.67325		93.4	58.4865
-103.9	3.50338	2.68802		97.4	74.9334
-103.625	3.50865	2.69394		101.4	62.3025
-103.35	3.51597	2.69878		105.4	100.298
-103.075	3.52061	2.71056		109.4	124.979
-102.8	3.53436	2.72852		113.4	86.49
-102.525	3.53231	2.74797		117.4	67.8274
-102.25	3.52069	2.76668		121.4	72.4785
-101.975	3.53052	2.78829		125.4	103.768
-101.7	3.56984	2.80609		129.4	114.32
-101.425	3.61781	2.82756		133.4	123.096
-101.15	3.66758	2.84252		137.4	119.707
-100.875	3.73931	2.86289		141.4	113.734
-100.6	3.78051	2.87286		145.4	134.796
-100.325	3.78756	2.87434		149.4	139.205
-100.05	3.78569	2.85906		153.4	120.883
-99.775	3.76642	2.8413		157.4	140.879
-99.5	3.73017	2.81689		161.4	136.665
-99.225	3.72543	2.79488		165.4	157.482
-98.95	3.71212	2.78042		169.4	147.48
-98.675	3.6709	2.77621		173.4	145.399
-98.4	3.66041	2.77546		177.4	170.443
-98.125	3.66072	2.77928		181.4	153.163
-97.85	3.62649	2.79692		185.4	138.463
-97.575	3.62447	2.81281		189.4	108.913
-97.3	3.67063	2.82022		193.4	133.324
-97.025	3.69469	2.82621		197.4	129.406
-96.75	3.70008	2.82582		201.4	202.635
-96.475	3.71989	2.81426		205.4	199.475
-96.2	3.72291	2.80111		209.4	174.846
-95.925	3.683	2.78413		213.4	171.545
-95.65	3.647	2.77648		217.4	186.78
-95.375	3.63064	2.77563		221.4	176.96
-95.1	3.63622	2.77236		225.4	186.57
-94.825	3.66011	2.77287		229.4	190.077
-94.55	3.71778	2.78683		233.4	198.102
-94.275	3.78176	2.77831		237.4	207.087
-94	3.84168	2.76456		241.4	223.671
-93.725	3.881	2.75861		245.4	201.34
-93.45	3.88853	2.75293		249.4	176.536
-93.175	3.87272	2.74367		253.4	214.53
-92.9	3.84933	2.75624		257.4	232.942
-92.625	3.82179	2.77277		261.4	199.357
-92.35	3.79746	2.78536		265.4	223.712
-92.075	3.79245	2.79268		269.4	274.162
-91.8	3.80366	2.8008		273.4	275.425
-91.525	3.81354	2.80013		277.4	203.726
-91.25	3.83178	2.80746		281.4	203.99
-90.975	3.8461	2.81045		285.4	197.074
-90.7	3.84442	2.81595		289.4	182.933
-90.425	3.82692	2.81715		293.4	208.744
-90.15	3.79804	2.82557		297.4	196.104
-89.875	3.73641	2.82027		301.4	192.814
-89.6	3.66243	2.82049
-89.325	3.58949	2.82
-89.05	3.53224	2.82211
-88.775	3.48533	2.81863
-88.5	3.49537	2.82097
-88.225	3.5318	2.8215
-87.95	3.5887	2.81935
-87.675	3.61301	2.8184
-87.4	3.63531	2.80972
-87.125	3.59846	2.79013
-86.85	3.5227	2.76301
-86.575	3.4325	2.73609
-86.3	3.36741	2.6953
-86.025	3.32049	2.66002
-85.75	3.30789	2.64451
-85.475	3.32553	2.63104
-85.2	3.3312	2.61832
-84.925	3.32584	2.61776
-84.65	3.2893	2.6175
-84.375	3.23473	2.59682
-84.1	3.19457	2.59277
-83.825	3.17887	2.59156
-83.55	3.19117	2.5886
-83.275	3.22325	2.58645
-83	3.27858	2.59454
-82.725	3.30819	2.58404
-82.45	3.31903	2.57168
-82.175	3.29847	2.56205
-81.9	3.29448	2.55188
-81.625	3.2649	2.53922
-81.35	3.2382	2.53194
-81.075	3.23309	2.52443
-80.8	3.24544	2.51684
-80.525	3.23757	2.51574
-80.25	3.24122	2.52475
-79.975	3.26172	2.54176
-79.7	3.27219	2.56383
-79.425	3.2625	2.58302
-79.15	3.25894	2.59958
-78.875	3.25769	2.60167
-78.6	3.23917	2.59557
-78.325	3.21039	2.5827
-78.05	3.2254	2.57125
-77.775	3.23041	2.5543
-77.5	3.25248	2.55177
-77.225	3.2775	2.55017
-76.95	3.32253	2.55402
-76.675	3.31853	2.5673
-76.4	3.33542	2.58924
-76.125	3.33157	2.59808
-75.85	3.33514	2.60977
-75.575	3.34792	2.61732
-75.3	3.4015	2.60721
-75.025	3.43763	2.59667
-74.75	3.48332	2.59166
-74.475	3.53044	2.58118
-74.2	3.55212	2.57195
-73.925	3.56003	2.58565
-73.65	3.55962	2.58417
-73.375	3.55679	2.58356
-73.1	3.54602	2.59193
-72.825	3.53625	2.60825
-72.55	3.48761	2.59822
-72.275	3.45503	2.59776
-72	3.40187	2.60913
-71.725	3.33052	2.61199
-71.45	3.25992	2.6086
-71.175	3.22918	2.61501
-70.9	3.19252	2.62602
-70.625	3.16399	2.61329
-70.35	3.15277	2.60242
-70.075	3.13235	2.58958
-69.8	3.11314	2.57651
-69.525	3.09791	2.55349
-69.25	3.09466	2.5458
-68.975	3.10205	2.55257
-68.7	3.13754	2.5661
-68.425	3.17417	2.59085
-68.15	3.2009	2.62082
-67.875	3.22204	2.64453
-67.6	3.22656	2.64983
-67.325	3.21962	2.63744
-67.05	3.19525	2.61035
-66.775	3.17993	2.58564
-66.5	3.18041	2.56426
-66.225	3.21462	2.54211
-65.95	3.2473	2.53827
-65.675	3.27918	2.53842
-65.4	3.3257	2.5364
-65.125	3.37193	2.53318
-64.85	3.39533	2.54347
-64.575	3.41734	2.54558
-64.3	3.44968	2.56057
-64.025	3.46185	2.57984
-63.75	3.44088	2.59943
-63.475	3.41276	2.60888
-63.2	3.38161	2.6174
-62.925	3.33704	2.60122
-62.65	3.28624	2.57742
-62.375	3.26244	2.55243
-62.1	3.23241	2.52642
-61.825	3.18662	2.50823
-61.55	3.16993	2.5141
-61.275	3.16377	2.53214
-61	3.15695	2.55341
-60.725	3.16277	2.58297
-60.45	3.198	2.6081
-60.175	3.22803	2.61309
-59.9	3.26321	2.60488
-59.625	3.2684	2.59301
-59.35	3.27276	2.57873
-59.075	3.25619	2.55843
-58.8	3.21024	2.54479
-58.525	3.17011	2.53904
-58.25	3.16803	2.54032
-57.975	3.15092	2.5322
-57.7	3.15668	2.52965
-57.425	3.1807	2.54045
-57.15	3.18992	2.54088
-56.875	3.19807	2.53651
-56.6	3.24762	2.54596
-56.325	3.30097	2.5578
-56.05	3.36479	2.55875
-55.775	3.42821	2.57129
-55.5	3.47781	2.57559
-55.225	3.4831	2.56687
-54.95	3.4668	2.55486
-54.675	3.42524	2.55053
-54.4	3.37976	2.54499
-54.125	3.32884	2.55201
-53.85	3.31873	2.57616
-53.575	3.29739	2.60037
-53.3	3.29618	2.60634
-53.025	3.32973	2.61173
-52.75	3.39186	2.6128
-52.475	3.41247	2.59746
-52.2	3.44458	2.58396
-51.925	3.47152	2.57863
-51.65	3.43544	2.56245
-51.375	3.36486	2.5383
-51.1	3.30627	2.51705
-50.825	3.26904	2.49488
-50.55	3.24004	2.48127
-50.275	3.26578	2.47757
-50	3.28863	2.48651
-49.725	3.32821	2.50559
-49.45	3.36149	2.52386
-49.175	3.39185	2.53644
-48.9	3.41689	2.5488
-48.625	3.47697	2.55833
-48.35	3.51541	2.55386
-48.075	3.53277	2.5591
-47.8	3.55591	2.57058
-47.525	3.58351	2.5886
-47.25	3.59377	2.60655
-46.975	3.65349	2.63791
-46.7	3.72875	2.67032
-46.425	3.78391	2.6917
-46.15	3.81406	2.70339
-45.875	3.84806	2.71582
-45.6	3.84303	2.72297
-45.325	3.838	2.71054
-45.05	3.84451	2.70703
-44.775	3.86003	2.69925
-44.5	3.85569	2.68513
-44.225	3.86004	2.67458
-43.95	3.86074	2.67177
-43.675	3.86467	2.66986
-43.4	3.87093	2.69057
-43.125	3.89855	2.71329
-42.85	3.90445	2.72866
-42.575	3.9108	2.75016
-42.3	3.914	2.76664
-42.025	3.92694	2.76122
-41.75	3.9287	2.75972
-41.475	3.94356	2.75941
-41.2	3.93728	2.75398
-40.925	3.90859	2.75264
-40.65	3.83211	2.76064
-40.375	3.76535	2.77075
-40.1	3.68398	2.78422
-39.825	3.6409	2.79817
-39.55	3.63455	2.80167
-39.275	3.67143	2.79903
-39	3.71308	2.78896
-38.725	3.78538	2.78536
-38.45	3.84737	2.78274
-38.175	3.87957	2.78814
-37.9	3.9171	2.79435
-37.625	3.93847	2.80276
-37.35	3.94071	2.79536
-37.075	3.91885	2.78945
-36.8	3.92969	2.78549
-36.525	3.9163	2.78285
-36.25	3.91193	2.77795
-35.975	3.89663	2.76272
-35.7	3.91397	2.74155
-35.425	3.90186	2.70753
-35.15	3.90612	2.66839
-34.875	3.91538	2.63426
-34.6	3.96362	2.64325
-34.4	4.01244	2.66229
-34.2	4.07148	2.69532
-34	4.1066	2.73981
-33.8	4.12342	2.78584
-33.6	4.10615	2.79973
-33.4	4.06103	2.79977
-33.2	4.03466	2.79335
-33	4.0434	2.7948
-32.8	4.05721	2.78971
-32.6	4.08944	2.7934
-32.4	4.12229	2.80464
-32.2	4.11939	2.82547
-32	4.08151	2.8146
-31.8	4.01741	2.8046
-31.6	3.92442	2.79484
-31.4	3.83439	2.79352
-31.2	3.74745	2.78394
-31	3.6786	2.79209
-30.8	3.64988	2.8054
-30.6	3.63549	2.81012
-30.4	3.6423	2.80091
-30.2	3.67223	2.7966
-30	3.70091	2.79946
-29.8	3.73076	2.79776
-29.6	3.75984	2.80366
-29.4	3.75475	2.81506
-29.2	3.72886	2.81537
-29	3.69966	2.80791
-28.8	3.65904	2.80122
-28.6	3.63524	2.79641
-28.4	3.61889	2.79252
-28.2	3.61773	2.79744
-28	3.6276	2.80554
-27.8	3.63097	2.81235
-27.6	3.61027	2.81918
-27.4	3.60202	2.82542
-27.2	3.58383	2.83784
-27	3.5578	2.84627
-26.8	3.53813	2.86
-26.6	3.52563	2.87473
-26.4	3.52296	2.89104
-26.2	3.51791	2.89165
-26	3.5028	2.89588
-25.8	3.48944	2.8922
-25.6	3.51441	2.87855
-25.4	3.53919	2.8667
-25.2	3.57893	2.85886
-25	3.64342	2.84917
-24.8	3.70382	2.84793
-24.6	3.71893	2.85631
-24.4	3.72231	2.85433
-24.2	3.7158	2.85774
-24	3.68828	2.86049
-23.8	3.66506	2.85751
-23.6	3.65552	2.84654
-23.4	3.63198	2.848
-23.2	3.60257	2.84915
-23	3.58468	2.84444
-22.8	3.57258	2.85172
-22.6	3.54112	2.86257
-22.4	3.50901	2.86373
-22.2	3.495	2.86503
-22	3.45647	2.87336
-21.8	3.38224	2.8639
-21.6	3.33436	2.8613
-21.4	3.31416	2.86079
-21.2	3.26318	2.85344
-21	3.23094	2.85105
-20.8	3.23032	2.85952
-20.6	3.21654	2.86073
-20.4	3.19651	2.86973
-20.2	3.19507	2.89124
-20	3.18419	2.90612
-19.8	3.17732	2.91227
-19.6	3.182	2.92164
-19.4	3.16714	2.92045
-19.2	3.15841	2.90928
-19	3.17113	2.89701
-18.8	3.16813	2.88918
-18.6	3.15974	2.87971
-18.4	3.17916	2.87242
-18.2	3.20484	2.86236
-18	3.23916	2.84957
-17.8	3.31463	2.83504
-17.6	3.41285	2.81462
-17.4	3.50441	2.80216
-17.2	3.5955	2.79969
-17	3.658	2.80159
-16.8	3.68069	2.81552
-16.6	3.66103	2.83433
-16.4	3.63319	2.84518
-16.2	3.59046	2.84965
-16	3.55821	2.8565
-15.8	3.54624	2.84117
-15.6	3.56434	2.82634
-15.4	3.58707	2.81695
-15.2	3.61661	2.80442
-15	3.63649	2.78722
-14.8	3.61736	2.78335
-14.6	3.55903	2.69998
-14.4	3.53842	2.70474
-14.2	3.50505	2.69619
-14	3.48536	2.65225
-13.8	3.47344	2.62739
-13.6	3.49251	2.6205
-13.4	3.53857	2.61551
-13.2	3.60499	2.60974
-13	3.66791	2.62502
-12.8	3.74038	2.62793
-12.6	3.78998	2.62383
-12.4	3.79061	2.62236
-12.2	3.76325	2.61581
-12	3.73552	2.60628
-11.8	3.69082	2.61559
-11.6	3.65085	2.62813
-11.4	3.62407	2.61883
-11.2	3.60631	2.62084
-11	3.57993	2.62527
-10.8	3.55804	2.60494
-10.6	3.54319	2.58536
-10.4	3.54441	2.60289
-10.2	3.55705	2.62777
-10	3.56888	2.64989
-9.8	3.59111	2.68924
-9.6	3.61359	2.73613
-9.4	3.62784	2.77053
-9.2	3.63073	2.79081
-9	3.66266	2.81774
-8.8	3.67638	2.83063
-8.6	3.68743	2.82729
-8.4	3.70296	2.81296
-8.2	3.72493	2.80526
-8	3.7248	2.77885
-7.8	3.73826	2.74906
-7.6	3.73762	2.7416
-7.4	3.72345	2.74044
-7.2	3.69527	2.734
-7	3.66746	2.74501
-6.8	3.62987	2.7847
-6.6	3.58713	2.80068
-6.4	3.57676	2.81809
-6.2	3.58098	2.83807
-6	3.5732	2.85501
-5.8	3.57412	2.85598
-5.6	3.61161	2.87529
-5.4	3.61168	2.88595
-5.2	3.61157	2.89759
-5	3.63303	2.91012
-4.8	3.65624	2.90654
-4.6	3.66174	2.88051
-4.4	3.67749	2.85922
-4.2	3.68708	2.82951
-4	3.68239	2.78941
-3.8	3.65824	2.7653
-3.6	3.62141	2.7495
-3.4	3.60423	2.73295
-3.2	3.58984	2.7192
-3	3.58893	2.70841
-2.8	3.61514	2.68722
-2.6	3.66078	2.67455
-2.4	3.6866	2.66726
-2.2	3.7083	2.6633
-2	3.71781	2.66305
-1.8	3.7058	2.67256
-1.6	3.68964	2.67569
-1.4	3.66572	2.66723
-1.2	3.63745	2.66122
-1	3.60841	2.66284
-0.8	3.5888	2.66542
-0.6	3.54616	2.6733
-0.4	3.51373	2.68733
-0.2	3.47839	2.70409
0	3.44924	2.70249
0.2	3.4163	2.69693
0.4	3.41567	2.68879
0.6	3.41373	2.67924
0.8	3.45349	2.65859
1	3.49196	2.65303
1.2	3.55348	2.63407
1.4	3.59097	2.61714
1.6	3.64007	2.61263
1.8	3.63475	2.61856
2	3.62599	2.62516
2.2	3.58169	2.65994
2.4	3.56534	2.68387
2.6	3.5389	2.69642
2.8	3.54874	2.70422
3	3.57268	2.70433
3.2	3.60552	2.68379
3.4	3.62061	2.68847
3.6	3.63827	2.70009
3.8	3.62815	2.71997
4	3.61499	2.74179
4.2	3.62026	2.77501
4.4	3.60651	2.78618
4.6	3.58923	2.78537
4.8	3.59278	2.76741
5	3.58495	2.7485
5.2	3.56274	2.71048
5.4	3.57059	2.66994
5.6	3.58757	2.63974
5.8	3.57978	2.61904
6	3.58991	2.59976
6.2	3.60813	2.60765
6.4	3.61421	2.62752
6.6	3.60334	2.65237
6.8	3.63219	2.68295
7	3.64169	2.70671
7.2	3.64652	2.71186
7.4	3.65079	2.70853
7.6	3.66386	2.68834
7.8	3.63102	2.65948
8	3.57982	2.63369
8.2	3.5171	2.62457
8.4	3.45361	2.63475
8.6	3.39476	2.6522
8.8	3.38562	2.68088
9	3.41415	2.73582
9.2	3.45791	2.7883
9.4	3.50541	2.83559
9.6	3.55927	2.88611
9.8	3.58446	2.90643
10	3.59227	2.90438
10.2	3.60007	2.89449
10.4	3.60376	2.84281
10.6	3.59915	2.78785
10.8	3.59284	2.77076
11	3.60532	2.73792
11.2	3.59925	2.6845
11.4	3.59688	2.67976
11.6	3.57962	2.6681
11.8	3.56308	2.64218
12	3.51483	2.64612
12.2	3.47941	2.68001
12.4	3.44346	2.69929
12.6	3.41815	2.7308
12.8	3.41782	2.75489
13	3.43982	2.76794
13.2	3.46237	2.75267
13.4	3.46846	2.71901
13.6	3.48672	2.68534
13.8	3.46936	2.64999
14	3.43412	2.59117
14.2	3.40084	2.55225
14.4	3.38634	2.55209
14.6	3.36086	2.55869
14.8	3.35444	2.59002
15	3.37426	2.67854
15.2	3.40422	2.78533
15.4	3.44937	2.86675
15.6	3.50407	2.94179
15.8	3.55748	2.99121
16	3.60117	2.98532
16.2	3.6491	2.94242
16.4	3.68872	2.90924
16.6	3.73023	2.88842
16.8	3.79104	2.88985
17	3.51255	2.4632
17.2	3.54116	2.50135
17.4	3.58071	2.55132
17.6	3.61302	2.60159
17.8	3.64026	2.64433
18	3.66801	2.68795
18.2	3.67708	2.70973
18.4	3.6663	2.73132
18.6	3.66268	2.76273
18.8	3.66679	2.79742
19	3.65539	2.82715
19.2	3.67327	2.87049
19.4	3.69051	2.88736
19.6	3.69325	2.88175
19.8	3.68203	2.87038
20	3.6826	2.86425
20.2	3.65656	2.83367
20.4	3.63342	2.80789
20.6	3.62427	2.77779
20.8	3.6134	2.74752
21	3.60508	2.69838
21.2	3.61243	2.67521
21.4	3.62143	2.6648
21.6	3.61378	2.67108
21.8	3.6071	2.67536
22	3.60165	2.70944
22.2	3.56418	2.73922
22.4	3.51644	2.76314
22.6	3.47713	2.77735
22.8	3.44456	2.80335
23	3.38364	2.79421
23.2	3.34681	2.76819
23.4	3.32142	2.75065
23.6	3.31818	2.74307
23.8	3.32776	2.72294
24	3.35486	2.73764
24.2	3.37023	2.76572
24.4	3.38903	2.78945
24.6	3.37197	2.80705
24.8	3.32447	2.8264
25	3.29625	2.83143
25.2	3.2832	2.83093
25.4	3.25638	2.81671
25.6	3.242	2.79919
25.8	3.25319	2.78689
26	3.24222	2.76716
26.2	3.23109	2.74219
26.4	3.23913	2.72082
26.6	3.26866	2.69973
26.8	3.28848	2.67284
27	3.32282	2.64679
27.2	3.35484	2.64417
27.4	3.37431	2.64592
27.6	3.37006	2.64362
27.8	3.37189	2.65214
28	3.3777	2.66294
28.2	3.39854	2.6518
28.4	3.4345	2.64147
28.6	3.4838	2.62912
28.8	3.5188	2.62021
29	3.5474	2.61873
29.2	3.54238	2.642
29.4	3.50275	2.67722
29.6	3.44969	2.73489
29.8	3.41684	2.78859
30	3.37689	2.86029
30.2	3.3646	2.90736
30.4	3.39654	2.95233
30.6	3.43108	2.98518
30.8	3.46548	3.01483
31	3.48941	3.02006
31.2	3.4895	3.03777
31.4	3.44505	3.03649
31.6	3.40279	3.03609
31.8	3.34018	3.03681
32	3.28649	3.04787
32.2	3.24292	3.0471
32.4	3.2362	3.06417
32.6	3.23929	3.07935
32.8	3.25155	3.09682
33	3.27808	3.09982
33.2	3.31261	3.10999
33.4	3.31996	3.11125
33.6	3.32276	3.1072
33.8	3.31843	3.0863
34	3.31507	3.0814
34.2	3.31908	3.0794
34.4	3.34219	3.08001
34.6	3.36991	3.09513
34.8	3.41587	3.1217
35	3.45105	3.11966
35.2	3.47838	3.08385
35.4	3.50938	3.0461
35.6	3.53038	2.98444
35.8	3.5413	2.91529
36	3.55868	2.89095
36.2	3.56142	2.92554
36.4	3.54043	2.95305
36.6	3.51151	2.98682
36.8	3.47927	3.01143
37	3.4364	3.01934
37.2	3.41331	2.99248
37.4	3.41318	2.97312
37.6	3.42507	2.97145
37.8	3.44614	3.00094
38	3.46873	3.00352
38.2	3.4798	3.00771
38.4	3.47685	3.00279
38.6	3.47871	2.97129
38.8	3.48587	2.91426
39	3.4934	2.86829
39.2	3.51259	2.82577
39.4	3.54814	2.79794
39.6	3.56783	2.79167
39.8	3.56258	2.80136
40	3.57518	2.82511
40.2	3.57287	2.88476
40.4	3.55696	2.95484
40.6	3.54742	3.02357
40.8	3.54215	3.08615
41	3.50299	3.12961
41.2	3.46873	3.09928
41.4	3.43441	3.03061
41.6	3.40551	2.94685
41.8	3.39605	2.86135
42	3.39749	2.81192
42.2	3.40362	2.80336
42.4	3.41636	2.8264
42.6	3.43206	2.86315
42.8	3.43938	2.90794
43	3.46876	2.90306
43.2	3.4882	2.89905
43.4	3.50474	2.88862
43.6	3.51877	2.89367
43.8	3.53026	2.90787
44	3.5328	2.9675
44.2	3.54272	3.02263
44.4	3.55652	3.10116
44.6	3.56691	3.17188
44.8	3.57868	3.20307
45	3.58796	3.20828
45.2	3.59199	3.21938
45.4	3.59114	3.17225
45.6	3.59687	3.0773
45.8	3.59578	3.00593
46	3.58872	2.92676
46.2	3.5971	2.82909
46.4	3.58563	2.75737
46.6	3.56667	2.72066
46.8	3.55979	2.68704
47	3.5562	2.6606
47.2	3.52125	2.65292
47.4	3.53079	2.67207
47.6	3.54016	2.7728
47.8	3.5375	2.94173
48	3.54021	3.18846
48.2	3.57031	3.44346
48.4	3.56771	3.65887
48.6	3.57993	3.72606
48.8	3.60669	3.65897
49	3.61961	3.46191
49.2	3.61934	3.23726
49.4	3.61474	3.04511
49.6	3.5737	2.92328
49.8	3.51674	2.86796
50	3.4806	2.8699
50.2	3.48446	2.87922
50.4	3.51545	2.85401
50.6	3.5793	2.81458
50.8	3.66665	2.75754
51	3.74756	2.70334
51.2	3.78845	2.66402
51.4	3.81411	2.65857
51.6	3.82755	2.67746
51.8	3.80916	2.71214
52	3.773	2.73924
52.2	3.72281	2.75714
52.4	3.66654	2.74598
52.6	3.60028	2.7086
52.8	3.55748	2.6631
53	3.52212	2.63386
53.2	3.50875	2.60827
53.4	3.50288	2.606
53.6	3.51788	2.61948
53.8	3.5353	2.6492
54	3.58023	2.6676
54.2	3.62524	2.68341
54.4	3.67925	2.69637
54.6	3.72315	2.7037
54.8	3.75236	2.70793
55	3.74964	2.72159
55.2	3.73673	2.73191
55.4	3.72222	2.73001
55.6	3.72187	2.73284
55.8	3.73221	2.72254
56	3.74151	2.68965
56.2	3.77183	2.65255
56.4	3.78832	2.61947
56.6	3.78699	2.57903
56.8	3.77638	2.54446
57	3.78597	2.52633
57.2	3.77905	2.52486
57.4	3.78512	2.53144
57.6	3.82242	2.55558
57.8	3.86711	2.58468
58	3.89654	2.60982
58.2	3.92798	2.61656
58.4	3.93426	2.61998
58.6	3.89536	2.61512
58.8	3.83806	2.60559
59	3.77129	2.59885
59.2	3.69921	2.61058
59.4	3.64029	2.62207
59.6	3.59762	2.62545
59.8	3.56935	2.62149
60	3.58644	2.61001
60.2	3.61552	2.58899
60.4	3.66312	2.56318
60.6	3.70603	2.54084
60.8	3.75489	2.54056
61	3.76951	2.55395
61.2	3.79834	2.56939
61.4	3.80293	2.5897
61.6	3.82684	2.6193
61.8	3.82964	2.63598
62	3.83217	2.65485
62.2	3.78647	2.671
62.4	3.75626	2.68836
62.6	3.72148	2.69664
62.8	3.71933	2.6923
63	3.71713	2.67214
63.2	3.76583	2.64759
63.4	3.8184	2.6282
63.6	3.84714	2.61337
63.8	3.86441	2.60574
64	3.88535	2.60488
64.2	3.87106	2.61273
64.4	3.86151	2.60551
64.6	3.86868	2.58862
64.8	3.85994	2.58593
65	3.86738	2.58635
65.2	3.88506	2.5838
65.4	3.87233	2.60121
65.6	3.86278	2.63302
65.8	3.8612	2.65618
66	3.8234	2.67639
66.2	3.78311	2.70491
66.4	3.75245	2.70786
66.6	3.71327	2.69509
66.8	3.68235	2.67588
67	3.6726	2.6517
67.2	3.66972	2.60922
67.4	3.66813	2.58607
67.6	3.68012	2.57873
67.8	3.68816	2.5817
68	3.70043	2.59259
68.2	3.72863	2.61945
68.4	3.77645	2.63799
68.6	3.80899	2.6452
68.8	3.83065	2.64833
69	3.8385	2.64394
69.2	3.8046	2.62455
69.4	3.74404	2.60249
69.6	3.70424	2.58692
69.8	3.68378	2.57414
70	3.67238	2.56721
70.2	3.7041	2.58117
70.4	3.76427	2.60713
70.6	3.80299	2.62418
70.8	3.82344	2.6399
71	3.84654	2.65685
71.2	3.85298	2.65171
71.4	3.83504	2.64812
71.6	3.81776	2.65731
71.8	3.80908	2.65952
72	3.8073	2.66354
72.2	3.79296	2.69407
72.4	3.79143	2.70419
72.6	3.81448	2.70619
72.8	3.84387	2.71892
73	3.8612	2.72782
73.2	3.88512	2.71704
73.4	3.90965	2.71896
73.6	3.91258	2.72899
73.8	3.904	2.72893
74	3.89583	2.73069
74.2	3.90126	2.73468
74.4	3.88095	2.74083
74.6	3.86789	2.73864
74.8	3.85819	2.73937
75	3.84804	2.74185
75.2	3.83051	2.73696
75.4	3.83561	2.73178
75.6	3.82999	2.72899
75.8	3.82135	2.72708
76	3.81294	2.71407
76.2	3.81243	2.71661
76.4	3.82406	2.7127
76.6	3.83312	2.70562
76.8	3.84805	2.70057
77	3.86804	2.7041
77.2	3.85946	2.69456
77.4	3.83759	2.6872
77.6	3.83128	2.67892
77.8	3.83517	2.67037
78	3.82133	2.65869
78.2	3.82402	2.64578
78.4	3.81971	2.63696
78.6	3.83321	2.627
78.8	3.83058	2.6131
79	3.84499	2.60352
79.2	3.86972	2.61008
79.4	3.90443	2.60235
79.6	3.89434	2.59624
79.8	3.87861	2.59674
80	3.86829	2.59675
80.2	3.85477	2.57919
80.4	3.82792	2.58331
80.6	3.81865	2.59964
80.8	3.81731	2.61527
81	3.80881	2.6164
81.2	3.76996	2.62412
81.4	3.74376	2.61764
81.6	3.72466	2.59899
81.8	3.72081	2.56576
82	3.70693	2.5485
82.2	3.7244	2.53726
82.4	3.73898	2.54029
82.6	3.75181	2.55525
82.8	3.74079	2.58552
83	3.75039	2.62155
83.2	3.75347	2.65794
83.4	3.75414	2.6762
83.6	3.76466	2.68823
83.8	3.7998	2.70232
84	3.82049	2.70636
84.2	3.84823	2.71728
84.4	3.90178	2.74975
84.6	3.935	2.78063
84.8	3.93935	2.80603
85	3.95276	2.83042
85.2	3.95789	2.84067
85.4	3.92875	2.83763
85.6	3.91141	2.82363
85.8	3.90514	2.80797
86	3.88957	2.7974
86.2	3.88087	2.79475
86.4	3.88931	2.78887
86.6	3.90674	2.80014
86.8	3.93244	2.82056
87	3.96135	2.83152
87.2	3.98775	2.83095
87.4	3.99829	2.82646
87.6	3.99055	2.81186
87.8	3.9749	2.79204
88	3.96367	2.78138
88.2	3.94728	2.76799
88.4	3.92998	2.75807
88.6	3.91105	2.7493
88.8	3.90096	2.73247
89	3.87901	2.71183
89.2	3.8605	2.69368
89.4	3.85541	2.67838
89.6	3.8554	2.65794
89.8	3.83349	2.61834
90	3.80365	2.57255
90.2	3.75628	2.53271
90.4	3.69625	2.49884
90.6	3.63588	2.47268
90.8	3.59772	2.47209
91	3.59003	2.48151
91.2	3.58986	2.49248
91.4	3.6001	2.49775
91.6	3.60925	2.48901
91.8	3.61271	2.4826
92	3.58215	2.47727
92.2	3.5655	2.48045
92.4	3.56144	2.48004
92.6	3.56946	2.49366
92.8	3.56827	2.50055
93	3.59806	2.48467
93.2	3.62459	2.45652
93.4	3.6325	2.4384
93.6	3.63165	2.43272
93.8	3.64041	2.43683
94	3.63663	2.46309
94.2	3.63744	2.48615
94.4	3.64424	2.49818
94.6	3.65864	2.4893
94.8	3.6758	2.47249
95	3.69882	2.46968
95.2	3.70426	2.47896
95.4	3.71058	2.49078
95.6	3.71176	2.50591
95.8	3.71735	2.52048
96	3.72729	2.51402
96.2	3.76016	2.50983
96.4	3.79009	2.51257
96.6	3.82981	2.53022
96.8	3.86455	2.55932
97	3.8935	2.59256
97.2	3.90775	2.61286
97.4	3.93915	2.64949
97.6	3.96636	2.68178
97.8	3.99284	2.70668
98	4.02096	2.7283
98.2	4.06605	2.75531
98.4	4.09576	2.7494
98.6	4.09232	2.74953
98.8	4.08615	2.77143
99	4.0587	2.81366
99.2	4.01226	2.87163
99.4	3.95118	2.94933
99.6	3.92686	3.0029
99.8	3.90108	3.02161
100	3.90038	3.01706
100.2	3.91069	2.98555
100.4	3.94552	2.97336
100.6	3.97122	2.96418
100.8	3.99475	2.95916
101	4.00748	2.95796
101.2	3.99895	2.98598
101.4	3.97663	2.97629
101.6	3.95744	2.99071
101.8	3.93492	3.02349
102	3.9125	3.06517
102.2	3.90178	3.08495
102.4	3.88445	3.10253
102.6	3.85928	3.10767
102.8	3.85228	3.09711
103	3.83179	3.07629
103.2	3.81545	3.04829
103.4	3.82096	3.04831
103.6	3.82794	3.05071
103.8	3.82221	3.05975
104	3.84991	3.08255
104.2	3.86814	3.12672
104.4	3.87469	3.1436
104.6	3.88262	3.14807
104.8	3.91053	3.15539
105	3.91612	3.15418
105.2	3.93718	3.12904
105.4	3.96967	3.12999
105.6	3.98455	3.14487
105.8	3.96149	3.15468
106	3.9442	3.15804
106.2	3.92421	3.1918
106.4	3.88995	3.19711
106.6	3.89368	3.19469
106.8	3.91061	3.1894
107	3.91765	3.17698
107.2	3.90609	3.13532
107.4	3.86022	3.09762
107.6	3.78479	3.04849
107.8	3.72422	2.98366
108	3.67084	2.9231
108.2	3.65064	2.85943
108.4	3.69439	2.82385
108.6	3.75504	2.80852
108.8	3.80222	2.82202
109	3.85098	2.8573
109.2	3.88286	2.93277
109.4	3.87873	2.97298
109.6	3.86505	2.99744
109.8	3.85848	3.00823
110	3.85377	3.01566
110.2	3.85075	2.99209
110.4	3.86625	3.00535
110.6	3.89058	3.04387
110.8	3.90583	3.11171
111	3.91362	3.16985
111.2	3.88792	3.24147
111.4	3.85566	3.29175
111.6	3.8081	3.29539
111.8	3.77699	3.24502
112	3.75538	3.17466
112.2	3.78431	3.08744
112.4	3.79149	2.97614
112.6	3.80104	2.89036
112.8	3.79641	2.83257
113	3.79761	2.78779
113.2	3.77593	2.73362
113.4	3.7831	2.71108
113.6	3.81053	2.69933
113.8	3.84095	2.6813
114	3.85546	2.67566
114.2	3.87893	2.70522
114.4	3.8887	2.73196
114.6	3.87046	2.76775
114.8	3.86879	2.82297
115	3.86195	2.86887
115.2	3.84078	2.88994
115.4	3.84338	2.90682
115.6	3.88139	2.90701
115.8	3.88829	2.8793
116	3.90631	2.86759
116.2	3.93818	2.87897
116.4	3.92649	2.85242
116.6	3.88204	2.82284
116.8	3.87136	2.81829
117	3.87454	2.79193
117.2	3.8758	2.74283
117.4	3.89825	2.79332
117.6	3.94401	2.84631
117.8	3.95915	2.8831
118	3.93166	2.9419
118.2	3.8747	3.00157
118.4	3.82973	2.99002
118.6	3.74988	3.00754
118.8	3.66984	3.07993
119	3.63315	3.149
119.2	3.63166	3.24666
119.4	3.6203	3.3956
119.6	3.64131	3.48858
119.8	3.69031	3.50776
120	3.72598	3.49449
120.2	3.77094	3.46418
120.4	3.82317	3.37376
120.6	3.85776	3.31293
120.8	3.87814	3.29775
121	3.89988	3.32574
121.2	3.8906	3.34943
121.4	3.86232	3.41032
121.6	3.84711	3.48541
121.8	3.82647	3.51724
122	3.80141	3.51341
122.2	3.78715	3.48784
122.4	3.78997	3.43502
122.6	3.78342	3.3824
122.8	3.79293	3.36242
123	3.80294	3.36755
123.2	3.8164	3.44468
123.4	3.80991	3.51206
123.6	3.8103	3.53901
123.8	3.80068	3.54786
124	3.79111	3.57248
124.2	3.76705	3.53252
124.4	3.76448	3.54892
124.6	3.77425	3.6237
124.8	3.77181	3.72345
125	3.75924	3.78739
125.2	3.76362	3.87699
125.4	3.77523	3.93249
125.6	3.76425	3.94847
125.8	3.76398	3.95126
126	3.77688	3.95967
126.2	3.78812	3.94411
126.4	3.77605	3.90054
126.6	3.76935	3.85593
126.8	3.7638	3.79484
127	3.76881	3.72863
127.2	3.75021	3.6705
127.4	3.72647	3.63637
127.6	3.70228	3.59879
127.8	3.68585	3.57125
128	3.65272	3.54052
128.2	3.64665	3.50927
128.4	3.67449	3.47858
128.6	3.7083	3.43933
128.8	3.73337	3.39682
129	3.7643	3.37441
129.2	3.81541	3.34797
129.4	3.84284	3.33452
129.6	3.86364	3.36214
129.8	3.88007	3.40466
130	3.87938	3.43986
130.2	3.83963	3.48866
130.4	3.78668	3.52474
130.6	3.74043	3.54365
130.8	3.69934	3.55593
131	3.6859	3.56677
131.2	3.68449	3.5869
131.4	3.72758	3.6233
131.6	3.77218	3.6607
131.8	3.82309	3.7284
132	3.85654	3.8338
132.2	3.88785	3.94374
132.4	3.87712	4.05429
132.6	3.85263	4.16256
132.8	3.80634	4.19621
133	3.75896	4.18049
133.2	3.7017	4.12923
133.4	3.67397	4.04447
133.6	3.65921	3.9406
133.8	3.6657	3.88588
134	3.66295	3.81486
134.2	3.66971	3.75459
134.4	3.64367	3.71398
134.6	3.61007	3.67942
134.8	3.54948	3.63871
135	3.51619	3.65073
135.2	3.47953	3.66485
135.4	3.4601	3.67391
135.6	3.46222	3.6975
135.8	3.50921	3.70443
136	3.55296	3.66539
136.2	3.62316	3.6291
136.4	3.69976	3.58314
136.6	3.75679	3.52139
136.8	3.77775	3.48885
137	3.78201	3.48663
137.2	3.76564	3.47405
137.4	3.73263	3.45435
137.6	3.67895	3.45699
137.8	3.63644	3.44542
138	3.60908	3.41624
138.2	3.58233	3.42174
138.4	3.58013	3.48261
138.6	3.60367	3.54043
138.8	3.6386	3.60641
139	3.65668	3.68752
139.2	3.66765	3.73065
139.4	3.6623	3.72158
139.6	3.67578	3.69025
139.8	3.67177	3.63282
140	3.67069	3.56494
140.2	3.66599	3.52668
140.4	3.66746	3.53366
140.6	3.63172	3.54916
140.8	3.59014	3.58485
141	3.54781	3.61787
141.2	3.49917	3.6016
141.4	3.44125	3.52601
141.6	3.40939	3.45395
141.8	3.4105	3.36814
142	3.43392	3.30887
142.2	3.49468	3.30065
142.4	3.5701	3.33438
142.6	3.61078	3.36885
142.8	3.62181	3.419
143	3.61327	3.44622
143.2	3.57768	3.45438
143.4	3.52366	3.43946
143.6	3.51676	3.41151
143.8	3.52333	3.3811
144	3.53711	3.34579
144.2	3.56196	3.30312
144.4	3.6024	3.26801
144.6	3.60972	3.24796
144.8	3.60947	3.24075
145	3.60225	3.22753
145.2	3.59577	3.22504
145.4	3.58204	3.22228
145.6	3.57509	3.21867
145.8	3.57198	3.18278
146	3.57713	3.17154
146.2	3.58045	3.16697
146.4	3.59958	3.16832
146.6	3.62711	3.17319
146.8	3.64235	3.19361
147	3.65749	3.21452
147.2	3.66568	3.22513
147.4	3.65375	3.22737
147.6	3.64168	3.2184
147.8	3.65304	3.2053
148	3.65414	3.16233
148.2	3.66244	3.13365
148.4	3.66528	3.12024
148.6	3.66327	3.11775
148.8	3.63649	3.13301
149	3.62143	3.18022
149.2	3.58335	3.20648
149.4	3.55929	3.23466
149.6	3.52292	3.26383
149.8	3.51328	3.28853
150	3.49486	3.29811
150.2	3.50151	3.31453
150.4	3.50102	3.31574
150.6	3.53852	3.31291
150.8	3.56552	3.29879
151	3.60812	3.28938
151.2	3.64606	3.28685
151.4	3.69862	3.29302
151.6	3.72535	3.29233
151.8	3.7514	3.29378
152	3.75891	3.27939
152.2	3.76261	3.25354
152.4	3.74128	3.20577
152.6	3.70167	3.18402
152.8	3.64736	3.16103
153	3.5965	3.15187
153.2	3.55522	3.15591
153.4	3.53216	3.1941
153.6	3.51743	3.19561
153.8	3.51818	3.2033
154	3.52961	3.21057
154.2	3.53644	3.20706
154.4	3.54201	3.20076
154.6	3.56984	3.21596
154.8	3.59216	3.23439
155	3.60785	3.2617
155.2	3.6231	3.29783
155.4	3.64182	3.29809
155.6	3.65555	3.28126
155.8	3.69544	3.24421
156	3.73252	3.19662
156.2	3.76317	3.13162
156.4	3.78909	3.08616
156.6	3.79572	3.05365
156.8	3.76334	3.04081
157	3.71853	3.02325
157.2	3.68391	3.01815
157.4	3.65108	3.01657
157.6	3.63029	3.01329
157.8	3.62724	2.99991
158	3.66165	2.99526
158.2	3.68866	3.01454
158.4	3.72214	3.03762
158.6	3.76118	3.06126
158.8	3.79295	3.10444
159	3.77936	3.15061
159.2	3.76318	3.16201
159.4	3.73429	3.17029
159.6	3.70401	3.19358
159.8	3.6879	3.17017
160	3.70502	3.14094
160.2	3.72412	3.12628
160.4	3.72483	3.10929
160.6	3.72945	3.06242
160.8	3.71934	3.07813
161	3.70449	3.10247
161.2	3.6884	3.12101
161.4	3.69667	3.14829
161.6	3.69816	3.20115
161.8	3.70591	3.24279
162	3.70184	3.27335
162.2	3.72002	3.32554
162.4	3.75914	3.3969
162.6	3.78705	3.46542
162.8	3.80226	3.51896
163	3.82636	3.57949
163.2	3.81749	3.64511
163.4	3.77353	3.67096
163.6	3.72762	3.70027
163.8	3.70786	3.72473
164	3.68426	3.76277
164.2	3.67422	3.76089
164.4	3.67433	3.76624
164.6	3.69078	3.75439
164.8	3.68586	3.74404
165	3.6702	3.72116
165.2	3.65168	3.72112
165.4	3.6506	3.74579
165.6	3.63657	3.78252
165.8	3.63761	3.82148
166	3.65449	3.83233
166.2	3.67367	3.81093
166.4	3.65853	3.75139
166.6	3.65848	3.67233
166.8	3.64711	3.57404
167	3.6252	3.50397
167.2	3.61373	3.46702
167.4	3.619	3.4438
167.6	3.61567	3.43991
167.8	3.60127	3.46644
168	3.59642	3.50599
168.2	3.56314	3.53362
168.4	3.538	3.57407
168.6	3.5288	3.61404
168.8	3.53261	3.64224
169	3.52676	3.64385
169.2	3.54616	3.68835
169.4	3.56477	3.72624
169.6	3.5622	3.75693
169.8	3.57574	3.77723
170	3.60576	3.79808
170.2	3.63435	3.76256
170.4	3.65006	3.74261
170.6	3.66755	3.71326
170.8	3.67255	3.69363
171	3.657	3.68378
171.2	3.64292	3.68455
171.4	3.62903	3.6595
171.6	3.616	3.65513
171.8	3.60286	3.6453
172	3.61032	3.64501
172.2	3.5981	3.65043
172.4	3.60116	3.67272
172.6	3.61628	3.6764
172.8	3.617	3.69782
173	3.59997	3.70462
173.2	3.59949	3.70573
173.4	3.59479	3.68648
173.6	3.58874	3.68371
173.8	3.59811	3.66769
174	3.60954	3.67429
174.2	3.61555	3.72803
174.4	3.60229	3.79619
174.6	3.57576	3.85697
174.8	3.54127	3.91296
175	3.50423	3.92672
175.2	3.47235	3.86258
175.4	3.47029	3.79156
175.6	3.46859	3.71965
175.8	3.46905	3.62745
176	3.49128	3.55245
176.2	3.51093	3.51607
176.4	3.51576	3.49713
176.6	3.53314	3.47733
176.8	3.57124	3.50188
177	3.59859	3.53156
177.2	3.62616	3.56664
177.4	3.64817	3.57943
177.6	3.66215	3.61033
177.8	3.65323	3.62509
178	3.63546	3.65044
178.2	3.61677	3.67395
178.4	3.61728	3.71478
178.6	3.62667	3.72533
178.8	3.64462	3.71728
179	3.67566	3.69275
179.2	3.70204	3.6678
179.4	3.72051	3.6292
179.6	3.73384	3.60894
179.8	3.74078	3.60567
180	3.74283	3.60682
180.2	3.75204	3.58989
180.4	3.74815	3.59786
180.6	3.72955	3.60896
180.8	3.71485	3.62596
181	3.68758	3.66083
181.2	3.65211	3.73514
181.4	3.62342	3.79178
181.6	3.6034	3.85407
181.8	3.56714	3.90786
182	3.53596	3.95544
182.2	3.52386	3.96221
182.4	3.5056	3.96461
182.6	3.50073	3.93106
182.8	3.49772	3.89491
183	3.50196	3.82808
183.2	3.48283	3.78678
183.4	3.47531	3.74382
183.6	3.46587	3.72928
183.8	3.47584	3.72336
184	3.48422	3.7453
184.2	3.5093	3.75478
184.4	3.52558	3.76671
184.6	3.52628	3.77626
184.8	3.53734	3.77014
185	3.55503	3.74812
185.2	3.57241	3.72797
185.4	3.59458	3.71386
185.6	3.6286	3.68978
185.8	3.65555	3.67495
186	3.67767	3.66521
186.2	3.70197	3.65482
186.4	3.73233	3.65135
186.6	3.75265	3.65139
186.8	3.76263	3.66203
187	3.76766	3.69758
187.2	3.74637	3.71641
187.4	3.71402	3.71112
187.6	3.69759	3.71287
187.8	3.65946	3.70187
188	3.61773	3.66459
188.2	3.59073	3.66268
188.4	3.56392	3.68524
188.6	3.53016	3.71605
188.8	3.52384	3.75505
189	3.52333	3.80587
189.2	3.52152	3.83894
189.4	3.51217	3.85801
189.6	3.49826	3.85135
189.8	3.4823	3.84853
190	3.45676	3.83588
190.2	3.44256	3.82542
190.4	3.45655	3.82718
190.6	3.47457	3.84316
190.8	3.49146	3.83025
191	3.52628	3.81001
191.2	3.5529	3.78356
191.4	3.55434	3.73939
191.6	3.55147	3.6917
191.8	3.5475	3.66267
192	3.53615	3.65407
192.2	3.52217	3.64133
192.4	3.50834	3.64939
192.6	3.49545	3.67248
192.8	3.4779	3.69496
193	3.44564	3.69605
193.2	3.42096	3.71315
193.4	3.42155	3.70942
193.6	3.4364	3.69099
193.8	3.46201	3.68791
194	3.52594	3.72002
194.2	3.6215	3.74815
194.4	3.71184	3.79652
194.6	3.77326	3.8476
194.8	3.83053	3.87382
195	3.8579	3.86488
195.2	3.81883	3.84719
195.4	3.7565	3.81365
195.6	3.71156	3.77314
195.8	3.65233	3.74794
196	3.5955	3.72943
196.2	3.56463	3.71093
196.4	3.54659	3.68234
196.6	3.52734	3.65383
196.8	3.52401	3.6178
197	3.51622	3.58929
197.2	3.52268	3.58644
197.4	3.52522	3.60552
197.6	3.53155	3.64828
197.8	3.53848	3.68135
198	3.55379	3.69575
198.2	3.56093	3.68381
198.4	3.57811	3.66707
198.6	3.58112	3.62942
198.8	3.58218	3.61124
199	3.60165	3.6153
199.2	3.61708	3.61817
199.4	3.6187	3.62019
199.6	3.63064	3.62907
199.8	3.62933	3.64231
200	3.59324	3.66149
200.2	3.55007	3.69729
200.4	3.5203	3.73542
200.6	3.51166	3.75909
200.8	3.51261	3.7868
201	3.533	3.80279
201.2	3.5874	3.82198
201.4	3.64214	3.83587
201.6	3.66596	3.87952
201.8	3.69748	3.89751
202	3.71724	3.90836
202.2	3.69707	3.8816
202.4	3.66316	3.84752
202.6	3.64998	3.77184
202.8	3.62744	3.68961
203	3.61634	3.61301
203.2	3.6317	3.57985
203.4	3.6512	3.56801
203.6	3.66246	3.5882
203.8	3.68347	3.63186
204	3.70684	3.66977
204.2	3.71406	3.67475
204.4	3.73117	3.66654
204.6	3.72714	3.65837
204.8	3.71253	3.64063
205	3.68905	3.64197
205.2	3.68634	3.65982
205.4	3.66796	3.66487
205.6	3.68583	3.67106
205.8	3.70697	3.67512
206	3.74114	3.66516
206.2	3.76072	3.65161
206.4	3.80212	3.66693
206.6	3.8202	3.66513
206.8	3.84238	3.68604
207	3.85812	3.70408
207.2	3.86732	3.72967
207.4	3.89548	3.72818
207.6	3.93458	3.72026
207.8	3.95994	3.6835
208	3.97438	3.65473
208.2	4.00241	3.62978
208.4	3.95868	3.62521
208.6	3.9028	3.64511
208.8	3.87172	3.69393
209	3.84252	3.7347
209.2	3.78838	3.75941
209.4	3.76682	3.77008
209.6	3.74675	3.77642
209.8	3.69315	3.75541
210	3.6291	3.7422
210.2	3.58189	3.7249
210.4	3.53336	3.69569
210.6	3.50354	3.64376
210.8	3.49936	3.593
211	3.51116	3.52881
211.2	3.51659	3.49311
211.4	3.53345	3.48895
211.6	3.53108	3.50586
211.8	3.50454	3.54216
212	3.47979	3.59346
212.2	3.46466	3.6103
212.4	3.453	3.61441
212.6	3.4353	3.60687
212.8	3.44213	3.58446
213	3.44651	3.55937
213.2	3.45731	3.54913
213.4	3.47082	3.5448
213.6	3.49568	3.56059
213.8	3.51659	3.59447
214	3.53858	3.63791
214.2	3.5491	3.7005
214.4	3.54352	3.77051
214.6	3.55585	3.82283
214.8	3.56034	3.83984
215	3.56157	3.83016
215.2	3.5686	3.80043
215.4	3.57962	3.73839
215.6	3.55287	3.68574
215.8	3.53454	3.65596
216	3.52551	3.64323
216.2	3.50915	3.61967
216.4	3.48792	3.61609
216.6	3.49743	3.59116
216.8	3.49093	3.57932
217	3.47379	3.56923
217.2	3.46083	3.57388
217.4	3.45952	3.57846
217.6	3.451	3.61066
217.8	3.46802	3.61629
218	3.49424	3.61039
218.2	3.51638	3.59559
218.4	3.53072	3.57432
218.6	3.53808	3.53504
218.8	3.52018	3.50971
219	3.50075	3.50203
219.2	3.49497	3.50394
219.4	3.48735	3.50795
219.6	3.48502	3.52599
219.8	3.5249	3.54902
220	3.56411	3.56224
220.2	3.60533	3.59379
220.4	3.66405	3.62939
220.6	3.72297	3.66373
220.8	3.72719	3.69414
221	3.71442	3.72463
221.2	3.67889	3.72996
221.4	3.63248	3.75606
221.6	3.58145	3.77558
221.8	3.54721	3.79056
222	3.53292	3.81861
222.2	3.52719	3.8464
222.4	3.52544	3.84594
222.6	3.52822	3.84742
222.8	3.53862	3.85426
223	3.55241	3.83903
223.2	3.57965	3.83426
223.4	3.59503	3.81655
223.6	3.61539	3.79777
223.8	3.6521	3.78079
224	3.67578	3.76729
224.2	3.67878	3.74443
224.4	3.68583	3.73658
224.6	3.67859	3.74737
224.8	3.64825	3.76602
225	3.61014	3.798
225.2	3.57813	3.82503
225.4	3.5565	3.8761
225.6	3.54689	3.9105
225.8	3.52457	3.92194
226	3.52595	3.92189
226.2	3.53433	3.94931
226.4	3.52006	3.94927
226.6	3.51113	3.9375
226.8	3.53272	3.92957
227	3.5486	3.94156
227.2	3.5629	3.94058
227.4	3.62064	3.93568
227.6	3.66622	3.93237
227.8	3.70822	3.93609
228	3.73599	3.91329
228.2	3.77095	3.87412
228.4	3.76475	3.86231
228.6	3.75215	3.86104
228.8	3.73304	3.84542
229	3.7168	3.83517
229.2	3.68678	3.83597
229.4	3.65821	3.81849
229.6	3.65451	3.79347
229.8	3.64436	3.78821
230	3.64557	3.79629
230.2	3.65806	3.79331
230.4	3.68855	3.7879
230.6	3.70378	3.7877
230.8	3.72268	3.77973
231	3.73907	3.75099
231.2	3.74822	3.73629
231.4	3.74791	3.71236
231.6	3.73292	3.69284
231.8	3.72032	3.67353
232	3.69247	3.66625
232.2	3.65934	3.66997
232.4	3.63208	3.70103
232.6	3.61585	3.72569
232.8	3.59339	3.75234
233	3.59422	3.78102
233.2	3.60348	3.78553
233.4	3.61543	3.78602
233.6	3.6553	3.78307
233.8	3.71344	3.78479
234	3.75508	3.80304
234.2	3.79316	3.8432
234.4	3.82317	3.88161
234.6	3.81167	3.93506
234.8	3.76793	3.9828
235	3.72106	4.00769
235.2	3.67975	4.01768
235.4	3.64017	4.00616
235.6	3.61933	3.97973
235.8	3.64678	3.94934
236	3.68773	3.91252
236.2	3.73916	3.87588
236.4	3.79045	3.84675
236.6	3.84802	3.82938
236.8	3.853	3.81006
237	3.86215	3.7975
237.2	3.83415	3.77076
237.4	3.79011	3.75288
237.6	3.7266	3.71846
237.8	3.70018	3.6991
238	3.6482	3.68552
238.2	3.61732	3.69831
238.4	3.62034	3.67849
238.6	3.63409	3.64495
238.8	3.63083	3.57223
239	3.64435	3.46731
239.2	3.66309	3.32764
239.4	3.67764	3.21889
239.6	3.68591	3.12412
239.8	3.69113	3.05405
240	3.69164	3.01721
240.2	3.68554	3.00702
240.4	3.65534	3.00346
240.6	3.65016	3.00588
240.8	3.66077	3.01448
241	3.67319	3.01763
241.2	3.69297	3.01478
241.4	3.71129	3.01282
241.6	3.70068	3.05782
241.8	3.68065	3.13931
242	3.67603	3.26509
242.2	3.68057	3.43995
242.4	3.70465	3.61661
242.6	3.73923	3.76543
242.8	3.77142	3.87906
243	3.78427	3.95558
243.2	3.76886	3.97293
243.4	3.72898	3.98144
243.6	3.69411	3.95472
243.8	3.66128	3.92669
244	3.63722	3.89441
244.2	3.63692	3.89202
244.4	3.66832	3.89336
244.6	3.68672	3.91847
244.8	3.69916	3.92881
245	3.69069	3.93167
245.2	3.66126	3.9083
245.4	3.61814	3.87335
245.6	3.57903	3.83057
245.8	3.53956	3.80839
246	3.51759	3.78526
246.2	3.49772	3.75381
246.4	3.47956	3.71621
246.6	3.45461	3.68961
246.8	3.44793	3.65326
247	3.4581	3.61992
247.2	3.48843	3.61859
247.4	3.52748	3.61923
247.6	3.58417	3.58985
247.8	3.63545	3.55746
248	3.65712	3.52896
248.2	3.67468	3.47086
248.4	3.6745	3.41966
248.6	3.68899	3.40321
248.8	3.7025	3.40103
249	3.74477	3.40447
249.2	3.77575	3.42364
249.4	3.81165	3.46906
249.6	3.82575	3.51274
249.8	3.81781	3.56583
250	3.78638	3.61017
250.2	3.75256	3.67888
250.4	3.72264	3.71074
250.6	3.69169	3.71459
250.8	3.68826	3.67026
251	3.68173	3.62239
251.2	3.69455	3.54329
251.4	3.69937	3.46208
251.6	3.70263	3.39577
251.8	3.69122	3.3598
252	3.72333	3.34284
252.2	3.75147	3.32757
252.4	3.80167	3.35212
252.6	3.8603	3.37114
252.8	3.92847	3.38947
253	3.94782	3.39502
253.2	3.96403	3.40433
253.4	3.96686	3.37956
253.6	3.97949	3.37432
253.8	3.9758	3.37734
254	3.98616	3.38669
254.2	3.98299	3.39447
254.4	3.9739	3.42154
254.6	3.94182	3.43642
254.8	3.94381	3.4356
255	3.95558	3.43548
255.2	3.97618	3.4503
255.4	3.99344	3.43633
255.6	4.01699	3.42246
255.8	4.00565	3.42657
256	4.00348	3.42435
256.2	4.00553	3.41359
256.4	4.0086	3.45287
256.6	3.99629	3.507
256.8	3.99194	3.55667
257	3.94245	3.60898
257.2	3.87949	3.66118
257.4	3.83852	3.68515
257.6	3.84025	3.71068
257.8	3.83245	3.72945
258	3.85381	3.74431
258.2	3.89008	3.74469
258.4	3.90547	3.7313
258.6	3.87662	3.68327
258.8	3.87748	3.6276
259	3.88862	3.56353
259.2	3.88687	3.52605
259.4	3.89588	3.51302
259.6	3.91226	3.52339
259.8	3.90386	3.56832
260	3.86831	3.62385
260.2	3.83503	3.67606
260.4	3.77788	3.71431
260.6	3.75325	3.73272
260.8	3.74109	3.70132
261	3.76161	3.67959
261.2	3.79223	3.62591
261.4	3.8432	3.56126
261.6	3.87156	3.53042
261.8	3.90278	3.53387
262	3.91307	3.54684
262.2	3.92244	3.59191
262.4	3.93831	3.66736
262.6	3.95354	3.72021
262.8	3.96037	3.7651
263	3.97332	3.78768
263.2	3.97949	3.78921
263.4	3.98222	3.75258
263.6	3.987	3.71247
263.8	3.99797	3.67773
264	4.00589	3.62223
264.2	4.00421	3.58095
264.4	3.98816	3.57587
264.6	3.96548	3.58495
264.8	3.93139	3.60502
265	3.89709	3.67927
265.2	3.87321	3.765
265.4	3.85409	3.83314
265.6	3.84665	3.89889
265.8	3.84822	3.90587
266	3.84674	3.84959
266.2	3.85393	3.76417
266.4	3.8726	3.68652
266.6	3.88031	3.61598
266.8	3.8667	3.61022
267	3.85411	3.66426
267.2	3.83647	3.73913
267.4	3.79686	3.79905
267.6	3.76254	3.82873
267.8	3.75243	3.82356
268	3.74169	3.79371
268.2	3.72605	3.77644
268.4	3.72733	3.78665
268.6	3.73778	3.84345
268.8	3.74832	3.92206
269	3.75458	4.00049
269.2	3.75968	4.03625
269.4	3.75396	4.03502
269.6	3.73185	3.99036
269.8	3.69292	3.92464
270	3.67007	3.84229
270.2	3.64152	3.7773
270.4	3.62278	3.72343
270.6	3.59771	3.68246
270.8	3.57747	3.64194
271	3.54422	3.61051
271.2	3.51786	3.57688
271.4	3.4885	3.54191
271.6	3.4878	3.49897
271.8	3.49828	3.47411
272	3.51104	3.47518
272.2	3.53826	3.49991
272.4	3.5815	3.5442
272.6	3.60864	3.61751
272.8	3.64952	3.68776
273	3.69749	3.72484
273.2	3.73278	3.74476
273.4	3.74479	3.76569
273.6	3.76584	3.75143
273.8	3.76373	3.73532
274	3.77127	3.73549
274.2	3.78155	3.73396
274.4	3.81539	3.69982
274.6	3.83299	3.68215
274.8	3.85406	3.66471
275	3.85621	3.64325
275.2	3.86524	3.6254
275.4	3.85044	3.63668
275.6	3.85101	3.65553
275.8	3.8426	3.66205
276	3.83922	3.67452
276.2	3.83208	3.68038
276.4	3.83062	3.67421
276.6	3.82414	3.66335
276.8	3.8412	3.66293
277	3.85622	3.64681
277.2	3.84002	3.6389
277.4	3.83084	3.62499
277.6	3.81766	3.60182
277.8	3.78843	3.57949
278	3.7672	3.57008
278.2	3.78501	3.54136
278.4	3.79674	3.53249
278.6	3.80462	3.53582
278.8	3.81543	3.52478
279	3.80677	3.51781
279.2	3.79804	3.53899
279.4	3.78192	3.53582
279.6	3.76808	3.5342
279.8	3.74119	3.54104
280	3.74022	3.52194
280.2	3.71051	3.4713
280.4	3.70547	3.4344
280.6	3.7037	3.37545
280.8	3.73124	3.32937
281	3.73697	3.30842
281.2	3.76488	3.33165
281.4	3.77233	3.36966
281.6	3.78848	3.44152
281.8	3.78273	3.49457
282	3.77519	3.54995
282.2	3.76439	3.57234
282.4	3.74899	3.5708
282.6	3.71607	3.52691
282.8	3.68788	3.48672
283	3.6743	3.43585
283.2	3.64894	3.3878
283.4	3.64116	3.33877
283.6	3.64635	3.31968
283.8	3.6465	3.30058
284	3.64247	3.28475
284.2	3.6606	3.28773
284.4	3.66858	3.28106
284.6	3.67893	3.27712
284.8	3.71033	3.28488
285	3.75335	3.27958
285.2	3.76307	3.25012
285.4	3.77683	3.26221
285.6	3.77878	3.24621
285.8	3.73969	3.20922
286	3.6787	3.19353
286.2	3.64588	3.18298
286.4	3.61985	3.15209
286.6	3.61184	3.16113
286.8	3.6496	3.18886
287	3.71259	3.19971
287.2	3.7707	3.21722
287.4	3.81127	3.21961
287.6	3.82597	3.18905
287.8	3.80555	3.14879
288	3.76304	3.11755
288.2	3.70416	3.08836
288.4	3.65529	3.08527
288.6	3.61904	3.10233
288.8	3.61768	3.151
289	3.63765	3.20313
289.2	3.68025	3.25414
289.4	3.72901	3.29869
289.6	3.78728	3.32305
289.8	3.81805	3.3247
290	3.81991	3.33545
290.2	3.81454	3.36007
290.4	3.78617	3.39513
290.6	3.74482	3.48713
290.8	3.71668	3.57276
291	3.71085	3.64742
291.2	3.70582	3.71263
291.4	3.73814	3.7461
291.6	3.78712	3.70051
291.8	3.82736	3.64104
292	3.86585	3.564
292.2	3.90067	3.47703
292.4	3.913	3.41121
292.6	3.90696	3.38151
292.8	3.89902	3.38214
293	3.88679	3.40845
293.2	3.87899	3.43844
293.4	3.85759	3.4631
293.6	3.83792	3.49294
293.8	3.8281	3.52994
294	3.80587	3.57368
294.2	3.76357	3.6451
294.4	3.74786	3.73334
294.6	3.74713	3.82535
294.8	3.73437	3.88295
295	3.72465	3.9205
295.2	3.72158	3.93029
295.4	3.70643	3.92756
295.6	3.6761	3.93749
295.8	3.65937	3.98816
296	3.64836	4.05133
296.2	3.67125	4.12305
296.4	3.68454	4.18584
296.6	3.7076	4.19686
296.8	3.72027	4.15249
297	3.75297	4.07786
297.2	3.75037	3.96992
297.4	3.76317	3.84794
297.6	3.75944	3.75175
297.8	3.76525	3.68277
298	3.75395	3.63127
298.2	3.75515	3.60422
298.4	3.75092	3.60684
298.6	3.7434	3.612
298.8	3.71802	3.61866
299	3.69018	3.63408
299.2	3.66347	3.65261
299.4	3.63185	3.65691
299.6	3.62883	3.66146
299.8	3.64802	3.67222
300	3.66073	3.67469
300.2	3.67479	3.69276
300.4	3.69471	3.7318
300.6	3.70026	3.78426
300.8	3.70288	3.83182
301	3.71555	3.87603
301.2	3.726	3.88424
301.4	3.73716	3.85535
301.6	3.75733	3.80207
301.8	3.76156	3.73917
302	3.78235	3.68995
302.2	3.7943	3.6583
302.4	3.81407	3.644
302.6	3.82406	3.6478
302.8	3.85154	3.66896
303	3.85155	3.68136
303.2	3.8696	3.70009
303.4	3.86823	3.71943
303.6	3.85172	3.71959
303.8	3.81185	3.70979
304	3.76566	3.69463
304.2	3.70561	3.67364
304.4	3.65363	3.64912
304.6	3.6357	3.63883
304.8	3.63945	3.63404
305	3.67361	3.64413
[truncated: 1 more rows]

## Sheet: Fig. 4f
EGTA					+calcium (2mM)
bin center (nm)	S1 count	bin center (nm)	S2 counts		bin center (nm)	S1 count	bin center (nm)	S2 counts
3.05	0.042194	2.45	0.084388		3.25	0.104849	2.45	0.17038
3.15	0.801688	2.55	2.55274		3.35	0.242464	2.55	0.386632
3.25	1.35021	2.65	2.53165		3.45	0.819135	2.65	1.05505
3.35	1.05485	2.75	2.1308		3.55	1.86108	2.75	0.819135
3.45	1.22363	2.85	2.55274		3.65	2.37222	2.85	0.484928
3.55	1.4557	2.95	0.147679		3.75	2.10354	2.95	0.334207
3.65	1.75106				3.85	1.69725	3.05	0.524246
3.75	0.970464				3.95	0.694626	3.15	0.504587
3.85	0.611814				4.05	0.104849	3.25	0.439056
3.95	0.443038						3.35	0.366972
4.05	0.189873						3.45	0.51114
4.15	0.105485						3.55	0.779816
							3.65	1.47444
							3.75	1.12058
							3.85	0.563565
							3.95	0.347313
							4.05	0.065531
							4.15	0.052425
NB: normalized (pdf) bin count
