# Supplementary material for: Structural heterogeneity of the ion and lipid channel TMEM16F
Source: Nat Commun. 2024 Jan 2;15:110. doi: 10.1038/s41467-023-44377-7 (PMC10761740; doi:10.1038/s41467-023-44377-7)
Supplement: Supplementary file 7 — Source Data [file 41467_2023_44377_MOESM7_ESM.zip › Fig 5.xlsx]

## Sheet: Fig. 5a
	I/Imax
Voltage (mV)	cell1	cell2	cell3	cell4	cell5	cell6	cell7	cell8	cell9	cell10	cell11	cell12	cell13	cell14	cell15	cell16	cell17	cell18
99.4263	0.996838	1	0.994099	0.995088	0.983435	0.976753	0.996549	0.998072	1	0.992743	0.996951	0.998706	1	1	0.997593	1	0.99337	0.992853
99.5178	0.99693	0.999856	0.994837	1	0.988956	0.98971	0.993495	0.995619	0.998366	0.997581	0.994774	0.997265	0.996474	0.997997	0.997973	0.997172	0.991812	0.995712
99.3958	0.996563	0.996826	0.995364	0.995965	0.977913	0.993521	0.994026	0.99299	0.99896	0.998639	0.995209	0.999039	0.997773	0.999272	0.997466	0.996651	0.992731	1
99.6094	0.998992	0.99322	0.996839	0.992982	0.985643	1	0.995487	0.993516	0.99896	0.995313	0.99608	1	0.997773	0.998817	0.996706	0.999777	0.998203	0.999643
99.4873	1	0.993653	0.994731	0.997018	0.989509	0.992759	0.996018	1	0.996733	0.996523	0.996951	0.998337	0.993318	0.99827	0.996959	0.998511	1	0.993568
99.5178	0.999633	0.995961	0.995785	0.99386	1	0.996189	0.998009	0.994742	0.995396	1	0.99608	0.99756	0.994246	0.994811	0.997339	0.997023	0.998682	0.996248
99.3958	0.998304	0.996538	0.998841	0.991228	0.981778	0.991997	1	0.994041	0.99703	0.996976	0.99608	0.996415	0.997587	0.994447	0.996832	0.999926	0.995207	0.995533
99.4873	0.998992	0.994807	1	0.993509	0.980674	0.982851	0.998672	0.991763	0.994357	0.998942	1	0.994715	0.999443	0.998088	0.998226	0.996055	0.992052	0.992853
99.4263	0.998671	0.99524	0.998103	0.994211	0.9746	0.988186	0.996018	0.98966	0.993317	0.992591	0.994774	0.993384	0.994061	0.998635	0.998353	0.996576	0.991693	0.992496
99.2737	0.9978	0.992931	0.997366	0.988947	0.979569	0.986281	0.99854	0.991237	0.990348	0.988509	0.991725	0.993051	0.992205	0.996632	1	0.996576	0.99337	0.992675
99.2737	0.998396	0.992931	0.998735	0.991579	0.985091	0.98971	0.995752	0.988083	0.99005	0.989416	0.993467	0.993162	0.991648	0.993446	0.996452	0.995757	0.996645	0.991424
99.3347	0.996334	0.992931	0.997787	0.991579	0.987852	0.981707	0.993894	0.989835	0.989159	0.990021	0.99216	0.992719	0.989978	0.99472	0.996199	0.996055	0.995447	0.988565
99.1821	0.995784	0.994085	0.99568	0.993158	0.962452	0.982851	0.98938	0.991413	0.986635	0.992743	0.988676	0.99161	0.989978	0.993719	0.995312	0.990324	0.991373	0.992139
99.0906	0.995647	0.99322	0.995047	0.99386	0.969078	0.990091	0.986327	0.989134	0.981437	0.990475	0.990418	0.990206	0.991834	0.992899	0.994678	0.989579	0.99317	0.991245
99.1516	0.996609	0.993653	0.996417	0.992456	0.975152	0.984375	0.986991	0.985629	0.982477	0.986241	0.994774	0.987766	0.988307	0.99299	0.994932	0.989207	0.993051	0.989637
99.1211	0.995051	0.991922	0.996417	0.987719	0.976256	0.977134	0.989115	0.986505	0.985447	0.987602	0.986063	0.987507	0.986637	0.99563	0.991004	0.986602	0.992212	0.989459
99.0601	0.993401	0.991922	0.994837	0.98807	0.977913	0.984375	0.986858	0.988258	0.981437	0.987451	0.984321	0.988912	0.987379	0.995175	0.99151	0.986379	0.989576	0.986957
99.0601	0.992897	0.990335	0.992308	0.990175	0.975704	0.982851	0.986327	0.985279	0.980843	0.98987	0.982578	0.988062	0.986637	0.99208	0.992777	0.987272	0.985502	0.9866
99.0601	0.994089	0.988892	0.991043	0.990526	0.980121	0.973704	0.98553	0.983701	0.980992	0.986393	0.986063	0.986066	0.986451	0.991352	0.991384	0.983699	0.985502	0.985528
98.999	0.99473	0.988171	0.990516	0.985614	0.979017	0.96532	0.986194	0.987557	0.984259	0.985637	0.982578	0.986103	0.987565	0.987984	0.99151	0.983327	0.986261	0.986421
98.9685	0.993309	0.988315	0.989357	0.988772	0.980674	0.966082	0.987522	0.987907	0.98411	0.984578	0.983449	0.985881	0.987936	0.986709	0.98999	0.982508	0.983026	0.987315
98.877	0.990881	0.988748	0.989673	0.988947	0.973495	0.970274	0.984468	0.980021	0.984259	0.981403	0.980401	0.987729	0.988122	0.989167	0.989103	0.98355	0.985582	0.983563
98.877	0.989002	0.989036	0.989779	0.989298	0.970182	0.964939	0.982743	0.981774	0.985892	0.981857	0.979965	0.987951	0.985152	0.9868	0.986569	0.985783	0.985502	0.982491
98.7244	0.98859	0.986872	0.989357	0.987193	0.972391	0.97218	0.983937	0.980722	0.983368	0.980647	0.981707	0.983996	0.98441	0.985981	0.985048	0.98824	0.984464	0.983563
98.8464	0.989598	0.98543	0.988198	0.989474	0.983435	0.97561	0.979291	0.980897	0.983368	0.980194	0.97953	0.981963	0.983667	0.986436	0.985048	0.98422	0.983785	0.984992
98.7244	0.989048	0.983987	0.988303	0.99	0.98233	0.977896	0.982079	0.981073	0.980992	0.978682	0.980401	0.98067	0.981626	0.983978	0.988089	0.981169	0.982586	0.985707
98.7854	0.987994	0.984853	0.986934	0.987368	0.983987	0.978659	0.980751	0.980021	0.976537	0.982764	0.982143	0.979967	0.98144	0.978243	0.988089	0.981392	0.983825	0.983741
98.6938	0.986986	0.986295	0.985985	0.989298	0.975152	0.970656	0.981681	0.978794	0.977279	0.981252	0.98824	0.980226	0.980698	0.980701	0.982134	0.98236	0.981069	0.978203
98.6633	0.986069	0.986151	0.984615	0.987719	0.960795	0.97218	0.981282	0.973361	0.980101	0.978228	0.975174	0.980485	0.978471	0.978061	0.983021	0.980499	0.983146	0.980347
98.6023	0.986069	0.983843	0.983878	0.987193	0.965765	0.969512	0.974247	0.969506	0.979804	0.973087	0.972561	0.97945	0.979213	0.979609	0.983654	0.977298	0.982187	0.979275
98.6633	0.984144	0.984564	0.984721	0.981754	0.973495	0.966082	0.973317	0.96898	0.979804	0.970668	0.977787	0.976715	0.980141	0.982522	0.984034	0.97834	0.982067	0.978024
98.5718	0.984832	0.98644	0.984194	0.982982	0.989509	0.971037	0.974512	0.973537	0.978319	0.971727	0.977787	0.975754	0.975501	0.980974	0.983654	0.977968	0.978752	0.980704
98.5107	0.984878	0.983555	0.983245	0.984912	0.996687	0.969893	0.974645	0.973887	0.978913	0.977472	0.974303	0.976493	0.975501	0.977515	0.97998	0.975512	0.978553	0.982312
98.6023	0.983595	0.985863	0.982402	0.982281	0.989509	0.970274	0.973716	0.97266	0.97817	0.972936	0.967335	0.976271	0.975872	0.977697	0.977572	0.974321	0.982866	0.979632
98.3887	0.982907	0.984132	0.983456	0.981228	0.974047	0.966463	0.97491	0.975464	0.978764	0.967796	0.975174	0.974386	0.973831	0.976878	0.978206	0.974767	0.982826	0.981061
98.4192	0.984053	0.980092	0.984826	0.980877	0.967973	0.963034	0.977034	0.968805	0.976092	0.970064	0.971254	0.972501	0.974573	0.977788	0.977065	0.973949	0.979551	0.979275
98.3887	0.982495	0.97966	0.981243	0.977018	0.971839	0.957698	0.976902	0.96863	0.970151	0.967947	0.971254	0.972649	0.97346	0.973873	0.975925	0.976554	0.977834	0.977131
98.3582	0.982266	0.977063	0.983245	0.972807	0.974047	0.96189	0.976371	0.964949	0.972379	0.967947	0.970383	0.971947	0.972717	0.973509	0.977826	0.976107	0.979152	0.977488
98.3582	0.981441	0.976774	0.9804	0.974386	0.976256	0.961128	0.975309	0.961094	0.975349	0.967796	0.972561	0.969914	0.973831	0.977606	0.973011	0.974544	0.978992	0.975701
98.3276	0.980158	0.975043	0.979452	0.977895	0.958586	0.963034	0.97345	0.963547	0.971933	0.966132	0.96777	0.96814	0.972903	0.973418	0.97187	0.971716	0.978792	0.971592
98.2971	0.979516	0.972158	0.978293	0.976491	0.956378	0.96875	0.972123	0.967928	0.971488	0.962655	0.96777	0.96766	0.973831	0.967683	0.975291	0.969929	0.978872	0.972128
98.175	0.978874	0.972879	0.978398	0.978947	0.953617	0.967226	0.969069	0.97231	0.972082	0.960236	0.966463	0.966033	0.97049	0.97005	0.973898	0.970822	0.976316	0.970699
98.2361	0.98112	0.973456	0.978609	0.978597	0.954721	0.969893	0.969866	0.973537	0.972527	0.962655	0.965592	0.966329	0.966964	0.97005	0.974404	0.971492	0.977354	0.969984
98.2361	0.981807	0.973024	0.979241	0.973509	0.951408	0.966463	0.969069	0.967928	0.973567	0.961748	0.969077	0.967068	0.966407	0.968776	0.973898	0.969929	0.976036	0.967661
98.1445	0.97947	0.973024	0.977028	0.972281	0.9619	0.961509	0.966945	0.963372	0.974458	0.963109	0.969077	0.966181	0.964551	0.969595	0.972757	0.971269	0.97376	0.966411
98.0225	0.978554	0.97187	0.974183	0.970877	0.970182	0.956936	0.965618	0.96565	0.970448	0.961143	0.968206	0.967475	0.966407	0.970323	0.969463	0.970153	0.973201	0.966768
98.053	0.978508	0.973745	0.973656	0.968947	0.962452	0.963034	0.962034	0.970382	0.963914	0.95948	0.967335	0.967881	0.964365	0.970414	0.969716	0.968217	0.974439	0.96784
98.0225	0.978187	0.973168	0.974183	0.967544	0.963556	0.95846	0.966282	0.973537	0.967181	0.959026	0.963415	0.967955	0.95954	0.968867	0.968576	0.966357	0.976755	0.970877
97.9919	0.976858	0.972014	0.975448	0.971579	0.96466	0.961509	0.967476	0.973011	0.964657	0.957968	0.966028	0.968214	0.963437	0.967956	0.968322	0.965984	0.977235	0.971592
97.9004	0.976583	0.971148	0.974499	0.972632	0.950856	0.968369	0.96814	0.961795	0.96436	0.960387	0.962108	0.967697	0.963808	0.964861	0.965281	0.968515	0.974639	0.967661
97.9309	0.976125	0.96884	0.975975	0.970702	0.948647	0.959223	0.966945	0.959341	0.965548	0.957514	0.958624	0.966329	0.963252	0.967228	0.964014	0.964198	0.971004	0.963909
97.8394	0.975575	0.971004	0.977028	0.967193	0.955826	0.950457	0.960972	0.953032	0.963617	0.959026	0.960801	0.965959	0.964736	0.966318	0.963634	0.962337	0.968288	0.964981
97.8394	0.974888	0.969994	0.973235	0.970877	0.950304	0.957317	0.957653	0.954609	0.963914	0.959177	0.960366	0.965331	0.961953	0.966682	0.961607	0.964049	0.970085	0.968019
97.6562	0.973971	0.96985	0.972813	0.968421	0.946438	0.963034	0.95991	0.960918	0.963766	0.959933	0.959495	0.962781	0.96121	0.965589	0.962874	0.964719	0.968009	0.966411
97.7173	0.973146	0.972591	0.973446	0.968772	0.945886	0.956555	0.960972	0.962846	0.966142	0.959933	0.958624	0.963187	0.958983	0.964861	0.962747	0.963379	0.969367	0.965339
97.7783	0.971405	0.971293	0.972708	0.967193	0.950304	0.964558	0.959246	0.963547	0.96436	0.958875	0.960366	0.962079	0.961581	0.961129	0.964774	0.961518	0.968728	0.965696
97.7478	0.971497	0.967398	0.972919	0.961403	0.953065	0.971418	0.957122	0.959692	0.960647	0.957061	0.960366	0.9623	0.960468	0.959763	0.96148	0.960625	0.967769	0.966053
97.6257	0.974292	0.963358	0.973024	0.965088	0.947543	0.966463	0.960706	0.957588	0.957529	0.951618	0.958188	0.962559	0.959168	0.960127	0.958059	0.963603	0.969966	0.963552
97.5647	0.973925	0.963791	0.973762	0.965088	0.950856	0.966082	0.958449	0.950053	0.960202	0.953432	0.954268	0.961155	0.958426	0.96031	0.954891	0.962263	0.969087	0.963731
97.4731	0.971955	0.964368	0.969758	0.96	0.949751	0.957698	0.958449	0.954434	0.960944	0.955398	0.955575	0.962079	0.957869	0.959217	0.954384	0.963603	0.96713	0.964267
97.5342	0.973421	0.963214	0.96902	0.957719	0.950856	0.958079	0.955927	0.953382	0.958717	0.959631	0.959495	0.961229	0.953601	0.958398	0.953624	0.963677	0.963456	0.9598
97.3816	0.972826	0.963503	0.969442	0.955439	0.960243	0.948552	0.955264	0.955836	0.95738	0.957666	0.955139	0.958235	0.949889	0.953755	0.95147	0.960849	0.962058	0.958549
97.4426	0.972413	0.962637	0.970285	0.953333	0.959139	0.94436	0.957786	0.954259	0.958568	0.956154	0.955575	0.955648	0.952673	0.953664	0.950456	0.95936	0.961858	0.960515
97.4426	0.972367	0.960617	0.969442	0.960175	0.954169	0.950838	0.956193	0.956712	0.956341	0.954037	0.954268	0.9572	0.952116	0.956213	0.949189	0.959285	0.963256	0.960693
97.4731	0.969022	0.959608	0.970074	0.962105	0.950856	0.947027	0.954865	0.955485	0.950846	0.952374	0.949477	0.957533	0.950817	0.956304	0.950456	0.959583	0.965253	0.957477
97.3511	0.966181	0.958742	0.968282	0.957895	0.945886	0.948171	0.958051	0.95163	0.949658	0.949803	0.948171	0.956535	0.949517	0.95421	0.950963	0.957127	0.963535	0.958371
97.2595	0.965677	0.960617	0.96607	0.955263	0.945334	0.945884	0.958981	0.952331	0.94951	0.946477	0.953397	0.956313	0.95026	0.954665	0.949696	0.956234	0.960859	0.958371
97.2595	0.96641	0.960906	0.965016	0.952281	0.940364	0.947409	0.959777	0.950578	0.94847	0.942395	0.946864	0.955574	0.948033	0.952572	0.949442	0.954299	0.955428	0.958907
97.29	0.965585	0.96105	0.963224	0.953509	0.938156	0.940549	0.954865	0.949352	0.949955	0.94179	0.951219	0.9538	0.947661	0.951024	0.949949	0.952959	0.951673	0.958728
97.168	0.965264	0.96004	0.962592	0.951053	0.929873	0.937119	0.954733	0.949352	0.949064	0.939522	0.947735	0.952395	0.946919	0.950114	0.949949	0.955192	0.949397	0.958192
97.229	0.96444	0.959752	0.96333	0.950175	0.919382	0.941692	0.951812	0.950228	0.945797	0.942244	0.94338	0.951878	0.948033	0.951206	0.950329	0.955192	0.949317	0.955333
97.1375	0.961873	0.957444	0.961117	0.950877	0.92159	0.948171	0.949024	0.950929	0.944609	0.945419	0.945993	0.952025	0.946919	0.953846	0.950456	0.953331	0.949277	0.952832
97.1375	0.961461	0.955136	0.962908	0.948596	0.93153	0.945122	0.950219	0.949352	0.945797	0.946326	0.945122	0.95173	0.945805	0.95157	0.947415	0.953182	0.953191	0.954083
96.8933	0.961736	0.954559	0.962487	0.944912	0.929321	0.947409	0.948759	0.947599	0.94951	0.943	0.945557	0.951619	0.943207	0.94975	0.946908	0.952959	0.950835	0.950331
97.0154	0.961553	0.953404	0.961012	0.946491	0.930977	0.943216	0.948361	0.943919	0.949064	0.943907	0.945122	0.950547	0.945991	0.94629	0.948682	0.950502	0.949197	0.947472
96.9238	0.962927	0.952683	0.958588	0.944912	0.944782	0.941692	0.943847	0.941115	0.946688	0.942848	0.945122	0.95014	0.942465	0.946746	0.947669	0.948418	0.949437	0.948723
96.9238	0.962102	0.955713	0.956059	0.94614	0.942021	0.942073	0.941723	0.945321	0.942233	0.939069	0.940331	0.949143	0.945434	0.94711	0.946275	0.945664	0.948958	0.952117
96.9849	0.961782	0.954559	0.957113	0.946842	0.935947	0.935976	0.943183	0.948651	0.942976	0.941337	0.93946	0.94929	0.944692	0.943741	0.946148	0.945813	0.944285	0.952653
96.8018	0.961278	0.952683	0.956164	0.938596	0.933186	0.934832	0.942387	0.946723	0.9455	0.93801	0.942073	0.94796	0.945805	0.943833	0.946655	0.946185	0.943965	0.950331
96.8933	0.961461	0.953837	0.953741	0.94	0.917173	0.931021	0.942652	0.943218	0.945352	0.941185	0.940767	0.946925	0.936897	0.943286	0.943487	0.946706	0.946002	0.946578
96.8628	0.959536	0.951962	0.955321	0.94386	0.925456	0.932165	0.943051	0.946372	0.942827	0.941034	0.93946	0.94674	0.938567	0.942103	0.940699	0.944994	0.945323	0.947829
96.7712	0.957566	0.953982	0.955111	0.94614	0.924903	0.938643	0.947299	0.944094	0.942085	0.93801	0.938153	0.945705	0.938567	0.942012	0.939179	0.942464	0.946242	0.951224
96.6187	0.956558	0.949365	0.953003	0.94614	0.927664	0.942073	0.946502	0.944269	0.940897	0.936045	0.943815	0.944042	0.940052	0.941101	0.938165	0.945292	0.9472	0.9464
96.9238	0.956741	0.949077	0.952582	0.939123	0.928216	0.94436	0.943316	0.937434	0.940897	0.934533	0.936847	0.943081	0.941722	0.939827	0.940573	0.945441	0.94744	0.94372
96.6187	0.957657	0.947346	0.953846	0.935088	0.93153	0.943598	0.939068	0.94462	0.936145	0.933626	0.941638	0.942231	0.943022	0.941921	0.945261	0.943208	0.943765	0.940504
96.5271	0.956924	0.945759	0.952687	0.938772	0.935947	0.943598	0.937608	0.942341	0.937927	0.934684	0.942509	0.941972	0.940609	0.9401	0.94336	0.940156	0.940091	0.93836
96.5271	0.955045	0.94648	0.951739	0.937544	0.927664	0.932546	0.939732	0.94164	0.937184	0.936498	0.939895	0.941381	0.938382	0.939918	0.943487	0.942613	0.941649	0.937288
96.6187	0.954221	0.945182	0.949315	0.934561	0.930425	0.939024	0.939201	0.942517	0.938669	0.934684	0.938589	0.93957	0.936154	0.940919	0.943107	0.941422	0.939212	0.936752
96.344	0.95335	0.94446	0.950896	0.936491	0.917173	0.941692	0.936015	0.942867	0.9406	0.933777	0.934669	0.940494	0.940238	0.93919	0.94108	0.940528	0.938254	0.937288
96.4355	0.953212	0.94547	0.952582	0.934035	0.912755	0.934451	0.934422	0.942867	0.937778	0.934382	0.932056	0.941159	0.937825	0.937005	0.937278	0.939859	0.936656	0.939432
96.3745	0.952754	0.946047	0.951739	0.936491	0.937051	0.927973	0.933758	0.938486	0.940006	0.934382	0.937282	0.941714	0.939681	0.932544	0.936771	0.939933	0.940251	0.939253
96.4661	0.952846	0.942297	0.94921	0.937895	0.945334	0.928354	0.936015	0.933754	0.939263	0.929997	0.941638	0.941455	0.940794	0.933637	0.935504	0.939486	0.939412	0.937288
96.344	0.95005	0.943018	0.949737	0.937895	0.934843	0.932546	0.938139	0.935331	0.936145	0.929997	0.940767	0.93957	0.940794	0.934365	0.938799	0.937477	0.935897	0.939432
96.2524	0.949088	0.939988	0.949947	0.937544	0.924351	0.94436	0.936811	0.936207	0.936442	0.928485	0.930314	0.938831	0.935226	0.93482	0.937785	0.938072	0.932822	0.935858
96.3135	0.949455	0.940998	0.946891	0.931228	0.933738	0.945503	0.932298	0.937084	0.935996	0.930904	0.932491	0.936983	0.932999	0.935913	0.936265	0.9377	0.934699	0.933
96.283	0.9506	0.94172	0.946786	0.932807	0.924903	0.945122	0.931634	0.932001	0.938669	0.925915	0.93162	0.935282	0.93634	0.935731	0.936265	0.937998	0.934699	0.934072
96.2524	0.950829	0.940133	0.945943	0.930175	0.914412	0.939024	0.931501	0.935156	0.931838	0.926217	0.929443	0.93495	0.938567	0.934638	0.934997	0.933457	0.932822	0.933715
96.1609	0.952067	0.937536	0.944784	0.931404	0.916068	0.934832	0.932962	0.933929	0.932432	0.929846	0.926829	0.934469	0.936526	0.931907	0.93411	0.932043	0.930506	0.933357
96.1914	0.951517	0.936671	0.942887	0.933509	0.916621	0.93064	0.929377	0.929373	0.933026	0.929241	0.930314	0.933065	0.937268	0.930269	0.932337	0.930182	0.932423	0.931035
96.1609	0.945376	0.935661	0.94236	0.931754	0.922695	0.930259	0.932032	0.927445	0.930056	0.92788	0.929007	0.935504	0.935041	0.92954	0.933857	0.931224	0.932143	0.931749
96.1304	0.946613	0.937825	0.943203	0.931404	0.927664	0.928735	0.935218	0.932878	0.929165	0.928939	0.925958	0.935135	0.929844	0.92954	0.932337	0.929438	0.930386	0.930498
96.0388	0.949913	0.936959	0.941201	0.931754	0.924903	0.926067	0.930307	0.932177	0.934066	0.928939	0.932056	0.933471	0.932071	0.929995	0.933984	0.927354	0.930705	0.931035
95.9778	0.949363	0.936238	0.940991	0.928947	0.933186	0.922637	0.928979	0.932702	0.936739	0.930753	0.929443	0.93373	0.93003	0.929813	0.932337	0.928694	0.932582	0.926925
95.9473	0.948126	0.93393	0.940991	0.923509	0.924903	0.926448	0.929245	0.932702	0.932284	0.926973	0.930749	0.933065	0.92873	0.930269	0.930056	0.929364	0.930106	0.922816
95.9473	0.947209	0.934074	0.940253	0.924561	0.909994	0.921113	0.931634	0.933754	0.931244	0.925612	0.924216	0.930773	0.925575	0.93036	0.924607	0.92981	0.927031	0.92496
95.8862	0.946064	0.933497	0.937513	0.925789	0.91386	0.918826	0.929643	0.92762	0.934214	0.925008	0.920296	0.929923	0.922791	0.9269	0.924481	0.927056	0.927151	0.925496
95.8252	0.945789	0.930756	0.93941	0.925965	0.902816	0.915396	0.924864	0.921486	0.93065	0.925764	0.919861	0.930145	0.928545	0.924533	0.925367	0.927503	0.926512	0.927104
95.8252	0.94588	0.93191	0.939094	0.921053	0.912755	0.925686	0.924997	0.917981	0.92768	0.926973	0.920732	0.930256	0.926875	0.925717	0.922707	0.924526	0.923996	0.927282
95.8862	0.94446	0.93292	0.936249	0.923333	0.928216	0.924543	0.927519	0.914126	0.923819	0.923798	0.922909	0.930108	0.923534	0.923896	0.922073	0.922962	0.922797	0.92621
95.7947	0.94478	0.931621	0.936143	0.923509	0.924903	0.920732	0.924997	0.91027	0.923968	0.923042	0.921603	0.929554	0.921307	0.926991	0.921693	0.924526	0.926951	0.924066
95.6421	0.943818	0.9309	0.937408	0.922281	0.916621	0.925686	0.924864	0.911847	0.923225	0.924252	0.918118	0.928001	0.920935	0.923987	0.924861	0.924005	0.927231	0.928176
95.7642	0.944093	0.930612	0.937197	0.915965	0.907234	0.919207	0.9242	0.912548	0.920849	0.924554	0.920296	0.92704	0.921863	0.919163	0.923847	0.919539	0.925793	0.929069
95.5811	0.942902	0.928448	0.936986	0.909298	0.912203	0.91654	0.922076	0.913775	0.91981	0.919565	0.917683	0.925155	0.920193	0.922258	0.919539	0.918943	0.922318	0.927282
95.5811	0.941848	0.928448	0.937197	0.908246	0.910547	0.917683	0.917961	0.91395	0.921889	0.919262	0.910714	0.926634	0.915924	0.920346	0.917638	0.922069	0.919163	0.926568
95.4895	0.941206	0.927582	0.935722	0.911404	0.919382	0.916921	0.9242	0.919734	0.921443	0.916238	0.913328	0.924638	0.917966	0.918434	0.916244	0.921846	0.921919	0.920314
95.6116	0.940702	0.929746	0.934036	0.910877	0.909442	0.919588	0.923536	0.917981	0.918919	0.913819	0.914634	0.92242	0.92075	0.919527	0.919539	0.920208	0.924435	0.918885
95.4285	0.941802	0.930612	0.933404	0.909298	0.914412	0.921494	0.919687	0.919383	0.918325	0.912458	0.910714	0.921829	0.920379	0.918707	0.917511	0.919092	0.923436	0.915669
95.4895	0.93974	0.930756	0.930453	0.90614	0.915516	0.919588	0.918625	0.916579	0.919364	0.915029	0.914199	0.921237	0.917038	0.917615	0.915864	0.918422	0.921519	0.915669
95.3674	0.938457	0.929313	0.930664	0.91	0.917725	0.91654	0.920085	0.916404	0.915058	0.917145	0.915941	0.922198	0.915367	0.917524	0.911809	0.915966	0.922757	0.915312
95.4895	0.938502	0.926428	0.930875	0.910877	0.905025	0.914634	0.922209	0.916053	0.91283	0.910795	0.912456	0.92194	0.915553	0.915248	0.910416	0.917082	0.92084	0.916026
95.3369	0.938961	0.926861	0.931507	0.914035	0.915516	0.912729	0.919421	0.909919	0.914612	0.914273	0.905923	0.920313	0.915367	0.915885	0.911556	0.919017	0.922078	0.915669
95.3369	0.937769	0.925707	0.931191	0.911228	0.909994	0.910061	0.916501	0.905538	0.916691	0.915029	0.910279	0.920203	0.912398	0.914793	0.910669	0.919539	0.92104	0.912632
95.2454	0.937678	0.92412	0.931823	0.909123	0.911651	0.904344	0.913846	0.90361	0.914315	0.911249	0.91115	0.918244	0.916481	0.914156	0.909909	0.917529	0.918164	0.91156
95.2454	0.93534	0.922966	0.931612	0.910175	0.910547	0.901296	0.914509	0.90694	0.9158	0.912307	0.910714	0.917837	0.918708	0.915885	0.907881	0.918273	0.916527	0.914418
95.2148	0.933095	0.923543	0.930032	0.905614	0.900607	0.902058	0.914244	0.91027	0.914167	0.913214	0.90331	0.917689	0.915553	0.913883	0.908642	0.916859	0.917565	0.914954
95.2148	0.935066	0.922822	0.928662	0.901403	0.902816	0.900152	0.912916	0.909744	0.91387	0.912761	0.908537	0.917726	0.914996	0.913518	0.908895	0.912095	0.915169	0.913346
95.1233	0.93644	0.923399	0.928873	0.903684	0.910547	0.888719	0.909996	0.910095	0.914464	0.906411	0.910279	0.916728	0.912027	0.910059	0.906994	0.910904	0.91469	0.914954
95.1233	0.936303	0.924841	0.927924	0.90193	0.910547	0.900534	0.90827	0.912022	0.917731	0.909888	0.906794	0.916248	0.910913	0.907783	0.905094	0.912467	0.91461	0.914776
95.0623	0.935386	0.922533	0.926343	0.901403	0.912203	0.898247	0.907076	0.91062	0.916691	0.911854	0.909408	0.915065	0.911841	0.908785	0.906994	0.912542	0.912892	0.913882
95.0012	0.934149	0.920946	0.926449	0.907018	0.90889	0.899009	0.908138	0.91027	0.914612	0.910039	0.908101	0.913587	0.911656	0.907055	0.905474	0.913435	0.912293	0.913346
94.9402	0.932958	0.919937	0.926133	0.905965	0.911651	0.897104	0.909996	0.909043	0.913276	0.907318	0.907665	0.912552	0.908315	0.905781	0.904587	0.909937	0.912373	0.912274
95.0317	0.931216	0.918494	0.927924	0.903509	0.900607	0.899771	0.906943	0.90659	0.914909	0.907923	0.90331	0.91281	0.907758	0.905599	0.905981	0.90949	0.913931	0.914597
94.9097	0.930162	0.919071	0.925501	0.894737	0.900607	0.895579	0.903093	0.90694	0.912533	0.904596	0.90723	0.911776	0.906088	0.905325	0.903193	0.908746	0.91433	0.909416
94.8791	0.928879	0.920658	0.924236	0.895789	0.903368	0.898247	0.902031	0.899579	0.90986	0.904445	0.908972	0.910815	0.902747	0.902777	0.90446	0.908299	0.908819	0.90352
94.7266	0.929108	0.916907	0.925501	0.900175	0.896742	0.89596	0.903226	0.903435	0.906742	0.904294	0.905052	0.910038	0.899963	0.903232	0.904587	0.907853	0.907221	0.905664
94.9097	0.928054	0.917773	0.923709	0.899825	0.899503	0.900915	0.901766	0.904486	0.907781	0.903689	0.908537	0.910075	0.902561	0.906236	0.905094	0.907034	0.906981	0.907986
94.7571	0.927596	0.916186	0.922866	0.900877	0.906129	0.898247	0.902695	0.901507	0.908227	0.903538	0.903746	0.910556	0.903675	0.903869	0.90332	0.905471	0.906103	0.905842
94.7266	0.929337	0.911281	0.922761	0.894912	0.905577	0.896723	0.900173	0.901858	0.905999	0.902933	0.901568	0.908856	0.902747	0.902048	0.904207	0.90361	0.907261	0.903162
94.635	0.929292	0.911714	0.923077	0.893333	0.902264	0.894436	0.90004	0.902909	0.90496	0.898549	0.898519	0.909114	0.901076	0.90223	0.901926	0.901303	0.905583	0.905485
94.696	0.928146	0.911281	0.924447	0.892807	0.90116	0.893293	0.900438	0.900105	0.903623	0.896281	0.898955	0.909373	0.896622	0.902868	0.901673	0.900707	0.904106	0.906914
94.635	0.9281	0.910415	0.922445	0.892456	0.906129	0.899771	0.901633	0.895899	0.90199	0.895827	0.902875	0.90808	0.894581	0.904506	0.899772	0.902642	0.902109	0.903341
94.6045	0.92755	0.91056	0.919283	0.893158	0.902816	0.901677	0.904686	0.895198	0.906148	0.8987	0.905488	0.906232	0.89291	0.903687	0.895464	0.90361	0.900791	0.901018
94.5435	0.926038	0.908684	0.918757	0.891228	0.903368	0.896341	0.905084	0.891167	0.90689	0.896734	0.901132	0.903903	0.894395	0.903687	0.895337	0.902717	0.898155	0.90084
94.574	0.92503	0.909983	0.918651	0.890526	0.897294	0.895579	0.903491	0.889239	0.903326	0.894164	0.898519	0.903016	0.896993	0.905781	0.892676	0.900409	0.898834	0.906736
94.4214	0.925717	0.90753	0.916649	0.893158	0.892877	0.900915	0.900438	0.894322	0.902435	0.895071	0.898519	0.906084	0.898292	0.899499	0.890649	0.900261	0.899792	0.905128
94.3909	0.925076	0.908252	0.915701	0.89193	0.881281	0.901677	0.894597	0.895724	0.899762	0.898549	0.89547	0.905271	0.894952	0.899954	0.891282	0.901824	0.899073	0.901376
94.2993	0.925213	0.908973	0.916122	0.890351	0.879072	0.891768	0.896323	0.89292	0.904811	0.895676	0.895906	0.903755	0.893653	0.90041	0.890269	0.900707	0.898315	0.89816
94.3604	0.924892	0.90753	0.916228	0.891404	0.874103	0.887195	0.89858	0.895373	0.904811	0.895525	0.897213	0.903053	0.89755	0.897861	0.889128	0.898697	0.896717	0.901018
94.3298	0.923288	0.906232	0.914436	0.890526	0.884042	0.89596	0.897385	0.894146	0.897535	0.896583	0.894599	0.902536	0.897365	0.895039	0.890649	0.898697	0.898914	0.901197
94.2383	0.922005	0.905511	0.914331	0.888246	0.89619	0.892149	0.894332	0.889415	0.896792	0.895525	0.894164	0.900059	0.893467	0.895858	0.891156	0.899591	0.899153	0.901912
94.2383	0.92086	0.904645	0.914963	0.88807	0.904473	0.87843	0.893801	0.890466	0.89798	0.896734	0.89547	0.899098	0.890683	0.896404	0.891029	0.89706	0.898914	0.90209
94.2688	0.919989	0.906232	0.913277	0.890877	0.892325	0.888338	0.890349	0.891342	0.895307	0.89371	0.902439	0.901094	0.891425	0.897315	0.889508	0.896092	0.896477	0.900482
94.1772	0.918798	0.903924	0.91275	0.888947	0.889564	0.890244	0.890615	0.892744	0.895159	0.891896	0.892857	0.898987	0.891611	0.89513	0.886721	0.895422	0.891964	0.903698
94.1162	0.919073	0.901327	0.91138	0.886842	0.880177	0.887195	0.891677	0.892744	0.894119	0.890838	0.892422	0.898248	0.889013	0.89431	0.8852	0.89252	0.889847	0.89941
94.0247	0.916781	0.899885	0.911591	0.885789	0.876864	0.889101	0.889818	0.889239	0.89204	0.888116	0.891986	0.899542	0.887713	0.893764	0.8833	0.89252	0.892963	0.893693
94.0552	0.916598	0.899308	0.908641	0.886842	0.877968	0.889482	0.889951	0.886961	0.892634	0.883278	0.889808	0.89677	0.887342	0.892581	0.882666	0.894008	0.892404	0.894408
94.0247	0.917102	0.899163	0.909273	0.88807	0.876311	0.890625	0.885836	0.882405	0.890407	0.886151	0.888937	0.893739	0.889013	0.892126	0.881019	0.892743	0.890566	0.894586
93.9331	0.91811	0.899885	0.912013	0.883509	0.875759	0.886433	0.886234	0.883982	0.89605	0.889628	0.887631	0.892371	0.885672	0.890032	0.880765	0.891477	0.89492	0.892621
93.8416	0.91921	0.899596	0.909694	0.879123	0.880729	0.886814	0.88942	0.889239	0.893971	0.888721	0.891551	0.892482	0.884929	0.887665	0.878865	0.888202	0.895159	0.894408
93.8721	0.917973	0.898586	0.906322	0.877368	0.87852	0.88186	0.887429	0.887312	0.891595	0.889326	0.887631	0.892297	0.881774	0.890942	0.875697	0.887086	0.891725	0.894765
93.8416	0.916415	0.895413	0.907271	0.880526	0.875759	0.875762	0.889154	0.884858	0.891149	0.882976	0.886324	0.891152	0.88363	0.892217	0.87633	0.887458	0.891645	0.891906
93.8416	0.918064	0.897721	0.906533	0.879298	0.872998	0.879573	0.887296	0.885559	0.888328	0.882371	0.885453	0.891558	0.885486	0.887938	0.876964	0.889244	0.890526	0.892264
93.7805	0.917239	0.898298	0.904636	0.876667	0.875759	0.880335	0.885172	0.883456	0.882982	0.88222	0.885017	0.891484	0.88363	0.888757	0.87481	0.890659	0.890526	0.892264
93.6279	0.915544	0.897865	0.902107	0.874737	0.86582	0.884909	0.884375	0.879075	0.884764	0.883127	0.887195	0.891447	0.882331	0.886573	0.876077	0.888723	0.889448	0.888512
93.8416	0.913619	0.894547	0.902213	0.874561	0.876311	0.882241	0.880393	0.878198	0.885209	0.883883	0.88676	0.893628	0.879918	0.882931	0.875443	0.888947	0.887651	0.88476
93.6279	0.913298	0.892527	0.903688	0.874912	0.868581	0.869665	0.876941	0.878023	0.885655	0.882522	0.884146	0.892297	0.880846	0.883842	0.874937	0.886937	0.884496	0.886546
93.6279	0.912107	0.893537	0.904742	0.875965	0.879072	0.877287	0.881588	0.878549	0.881348	0.878893	0.881098	0.891558	0.883816	0.886664	0.873796	0.885448	0.882459	0.89012
93.689	0.913069	0.894691	0.903161	0.879649	0.876864	0.873857	0.882915	0.8796	0.882536	0.874357	0.884582	0.890523	0.885857	0.886482	0.874937	0.885225	0.886652	0.887261
93.6584	0.914673	0.892239	0.901686	0.873333	0.875207	0.867378	0.881189	0.875219	0.882091	0.876625	0.881969	0.889747	0.881032	0.88457	0.874176	0.883736	0.887651	0.886368
93.5974	0.914857	0.891518	0.900632	0.87193	0.873551	0.862424	0.879995	0.87557	0.882388	0.876625	0.88284	0.889341	0.879733	0.881839	0.87443	0.883811	0.887251	0.887082
93.6279	0.913253	0.890652	0.899368	0.868947	0.855329	0.860518	0.879995	0.874518	0.881497	0.877986	0.880226	0.888417	0.881589	0.883113	0.871389	0.885448	0.885374	0.889762
93.4448	0.912199	0.890075	0.901264	0.869825	0.854224	0.858994	0.879198	0.875219	0.880309	0.878591	0.87892	0.88838	0.88029	0.879745	0.872529	0.884704	0.884016	0.892264
93.4753	0.910228	0.890219	0.900948	0.867018	0.856433	0.859375	0.88026	0.873116	0.878824	0.879044	0.87892	0.886643	0.876763	0.881566	0.871389	0.88396	0.883657	0.887976
93.4448	0.908304	0.888777	0.898736	0.869474	0.863059	0.863948	0.880127	0.878549	0.878081	0.878591	0.874129	0.885645	0.873979	0.883022	0.872529	0.880983	0.883737	0.884224
93.3838	0.907066	0.888921	0.898525	0.865088	0.864163	0.870046	0.880393	0.878549	0.877933	0.876474	0.873693	0.884721	0.872309	0.882931	0.873163	0.877261	0.883377	0.885296
93.3228	0.907433	0.890941	0.897893	0.864035	0.847046	0.865091	0.875348	0.876095	0.881645	0.876777	0.866725	0.884351	0.873979	0.879472	0.872022	0.877856	0.882858	0.885117
93.3533	0.909587	0.891373	0.897682	0.864737	0.854776	0.850229	0.876145	0.874343	0.877339	0.879498	0.875	0.885201	0.870638	0.877378	0.870628	0.878303	0.883817	0.882258
93.2312	0.909312	0.890941	0.896628	0.864211	0.849255	0.856326	0.873623	0.874869	0.873923	0.880254	0.873693	0.884905	0.87268	0.878835	0.868981	0.87994	0.884975	0.883688
93.3533	0.907479	0.890364	0.896312	0.862281	0.866372	0.858232	0.871233	0.871889	0.875408	0.876625	0.874129	0.882873	0.873051	0.87929	0.86632	0.878601	0.883457	0.87797
93.2312	0.906837	0.889354	0.894626	0.865614	0.874103	0.855945	0.875083	0.870487	0.879121	0.875265	0.87108	0.881172	0.87268	0.875102	0.860618	0.87875	0.884056	0.878685
93.2312	0.906425	0.887334	0.893467	0.863684	0.869685	0.863567	0.878269	0.870838	0.880309	0.87345	0.868467	0.881098	0.868226	0.878198	0.860998	0.879047	0.883098	0.877792
93.1091	0.906012	0.888777	0.895153	0.857368	0.856433	0.860899	0.87734	0.871363	0.878972	0.873148	0.871951	0.880729	0.86971	0.878653	0.863153	0.877335	0.880102	0.878864
93.0786	0.906379	0.888632	0.895258	0.855789	0.858089	0.857851	0.876809	0.870662	0.874072	0.875113	0.872387	0.88047	0.868597	0.875193	0.864166	0.875251	0.878265	0.87672
93.1091	0.906287	0.885603	0.892624	0.855965	0.86582	0.854421	0.87349	0.869786	0.871993	0.877079	0.868467	0.879805	0.870638	0.872553	0.863533	0.87272	0.877466	0.874933
93.1091	0.904958	0.882718	0.892518	0.861404	0.863611	0.857851	0.87495	0.866982	0.872587	0.873148	0.868902	0.878881	0.869154	0.871188	0.861632	0.873837	0.876148	0.876184
93.0481	0.906196	0.881708	0.894099	0.86193	0.861955	0.857469	0.87495	0.86523	0.871547	0.868158	0.869338	0.876626	0.867854	0.87228	0.862266	0.875251	0.876827	0.875469
92.9871	0.90395	0.880554	0.89294	0.858246	0.862507	0.861662	0.872428	0.861199	0.872587	0.872241	0.869338	0.876515	0.866184	0.871461	0.86404	0.871381	0.877227	0.873682
92.9565	0.902988	0.883439	0.893572	0.855088	0.86582	0.857469	0.872826	0.8619	0.870359	0.872241	0.871516	0.877107	0.866184	0.868457	0.861125	0.870264	0.877386	0.873146
92.9565	0.902346	0.883295	0.893572	0.853333	0.869685	0.857851	0.869906	0.864003	0.868429	0.869519	0.867596	0.876146	0.864514	0.868093	0.858591	0.871976	0.877826	0.875469
92.804	0.903446	0.881708	0.890306	0.85614	0.861955	0.855183	0.868976	0.865405	0.868429	0.870275	0.86324	0.875702	0.862101	0.870915	0.857957	0.871157	0.87491	0.876362
92.8345	0.902025	0.878823	0.888936	0.854737	0.866924	0.854802	0.871499	0.861725	0.865607	0.865891	0.866289	0.87548	0.859874	0.87046	0.858591	0.870041	0.872114	0.87672
92.8345	0.902942	0.88041	0.890938	0.853333	0.861955	0.847942	0.870569	0.862951	0.867389	0.867856	0.862369	0.873965	0.860616	0.865999	0.85593	0.868924	0.873552	0.877792
92.7734	0.903904	0.877813	0.890306	0.851404	0.852568	0.842226	0.868711	0.862075	0.866498	0.869973	0.866289	0.872413	0.859503	0.865726	0.854536	0.86684	0.874071	0.87404
92.804	0.904133	0.878679	0.890306	0.850526	0.85312	0.853659	0.865923	0.866281	0.866498	0.865286	0.867596	0.8716	0.8634	0.863086	0.85479	0.866022	0.871196	0.869573
92.6209	0.900834	0.879833	0.889463	0.851404	0.86085	0.850991	0.865923	0.865405	0.863825	0.861355	0.861498	0.872006	0.860616	0.864907	0.855296	0.867436	0.870317	0.869394
92.7429	0.89868	0.879833	0.887039	0.853509	0.858642	0.848323	0.864596	0.8619	0.864568	0.85954	0.86716	0.871526	0.860431	0.865635	0.853649	0.867361	0.870397	0.866536
92.6209	0.89781	0.881131	0.888514	0.848246	0.849255	0.846799	0.862074	0.863828	0.861004	0.859692	0.866725	0.869271	0.858389	0.862995	0.852762	0.865947	0.86836	0.863677
92.5903	0.897855	0.881131	0.88746	0.847193	0.844285	0.847561	0.863932	0.861374	0.861301	0.863018	0.863676	0.868015	0.859317	0.861447	0.854283	0.864533	0.86848	0.865464
92.4683	0.898359	0.880554	0.883983	0.850175	0.847598	0.847561	0.864198	0.864704	0.862934	0.859692	0.863676	0.867793	0.855419	0.861265	0.850988	0.863565	0.867921	0.868501
92.6209	0.899322	0.876659	0.886828	0.850877	0.846494	0.84375	0.86141	0.857869	0.86041	0.860448	0.864983	0.866056	0.857647	0.859445	0.848327	0.863491	0.86832	0.868322
92.4988	0.896297	0.87738	0.885564	0.848947	0.85312	0.84718	0.860082	0.855065	0.861895	0.860448	0.868031	0.86613	0.855976	0.859445	0.84592	0.865501	0.8686	0.866893
92.4683	0.895931	0.87637	0.883562	0.851404	0.857537	0.859375	0.857826	0.859972	0.863083	0.858633	0.864111	0.866277	0.859317	0.86254	0.848327	0.865352	0.863527	0.861354
92.3462	0.898222	0.874928	0.881981	0.848421	0.856985	0.852134	0.859153	0.855415	0.860855	0.860599	0.861934	0.866943	0.857832	0.862722	0.8463	0.862598	0.861411	0.86189
92.3767	0.896618	0.875938	0.883983	0.847018	0.847046	0.845656	0.859153	0.857343	0.858776	0.863623	0.861934	0.864799	0.856347	0.859627	0.846173	0.862151	0.860532	0.862069
92.4072	0.893135	0.877813	0.88314	0.846667	0.855881	0.848323	0.857427	0.85892	0.857588	0.862111	0.860627	0.864688	0.855791	0.859536	0.844019	0.859323	0.858934	0.859389
92.1631	0.895014	0.879977	0.882297	0.84807	0.861403	0.845656	0.853843	0.859271	0.859073	0.858633	0.852787	0.864097	0.85709	0.85899	0.844526	0.859695	0.858415	0.858496
92.2546	0.895243	0.87738	0.88156	0.853333	0.852015	0.837271	0.855834	0.858219	0.859073	0.855609	0.858449	0.862877	0.857461	0.857442	0.844653	0.860737	0.857297	0.860818
92.2241	0.895977	0.875505	0.881243	0.849123	0.837659	0.83689	0.85371	0.854539	0.856697	0.853493	0.857143	0.863838	0.858018	0.859263	0.845793	0.859769	0.857936	0.857245
92.2241	0.893594	0.873918	0.880717	0.843333	0.825511	0.846418	0.855834	0.853137	0.855361	0.854702	0.857143	0.862951	0.855791	0.860719	0.842625	0.858578	0.859613	0.85653
92.1021	0.892265	0.873197	0.879136	0.844386	0.839867	0.839939	0.857029	0.85156	0.854024	0.859692	0.856272	0.861325	0.854306	0.858807	0.841485	0.860141	0.860133	0.857602
92.1326	0.892036	0.87262	0.879768	0.846842	0.849807	0.841082	0.856631	0.853137	0.856846	0.859389	0.85453	0.859846	0.852821	0.857078	0.841992	0.860886	0.857537	0.860461
92.1021	0.889744	0.869879	0.880084	0.848597	0.844285	0.842607	0.855038	0.853488	0.854024	0.858784	0.856707	0.85907	0.851151	0.853528	0.841992	0.859918	0.858216	0.86332
92.041	0.88837	0.866849	0.876502	0.843509	0.839867	0.844131	0.853445	0.852086	0.848084	0.855609	0.851916	0.859735	0.848367	0.852344	0.841485	0.860514	0.858535	0.862069
92.0105	0.888599	0.866561	0.877766	0.843333	0.828272	0.839939	0.85079	0.849632	0.850609	0.855609	0.855401	0.859551	0.848552	0.850523	0.841105	0.859397	0.856458	0.857424
91.98	0.888232	0.865695	0.877345	0.842456	0.83048	0.834604	0.850392	0.846477	0.856252	0.853493	0.854094	0.856816	0.849852	0.852162	0.840471	0.85709	0.857656	0.855994
91.9495	0.888645	0.862089	0.875975	0.842105	0.819989	0.835747	0.85079	0.8449	0.855361	0.855912	0.854094	0.855448	0.853007	0.853983	0.840725	0.854038	0.857217	0.855637
91.9495	0.889607	0.86281	0.877239	0.840877	0.820541	0.841844	0.849462	0.845952	0.850163	0.851829	0.851045	0.85482	0.848367	0.854438	0.839711	0.851507	0.856139	0.85653
91.8579	0.890019	0.861945	0.876712	0.836842	0.832137	0.83346	0.848533	0.847529	0.851054	0.848957	0.852352	0.85615	0.848181	0.855621	0.83781	0.85374	0.856378	0.8526
91.8274	0.889194	0.861512	0.876291	0.842105	0.826615	0.839177	0.847073	0.847178	0.851203	0.844572	0.851481	0.855559	0.849295	0.85371	0.837937	0.852549	0.853982	0.853136
91.8579	0.887865	0.861079	0.875764	0.843684	0.836002	0.842226	0.846409	0.846477	0.847787	0.846689	0.845819	0.854487	0.846325	0.848066	0.839204	0.850019	0.854182	0.849205
91.8274	0.886032	0.862666	0.874183	0.840877	0.838763	0.839558	0.848666	0.849457	0.848381	0.848654	0.851045	0.853822	0.844284	0.848157	0.836036	0.847413	0.849788	0.850277
91.6748	0.887224	0.862954	0.873867	0.840877	0.837659	0.831174	0.847471	0.848405	0.847342	0.848352	0.849303	0.853415	0.844098	0.846245	0.833122	0.848679	0.849389	0.849741
91.6748	0.886628	0.858338	0.873446	0.839825	0.842628	0.834223	0.843356	0.84823	0.846451	0.847747	0.846254	0.850902	0.841871	0.845881	0.831475	0.848009	0.849589	0.852242
91.7053	0.884795	0.856319	0.872392	0.840175	0.837659	0.838034	0.843621	0.846302	0.845857	0.841699	0.842335	0.850532	0.839829	0.846609	0.829321	0.845032	0.850228	0.848669
91.6443	0.882962	0.857761	0.870074	0.838772	0.824406	0.837271	0.844418	0.847178	0.842144	0.843816	0.84277	0.852048	0.840386	0.845426	0.829574	0.845329	0.850787	0.846525
91.7358	0.883466	0.85805	0.867334	0.835088	0.829928	0.830412	0.844816	0.845075	0.841996	0.847142	0.841028	0.851567	0.840015	0.84315	0.830208	0.844287	0.847512	0.844381
91.4917	0.883283	0.857184	0.868388	0.834386	0.83545	0.833079	0.84933	0.842972	0.843629	0.846538	0.843206	0.849978	0.838344	0.84406	0.831095	0.844957	0.843518	0.84456
91.5222	0.882091	0.854155	0.869968	0.832632	0.837107	0.831936	0.847338	0.839642	0.842144	0.846538	0.838415	0.848056	0.839272	0.844333	0.826787	0.84585	0.843997	0.847597
91.4001	0.879938	0.851269	0.871022	0.835088	0.84042	0.829268	0.844816	0.841395	0.845411	0.842909	0.844077	0.846541	0.839272	0.84406	0.825266	0.843841	0.84192	0.84849
91.4612	0.879754	0.85026	0.868809	0.833333	0.829928	0.827363	0.844285	0.838416	0.845114	0.839432	0.845383	0.846393	0.841314	0.845061	0.829067	0.842948	0.844516	0.849205
91.1865	0.880075	0.85026	0.867756	0.830702	0.82275	0.828125	0.837515	0.830705	0.844372	0.843967	0.84277	0.845949	0.838716	0.843059	0.826406	0.841682	0.844077	0.847418
91.4307	0.879663	0.852279	0.869336	0.832105	0.838211	0.820122	0.838179	0.832107	0.841996	0.84427	0.83493	0.84728	0.836117	0.844515	0.826913	0.842426	0.844317	0.845632
91.3086	0.878884	0.852135	0.86765	0.833158	0.839315	0.827363	0.840435	0.835261	0.846005	0.839583	0.834495	0.846171	0.836303	0.843514	0.82628	0.84332	0.843398	0.845096
91.3086	0.877371	0.849971	0.86765	0.837895	0.831033	0.823933	0.839373	0.838591	0.844223	0.837768	0.840592	0.845358	0.83222	0.840055	0.823619	0.84198	0.845555	0.844917
91.095	0.877509	0.848529	0.867861	0.837193	0.825511	0.824695	0.842825	0.836137	0.83962	0.835652	0.837108	0.843953	0.832405	0.836504	0.826533	0.841161	0.847871	0.843309
91.2781	0.878242	0.849683	0.866596	0.835614	0.834898	0.821265	0.845745	0.834911	0.841996	0.835198	0.836237	0.844471	0.836117	0.836504	0.825646	0.841757	0.846234	0.838306
91.1255	0.877646	0.849394	0.865648	0.834035	0.823302	0.820122	0.836586	0.831055	0.843629	0.838524	0.840592	0.844286	0.837045	0.83787	0.822732	0.839747	0.844117	0.840093
91.156	0.87508	0.847952	0.86607	0.832632	0.821646	0.823171	0.837382	0.835787	0.846154	0.837164	0.837108	0.843103	0.836488	0.836413	0.822732	0.839524	0.843078	0.840272
91.0645	0.874255	0.843768	0.865543	0.833158	0.827167	0.818598	0.838046	0.836313	0.842293	0.834744	0.83101	0.843473	0.836303	0.831953	0.822732	0.838258	0.840802	0.838842
91.156	0.874714	0.843335	0.865753	0.831579	0.82772	0.819741	0.834462	0.833333	0.837244	0.834593	0.824477	0.844249	0.832591	0.832135	0.818044	0.838482	0.839364	0.837949
91.0034	0.874393	0.84622	0.867018	0.826667	0.827167	0.828506	0.833267	0.829478	0.833086	0.833686	0.825348	0.84266	0.830364	0.834775	0.817663	0.840491	0.840722	0.838842
91.0339	0.876088	0.84723	0.866702	0.828246	0.828824	0.821646	0.832603	0.831931	0.834719	0.832628	0.829268	0.840738	0.830549	0.834229	0.816143	0.840938	0.837727	0.837949
90.8203	0.877005	0.845211	0.863435	0.826667	0.81005	0.821646	0.833267	0.828601	0.835165	0.832174	0.829704	0.839851	0.829993	0.832681	0.815256	0.836025	0.840243	0.837592
91.0339	0.876272	0.845211	0.863224	0.824386	0.810602	0.822409	0.832736	0.829127	0.833828	0.834744	0.827526	0.83937	0.831663	0.832135	0.814749	0.834909	0.838565	0.839378
90.9119	0.875126	0.843335	0.863646	0.823509	0.807289	0.823933	0.830479	0.830004	0.83665	0.83293	0.831446	0.838705	0.828322	0.834229	0.815509	0.83409	0.83541	0.837413
90.9424	0.873614	0.841027	0.860801	0.818772	0.808393	0.817835	0.830081	0.830179	0.834125	0.831721	0.830139	0.839814	0.828693	0.833955	0.813862	0.832899	0.836489	0.834912
90.8508	0.872789	0.842181	0.859536	0.825088	0.812258	0.820122	0.829816	0.826323	0.831898	0.829755	0.829704	0.838187	0.825167	0.831862	0.813989	0.833718	0.837607	0.832946
90.7593	0.871735	0.843191	0.862487	0.82807	0.812811	0.819741	0.831408	0.822818	0.829967	0.827336	0.829268	0.837042	0.82461	0.829859	0.813862	0.83208	0.839564	0.83241
90.7288	0.871002	0.844634	0.861538	0.829649	0.813915	0.828506	0.829816	0.822292	0.831749	0.829906	0.822735	0.836968	0.822569	0.82822	0.810948	0.832676	0.836489	0.835269
90.7288	0.872743	0.844345	0.858693	0.827719	0.820541	0.821265	0.830745	0.825622	0.82967	0.825824	0.820993	0.837263	0.823868	0.828038	0.809047	0.831559	0.834132	0.834912
90.6677	0.870223	0.840306	0.858483	0.827368	0.821093	0.813262	0.829284	0.824395	0.831898	0.827941	0.821864	0.836192	0.825353	0.826855	0.809301	0.830666	0.832574	0.833661
90.6677	0.870314	0.838575	0.858693	0.823333	0.81005	0.810594	0.827293	0.826849	0.833234	0.828697	0.825784	0.835268	0.822754	0.825671	0.808033	0.831485	0.830937	0.834376
90.5762	0.870452	0.836555	0.859852	0.820175	0.806184	0.812119	0.828753	0.824746	0.831304	0.824312	0.824042	0.832496	0.821084	0.824488	0.8074	0.83275	0.832455	0.82973
90.4846	0.870818	0.835113	0.859536	0.819649	0.81778	0.806402	0.827293	0.823169	0.830561	0.825068	0.822735	0.831867	0.821455	0.825125	0.808667	0.829847	0.832215	0.827229
90.4236	0.871002	0.837132	0.858272	0.816667	0.813915	0.818979	0.826098	0.818437	0.83071	0.821439	0.823606	0.832089	0.821084	0.828038	0.808033	0.830294	0.830338	0.827586
90.5151	0.871139	0.836844	0.856375	0.817719	0.80011	0.825076	0.829417	0.822117	0.826552	0.822649	0.820993	0.831313	0.822012	0.826582	0.804359	0.829699	0.827942	0.825621
90.332	0.868665	0.835257	0.857007	0.816667	0.80011	0.822409	0.828223	0.818261	0.821948	0.82023	0.822735	0.829982	0.821641	0.824943	0.805373	0.827838	0.827981	0.824013
90.332	0.867152	0.834103	0.858061	0.813684	0.813363	0.818216	0.825169	0.815457	0.821206	0.822649	0.8223	0.829502	0.817929	0.822576	0.804866	0.828508	0.830138	0.826514
90.21	0.865503	0.830496	0.856164	0.818246	0.807841	0.818979	0.822249	0.816509	0.819275	0.822649	0.824913	0.829982	0.818671	0.82112	0.805626	0.826945	0.82914	0.830266
90.332	0.865182	0.829775	0.853425	0.819298	0.796245	0.8125	0.822913	0.816158	0.819721	0.82023	0.815331	0.830426	0.816258	0.820756	0.801064	0.824265	0.82902	0.82848
90.2405	0.864632	0.831218	0.853214	0.813158	0.791276	0.811738	0.823576	0.815457	0.822988	0.821742	0.812718	0.829132	0.815145	0.82112	0.799417	0.824637	0.826064	0.828122
90.3015	0.863761	0.830063	0.855427	0.810702	0.792932	0.814406	0.824904	0.821942	0.824473	0.820683	0.81446	0.826471	0.815887	0.823487	0.801445	0.822702	0.823309	0.827765
90.21	0.863441	0.832804	0.854795	0.810175	0.789619	0.80564	0.824506	0.823344	0.825215	0.817659	0.815331	0.826951	0.816073	0.823031	0.800558	0.823669	0.823149	0.824549
90.1489	0.863486	0.833237	0.854689	0.810351	0.796797	0.805259	0.82132	0.819488	0.821503	0.817357	0.817073	0.827395	0.815145	0.821757	0.799671	0.821809	0.824427	0.826693
90.1489	0.862662	0.83165	0.852476	0.808421	0.802319	0.804497	0.819328	0.820715	0.818681	0.822498	0.818815	0.826693	0.816258	0.81675	0.796883	0.819873	0.823668	0.829373
90.1794	0.862432	0.829486	0.853214	0.80807	0.799006	0.800305	0.82039	0.820189	0.818236	0.818869	0.814024	0.826212	0.818671	0.814656	0.795996	0.819278	0.820673	0.825085
90.1489	0.861745	0.827755	0.85079	0.805614	0.795141	0.807165	0.818532	0.811777	0.818681	0.817962	0.820557	0.826693	0.8183	0.814929	0.796503	0.819427	0.822749	0.824549
90.0879	0.863028	0.829631	0.849842	0.806316	0.799558	0.804116	0.817337	0.812128	0.815266	0.816904	0.820122	0.825843	0.817001	0.816204	0.793842	0.816896	0.823229	0.823834
90.0269	0.862341	0.8279	0.85079	0.804211	0.802871	0.798781	0.817072	0.81055	0.814375	0.820683	0.819686	0.825214	0.813103	0.815931	0.792575	0.815259	0.818596	0.823298
89.9353	0.860233	0.825159	0.850263	0.801228	0.804528	0.796494	0.814549	0.808973	0.815563	0.822347	0.81446	0.82466	0.813289	0.813928	0.792448	0.814589	0.819434	0.82169
89.9048	0.859041	0.826024	0.848367	0.800526	0.798454	0.798399	0.812293	0.812128	0.818978	0.815089	0.814024	0.82514	0.811062	0.813564	0.792575	0.81645	0.818436	0.820618
89.9353	0.857483	0.824293	0.846997	0.802105	0.802871	0.801829	0.817072	0.811777	0.81779	0.813124	0.807927	0.824956	0.810876	0.814201	0.792195	0.816524	0.817757	0.81901
89.8438	0.855925	0.825159	0.847524	0.803509	0.794589	0.804497	0.817868	0.812829	0.817642	0.81388	0.809233	0.823292	0.809577	0.811197	0.794222	0.816524	0.818835	0.81901
89.8743	0.85565	0.826168	0.847418	0.798947	0.786306	0.796113	0.81747	0.813004	0.818384	0.811612	0.811411	0.822073	0.811618	0.810105	0.793969	0.817864	0.821312	0.817581
89.6912	0.856704	0.826746	0.847208	0.794912	0.81005	0.793826	0.820258	0.8102	0.816157	0.810251	0.809669	0.821075	0.808463	0.81238	0.794475	0.816971	0.821232	0.817223
89.8743	0.85785	0.825014	0.848472	0.797895	0.815019	0.799162	0.815744	0.807396	0.810811	0.812519	0.813153	0.820853	0.806978	0.809194	0.792321	0.81578	0.820713	0.819725
89.7522	0.859041	0.822418	0.848261	0.799123	0.808393	0.791159	0.813487	0.805468	0.810068	0.812519	0.808798	0.820557	0.806793	0.806918	0.790801	0.814663	0.816998	0.818117
89.7217	0.858125	0.822706	0.846365	0.795789	0.802319	0.789634	0.814151	0.805818	0.809771	0.811158	0.804007	0.819227	0.809577	0.806736	0.790801	0.812356	0.81548	0.818832
89.5996	0.857987	0.823139	0.844363	0.795965	0.807841	0.794969	0.814815	0.807045	0.813484	0.807983	0.802265	0.81712	0.809577	0.806554	0.790928	0.8131	0.816759	0.819546
89.6606	0.856521	0.821408	0.844257	0.799123	0.803424	0.790777	0.812824	0.811602	0.810217	0.805866	0.804007	0.817933	0.808092	0.80264	0.787506	0.812654	0.818396	0.815794
89.5996	0.856567	0.820975	0.845732	0.799123	0.790171	0.789253	0.809505	0.808798	0.812593	0.805564	0.805314	0.817674	0.802895	0.804188	0.786113	0.809676	0.815361	0.814008
89.5691	0.855192	0.821985	0.844679	0.796316	0.798454	0.791159	0.811098	0.804767	0.811108	0.80753	0.804007	0.81712	0.801411	0.806281	0.786113	0.810421	0.811447	0.811328
89.447	0.855009	0.820398	0.843098	0.796316	0.802871	0.793445	0.8107	0.807045	0.810811	0.810402	0.803136	0.817822	0.79807	0.806554	0.784592	0.812728	0.811487	0.815616
89.4775	0.854963	0.818379	0.84215	0.795789	0.801767	0.793826	0.807912	0.808447	0.806059	0.806773	0.804007	0.815863	0.799369	0.805735	0.783325	0.811984	0.810768	0.814722
89.447	0.854596	0.819244	0.84215	0.794912	0.790171	0.790396	0.804726	0.797757	0.804574	0.804657	0.807056	0.814348	0.800668	0.801183	0.782818	0.810272	0.813643	0.815437
89.447	0.853726	0.817657	0.841728	0.793684	0.792932	0.786966	0.804726	0.798633	0.804722	0.807227	0.803136	0.814052	0.799555	0.802185	0.781171	0.808932	0.812725	0.813293
89.2944	0.852351	0.817513	0.838988	0.79614	0.805632	0.788872	0.803398	0.800561	0.803089	0.809344	0.801829	0.814681	0.801225	0.802094	0.78003	0.808709	0.810728	0.809898
89.4165	0.850747	0.815205	0.838778	0.795614	0.803976	0.783537	0.803929	0.799509	0.803534	0.804808	0.799652	0.815235	0.799369	0.802913	0.780537	0.808857	0.80941	0.807397
89.325	0.85006	0.814051	0.837302	0.792281	0.798454	0.78468	0.799814	0.801963	0.804128	0.801784	0.803571	0.811613	0.797327	0.802458	0.77737	0.807741	0.807373	0.807397
89.2029	0.851068	0.813474	0.836354	0.785965	0.783545	0.781631	0.799018	0.800035	0.803683	0.802389	0.798781	0.809358	0.797327	0.80264	0.774962	0.806699	0.808012	0.810255
89.1113	0.849006	0.812897	0.83667	0.792281	0.785202	0.787348	0.801009	0.79986	0.797891	0.805262	0.800523	0.8108	0.797142	0.80173	0.775342	0.807294	0.807652	0.81097
89.2029	0.849464	0.812031	0.837408	0.788947	0.794589	0.790015	0.803664	0.798633	0.804574	0.804052	0.799216	0.810171	0.79807	0.800728	0.778003	0.80789	0.804457	0.809541
89.1724	0.848364	0.8103	0.837302	0.784035	0.795141	0.786966	0.802602	0.798283	0.806504	0.799063	0.800087	0.809691	0.799555	0.800728	0.776863	0.805434	0.804377	0.807933
89.1113	0.847218	0.80929	0.837935	0.785789	0.80508	0.787348	0.801009	0.798458	0.801604	0.799063	0.797038	0.807178	0.797699	0.802367	0.776989	0.802382	0.807732	0.806325
89.0808	0.847631	0.808569	0.837197	0.788597	0.799558	0.784299	0.800212	0.796004	0.800119	0.797853	0.793118	0.804886	0.796214	0.798817	0.774835	0.800968	0.807493	0.806682
89.0198	0.847585	0.80554	0.834563	0.786316	0.78741	0.777439	0.799681	0.795303	0.797743	0.795736	0.792683	0.805367	0.795471	0.798179	0.777243	0.801563	0.804297	0.80436
89.0503	0.847631	0.803376	0.834036	0.784386	0.796797	0.785442	0.799283	0.796179	0.796852	0.79876	0.801829	0.806069	0.797142	0.797178	0.775596	0.802903	0.805296	0.802394
88.9282	0.845889	0.806261	0.832771	0.78807	0.80508	0.785442	0.798088	0.794777	0.795515	0.79619	0.796603	0.806254	0.792687	0.795721	0.773061	0.802828	0.805136	0.801858
88.8977	0.844744	0.807271	0.832139	0.789474	0.803424	0.775915	0.797956	0.79688	0.797	0.797853	0.795732	0.806845	0.793059	0.793628	0.77002	0.801712	0.803299	0.802751
88.9282	0.842728	0.805972	0.831612	0.786667	0.792932	0.777058	0.795964	0.796179	0.797	0.797853	0.791812	0.806549	0.789903	0.794629	0.771541	0.800447	0.80294	0.803287
88.9893	0.844102	0.802654	0.832561	0.782982	0.781336	0.772866	0.794239	0.797406	0.792991	0.795434	0.791812	0.805071	0.791203	0.796723	0.770781	0.799777	0.80294	0.803287
88.8062	0.845385	0.803953	0.832666	0.784035	0.786858	0.772866	0.79477	0.797231	0.795218	0.792259	0.79007	0.802853	0.789347	0.793719	0.767613	0.800223	0.800144	0.802037
88.8062	0.845844	0.802366	0.83235	0.785439	0.789619	0.775534	0.797026	0.798107	0.794327	0.790596	0.788763	0.801079	0.790089	0.79208	0.764065	0.79799	0.801821	0.801679
88.7146	0.843782	0.804241	0.832139	0.776667	0.782441	0.779344	0.798354	0.795128	0.788387	0.791805	0.793118	0.801781	0.787305	0.791898	0.764825	0.798437	0.80282	0.800786
88.8062	0.843782	0.805251	0.831296	0.776491	0.776919	0.774009	0.796628	0.798633	0.787645	0.789537	0.792247	0.801375	0.786748	0.792535	0.764825	0.800372	0.801462	0.800965
88.5925	0.841307	0.803953	0.831085	0.775614	0.784649	0.772104	0.795566	0.795478	0.790615	0.790596	0.788763	0.80071	0.786006	0.790715	0.763051	0.799628	0.799065	0.802394
88.5925	0.839886	0.804097	0.830453	0.777719	0.791828	0.776296	0.793973	0.794777	0.792397	0.788933	0.792247	0.800266	0.786377	0.790806	0.761657	0.797395	0.799105	0.798999
88.5925	0.841719	0.801212	0.830875	0.780526	0.789619	0.770198	0.794239	0.791973	0.792991	0.787421	0.793118	0.799601	0.785078	0.789895	0.760897	0.794864	0.799425	0.799535
88.6536	0.841674	0.80049	0.831823	0.785789	0.784097	0.769436	0.79623	0.788819	0.791654	0.788781	0.793118	0.797014	0.782108	0.79035	0.758363	0.795087	0.796709	0.800786
88.501	0.84094	0.802222	0.82824	0.782982	0.77471	0.768674	0.790123	0.789345	0.785417	0.788177	0.787892	0.795979	0.779324	0.790442	0.75925	0.793227	0.796829	0.800607
88.501	0.839978	0.802799	0.827397	0.782105	0.771949	0.778582	0.789592	0.788994	0.787645	0.787118	0.780923	0.797605	0.781923	0.790442	0.75963	0.793971	0.796549	0.799714
88.4399	0.838099	0.800202	0.828451	0.776842	0.778575	0.775152	0.791982	0.790221	0.78913	0.783187	0.782665	0.79657	0.784336	0.790259	0.757349	0.792706	0.795551	0.796319
88.5315	0.838191	0.800202	0.825817	0.775263	0.782993	0.770579	0.790256	0.787767	0.787348	0.781826	0.783537	0.796496	0.783222	0.792353	0.754942	0.792929	0.791796	0.793461
88.4094	0.839474	0.799192	0.824447	0.776491	0.779128	0.764863	0.788265	0.786891	0.782299	0.781826	0.782665	0.797051	0.78248	0.793537	0.754181	0.792408	0.793314	0.791674
88.4705	0.838695	0.800635	0.826344	0.774737	0.781888	0.772104	0.790522	0.784262	0.783338	0.78228	0.78223	0.796422	0.778768	0.788257	0.755702	0.790696	0.794432	0.793103
88.3484	0.83732	0.799625	0.825395	0.77386	0.773606	0.769055	0.793044	0.785138	0.783487	0.782734	0.783101	0.795757	0.775056	0.784889	0.755195	0.793599	0.787723	0.791495
88.4399	0.835854	0.796884	0.825711	0.772105	0.771949	0.763719	0.789725	0.784963	0.784229	0.783792	0.787892	0.795166	0.77654	0.785162	0.753041	0.79144	0.787124	0.793997
88.3484	0.836174	0.79674	0.823393	0.772807	0.782441	0.771341	0.790123	0.782685	0.784526	0.780617	0.785279	0.796903	0.778025	0.784706	0.75076	0.789952	0.788681	0.791317
88.2874	0.835579	0.79472	0.823393	0.772281	0.783545	0.772104	0.787203	0.781809	0.786308	0.779559	0.786585	0.795979	0.778768	0.785344	0.747973	0.787867	0.787842	0.791138
88.1958	0.83535	0.79674	0.824341	0.773333	0.778575	0.769055	0.788132	0.778128	0.786457	0.777895	0.779181	0.79487	0.778211	0.785435	0.747593	0.786379	0.788122	0.792567
88.2874	0.836633	0.796307	0.824341	0.773684	0.786306	0.764863	0.788398	0.785664	0.784675	0.775174	0.778746	0.79365	0.77784	0.784797	0.748986	0.785039	0.788042	0.788279
88.1653	0.837366	0.79674	0.823288	0.770175	0.77968	0.769436	0.785079	0.784262	0.784972	0.774569	0.780052	0.793244	0.77654	0.783432	0.749493	0.785858	0.787124	0.786314
88.1958	0.835991	0.794287	0.823182	0.767895	0.777471	0.773628	0.787734	0.777252	0.783041	0.773208	0.77831	0.792615	0.775984	0.783159	0.746452	0.787198	0.783649	0.786135
88.0737	0.836999	0.792123	0.822972	0.770175	0.771949	0.772104	0.786274	0.774623	0.784378	0.77472	0.779181	0.791174	0.774499	0.786345	0.745819	0.784741	0.78277	0.787743
88.0737	0.835945	0.791546	0.821918	0.770877	0.775814	0.769817	0.786141	0.774798	0.781705	0.774569	0.777875	0.791322	0.774499	0.784069	0.743664	0.783699	0.785286	0.788994
88.0737	0.833746	0.790969	0.820337	0.770351	0.763667	0.766387	0.78415	0.775324	0.780368	0.77215	0.783101	0.790287	0.778396	0.783978	0.743411	0.783402	0.78273	0.787207
87.8906	0.833883	0.789527	0.820864	0.77193	0.758697	0.768674	0.781495	0.774623	0.780517	0.775476	0.781794	0.789695	0.774313	0.782431	0.743411	0.783774	0.781971	0.785063
87.7991	0.833975	0.789671	0.819705	0.770702	0.758697	0.764101	0.784813	0.776376	0.782299	0.770789	0.780488	0.790324	0.772457	0.781156	0.743031	0.782062	0.783449	0.784349
87.8906	0.832096	0.790825	0.818757	0.771053	0.767532	0.756098	0.78269	0.774623	0.781556	0.770033	0.775261	0.787773	0.770601	0.780974	0.742651	0.781392	0.782531	0.783813
87.7991	0.830813	0.788517	0.817387	0.771228	0.776919	0.761814	0.782955	0.770768	0.779774	0.770789	0.783101	0.784484	0.771344	0.781975	0.74113	0.777894	0.780454	0.786135
87.677	0.83063	0.787074	0.816965	0.775614	0.773054	0.762195	0.779636	0.771293	0.77428	0.771696	0.779181	0.785962	0.77023	0.779518	0.74037	0.77767	0.779216	0.78685
87.7686	0.830675	0.786353	0.816017	0.774211	0.773606	0.766768	0.777512	0.773922	0.775022	0.769428	0.775261	0.78563	0.769117	0.777151	0.741637	0.777149	0.77658	0.782205
87.7686	0.831317	0.786786	0.81549	0.76807	0.771397	0.763338	0.780831	0.774273	0.77621	0.771394	0.773084	0.785112	0.771529	0.777515	0.740623	0.778266	0.778057	0.779525
87.6465	0.831317	0.790248	0.815174	0.768246	0.764771	0.758003	0.777911	0.771819	0.777398	0.769882	0.773955	0.787145	0.772086	0.77706	0.741637	0.778266	0.77602	0.777559
87.677	0.831729	0.790248	0.81549	0.769474	0.773054	0.755335	0.77884	0.778128	0.777844	0.768673	0.768728	0.786813	0.771344	0.77442	0.73999	0.773949	0.774063	0.777381
87.677	0.83008	0.789094	0.814015	0.770175	0.778023	0.765244	0.77884	0.770592	0.779626	0.767917	0.772648	0.786295	0.766704	0.776149	0.738343	0.772162	0.772266	0.775058
87.677	0.828109	0.787363	0.81138	0.769825	0.765875	0.756479	0.777247	0.77217	0.776062	0.765649	0.772648	0.788439	0.766333	0.774329	0.737709	0.770897	0.772745	0.774879
87.4939	0.82646	0.788517	0.81138	0.769474	0.769188	0.75686	0.775123	0.766211	0.77621	0.762927	0.767857	0.786739	0.766333	0.772872	0.739736	0.772237	0.775621	0.773807
87.616	0.824993	0.789383	0.81138	0.767018	0.762562	0.758765	0.773663	0.766211	0.777398	0.761113	0.771777	0.785112	0.766333	0.773145	0.738723	0.772088	0.778177	0.775058
87.4634	0.824993	0.785776	0.812118	0.762105	0.770293	0.756098	0.772601	0.767087	0.774428	0.762474	0.773955	0.782525	0.764105	0.770778	0.737456	0.771046	0.777898	0.777559
87.5549	0.826276	0.784045	0.812118	0.762281	0.770845	0.759527	0.77114	0.767087	0.77324	0.762322	0.773955	0.781786	0.763734	0.770232	0.733781	0.772609	0.778017	0.774879
87.4634	0.825726	0.78217	0.807903	0.757719	0.763114	0.761814	0.767954	0.76551	0.772943	0.75945	0.766551	0.77979	0.762064	0.770323	0.733781	0.770153	0.77622	0.772021
87.4023	0.825406	0.777842	0.807692	0.759474	0.765323	0.758765	0.768618	0.763056	0.768934	0.762625	0.765244	0.780086	0.762806	0.767137	0.734161	0.770599	0.776899	0.773271
87.3108	0.825864	0.779573	0.808008	0.760351	0.760353	0.765625	0.770211	0.765861	0.768191	0.761718	0.765679	0.779975	0.762621	0.769322	0.733654	0.770599	0.774543	0.772378
87.3718	0.825864	0.782747	0.807482	0.758772	0.765875	0.762576	0.769282	0.764634	0.767449	0.762927	0.764808	0.778275	0.762064	0.766318	0.731374	0.77112	0.771547	0.771663
87.1887	0.824718	0.780871	0.806217	0.757544	0.760906	0.758003	0.768485	0.76218	0.771607	0.760206	0.770035	0.777536	0.764291	0.764406	0.732134	0.772013	0.772626	0.77077
87.2192	0.823939	0.781016	0.806744	0.760351	0.768084	0.752287	0.766892	0.762706	0.774131	0.759601	0.770035	0.776464	0.761321	0.764588	0.733401	0.772907	0.772266	0.772378
87.1887	0.822793	0.782314	0.803372	0.758421	0.776919	0.757241	0.771671	0.762005	0.772795	0.756275	0.766115	0.776057	0.760208	0.766318	0.73188	0.771641	0.770788	0.770234
87.2192	0.820456	0.781737	0.803372	0.758596	0.776367	0.754192	0.772601	0.759201	0.767746	0.755972	0.76176	0.776131	0.760765	0.766682	0.727952	0.770525	0.768632	0.768805
87.0972	0.821419	0.781448	0.804531	0.757193	0.763114	0.752668	0.766361	0.757098	0.766261	0.756275	0.765679	0.777388	0.760393	0.764133	0.730487	0.767622	0.768991	0.772021
87.0972	0.820686	0.78116	0.804215	0.75807	0.755384	0.756098	0.766892	0.760428	0.767152	0.757333	0.764808	0.776464	0.760022	0.763314	0.731627	0.767994	0.768712	0.772199
87.0361	0.821785	0.779429	0.80432	0.759474	0.759249	0.755716	0.768618	0.759902	0.768785	0.756577	0.765679	0.775318	0.761136	0.762676	0.733021	0.768887	0.768432	0.771306
87.0056	0.820731	0.779862	0.805479	0.758596	0.750966	0.754192	0.76676	0.757799	0.771161	0.751739	0.756098	0.773137	0.758909	0.763132	0.729853	0.768664	0.769071	0.767197
86.9446	0.818486	0.777842	0.805796	0.751228	0.748758	0.752668	0.767025	0.755345	0.769082	0.7531	0.760453	0.7731	0.755939	0.763951	0.730867	0.767845	0.767793	0.767197
86.9141	0.820411	0.775678	0.802845	0.752807	0.753727	0.757241	0.764503	0.755345	0.762103	0.751588	0.76176	0.773396	0.757238	0.764042	0.726939	0.766803	0.767473	0.767733
86.8835	0.818532	0.775967	0.802845	0.75	0.754832	0.752668	0.763972	0.754118	0.763885	0.750832	0.762195	0.775133	0.753341	0.763132	0.727192	0.766431	0.767154	0.767911
86.8835	0.818119	0.773514	0.802107	0.752807	0.755936	0.744665	0.764768	0.757098	0.763439	0.75446	0.757404	0.773433	0.752042	0.761584	0.727319	0.764124	0.766515	0.767375
86.792	0.817294	0.774812	0.80137	0.752105	0.756488	0.747713	0.763574	0.757098	0.763142	0.755367	0.76176	0.771954	0.752784	0.761129	0.728332	0.765166	0.764758	0.764695
86.792	0.816515	0.774812	0.802318	0.750702	0.763667	0.746189	0.763441	0.751314	0.76433	0.754158	0.756098	0.771918	0.750928	0.761129	0.723011	0.763156	0.764957	0.763087
86.731	0.814133	0.770773	0.802107	0.751228	0.754832	0.750381	0.763441	0.748686	0.765073	0.7531	0.759582	0.771511	0.752227	0.758489	0.724151	0.760104	0.765157	0.761122
86.853	0.815416	0.768754	0.801264	0.748596	0.760353	0.745808	0.763043	0.75184	0.762548	0.756123	0.761324	0.769109	0.753712	0.757214	0.724151	0.760253	0.762761	0.761122
86.6394	0.814912	0.768321	0.800632	0.747895	0.763667	0.739329	0.759326	0.752716	0.761954	0.752344	0.754355	0.769885	0.750371	0.75949	0.724024	0.760551	0.761762	0.761301
86.6394	0.812162	0.76558	0.798103	0.74386	0.764771	0.745808	0.76052	0.751665	0.760915	0.75189	0.75392	0.772398	0.751114	0.75949	0.72225	0.759806	0.761243	0.762373
86.6089	0.811154	0.768177	0.796628	0.741228	0.768084	0.749238	0.758264	0.753242	0.761954	0.752797	0.750436	0.77177	0.749814	0.757123	0.720603	0.759509	0.759765	0.759514
86.5784	0.812574	0.770485	0.794942	0.743684	0.758697	0.75	0.756936	0.750438	0.760469	0.752041	0.750436	0.769589	0.744989	0.758671	0.718322	0.76003	0.762321	0.75469
86.6394	0.812849	0.770196	0.795469	0.744386	0.760353	0.750762	0.75906	0.752716	0.759133	0.751588	0.753049	0.769367	0.747402	0.758034	0.717562	0.758764	0.761243	0.754869
86.4868	0.812758	0.767744	0.79568	0.743684	0.753727	0.74314	0.758795	0.749211	0.757202	0.748866	0.755662	0.76726	0.748701	0.756577	0.715028	0.75869	0.758966	0.754869
86.4868	0.813124	0.766878	0.794099	0.739123	0.745997	0.744665	0.759591	0.751665	0.756163	0.748866	0.750871	0.764932	0.748144	0.754574	0.716548	0.76003	0.757209	0.757727
86.4868	0.813124	0.765291	0.792518	0.738421	0.753175	0.746951	0.756803	0.749737	0.755569	0.749622	0.756969	0.763786	0.748144	0.753391	0.715788	0.75936	0.755572	0.756655
86.4258	0.812254	0.766013	0.793678	0.739298	0.742684	0.746189	0.757865	0.749387	0.754678	0.749471	0.756969	0.763195	0.748515	0.751843	0.715281	0.758169	0.755492	0.759871
86.0291	0.8112	0.767744	0.793256	0.739298	0.750414	0.740854	0.757467	0.751314	0.756905	0.748715	0.748693	0.764969	0.746474	0.751479	0.71186	0.755489	0.755092	0.762194
86.3647	0.810512	0.76659	0.793256	0.738246	0.760353	0.738948	0.756405	0.750438	0.754826	0.747505	0.754355	0.765412	0.745546	0.751934	0.71034	0.754671	0.754333	0.758978
86.3342	0.810467	0.761973	0.79294	0.740175	0.746549	0.743902	0.755741	0.745356	0.754232	0.7469	0.748693	0.763601	0.743504	0.75066	0.710213	0.754671	0.752736	0.755226
86.2427	0.809871	0.761396	0.791675	0.739649	0.737714	0.745427	0.754016	0.744129	0.753193	0.746749	0.743467	0.763528	0.742576	0.751388	0.708819	0.752438	0.752856	0.753261
86.1511	0.808725	0.762118	0.790832	0.735088	0.740475	0.735518	0.75375	0.742902	0.751411	0.747959	0.740854	0.763232	0.740163	0.749203	0.705651	0.753033	0.753974	0.755047
86.3342	0.805792	0.763705	0.791675	0.736491	0.740475	0.737805	0.754679	0.746232	0.75052	0.746447	0.745645	0.76386	0.738679	0.747929	0.706285	0.753629	0.753415	0.753975
86.1511	0.805701	0.761396	0.791675	0.740702	0.739923	0.737043	0.749502	0.745005	0.752747	0.746145	0.741725	0.763823	0.740535	0.749477	0.709072	0.752661	0.751098	0.753975
85.9985	0.806709	0.761108	0.79294	0.735789	0.73661	0.729421	0.747113	0.743954	0.752599	0.744028	0.743467	0.76046	0.739607	0.748202	0.706158	0.752512	0.750579	0.751474
86.0596	0.805059	0.760675	0.790516	0.73	0.745997	0.731707	0.750033	0.7415	0.748738	0.739038	0.744774	0.759425	0.742762	0.747565	0.705018	0.750726	0.748582	0.749509
85.968	0.8068	0.761252	0.787671	0.732632	0.752623	0.734756	0.748307	0.739222	0.751262	0.738736	0.745209	0.759721	0.736823	0.748657	0.704257	0.749014	0.748063	0.750581
85.8154	0.807121	0.759954	0.787144	0.730877	0.745997	0.737805	0.749502	0.738696	0.749926	0.73798	0.74216	0.759499	0.739607	0.747201	0.700203	0.747227	0.747384	0.750581
85.907	0.804647	0.758511	0.787882	0.729123	0.741027	0.731326	0.750431	0.740974	0.747847	0.74055	0.736498	0.759647	0.739235	0.747474	0.697795	0.746632	0.74982	0.752725
85.8459	0.803913	0.755915	0.788409	0.73	0.743788	0.72561	0.753352	0.744479	0.750668	0.738282	0.739547	0.757983	0.741277	0.747565	0.699316	0.747302	0.748622	0.745399
85.8154	0.802768	0.756636	0.787461	0.726316	0.747101	0.730945	0.753352	0.742026	0.751262	0.738887	0.734756	0.756653	0.738679	0.744652	0.699442	0.748642	0.747943	0.745578
85.8765	0.80231	0.756203	0.788198	0.723333	0.742684	0.732088	0.750033	0.738521	0.751856	0.739341	0.738676	0.754916	0.734967	0.743195	0.696782	0.746706	0.749581	0.747007
85.5713	0.801576	0.756636	0.787777	0.725088	0.742131	0.731707	0.747511	0.73782	0.746213	0.741004	0.734321	0.75414	0.732925	0.743833	0.695641	0.745813	0.751018	0.750402
85.7544	0.801164	0.755338	0.786723	0.724035	0.73164	0.731326	0.74698	0.742201	0.746065	0.738434	0.739111	0.754842	0.73441	0.747201	0.695261	0.743655	0.748303	0.746293
85.6628	0.801531	0.752885	0.785142	0.719474	0.74434	0.733994	0.746847	0.742552	0.744283	0.736317	0.740854	0.753955	0.734781	0.74629	0.695895	0.742761	0.744948	0.748973
85.7239	0.800156	0.755482	0.78451	0.723333	0.755936	0.730945	0.744458	0.739923	0.743392	0.737224	0.735627	0.752033	0.732183	0.743924	0.695008	0.742538	0.74351	0.747365
85.6934	0.798506	0.753606	0.78451	0.718947	0.746549	0.724085	0.741139	0.735717	0.742352	0.733595	0.735627	0.752661	0.728285	0.742376	0.695514	0.742389	0.742911	0.745221
85.907	0.79759	0.752741	0.782824	0.722632	0.745444	0.726372	0.741537	0.73449	0.742798	0.730572	0.733885	0.752513	0.729027	0.739736	0.694374	0.742687	0.741633	0.745399
85.6018	0.798919	0.749711	0.782929	0.725088	0.740475	0.72904	0.741139	0.738346	0.743986	0.725129	0.734756	0.753031	0.729955	0.739645	0.693234	0.743357	0.742232	0.745042
85.5713	0.799239	0.748125	0.782403	0.725088	0.741579	0.722561	0.742334	0.737294	0.742946	0.726187	0.728223	0.751959	0.73144	0.738097	0.694754	0.742166	0.742831	0.743613
85.4797	0.798506	0.747836	0.783035	0.722982	0.747101	0.724466	0.742865	0.731511	0.744728	0.729967	0.727352	0.750998	0.728471	0.738553	0.694374	0.741273	0.74319	0.741469
85.4492	0.79814	0.749567	0.782508	0.718772	0.736057	0.726753	0.743661	0.732562	0.744134	0.732386	0.731272	0.751146	0.729955	0.73837	0.692727	0.74038	0.741952	0.741111
85.4492	0.797544	0.752164	0.779979	0.716667	0.72667	0.728277	0.744192	0.734139	0.74161	0.728757	0.735627	0.750517	0.724573	0.73564	0.6926	0.740156	0.741792	0.740575
85.3882	0.795207	0.750144	0.779452	0.718246	0.728327	0.725991	0.741803	0.727655	0.738788	0.730118	0.734321	0.751368	0.728842	0.732726	0.689179	0.739114	0.740275	0.740575
85.3882	0.794336	0.749423	0.779452	0.719123	0.73164	0.724848	0.737688	0.73081	0.737897	0.73042	0.735627	0.750259	0.726615	0.735457	0.686518	0.737477	0.737439	0.737538
85.3271	0.794519	0.747548	0.778398	0.716667	0.739371	0.719512	0.739811	0.732913	0.737749	0.728001	0.736063	0.748226	0.725501	0.734365	0.685884	0.736658	0.738158	0.736466
85.2966	0.795161	0.75	0.778188	0.716842	0.73661	0.723323	0.74021	0.731686	0.738937	0.727548	0.732143	0.74793	0.724388	0.730451	0.684237	0.737179	0.739676	0.739682
85.3577	0.793282	0.751443	0.777028	0.71807	0.726118	0.717607	0.739148	0.730284	0.7376	0.726187	0.733885	0.746895	0.726986	0.731452	0.683984	0.738519	0.738957	0.737181
85.2356	0.794657	0.749279	0.775026	0.716667	0.725566	0.717226	0.739413	0.725202	0.736709	0.72906	0.737369	0.746858	0.725316	0.730815	0.684237	0.738668	0.739436	0.736823
85.1135	0.794244	0.744951	0.775659	0.721403	0.730536	0.72218	0.737555	0.728006	0.733442	0.729211	0.728659	0.746489	0.727171	0.728994	0.680943	0.736732	0.736321	0.735215
85.1746	0.795253	0.741922	0.775869	0.722807	0.729431	0.721037	0.734236	0.726078	0.734036	0.724524	0.727787	0.74623	0.722717	0.729358	0.680182	0.735318	0.729371	0.734143
85.1746	0.79374	0.745384	0.775026	0.721403	0.724462	0.718369	0.732643	0.729232	0.736561	0.72528	0.727787	0.745417	0.721975	0.730997	0.679929	0.733978	0.73013	0.734858
85.1746	0.792365	0.744807	0.774499	0.720877	0.721701	0.72561	0.730917	0.727655	0.736561	0.724373	0.727352	0.743495	0.722532	0.730087	0.677522	0.73502	0.732886	0.734679
85.022	0.79177	0.742787	0.773762	0.717895	0.732192	0.724848	0.730917	0.724851	0.7376	0.724675	0.726045	0.743162	0.720304	0.72772	0.676381	0.733383	0.732047	0.73325
85.083	0.791586	0.743508	0.773446	0.716491	0.727775	0.72904	0.731714	0.7238	0.736264	0.723314	0.733449	0.744382	0.720676	0.728357	0.676888	0.728768	0.73013	0.736466
84.9915	0.791632	0.745095	0.773762	0.716316	0.724462	0.721799	0.731316	0.72047	0.734185	0.723012	0.730836	0.743347	0.722903	0.727538	0.676128	0.729661	0.73041	0.733607
84.9915	0.791128	0.743797	0.771865	0.717193	0.724462	0.719131	0.730785	0.71749	0.730027	0.723465	0.724303	0.742017	0.71882	0.725899	0.676888	0.729885	0.732407	0.73057
84.6252	0.790853	0.741633	0.772076	0.72	0.731088	0.723704	0.734103	0.721171	0.730175	0.726036	0.718641	0.739947	0.719748	0.725262	0.676001	0.728396	0.734603	0.730391
84.9304	0.790028	0.741922	0.77313	0.721403	0.721701	0.719893	0.731183	0.723624	0.732106	0.722709	0.720383	0.740501	0.719191	0.724898	0.672073	0.729215	0.733845	0.73057
84.8389	0.789891	0.740912	0.770285	0.715263	0.72667	0.723704	0.729192	0.722573	0.731363	0.718174	0.722125	0.740353	0.716407	0.725262	0.671186	0.730629	0.733565	0.729677
84.8389	0.790028	0.739613	0.769125	0.712456	0.732192	0.722942	0.72959	0.722047	0.730472	0.716057	0.725174	0.738173	0.712695	0.724898	0.672707	0.729215	0.732566	0.730213
84.8084	0.787508	0.737738	0.768598	0.712982	0.724462	0.716844	0.728661	0.720119	0.730175	0.715301	0.722125	0.737249	0.712324	0.724351	0.6741	0.726833	0.732566	0.731642
84.7473	0.786637	0.732689	0.767545	0.712632	0.720596	0.709604	0.727599	0.718717	0.730027	0.71893	0.718641	0.737988	0.71585	0.722895	0.675621	0.72847	0.73001	0.728783
84.6863	0.785904	0.733122	0.76765	0.714912	0.723357	0.710747	0.729855	0.715563	0.727799	0.718174	0.718641	0.737655	0.715664	0.723896	0.675621	0.729438	0.728932	0.727711
84.7473	0.786179	0.736007	0.768177	0.716316	0.709001	0.713034	0.730254	0.71714	0.727205	0.718627	0.716463	0.737803	0.716221	0.72508	0.673847	0.727428	0.728173	0.726282
84.5642	0.784071	0.736728	0.767229	0.714912	0.706792	0.711509	0.727731	0.717666	0.727502	0.719081	0.717335	0.737433	0.715479	0.725262	0.673974	0.724004	0.729771	0.723602
84.6863	0.784667	0.73341	0.766386	0.70807	0.711761	0.714558	0.722289	0.715387	0.728839	0.719837	0.724739	0.736066	0.71585	0.723441	0.673467	0.72393	0.728732	0.723781
84.5642	0.786454	0.733843	0.766807	0.708246	0.70624	0.714177	0.721492	0.716789	0.727651	0.720441	0.724303	0.735622	0.714365	0.720801	0.671186	0.724898	0.727774	0.722887
84.5947	0.786317	0.731968	0.764489	0.70807	0.708448	0.713415	0.721625	0.715563	0.726908	0.719383	0.722561	0.735179	0.715108	0.719709	0.669539	0.724079	0.724818	0.720565
84.5032	0.784621	0.731679	0.764489	0.706667	0.711761	0.71532	0.722156	0.714862	0.726908	0.718778	0.716028	0.734846	0.711581	0.718343	0.668779	0.722441	0.724778	0.720922
84.4727	0.783567	0.733266	0.763962	0.704737	0.717283	0.709985	0.720696	0.716088	0.725275	0.717569	0.718641	0.732887	0.71121	0.717979	0.668652	0.723707	0.725777	0.722709
84.4727	0.784117	0.731391	0.763435	0.705088	0.720596	0.71189	0.722554	0.712233	0.724532	0.717569	0.712979	0.730744	0.712509	0.717251	0.667258	0.720655	0.724818	0.724138
84.3506	0.784254	0.7324	0.76333	0.703333	0.717835	0.71532	0.721758	0.715212	0.723344	0.71515	0.714286	0.729598	0.712138	0.718434	0.66447	0.720506	0.726056	0.724853
84.2896	0.781642	0.730381	0.762487	0.703509	0.715627	0.707317	0.719899	0.711882	0.722453	0.712579	0.71777	0.729967	0.708983	0.71807	0.66409	0.720134	0.723141	0.720743
84.2896	0.781047	0.731391	0.763646	0.702982	0.708448	0.700838	0.718041	0.709429	0.719929	0.7088	0.715157	0.730115	0.70954	0.714884	0.663964	0.720655	0.723341	0.720922
84.198	0.781092	0.731246	0.762803	0.700702	0.715075	0.698933	0.71751	0.70715	0.718444	0.713638	0.715592	0.728785	0.710468	0.714065	0.663837	0.721697	0.721903	0.722887
84.2285	0.780863	0.731823	0.759958	0.700526	0.707896	0.706174	0.718041	0.711356	0.720523	0.713033	0.710366	0.72823	0.708983	0.710878	0.662696	0.716859	0.722222	0.720922
84.259	0.78013	0.730092	0.75922	0.701403	0.709001	0.707317	0.719634	0.712583	0.719632	0.711067	0.715592	0.728822	0.708241	0.710878	0.66333	0.716189	0.721184	0.721815
84.1675	0.779489	0.728217	0.760485	0.702105	0.716179	0.709223	0.717908	0.70715	0.717553	0.709556	0.714286	0.728046	0.708055	0.710332	0.661176	0.719985	0.718548	0.719671
84.1064	0.779214	0.728505	0.761222	0.702105	0.71397	0.702363	0.714191	0.708377	0.716068	0.706229	0.711672	0.727972	0.707869	0.708694	0.660289	0.718348	0.717469	0.717885
84.0454	0.778618	0.727496	0.759852	0.697719	0.702374	0.702363	0.71366	0.712408	0.715325	0.707439	0.71385	0.728489	0.706199	0.711425	0.661176	0.713882	0.718348	0.71717
84.0454	0.779214	0.725476	0.758904	0.697193	0.706792	0.707317	0.714456	0.711356	0.716662	0.705776	0.710366	0.727417	0.702301	0.713609	0.661049	0.714105	0.71699	0.715383
83.9844	0.778068	0.724466	0.758799	0.69386	0.697405	0.704268	0.714191	0.710305	0.717107	0.708195	0.712979	0.725791	0.702116	0.714338	0.660669	0.715147	0.714833	0.717349
84.0149	0.777793	0.721437	0.758588	0.698596	0.693539	0.702744	0.714324	0.708027	0.715771	0.707741	0.710366	0.723943	0.703601	0.71097	0.658135	0.715668	0.714115	0.715562
83.9233	0.778251	0.722302	0.758588	0.702456	0.6963	0.701601	0.714589	0.706975	0.714583	0.706683	0.711672	0.724497	0.704343	0.708785	0.657628	0.714477	0.712597	0.715026
83.8928	0.777381	0.724033	0.757218	0.700175	0.702374	0.698933	0.715784	0.708728	0.714434	0.711521	0.706882	0.724904	0.699332	0.707328	0.656614	0.712914	0.712996	0.714847
83.9233	0.776877	0.721581	0.757218	0.697895	0.715627	0.698933	0.71127	0.709253	0.715622	0.708497	0.709495	0.724128	0.700817	0.707419	0.655347	0.711798	0.71028	0.713239
83.9233	0.776143	0.719706	0.75764	0.695965	0.712866	0.698171	0.711005	0.711006	0.713395	0.70502	0.706882	0.723647	0.699332	0.710878	0.655094	0.710979	0.709082	0.711274
83.8013	0.776372	0.720138	0.755848	0.69807	0.704031	0.69779	0.711138	0.7068	0.712207	0.704264	0.710801	0.723167	0.696733	0.712153	0.654587	0.712616	0.71028	0.710381
83.7097	0.776006	0.718263	0.754268	0.694211	0.710105	0.700457	0.711669	0.704171	0.710276	0.705473	0.708188	0.720875	0.696362	0.709058	0.651292	0.712244	0.709002	0.711453
83.6487	0.775777	0.718696	0.753425	0.694912	0.705135	0.692073	0.711801	0.706975	0.708494	0.70638	0.702526	0.719692	0.698589	0.705963	0.651419	0.711202	0.709681	0.711274
83.7402	0.774814	0.719417	0.750474	0.691579	0.705687	0.692454	0.710739	0.709253	0.712652	0.705776	0.698606	0.717918	0.699517	0.704779	0.65294	0.708374	0.708363	0.709666
83.6182	0.772752	0.717975	0.752371	0.691228	0.710657	0.691311	0.708748	0.707851	0.711761	0.703054	0.699042	0.71899	0.69562	0.706327	0.65294	0.708001	0.707964	0.71181
83.5571	0.771744	0.716244	0.75079	0.686667	0.703479	0.689406	0.710208	0.703996	0.709979	0.701391	0.705139	0.718732	0.695063	0.708056	0.650659	0.707555	0.708403	0.715205
83.5266	0.772111	0.715955	0.751633	0.689298	0.700718	0.698933	0.707952	0.705398	0.711316	0.70381	0.705139	0.718399	0.695434	0.705963	0.647871	0.707853	0.709442	0.712167
83.5266	0.77014	0.714224	0.75079	0.687719	0.688018	0.698933	0.704898	0.709253	0.712355	0.704566	0.707753	0.717586	0.696177	0.703323	0.648758	0.707927	0.706047	0.710023
83.4656	0.769544	0.714657	0.748894	0.686842	0.692987	0.699695	0.703969	0.708728	0.709831	0.706532	0.704704	0.716957	0.696548	0.702503	0.650152	0.707778	0.702892	0.712346
83.4656	0.769911	0.714512	0.750053	0.688246	0.708448	0.700076	0.705828	0.705047	0.704633	0.706834	0.700784	0.715664	0.69395	0.700501	0.649645	0.708001	0.702652	0.710559
83.4656	0.77014	0.713791	0.75058	0.685263	0.705135	0.691311	0.704766	0.705924	0.707455	0.703508	0.706882	0.715775	0.697105	0.702321	0.651039	0.708001	0.705448	0.710023
83.4045	0.768445	0.712926	0.749842	0.685088	0.70127	0.690549	0.704766	0.704872	0.708643	0.70003	0.702526	0.715738	0.694321	0.70305	0.649138	0.706066	0.706846	0.708058
83.313	0.76927	0.710473	0.748051	0.678947	0.695748	0.700076	0.705164	0.704346	0.707009	0.70124	0.701219	0.714962	0.694878	0.702776	0.646984	0.703312	0.70365	0.70645
83.313	0.768216	0.708454	0.749631	0.678772	0.689674	0.69436	0.705562	0.701016	0.703891	0.704566	0.700348	0.715553	0.695063	0.699863	0.644577	0.704057	0.703451	0.709666
83.313	0.766566	0.708886	0.748156	0.682632	0.696853	0.688262	0.699721	0.70014	0.702257	0.703659	0.698171	0.714962	0.692094	0.700046	0.645717	0.70495	0.703291	0.707522
83.374	0.766153	0.710617	0.74784	0.68193	0.689122	0.694741	0.699057	0.697687	0.70493	0.697914	0.701219	0.713372	0.690052	0.69777	0.644197	0.701377	0.702932	0.705021
83.252	0.766337	0.710906	0.746259	0.682105	0.693539	0.700076	0.699987	0.701893	0.707455	0.696402	0.699477	0.71182	0.690423	0.697952	0.641409	0.700037	0.701933	0.705914
83.1909	0.766428	0.709608	0.746365	0.681053	0.681391	0.689787	0.698128	0.705223	0.707158	0.696402	0.699913	0.7106	0.688196	0.696768	0.641029	0.699665	0.701574	0.708058
83.1299	0.766795	0.709031	0.745943	0.681053	0.681391	0.684832	0.703173	0.701192	0.703742	0.695646	0.694251	0.710009	0.68801	0.697952	0.642296	0.700409	0.700815	0.704306
83.1909	0.766474	0.707877	0.744468	0.684386	0.694644	0.686738	0.705297	0.700841	0.698693	0.694587	0.699913	0.70975	0.687268	0.700683	0.640649	0.700037	0.702013	0.702698
83.0688	0.765512	0.708886	0.742676	0.680351	0.693539	0.685976	0.699588	0.700491	0.69899	0.696553	0.690767	0.708567	0.690794	0.696404	0.637988	0.699963	0.702133	0.702162
83.0383	0.763221	0.709319	0.742993	0.676491	0.677526	0.683308	0.700916	0.701016	0.697802	0.69247	0.692509	0.709565	0.690794	0.697314	0.636087	0.69907	0.698458	0.69841
83.0688	0.763312	0.706578	0.742676	0.67614	0.676422	0.684451	0.699987	0.700841	0.700178	0.692319	0.695122	0.709898	0.689681	0.696586	0.63596	0.699293	0.698578	0.702162
83.0383	0.762533	0.703982	0.740569	0.672807	0.676974	0.681402	0.69627	0.697687	0.697951	0.692017	0.694251	0.70842	0.688196	0.697861	0.636087	0.694753	0.696621	0.702519
83.0078	0.760975	0.705136	0.739937	0.674386	0.675318	0.686738	0.697199	0.698212	0.697951	0.689295	0.692073	0.7072	0.68634	0.696677	0.633173	0.694529	0.694944	0.701269
82.9773	0.761525	0.704126	0.741939	0.670526	0.666483	0.69093	0.699057	0.698388	0.697802	0.688842	0.687718	0.706276	0.682257	0.696131	0.630639	0.694306	0.693386	0.696802
82.8552	0.763358	0.703837	0.740358	0.668246	0.673109	0.690549	0.697464	0.697862	0.699139	0.688842	0.688589	0.705574	0.68003	0.694584	0.631272	0.68917	0.693666	0.696087
83.0078	0.762442	0.704126	0.740042	0.671404	0.681391	0.692454	0.70012	0.696986	0.701812	0.687179	0.692509	0.705426	0.679287	0.692217	0.630512	0.689393	0.695343	0.696802
82.7942	0.761754	0.702395	0.739621	0.673684	0.684152	0.685594	0.697464	0.695584	0.696763	0.6899	0.696864	0.703984	0.682071	0.69513	0.629118	0.69118	0.695623	0.69573
82.7637	0.760654	0.704414	0.739831	0.67193	0.684152	0.685213	0.695473	0.694532	0.693793	0.689144	0.688589	0.702543	0.684298	0.695221	0.629118	0.691998	0.693067	0.692514
82.7942	0.7607	0.702827	0.738778	0.669123	0.683048	0.68064	0.694013	0.692079	0.69409	0.687935	0.691202	0.701101	0.685226	0.6934	0.629118	0.691924	0.691389	0.69305
82.7942	0.760471	0.701962	0.738462	0.667368	0.671452	0.681402	0.691624	0.692254	0.695575	0.688388	0.689024	0.700436	0.681515	0.690032	0.629118	0.691701	0.691269	0.693407
82.6111	0.760379	0.701673	0.738988	0.671228	0.679735	0.678354	0.692287	0.691728	0.69706	0.689447	0.685976	0.701508	0.681329	0.689213	0.629625	0.686863	0.691549	0.691263
82.6721	0.757813	0.700952	0.738778	0.668772	0.678078	0.682546	0.691093	0.692604	0.695129	0.685364	0.690331	0.700806	0.681515	0.68985	0.629372	0.685746	0.691189	0.690013
82.428	0.756713	0.700231	0.735827	0.667193	0.671452	0.682165	0.693482	0.690677	0.694238	0.685516	0.687282	0.70051	0.681515	0.688939	0.626077	0.686788	0.692068	0.691978
82.6416	0.756347	0.699654	0.738462	0.669123	0.689674	0.677973	0.694411	0.687872	0.692605	0.683701	0.686847	0.699882	0.682071	0.689668	0.625697	0.687309	0.689113	0.691799
82.55	0.756209	0.698644	0.737408	0.668421	0.674765	0.674162	0.691889	0.690677	0.693199	0.68355	0.682927	0.699586	0.680215	0.68812	0.62367	0.688426	0.689672	0.690191
82.3669	0.756118	0.69749	0.736249	0.662982	0.670348	0.680259	0.686845	0.690677	0.692011	0.684911	0.688153	0.697368	0.6817	0.688666	0.625063	0.688575	0.691908	0.689655
82.428	0.754835	0.698067	0.736143	0.664561	0.676422	0.680259	0.683791	0.684017	0.692456	0.687028	0.685976	0.698292	0.68337	0.687392	0.623543	0.686416	0.689831	0.689834
82.2754	0.754972	0.698211	0.736459	0.665614	0.686361	0.672256	0.684455	0.684718	0.68815	0.687481	0.686847	0.697812	0.679844	0.685844	0.62443	0.685672	0.689592	0.689655
82.428	0.755568	0.697057	0.736249	0.668947	0.684152	0.679116	0.685915	0.683666	0.687853	0.68733	0.684233	0.697516	0.680215	0.685844	0.623923	0.684853	0.688993	0.688583
82.3364	0.753506	0.697346	0.734668	0.666491	0.678631	0.677973	0.686579	0.683842	0.686219	0.682945	0.682056	0.698329	0.675204	0.685389	0.621896	0.685151	0.687235	0.686261
82.3364	0.752589	0.694893	0.734879	0.662281	0.673661	0.677591	0.686977	0.683491	0.687259	0.681736	0.680314	0.69711	0.676318	0.686117	0.620122	0.685746	0.684559	0.683759
82.3975	0.75126	0.693451	0.733509	0.660877	0.667035	0.682927	0.688438	0.683842	0.687407	0.681433	0.677265	0.695483	0.674091	0.68457	0.618601	0.68463	0.682523	0.683581
82.428	0.752223	0.692874	0.732771	0.661579	0.664274	0.670732	0.688969	0.684367	0.686665	0.681433	0.679878	0.694375	0.674647	0.685389	0.61632	0.68463	0.685278	0.686261
82.3059	0.751535	0.693018	0.733087	0.661754	0.669244	0.671875	0.688305	0.684718	0.686962	0.685062	0.681185	0.695188	0.674647	0.684934	0.61442	0.682918	0.685638	0.687154
82.1533	0.750435	0.692008	0.732244	0.662281	0.663722	0.670351	0.688305	0.683316	0.681467	0.681585	0.685105	0.695262	0.676689	0.683477	0.61442	0.68262	0.686636	0.684116
82.1533	0.750802	0.692008	0.730348	0.663333	0.6582	0.676829	0.686977	0.68279	0.682655	0.681585	0.680749	0.694559	0.672235	0.683113	0.614166	0.684109	0.68448	0.683938
82.1228	0.752268	0.692441	0.728978	0.661404	0.665378	0.677973	0.682464	0.681388	0.684437	0.678712	0.679443	0.692009	0.673905	0.683386	0.61442	0.682471	0.683761	0.682866
82.3364	0.751581	0.692008	0.730453	0.657018	0.676422	0.67721	0.679809	0.681739	0.683101	0.675688	0.68554	0.691972	0.673534	0.682749	0.614927	0.680983	0.683681	0.684653
81.9702	0.750206	0.692152	0.729821	0.654386	0.679735	0.672256	0.682066	0.674728	0.681913	0.674478	0.680749	0.692785	0.674091	0.681566	0.612519	0.680461	0.681205	0.682866
82.0007	0.74984	0.689988	0.727292	0.658947	0.672004	0.667683	0.679543	0.677182	0.680725	0.674478	0.679443	0.691196	0.671678	0.679654	0.613786	0.68128	0.681404	0.679292
81.9092	0.750481	0.688979	0.727713	0.660526	0.679183	0.671494	0.678216	0.675955	0.678943	0.67599	0.675958	0.690161	0.669451	0.67756	0.611885	0.68061	0.681844	0.681436
81.7871	0.749198	0.6897	0.727081	0.659474	0.660961	0.674162	0.680738	0.677532	0.678497	0.677351	0.678136	0.689052	0.670379	0.680655	0.611379	0.679047	0.681005	0.683044
81.543	0.748282	0.688257	0.72687	0.656667	0.667035	0.67721	0.680738	0.676831	0.679091	0.677351	0.672038	0.688683	0.671307	0.677287	0.607831	0.676963	0.682523	0.68501
81.8481	0.748052	0.689123	0.725501	0.653158	0.659304	0.670351	0.681136	0.674904	0.68117	0.672966	0.671167	0.687537	0.669636	0.677469	0.607197	0.676814	0.682483	0.681436
81.7566	0.745578	0.690854	0.724868	0.655614	0.656543	0.663872	0.679278	0.674378	0.682952	0.672815	0.676394	0.687389	0.67075	0.677378	0.604916	0.678303	0.682283	0.682687
81.6956	0.744661	0.689267	0.725711	0.656316	0.651022	0.662348	0.67888	0.670172	0.681319	0.671303	0.675958	0.68872	0.669079	0.675193	0.606183	0.678377	0.679248	0.682687
81.6345	0.744249	0.689844	0.724974	0.656316	0.649917	0.667302	0.679676	0.670347	0.680131	0.669187	0.675958	0.687907	0.668151	0.676286	0.607324	0.677335	0.675853	0.676434
81.7566	0.744707	0.6897	0.72392	0.656842	0.666483	0.660061	0.679942	0.671048	0.678052	0.672966	0.672474	0.686613	0.666852	0.672644	0.605296	0.675847	0.676292	0.673932
81.5735	0.742828	0.688257	0.723604	0.653333	0.66593	0.656631	0.679012	0.674904	0.675082	0.675083	0.672474	0.685726	0.666295	0.673009	0.60517	0.676963	0.675533	0.67429
81.4819	0.742828	0.688257	0.723182	0.654386	0.667035	0.662348	0.67888	0.671399	0.67627	0.672059	0.667683	0.686465	0.665553	0.671916	0.606057	0.674284	0.674255	0.67554
81.5125	0.743516	0.688113	0.722129	0.656667	0.659304	0.663491	0.679543	0.668069	0.67523	0.668128	0.66899	0.685652	0.667038	0.672189	0.604916	0.674656	0.674774	0.676612
81.4819	0.744341	0.687103	0.721707	0.654912	0.647708	0.663491	0.676092	0.665966	0.67627	0.668582	0.672909	0.68373	0.666667	0.671916	0.603142	0.673093	0.675773	0.676612
81.543	0.743057	0.687825	0.720653	0.657018	0.649917	0.660442	0.674764	0.670873	0.6782	0.666919	0.673781	0.682917	0.66147	0.668912	0.602002	0.671157	0.676052	0.675898
81.5125	0.741545	0.686815	0.720337	0.655088	0.647156	0.660823	0.675959	0.670347	0.676715	0.665256	0.669425	0.682473	0.661841	0.667091	0.602382	0.670041	0.674215	0.672682
81.4209	0.741591	0.685661	0.720653	0.655789	0.65323	0.64939	0.676888	0.667893	0.674933	0.665709	0.664199	0.682326	0.662027	0.665635	0.601368	0.671604	0.674894	0.673754
81.3599	0.741774	0.683785	0.722023	0.654561	0.660409	0.647866	0.674366	0.66877	0.672706	0.667826	0.666812	0.682178	0.662212	0.667365	0.599721	0.668627	0.675254	0.675004
81.3599	0.742233	0.684507	0.721286	0.651053	0.659856	0.651296	0.673835	0.663162	0.67523	0.666465	0.664634	0.680404	0.661099	0.667274	0.599341	0.66885	0.671699	0.672146
81.1462	0.741408	0.683064	0.719916	0.649825	0.637769	0.657012	0.674366	0.661409	0.674488	0.661022	0.66507	0.679406	0.661656	0.666545	0.599721	0.66952	0.668863	0.670002
81.2683	0.741774	0.679313	0.718546	0.649474	0.635008	0.660823	0.673437	0.662636	0.670775	0.662988	0.667247	0.678814	0.662027	0.66518	0.598961	0.667138	0.67082	0.670895
81.1768	0.740079	0.678159	0.717071	0.650702	0.642739	0.653963	0.673171	0.664914	0.672557	0.661476	0.666376	0.678297	0.66314	0.66609	0.595793	0.667436	0.672019	0.670538
81.1462	0.738383	0.678592	0.718019	0.650175	0.654335	0.650915	0.671578	0.665265	0.6733	0.661022	0.664634	0.677373	0.660913	0.665271	0.596934	0.668701	0.670101	0.670002
81.1462	0.738429	0.67614	0.717914	0.646667	0.659304	0.644817	0.667596	0.663687	0.672854	0.659057	0.658537	0.676929	0.657201	0.66254	0.597314	0.666096	0.670181	0.667679
81.1462	0.738475	0.675563	0.71686	0.642456	0.651574	0.647485	0.669454	0.661935	0.669587	0.659813	0.662892	0.678075	0.657201	0.66254	0.599848	0.665426	0.668544	0.670538
81.0852	0.737833	0.676861	0.715701	0.645263	0.649917	0.657012	0.66733	0.66211	0.667657	0.660871	0.66115	0.678149	0.657016	0.66254	0.598201	0.665277	0.665189	0.67018
81.0852	0.738887	0.679458	0.714331	0.648421	0.651022	0.657774	0.668525	0.658254	0.663647	0.657696	0.661585	0.675894	0.658872	0.662995	0.597567	0.663342	0.663911	0.666786
80.9021	0.737833	0.677005	0.71275	0.647895	0.652678	0.650534	0.667994	0.65545	0.662756	0.657998	0.660714	0.676412	0.659057	0.661994	0.597187	0.665277	0.66471	0.668215
80.9326	0.736779	0.676572	0.712434	0.644737	0.663169	0.653963	0.669189	0.659131	0.663944	0.656789	0.658972	0.67534	0.655902	0.663177	0.596553	0.664086	0.666627	0.6675
81.0852	0.736917	0.677871	0.714015	0.644211	0.648261	0.652439	0.671313	0.659131	0.664984	0.655428	0.659843	0.673899	0.656459	0.664998	0.594906	0.663268	0.66419	0.667679
80.9631	0.735038	0.675707	0.712961	0.64807	0.654887	0.647485	0.665737	0.662285	0.662905	0.656033	0.656359	0.673751	0.657016	0.663723	0.59554	0.66431	0.663631	0.666786
80.8105	0.735359	0.676428	0.711697	0.644737	0.652126	0.655488	0.66441	0.661234	0.664241	0.658603	0.658537	0.67412	0.654046	0.661903	0.594653	0.66096	0.66443	0.667322
80.9021	0.734717	0.676572	0.710643	0.644035	0.661513	0.653201	0.665605	0.657729	0.664241	0.657998	0.654181	0.67327	0.651076	0.659718	0.593512	0.659248	0.66451	0.662498
80.8105	0.733755	0.67614	0.71117	0.645965	0.650469	0.655107	0.664543	0.655626	0.661271	0.655428	0.65331	0.671903	0.652561	0.659172	0.594526	0.660811	0.664031	0.660711
80.6885	0.733663	0.676572	0.710537	0.645088	0.654335	0.647866	0.667729	0.656677	0.663202	0.656335	0.648519	0.671127	0.65516	0.658443	0.593386	0.660514	0.663432	0.662498
80.658	0.732838	0.674264	0.709378	0.642982	0.662065	0.658156	0.664277	0.655801	0.664538	0.65316	0.652875	0.669981	0.655716	0.659354	0.592752	0.658578	0.664111	0.664463
80.658	0.73128	0.674553	0.709378	0.637719	0.662617	0.656631	0.665605	0.655275	0.663647	0.65316	0.650261	0.668465	0.652561	0.658261	0.592119	0.659099	0.662433	0.66089
80.5969	0.730456	0.673399	0.709062	0.640175	0.638874	0.653963	0.668923	0.6551	0.66038	0.65316	0.650697	0.67024	0.65052	0.657442	0.588571	0.659918	0.660915	0.661068
80.658	0.730593	0.671091	0.708219	0.642807	0.636665	0.652058	0.666401	0.654749	0.664241	0.654521	0.652875	0.668909	0.651076	0.657806	0.589331	0.657164	0.659318	0.662676
80.4443	0.730639	0.670081	0.707482	0.644211	0.648261	0.642531	0.665472	0.652822	0.66335	0.654067	0.652439	0.668133	0.649963	0.655348	0.588191	0.658802	0.65764	0.660354
80.5359	0.730135	0.669215	0.70706	0.640175	0.654887	0.644436	0.664012	0.651945	0.661123	0.65195	0.652875	0.668244	0.648292	0.652708	0.587937	0.658951	0.658	0.660175
80.5054	0.731418	0.670081	0.707376	0.636491	0.657648	0.642912	0.664543	0.649492	0.660529	0.651194	0.648084	0.667135	0.648107	0.651343	0.588444	0.657908	0.658958	0.66214
80.3833	0.729814	0.668494	0.708535	0.637018	0.649365	0.644055	0.663746	0.647389	0.661568	0.646659	0.651132	0.6661	0.649963	0.65289	0.586036	0.657983	0.657201	0.663748
80.4138	0.728806	0.668061	0.707587	0.640702	0.647708	0.646723	0.661888	0.645636	0.661568	0.64681	0.654181	0.666063	0.648292	0.652981	0.585023	0.659248	0.655484	0.661426
80.3223	0.727614	0.66734	0.707798	0.63807	0.654335	0.644436	0.661755	0.647739	0.660232	0.648926	0.651132	0.666137	0.646993	0.65025	0.58667	0.658206	0.656083	0.662855
80.3528	0.727156	0.665032	0.706217	0.639123	0.6455	0.644817	0.660427	0.650018	0.661123	0.650741	0.648084	0.665472	0.64922	0.649795	0.586543	0.657685	0.656562	0.661068
80.3528	0.72711	0.665032	0.70432	0.635263	0.651022	0.649771	0.660162	0.649492	0.661717	0.648926	0.648519	0.664806	0.64755	0.649067	0.584643	0.655527	0.656163	0.658924
80.2917	0.725323	0.664743	0.70295	0.630877	0.65323	0.652058	0.65525	0.64809	0.659935	0.646205	0.647648	0.663143	0.643838	0.653072	0.583249	0.65374	0.654605	0.659103
80.2917	0.72459	0.665753	0.703161	0.631053	0.638874	0.643293	0.65671	0.647389	0.65741	0.649985	0.644599	0.661628	0.642353	0.650614	0.583249	0.653219	0.651969	0.658388
80.1697	0.72656	0.663733	0.701475	0.63	0.633904	0.637195	0.660029	0.645987	0.657856	0.647415	0.649826	0.661923	0.642168	0.64843	0.582742	0.651805	0.654845	0.65821
80.2612	0.727064	0.664166	0.702107	0.630351	0.642739	0.638719	0.6591	0.643007	0.659489	0.646659	0.645035	0.663808	0.642725	0.64934	0.581475	0.65374	0.656882	0.65821
80.1697	0.72569	0.663589	0.70137	0.632281	0.639978	0.641387	0.657507	0.64476	0.656074	0.647868	0.646341	0.661886	0.640497	0.647701	0.579701	0.653368	0.656522	0.656602
80.1086	0.724452	0.661714	0.702002	0.632632	0.636113	0.639101	0.652994	0.643708	0.655925	0.646205	0.648084	0.659817	0.642725	0.643787	0.579067	0.654336	0.653247	0.655708
80.0476	0.723857	0.66056	0.702424	0.631579	0.638321	0.641387	0.65379	0.646337	0.652807	0.6456	0.645906	0.658967	0.644209	0.643878	0.579194	0.650614	0.651729	0.654458
80.0781	0.724132	0.661281	0.700843	0.630877	0.638321	0.644055	0.655648	0.643708	0.651767	0.641367	0.638937	0.659299	0.643838	0.64315	0.577927	0.649944	0.654325	0.652671
80.0781	0.723857	0.659117	0.7	0.631053	0.637769	0.636052	0.65525	0.643708	0.653104	0.64182	0.639808	0.659447	0.643096	0.641784	0.57666	0.650391	0.654645	0.653922
80.0171	0.722665	0.65652	0.700105	0.628246	0.638874	0.643674	0.651268	0.644585	0.651916	0.643635	0.639373	0.658856	0.640126	0.642968	0.576406	0.649646	0.65109	0.650348
79.9255	0.721565	0.657963	0.700316	0.627018	0.647708	0.642149	0.652728	0.642306	0.651916	0.639401	0.641551	0.658893	0.640126	0.640146	0.57742	0.651284	0.649613	0.649812
79.9255	0.722253	0.656953	0.697893	0.623333	0.644948	0.639863	0.652728	0.640028	0.654589	0.634865	0.645906	0.659854	0.638827	0.638598	0.575013	0.648158	0.650571	0.652671
79.9561	0.723261	0.658252	0.697155	0.62807	0.643843	0.633765	0.649808	0.639502	0.650579	0.637133	0.642422	0.659373	0.637528	0.640601	0.574252	0.646744	0.650172	0.652314
79.834	0.722528	0.658829	0.697787	0.626667	0.655439	0.638338	0.650869	0.639678	0.649243	0.638494	0.643728	0.657082	0.637342	0.641238	0.575013	0.645255	0.647416	0.6541
79.7729	0.722161	0.656953	0.69589	0.625965	0.650469	0.634909	0.651401	0.636348	0.65147	0.640308	0.641986	0.655788	0.639013	0.642786	0.574252	0.647339	0.644301	0.653386
79.8035	0.721061	0.655366	0.694731	0.626667	0.647708	0.62843	0.650339	0.63775	0.651322	0.64046	0.644164	0.655197	0.639013	0.643423	0.572225	0.648232	0.645139	0.650884
79.6204	0.719412	0.653203	0.693994	0.625789	0.643291	0.626906	0.649808	0.638801	0.6485	0.64303	0.642857	0.65394	0.639384	0.640419	0.570958	0.645702	0.646058	0.649991
79.895	0.71987	0.653491	0.692097	0.624211	0.638874	0.625381	0.651401	0.643183	0.648649	0.639855	0.642422	0.652646	0.635301	0.639235	0.568677	0.645106	0.644141	0.652135
79.6814	0.720924	0.650894	0.693888	0.623158	0.636665	0.625762	0.648878	0.640554	0.647758	0.641669	0.639808	0.65431	0.635857	0.63969	0.566523	0.645478	0.6445	0.649455
79.7119	0.720099	0.651039	0.69294	0.622807	0.633352	0.62843	0.646356	0.639327	0.648352	0.641972	0.634582	0.653349	0.636414	0.639417	0.56589	0.645106	0.64498	0.649455
79.5898	0.71822	0.65075	0.69157	0.624386	0.633904	0.618521	0.647153	0.637224	0.647312	0.640157	0.638066	0.653164	0.632517	0.639599	0.56779	0.643841	0.641585	0.647132
79.5593	0.71822	0.650606	0.691675	0.622982	0.639978	0.631479	0.649542	0.636172	0.647015	0.639401	0.638937	0.654236	0.63196	0.639326	0.567917	0.64265	0.642903	0.646596
79.5593	0.71877	0.650894	0.69431	0.625965	0.631143	0.629192	0.650737	0.635997	0.644936	0.637889	0.635017	0.653718	0.635115	0.636595	0.563355	0.639821	0.643981	0.648562
79.4983	0.717166	0.649885	0.693678	0.625088	0.626726	0.634909	0.650073	0.628987	0.642115	0.637436	0.638502	0.653016	0.636043	0.636049	0.560948	0.639747	0.643063	0.648919
79.5288	0.716616	0.650317	0.691254	0.624211	0.626726	0.633384	0.651135	0.630389	0.644342	0.636982	0.63284	0.652018	0.635115	0.636049	0.559807	0.640863	0.642543	0.645346
79.4067	0.716708	0.649885	0.689884	0.622982	0.630039	0.631098	0.653126	0.630214	0.6485	0.636982	0.635453	0.65139	0.633816	0.635412	0.560694	0.641161	0.642623	0.64338
79.3152	0.716158	0.648586	0.689884	0.62614	0.63556	0.623476	0.649808	0.629863	0.645976	0.636226	0.633275	0.65139	0.629733	0.635867	0.561708	0.640119	0.642783	0.645524
79.2847	0.71515	0.646278	0.689779	0.623684	0.632247	0.620808	0.645958	0.632142	0.64657	0.633958	0.62892	0.650983	0.626949	0.635867	0.561581	0.639673	0.644301	0.644274
79.3457	0.715379	0.645557	0.688303	0.622632	0.624517	0.628049	0.645958	0.630214	0.645679	0.633505	0.631533	0.651685	0.62899	0.634502	0.559554	0.637588	0.642304	0.641594
79.1931	0.714967	0.646278	0.688514	0.621579	0.630039	0.625762	0.64702	0.632667	0.641966	0.633807	0.634582	0.650724	0.627877	0.630769	0.559301	0.634537	0.641026	0.641058
79.2236	0.714325	0.646134	0.689252	0.624386	0.625621	0.628811	0.645692	0.635647	0.641224	0.634714	0.62892	0.649874	0.628805	0.632408	0.561961	0.635504	0.639748	0.642666
79.1931	0.712996	0.647432	0.68862	0.622807	0.633904	0.626524	0.640781	0.635997	0.639293	0.633656	0.62892	0.648692	0.628434	0.633227	0.560314	0.63342	0.63791	0.642844
79.1931	0.712309	0.646134	0.689041	0.622632	0.631143	0.623857	0.639719	0.631966	0.640184	0.634412	0.63284	0.649209	0.632702	0.63168	0.559301	0.635653	0.639708	0.641236
79.071	0.712492	0.642816	0.687671	0.623158	0.636665	0.620808	0.640382	0.630389	0.639145	0.635924	0.633275	0.648765	0.631032	0.629586	0.55778	0.637067	0.638989	0.640879
79.1626	0.712492	0.640941	0.68746	0.622982	0.628382	0.619284	0.640382	0.630915	0.641075	0.632295	0.63284	0.648211	0.625093	0.629313	0.55854	0.635728	0.636073	0.641236
79.01	0.711484	0.642095	0.686828	0.62	0.631695	0.617759	0.642639	0.63109	0.641075	0.631993	0.631098	0.646215	0.625835	0.628766	0.556386	0.635207	0.637791	0.640522
79.01	0.711026	0.643393	0.684299	0.621754	0.635008	0.624238	0.64317	0.632492	0.636769	0.629876	0.631098	0.645328	0.62565	0.62904	0.5574	0.63409	0.636073	0.639628
78.8574	0.710751	0.642239	0.683667	0.62	0.626173	0.619665	0.642108	0.626884	0.636175	0.627759	0.628049	0.644848	0.626206	0.627856	0.555753	0.633048	0.637072	0.637842
78.9185	0.710705	0.642816	0.682613	0.619649	0.628934	0.610137	0.642639	0.627936	0.637363	0.629574	0.625871	0.645476	0.626392	0.62467	0.554486	0.632155	0.636632	0.635698
78.8269	0.710017	0.640796	0.683456	0.618772	0.62783	0.61471	0.641179	0.627235	0.639442	0.632446	0.630226	0.64603	0.626763	0.6264	0.552965	0.631559	0.634995	0.636234
78.8574	0.709788	0.639931	0.682086	0.619649	0.621756	0.610137	0.639984	0.627585	0.636472	0.63169	0.625871	0.644737	0.625464	0.627037	0.554739	0.63022	0.633837	0.633554
78.7048	0.710338	0.640652	0.680506	0.617368	0.628382	0.616235	0.639188	0.625307	0.633799	0.627759	0.627613	0.64385	0.624536	0.625125	0.556386	0.630964	0.632958	0.63266
78.7659	0.710567	0.640796	0.681349	0.617018	0.620652	0.617759	0.636533	0.630389	0.632759	0.628213	0.627613	0.643443	0.621195	0.623396	0.555499	0.630294	0.632998	0.636055
78.6438	0.707085	0.637334	0.679768	0.612105	0.623965	0.620046	0.635205	0.628286	0.629047	0.62534	0.627613	0.643	0.620638	0.622576	0.553599	0.629624	0.63144	0.633196
78.6438	0.706351	0.638632	0.680506	0.614561	0.62286	0.61814	0.634674	0.629863	0.630829	0.622921	0.624564	0.643591	0.622866	0.623304	0.551445	0.626945	0.631081	0.633554
78.6133	0.705801	0.638488	0.680927	0.613333	0.621204	0.619284	0.634541	0.631441	0.63172	0.62534	0.626307	0.642778	0.620824	0.623669	0.550811	0.626796	0.628565	0.630874
78.6743	0.704702	0.638344	0.682297	0.610175	0.628934	0.624238	0.635736	0.629338	0.634096	0.625189	0.624564	0.642852	0.620267	0.621393	0.549671	0.628657	0.628724	0.631946
78.6743	0.703464	0.638488	0.680084	0.610877	0.626726	0.619665	0.634807	0.624956	0.631423	0.625038	0.625436	0.641743	0.61804	0.621666	0.549797	0.628657	0.628724	0.630338
78.6133	0.704014	0.635459	0.679347	0.607719	0.621756	0.611662	0.635205	0.628812	0.632017	0.621711	0.624129	0.640265	0.61804	0.622576	0.547897	0.627317	0.629204	0.627122
78.5828	0.705068	0.634882	0.679557	0.60614	0.622308	0.612043	0.635869	0.629338	0.63068	0.621258	0.621951	0.639673	0.620824	0.621848	0.547897	0.627987	0.629204	0.627658
78.5828	0.705022	0.635314	0.678925	0.607895	0.625069	0.613948	0.634674	0.627585	0.630977	0.623072	0.621951	0.637456	0.620638	0.621575	0.546883	0.625679	0.628565	0.629623
78.4302	0.704243	0.635892	0.678188	0.603158	0.634456	0.613948	0.633081	0.627059	0.626819	0.624887	0.624129	0.636901	0.618782	0.621211	0.545236	0.624637	0.625529	0.630338
78.5522	0.70296	0.635747	0.678188	0.606491	0.61513	0.610518	0.633347	0.625307	0.631571	0.620502	0.623258	0.637751	0.616555	0.622212	0.545743	0.626051	0.625969	0.627122
78.3691	0.70154	0.635459	0.67745	0.605263	0.621204	0.611662	0.634276	0.619523	0.63172	0.621409	0.624129	0.637012	0.617112	0.622758	0.545362	0.625828	0.626887	0.6273
78.3081	0.700486	0.636324	0.677028	0.604737	0.622308	0.610899	0.630824	0.621276	0.627859	0.621107	0.624129	0.636532	0.617669	0.620665	0.545616	0.625009	0.626687	0.625871
78.2471	0.701081	0.636036	0.678398	0.605789	0.62286	0.613948	0.628169	0.622152	0.625334	0.622165	0.623258	0.637086	0.616741	0.617478	0.545616	0.624712	0.626488	0.629266
78.3081	0.701448	0.632718	0.677661	0.609123	0.616786	0.61471	0.628169	0.620575	0.624146	0.621863	0.619338	0.637345	0.614885	0.615749	0.543588	0.623148	0.62501	0.628551
78.2776	0.699798	0.63041	0.675237	0.603684	0.612921	0.622332	0.627638	0.623204	0.624146	0.61642	0.618467	0.634831	0.617483	0.616386	0.542068	0.623893	0.620896	0.625871
78.2471	0.699569	0.630265	0.67334	0.602456	0.625069	0.614329	0.627506	0.620224	0.62771	0.617629	0.614983	0.63387	0.613215	0.619026	0.541181	0.624191	0.619818	0.623548
78.125	0.698561	0.631419	0.674078	0.60386	0.623412	0.610518	0.6287	0.621276	0.628453	0.615664	0.617596	0.634055	0.61173	0.616568	0.542068	0.62233	0.619938	0.623548
78.064	0.697415	0.631131	0.674921	0.60614	0.625621	0.608232	0.627904	0.615668	0.623998	0.618688	0.614111	0.63254	0.611915	0.615749	0.541561	0.620618	0.621615	0.626407
78.064	0.696591	0.630554	0.673551	0.604211	0.615682	0.610518	0.627506	0.615142	0.623849	0.616873	0.614111	0.632023	0.611544	0.613018	0.543208	0.61965	0.622134	0.624442
78.064	0.696774	0.629688	0.673024	0.603684	0.621204	0.610137	0.628833	0.620049	0.625483	0.616269	0.615854	0.631579	0.612287	0.611652	0.543082	0.620097	0.620177	0.621047
77.9724	0.69769	0.628102	0.67313	0.597193	0.619547	0.610899	0.628435	0.619173	0.626077	0.619444	0.61716	0.631209	0.612101	0.614565	0.539914	0.619873	0.616862	0.621583
78.064	0.697278	0.629256	0.673551	0.601579	0.61016	0.612043	0.629497	0.617771	0.621028	0.619746	0.616725	0.631283	0.609131	0.616477	0.536873	0.618906	0.616064	0.62069
77.9114	0.696682	0.628102	0.67176	0.600877	0.617891	0.613186	0.630293	0.617946	0.621325	0.615513	0.616725	0.631246	0.606719	0.61584	0.536239	0.618013	0.61822	0.623548
78.0334	0.695262	0.626947	0.671233	0.597895	0.628382	0.608613	0.62432	0.61409	0.621176	0.614605	0.61324	0.628992	0.610245	0.615476	0.53738	0.616971	0.619259	0.623548
77.9114	0.694895	0.628246	0.671338	0.600702	0.614578	0.607088	0.626045	0.609709	0.621622	0.614757	0.61324	0.629657	0.609688	0.614747	0.536113	0.617343	0.619139	0.620511
77.8809	0.694895	0.627669	0.670706	0.599123	0.617338	0.604421	0.624851	0.608132	0.618652	0.61521	0.614547	0.630285	0.609874	0.615749	0.535606	0.615854	0.619418	0.617474
77.8198	0.695262	0.628246	0.669125	0.598772	0.607951	0.602896	0.625382	0.604802	0.621622	0.614001	0.611498	0.629509	0.608946	0.613473	0.535859	0.616673	0.619498	0.617652
77.8503	0.693429	0.625793	0.669231	0.598421	0.59249	0.607088	0.626444	0.61041	0.622513	0.613245	0.608449	0.629361	0.607275	0.61584	0.534339	0.616822	0.620217	0.617295
77.7893	0.693337	0.625793	0.668177	0.595263	0.602982	0.610899	0.623523	0.613389	0.621028	0.613849	0.611498	0.628585	0.607275	0.614656	0.533198	0.616673	0.6187	0.616044
77.8198	0.693383	0.624639	0.667966	0.594912	0.616234	0.601372	0.625382	0.611462	0.620285	0.611884	0.610192	0.628253	0.605419	0.612016	0.532184	0.617268	0.617461	0.613543
77.6367	0.693062	0.622331	0.666913	0.592105	0.614578	0.598704	0.621797	0.609008	0.619691	0.610221	0.608885	0.626848	0.607647	0.60883	0.533578	0.616226	0.615704	0.615866
77.6672	0.693795	0.622043	0.665859	0.595439	0.606295	0.60061	0.61901	0.606555	0.619097	0.610523	0.607143	0.625776	0.606719	0.606919	0.531804	0.614365	0.617741	0.61658
77.5452	0.691962	0.622187	0.665016	0.593158	0.609056	0.604802	0.620603	0.606029	0.618206	0.61007	0.606707	0.627255	0.604306	0.606554	0.532184	0.611909	0.615784	0.619082
77.6367	0.692237	0.622331	0.6647	0.593684	0.609056	0.603659	0.620603	0.603049	0.618206	0.609465	0.606272	0.62707	0.606347	0.605189	0.531678	0.612877	0.614226	0.61801
77.4231	0.691321	0.62363	0.663541	0.591053	0.619547	0.595274	0.61808	0.606555	0.618949	0.608406	0.610192	0.626183	0.602079	0.604188	0.530157	0.612877	0.614786	0.613007
77.5146	0.691916	0.622331	0.665332	0.592105	0.617891	0.602515	0.619408	0.611286	0.613751	0.606441	0.606272	0.624556	0.600594	0.604279	0.530664	0.612132	0.613428	0.611756
77.5146	0.691687	0.61959	0.665753	0.592105	0.612921	0.599848	0.617284	0.609183	0.61583	0.607197	0.60453	0.623337	0.603007	0.604096	0.52889	0.610495	0.610033	0.613364
77.4231	0.691916	0.619158	0.665332	0.589474	0.612369	0.594131	0.617948	0.611637	0.613603	0.603871	0.605836	0.623115	0.602635	0.603823	0.528637	0.610793	0.611111	0.615151
77.24	0.691596	0.619446	0.665332	0.59193	0.614578	0.595274	0.615691	0.609183	0.614345	0.601754	0.605836	0.622376	0.600965	0.602822	0.52737	0.608188	0.613268	0.613007
77.3926	0.689671	0.620167	0.662698	0.588947	0.614025	0.592988	0.615027	0.607431	0.612563	0.603266	0.607143	0.622302	0.602264	0.60173	0.526609	0.608485	0.612629	0.613007
77.2095	0.689121	0.619446	0.662171	0.588246	0.605191	0.588796	0.613036	0.604627	0.612415	0.604929	0.604965	0.620306	0.603007	0.60264	0.526863	0.610197	0.61179	0.611756
77.2095	0.68935	0.616849	0.661328	0.582807	0.59746	0.585366	0.610248	0.606905	0.610633	0.600393	0.602787	0.620232	0.601708	0.60173	0.52813	0.608857	0.61199	0.609791
77.1179	0.687701	0.615984	0.660695	0.581579	0.585864	0.591082	0.613301	0.602173	0.612415	0.600695	0.605401	0.621193	0.600037	0.598817	0.529017	0.608336	0.611471	0.61122
77.179	0.685272	0.617138	0.658904	0.58386	0.598012	0.59718	0.616487	0.609008	0.614791	0.601451	0.60453	0.620306	0.598367	0.596996	0.527116	0.607592	0.611511	0.609255
77.0569	0.685134	0.614686	0.659431	0.58193	0.593595	0.594512	0.614762	0.60673	0.612712	0.599184	0.609756	0.620084	0.598181	0.594538	0.527623	0.606029	0.611471	0.608183
77.1484	0.684722	0.614253	0.659536	0.584561	0.59249	0.586509	0.616753	0.604451	0.613603	0.599486	0.605836	0.618643	0.596325	0.596632	0.525342	0.606773	0.607716	0.605324
76.9653	0.683668	0.615551	0.658799	0.582982	0.602982	0.579649	0.61516	0.602699	0.613157	0.601451	0.604965	0.617423	0.595212	0.594993	0.526736	0.604689	0.606997	0.609076
77.0569	0.685409	0.614108	0.657956	0.581053	0.599117	0.587271	0.616089	0.602173	0.612415	0.603417	0.598432	0.617201	0.594469	0.594811	0.526102	0.60588	0.607636	0.611042
76.9653	0.683301	0.612954	0.657218	0.581228	0.586416	0.591082	0.615293	0.59639	0.609742	0.604627	0.602352	0.615908	0.59614	0.595721	0.524962	0.608262	0.606358	0.606932
76.9959	0.683989	0.611512	0.656797	0.578947	0.594699	0.589177	0.611576	0.594462	0.608851	0.606592	0.599739	0.614984	0.595768	0.595175	0.523315	0.603573	0.60496	0.604074
76.8738	0.683485	0.612522	0.655848	0.572105	0.601325	0.587652	0.610248	0.595689	0.607514	0.600998	0.598432	0.615575	0.595026	0.59563	0.523061	0.600521	0.604242	0.60461
76.9043	0.68266	0.611223	0.655532	0.572105	0.620652	0.591082	0.611178	0.596215	0.60692	0.597672	0.602352	0.614836	0.596325	0.59472	0.522048	0.600968	0.603163	0.603002
76.8127	0.682706	0.610791	0.655532	0.574561	0.598564	0.589558	0.611443	0.59639	0.608851	0.598881	0.599303	0.614503	0.592799	0.594174	0.522935	0.602977	0.603043	0.60193
76.8433	0.682522	0.610646	0.655427	0.57386	0.596356	0.589558	0.610912	0.593936	0.606772	0.599486	0.600174	0.615095	0.592242	0.594083	0.521921	0.60268	0.603642	0.60586
76.8433	0.681606	0.611079	0.656691	0.574561	0.600221	0.588796	0.611576	0.595689	0.605287	0.598428	0.601045	0.615132	0.594655	0.593355	0.51926	0.603945	0.603123	0.605324
76.7822	0.680689	0.6118	0.655637	0.572632	0.596908	0.582698	0.61277	0.597792	0.603505	0.596764	0.603223	0.614466	0.591314	0.59299	0.517993	0.601712	0.602644	0.601751
76.7517	0.678902	0.609636	0.652898	0.574386	0.605191	0.582698	0.611045	0.597792	0.601723	0.593136	0.595819	0.614023	0.590757	0.59208	0.519894	0.60067	0.600367	0.601215
76.6907	0.678856	0.609059	0.652371	0.572456	0.593042	0.586509	0.610646	0.594988	0.600535	0.594497	0.592335	0.614651	0.589087	0.591443	0.52002	0.599405	0.600927	0.600143
76.6296	0.679314	0.608194	0.652898	0.572632	0.588073	0.588796	0.606929	0.590957	0.600683	0.593438	0.58885	0.614171	0.590757	0.590533	0.521161	0.600744	0.601765	0.599071
76.5991	0.680093	0.606896	0.65216	0.571228	0.590282	0.587652	0.605602	0.591658	0.598456	0.588298	0.595819	0.612544	0.590386	0.588439	0.51812	0.601712	0.601765	0.596748
76.6296	0.679864	0.606896	0.651633	0.569298	0.586416	0.586509	0.604673	0.587978	0.602168	0.5886	0.602787	0.612175	0.590572	0.589167	0.518373	0.60268	0.600767	0.598535
76.5686	0.679406	0.60603	0.651633	0.568421	0.585864	0.585366	0.603876	0.592709	0.603505	0.593287	0.597125	0.611916	0.591685	0.591079	0.518626	0.600521	0.599089	0.598714
76.4771	0.679589	0.606751	0.652055	0.573158	0.590282	0.585366	0.605602	0.593235	0.60098	0.594497	0.597561	0.611546	0.589458	0.589167	0.517233	0.59866	0.597252	0.600322
76.4465	0.67881	0.606607	0.651423	0.566316	0.598564	0.584223	0.607992	0.589555	0.599495	0.592682	0.594512	0.609883	0.586488	0.590259	0.515966	0.59732	0.59837	0.600858
76.4465	0.67794	0.606463	0.649526	0.563333	0.585864	0.578887	0.604673	0.587452	0.598307	0.587844	0.596254	0.609366	0.588716	0.590897	0.514445	0.59799	0.597652	0.599964
76.2939	0.677573	0.605597	0.647208	0.564912	0.593042	0.582698	0.601487	0.583421	0.596971	0.592682	0.592335	0.608368	0.585746	0.590259	0.512038	0.598139	0.596374	0.59782
76.2939	0.676336	0.605597	0.648261	0.568596	0.594147	0.576982	0.599761	0.586751	0.600683	0.592229	0.595819	0.607776	0.584447	0.586982	0.510897	0.597097	0.596893	0.598892
76.2024	0.677481	0.607617	0.645943	0.569298	0.591938	0.576219	0.602018	0.587452	0.599644	0.588298	0.594948	0.608331	0.585746	0.586982	0.511911	0.595236	0.598291	0.597999
76.2024	0.676932	0.605597	0.646891	0.568596	0.583103	0.579649	0.601885	0.589555	0.598456	0.587995	0.59277	0.606335	0.585746	0.587893	0.50925	0.59412	0.596853	0.595676
76.2329	0.676244	0.604443	0.648577	0.567895	0.590282	0.584223	0.600027	0.587802	0.595634	0.587088	0.594512	0.60445	0.585375	0.587984	0.508996	0.59211	0.596094	0.594783
76.1719	0.676153	0.603001	0.64784	0.564386	0.578686	0.583841	0.598168	0.588503	0.596971	0.58739	0.592335	0.604783	0.584076	0.585435	0.507983	0.592482	0.596853	0.596391
76.1108	0.676702	0.599683	0.645416	0.561579	0.571507	0.578506	0.599363	0.588854	0.590882	0.58603	0.595383	0.60567	0.582777	0.583796	0.509883	0.59345	0.595934	0.595855
76.1108	0.675328	0.600837	0.645205	0.558947	0.580895	0.578125	0.601221	0.587978	0.592367	0.589054	0.595383	0.604191	0.583333	0.586618	0.509883	0.592333	0.593897	0.596212
75.9888	0.673036	0.602712	0.645732	0.561579	0.57979	0.577744	0.598699	0.583246	0.593704	0.589054	0.592335	0.602898	0.583519	0.588894	0.508363	0.590845	0.594456	0.59389
76.0498	0.671937	0.600548	0.644363	0.559825	0.583655	0.577744	0.597106	0.582019	0.593407	0.586181	0.594512	0.601456	0.583333	0.586709	0.507729	0.592631	0.594217	0.594783
75.9888	0.673082	0.601125	0.642044	0.560175	0.573716	0.579649	0.595115	0.584648	0.589249	0.584971	0.592335	0.601161	0.581663	0.585435	0.507856	0.592408	0.593578	0.594068
75.9888	0.672441	0.599827	0.644468	0.559649	0.574268	0.576219	0.592725	0.584998	0.588506	0.585878	0.591463	0.601124	0.581663	0.581429	0.507223	0.590473	0.589504	0.592639
75.9277	0.672441	0.599394	0.643203	0.563333	0.581447	0.578887	0.594186	0.581668	0.590437	0.58739	0.59277	0.60031	0.580921	0.5797	0.505829	0.590398	0.588705	0.591924
75.9583	0.671845	0.598961	0.644152	0.562807	0.577581	0.579649	0.594584	0.581844	0.590288	0.585122	0.587979	0.599608	0.57925	0.582431	0.505955	0.588761	0.590702	0.58978
75.8667	0.670699	0.596653	0.642993	0.559298	0.580342	0.578125	0.592327	0.579916	0.590882	0.583459	0.58493	0.600384	0.581292	0.580792	0.503801	0.585411	0.591221	0.58978
75.8667	0.669874	0.595643	0.641096	0.558246	0.584208	0.577744	0.591929	0.578339	0.592367	0.582552	0.587108	0.60105	0.581292	0.583887	0.503041	0.585635	0.590742	0.588351
75.7446	0.670699	0.594634	0.641307	0.560351	0.577029	0.572027	0.591398	0.573782	0.592516	0.584518	0.586672	0.599386	0.581477	0.58061	0.503294	0.58556	0.590183	0.588708
75.7751	0.671478	0.594201	0.642255	0.559825	0.573716	0.567835	0.591398	0.57939	0.591476	0.580738	0.587979	0.597871	0.575724	0.578061	0.502914	0.584518	0.587667	0.586386
75.7751	0.66992	0.592758	0.640674	0.555614	0.57979	0.571265	0.593787	0.577462	0.589694	0.581191	0.587544	0.597464	0.576652	0.577788	0.503294	0.585262	0.589544	0.585314
75.7141	0.669874	0.593047	0.640148	0.557193	0.583103	0.574314	0.592991	0.578339	0.591179	0.583611	0.586672	0.59728	0.576652	0.580064	0.502281	0.584965	0.59178	0.583884
75.6836	0.669233	0.594057	0.640148	0.55614	0.587521	0.577363	0.593787	0.578864	0.592961	0.579075	0.585366	0.597095	0.576466	0.577697	0.501014	0.582508	0.590662	0.586386
75.7141	0.668087	0.595066	0.638251	0.554035	0.573716	0.573933	0.588345	0.580091	0.590288	0.579831	0.585801	0.597354	0.575353	0.576696	0.499873	0.582359	0.587667	0.587636
75.592	0.667675	0.593335	0.638356	0.557193	0.568194	0.569741	0.590336	0.578864	0.585536	0.579982	0.578397	0.595247	0.574053	0.581247	0.499113	0.581243	0.58539	0.58585
75.6226	0.667675	0.593047	0.639831	0.56	0.575925	0.576219	0.588212	0.571328	0.585833	0.57726	0.577526	0.594877	0.572754	0.579518	0.497719	0.581392	0.585869	0.586028
75.5615	0.667262	0.59146	0.639305	0.554737	0.56212	0.56936	0.589008	0.568524	0.58613	0.576051	0.583188	0.594138	0.571641	0.578152	0.497973	0.583327	0.586788	0.58442
75.5615	0.667308	0.591316	0.639199	0.552281	0.565986	0.56936	0.590336	0.569401	0.586279	0.579377	0.583624	0.593768	0.57461	0.575785	0.498353	0.584071	0.585151	0.583706
75.4395	0.667033	0.590017	0.638145	0.551404	0.569851	0.569741	0.592062	0.571153	0.588209	0.576656	0.579704	0.595173	0.573868	0.575512	0.498099	0.583253	0.583673	0.581919
75.4395	0.667171	0.588286	0.639305	0.548246	0.575373	0.570122	0.590469	0.571854	0.587021	0.576807	0.581882	0.595136	0.570713	0.575512	0.497593	0.583327	0.581157	0.58174
75.4089	0.667079	0.587565	0.638462	0.549298	0.577581	0.572027	0.587283	0.572555	0.5842	0.574992	0.576655	0.594951	0.564774	0.573873	0.495819	0.582508	0.581237	0.582098
75.4395	0.664467	0.586699	0.636143	0.554211	0.569851	0.570884	0.588345	0.569225	0.583012	0.575446	0.577526	0.592697	0.566444	0.57533	0.494551	0.579531	0.581197	0.581026
75.2563	0.664559	0.58843	0.635722	0.554035	0.569299	0.570503	0.585955	0.568875	0.584497	0.576353	0.574477	0.590775	0.569599	0.575512	0.494805	0.578861	0.580158	0.583527
75.3174	0.664238	0.588863	0.634879	0.550877	0.566538	0.562881	0.586884	0.570452	0.584497	0.574388	0.576655	0.590516	0.567929	0.573873	0.494805	0.579308	0.581516	0.585314
75.3479	0.663596	0.587709	0.634141	0.548597	0.564329	0.564024	0.586486	0.567298	0.583012	0.57091	0.576655	0.590849	0.56663	0.571598	0.494171	0.579308	0.581077	0.582991
75.3479	0.662634	0.587132	0.633087	0.546491	0.562673	0.563643	0.584628	0.569401	0.585536	0.570003	0.571864	0.592844	0.567186	0.571142	0.494425	0.578415	0.580318	0.578524
75.2563	0.663046	0.587421	0.633087	0.545439	0.558807	0.563262	0.585291	0.569926	0.582418	0.571666	0.573606	0.591625	0.567929	0.571325	0.494805	0.578936	0.580038	0.581204
75.3174	0.662817	0.586411	0.632139	0.544211	0.559359	0.558689	0.586088	0.569751	0.58123	0.576051	0.573606	0.590405	0.566073	0.569322	0.494805	0.579308	0.579759	0.581026
75.1648	0.662451	0.586122	0.630875	0.544912	0.563777	0.553735	0.587415	0.565896	0.580933	0.575144	0.572735	0.589703	0.565516	0.570323	0.494678	0.576926	0.579879	0.57906
75.1953	0.66103	0.587276	0.630453	0.547544	0.556599	0.549924	0.579716	0.567122	0.582269	0.572422	0.573606	0.588816	0.565887	0.570505	0.492271	0.57834	0.580278	0.579418
75.1343	0.660159	0.587998	0.630453	0.544737	0.54169	0.552973	0.579849	0.564844	0.582269	0.568642	0.573171	0.58889	0.567001	0.567592	0.492651	0.577521	0.576084	0.57638
75.1343	0.659793	0.586844	0.628662	0.54386	0.559359	0.55907	0.582371	0.563968	0.582269	0.570154	0.573606	0.588594	0.566444	0.567501	0.491764	0.575288	0.575605	0.578346
75.0122	0.659243	0.585113	0.627924	0.539649	0.568747	0.561357	0.583964	0.560287	0.579596	0.568491	0.572735	0.587153	0.561804	0.567319	0.489103	0.574098	0.576843	0.576916
74.9817	0.660434	0.584103	0.627187	0.53614	0.557703	0.560976	0.584362	0.556782	0.575735	0.566828	0.570993	0.585489	0.561433	0.5665	0.489356	0.573725	0.574567	0.579239
75.0122	0.66158	0.586122	0.626027	0.539649	0.557151	0.562119	0.581309	0.55871	0.575884	0.567886	0.571864	0.585046	0.55902	0.566682	0.490243	0.574842	0.575126	0.579596
75.0122	0.660664	0.584391	0.627081	0.537895	0.553285	0.554497	0.577857	0.556958	0.578854	0.570154	0.574477	0.586007	0.563103	0.566409	0.488216	0.57313	0.575605	0.579239
74.9817	0.659564	0.582227	0.62666	0.537895	0.547764	0.558308	0.577326	0.556782	0.580042	0.569398	0.565331	0.585268	0.561062	0.56477	0.486315	0.572311	0.576404	0.576916
74.9512	0.657731	0.582083	0.626238	0.537368	0.568747	0.554116	0.578123	0.559236	0.57826	0.568945	0.567944	0.582939	0.55902	0.562858	0.485302	0.573949	0.573968	0.574058
74.7681	0.655806	0.581795	0.626449	0.536316	0.569299	0.551448	0.579716	0.556257	0.578111	0.571969	0.571429	0.583383	0.558649	0.561948	0.486569	0.57447	0.573169	0.575308
74.8291	0.655669	0.580929	0.624552	0.536842	0.558807	0.556021	0.579583	0.558184	0.577963	0.571969	0.571429	0.58268	0.55735	0.563678	0.486442	0.574246	0.575685	0.577274
74.707	0.656906	0.579054	0.62529	0.537544	0.551077	0.561357	0.576264	0.555556	0.576626	0.57212	0.567073	0.582237	0.559948	0.562403	0.485302	0.572013	0.574207	0.574594
74.7375	0.656264	0.577755	0.624131	0.534737	0.548868	0.55907	0.577326	0.556782	0.57425	0.57212	0.571429	0.583013	0.558463	0.56122	0.481754	0.570748	0.577163	0.57245
74.646	0.656035	0.577034	0.623393	0.536316	0.553838	0.561357	0.579185	0.554153	0.573211	0.571515	0.566638	0.581128	0.558834	0.56122	0.483654	0.57112	0.577922	0.572271
74.7375	0.656723	0.576457	0.623604	0.536667	0.553285	0.556402	0.57799	0.556782	0.574844	0.569096	0.56446	0.580795	0.558834	0.56213	0.482134	0.569111	0.574647	0.573343
74.4934	0.655302	0.577611	0.624025	0.538246	0.549972	0.554116	0.578123	0.557133	0.575735	0.566223	0.566638	0.58135	0.556978	0.562858	0.482514	0.569632	0.572929	0.572271
74.646	0.653561	0.5779	0.623604	0.537895	0.557151	0.55221	0.577857	0.554153	0.576032	0.566677	0.560105	0.580869	0.556422	0.560218	0.48036	0.569185	0.573448	0.571914
74.4629	0.652919	0.577467	0.622023	0.537895	0.54942	0.557927	0.579583	0.55205	0.572617	0.565467	0.562718	0.580241	0.557164	0.559945	0.480233	0.567994	0.57245	0.5737
74.5544	0.65434	0.575591	0.622023	0.537544	0.568747	0.550686	0.57507	0.550648	0.576626	0.565165	0.561411	0.579576	0.555865	0.558671	0.48036	0.568664	0.571811	0.57102
74.5544	0.653973	0.574293	0.622234	0.537368	0.564329	0.547256	0.571618	0.554504	0.575438	0.565165	0.565331	0.578393	0.555308	0.559581	0.477446	0.566133	0.568736	0.570663
74.4934	0.652873	0.57588	0.620548	0.53807	0.55439	0.554116	0.575601	0.55538	0.57425	0.563502	0.564895	0.578578	0.556236	0.561311	0.477572	0.564868	0.569734	0.572092
74.4324	0.651544	0.574582	0.618651	0.535088	0.550525	0.550305	0.575468	0.553452	0.573211	0.564258	0.56446	0.579871	0.554751	0.560036	0.477826	0.565612	0.570333	0.568876
74.3103	0.650719	0.572562	0.618124	0.532632	0.546659	0.544588	0.57268	0.552751	0.572765	0.560478	0.566638	0.578873	0.554009	0.560674	0.47998	0.566505	0.568656	0.571199
74.3408	0.650536	0.572706	0.618019	0.532807	0.539481	0.548018	0.575601	0.550999	0.571132	0.558059	0.562282	0.577617	0.553452	0.556668	0.476305	0.566059	0.566858	0.570306
74.3713	0.649665	0.571985	0.618335	0.535088	0.54942	0.548781	0.574539	0.552401	0.570686	0.556547	0.561847	0.576582	0.555308	0.555212	0.476685	0.565091	0.567577	0.572807
74.3103	0.649116	0.57011	0.616333	0.532632	0.546107	0.548018	0.57414	0.550298	0.568607	0.555337	0.561847	0.575288	0.551411	0.557305	0.477319	0.565166	0.566898	0.570127
74.1577	0.648932	0.570398	0.615279	0.531403	0.549972	0.549924	0.572813	0.550473	0.568607	0.557303	0.557491	0.574475	0.551411	0.558307	0.477319	0.563975	0.564702	0.566911
74.1882	0.648245	0.57011	0.615701	0.526842	0.559912	0.547637	0.572149	0.548545	0.56935	0.560175	0.558362	0.574401	0.551039	0.553027	0.473391	0.565091	0.565381	0.567804
74.0967	0.647603	0.568667	0.615595	0.528947	0.551077	0.543445	0.574273	0.551525	0.567271	0.559873	0.557056	0.57636	0.54974	0.551024	0.473898	0.5639	0.566898	0.563516
73.9441	0.648382	0.568667	0.615174	0.526316	0.550525	0.544969	0.573477	0.550298	0.566083	0.55821	0.563589	0.575547	0.551411	0.551388	0.473771	0.560625	0.566419	0.56298
74.1272	0.64797	0.570687	0.615911	0.524035	0.546659	0.539253	0.57507	0.551875	0.563558	0.557605	0.565331	0.573884	0.548627	0.552481	0.473011	0.560253	0.563943	0.564409
74.0356	0.645954	0.569965	0.614542	0.52614	0.540585	0.538491	0.571884	0.5517	0.562519	0.557605	0.561847	0.573219	0.550668	0.552208	0.472504	0.560774	0.565381	0.562444
73.9746	0.645541	0.570975	0.613909	0.525263	0.540585	0.544588	0.569627	0.549772	0.562222	0.557152	0.559669	0.573699	0.553452	0.554028	0.47073	0.561221	0.5659	0.561551
73.8831	0.645954	0.570975	0.613277	0.522105	0.539481	0.548781	0.570025	0.548721	0.56044	0.555942	0.557927	0.573514	0.551411	0.555121	0.47073	0.560774	0.563543	0.562087
73.822	0.646091	0.568379	0.614226	0.522632	0.539481	0.540015	0.569494	0.54837	0.56534	0.554279	0.557056	0.572775	0.551596	0.555576	0.468322	0.559732	0.562785	0.563159
73.7915	0.646274	0.568523	0.613699	0.525088	0.546107	0.542683	0.569229	0.549947	0.564301	0.552616	0.555749	0.572294	0.550854	0.552299	0.466675	0.560253	0.561706	0.561551
73.7915	0.64435	0.567946	0.61275	0.526842	0.536168	0.545351	0.565644	0.54802	0.564301	0.554884	0.55662	0.571038	0.548255	0.550933	0.468322	0.559955	0.562225	0.561908
73.7915	0.644945	0.567657	0.611907	0.523158	0.522363	0.541159	0.565246	0.546968	0.56237	0.555337	0.55662	0.569966	0.547327	0.549477	0.467562	0.558764	0.561147	0.561729
73.7	0.646274	0.56809	0.612013	0.518772	0.530646	0.53811	0.56737	0.549246	0.562519	0.554128	0.559233	0.567231	0.546585	0.548839	0.467689	0.557499	0.561746	0.562444
73.6389	0.645816	0.56708	0.609905	0.523158	0.535064	0.54154	0.565113	0.549597	0.561479	0.552616	0.558798	0.567194	0.544358	0.548475	0.466802	0.555787	0.561467	0.562087
73.7	0.64577	0.566359	0.609168	0.52	0.546659	0.53811	0.566706	0.549422	0.560588	0.552313	0.555314	0.568007	0.546585	0.546564	0.465408	0.55415	0.558711	0.562801
73.6694	0.644075	0.56708	0.609273	0.518947	0.539481	0.537729	0.565246	0.54504	0.561628	0.552918	0.554878	0.567305	0.54807	0.547292	0.465408	0.553108	0.558551	0.561551
73.6084	0.644258	0.565926	0.608535	0.518246	0.541138	0.532393	0.562857	0.544515	0.561776	0.551557	0.558362	0.56797	0.54343	0.545926	0.464521	0.552438	0.560588	0.561729
73.6389	0.644396	0.563618	0.608641	0.516842	0.540585	0.533918	0.56445	0.54504	0.559994	0.552011	0.55662	0.566455	0.543615	0.544379	0.465281	0.554001	0.561906	0.562087
73.5168	0.64435	0.564051	0.607482	0.516316	0.541138	0.54154	0.565644	0.54469	0.558212	0.554279	0.553136	0.566529	0.542316	0.544379	0.463001	0.555341	0.560828	0.558335
73.5474	0.644304	0.561887	0.608325	0.515789	0.537272	0.536966	0.565246	0.543638	0.560737	0.551557	0.553571	0.565568	0.544358	0.54538	0.462367	0.553331	0.560109	0.556191
73.4558	0.643067	0.563618	0.608325	0.51807	0.538929	0.535061	0.56206	0.545741	0.558955	0.551709	0.549652	0.565013	0.543615	0.544834	0.461987	0.552438	0.556594	0.556191
73.4253	0.641921	0.564484	0.606112	0.517368	0.538929	0.538872	0.562857	0.545391	0.558361	0.549743	0.550523	0.566085	0.541388	0.545198	0.462874	0.554671	0.555476	0.555476
73.4558	0.641371	0.564484	0.607271	0.516667	0.539481	0.541159	0.561264	0.54504	0.555836	0.548685	0.544425	0.565309	0.540275	0.544288	0.458946	0.554745	0.553918	0.555119
73.4863	0.640455	0.563906	0.606006	0.513158	0.539481	0.539634	0.560202	0.542061	0.554648	0.546114	0.549216	0.564976	0.539903	0.543741	0.459199	0.551619	0.553798	0.55494
73.3948	0.638942	0.563618	0.605479	0.514211	0.548316	0.533156	0.559538	0.539607	0.556727	0.548836	0.547474	0.563461	0.539347	0.541102	0.459706	0.551321	0.553119	0.553868
73.2727	0.638851	0.563906	0.603477	0.514912	0.550525	0.534299	0.559936	0.537154	0.558658	0.54808	0.549216	0.563941	0.539532	0.541193	0.46072	0.55147	0.553758	0.553689
73.3337	0.63908	0.563185	0.604531	0.515088	0.542242	0.532774	0.561131	0.536102	0.557915	0.545207	0.5527	0.562278	0.539161	0.541284	0.461227	0.549758	0.555396	0.552975
73.2727	0.639263	0.562752	0.604953	0.512807	0.54169	0.53125	0.563919	0.534525	0.556133	0.546114	0.553136	0.562167	0.539161	0.539372	0.459579	0.548939	0.55252	0.553332
73.1506	0.638851	0.561598	0.604215	0.510175	0.537272	0.53125	0.56352	0.535401	0.556282	0.543846	0.546603	0.561798	0.538047	0.538826	0.459706	0.5476	0.551681	0.554047
73.2117	0.638163	0.560733	0.60295	0.51386	0.534511	0.53125	0.561131	0.537154	0.555836	0.542183	0.545296	0.561502	0.532294	0.538553	0.456918	0.546185	0.553279	0.551009
73.1812	0.638026	0.557271	0.602107	0.513333	0.540585	0.52439	0.558609	0.539607	0.554797	0.545056	0.546167	0.561206	0.533408	0.538553	0.455778	0.546111	0.552241	0.550473
73.1506	0.637338	0.558136	0.602424	0.511404	0.531198	0.527439	0.559405	0.535927	0.551975	0.547324	0.544861	0.560948	0.53582	0.538826	0.457679	0.545739	0.551522	0.551903
73.0591	0.635505	0.557559	0.601791	0.510175	0.532855	0.525915	0.558476	0.532773	0.550936	0.545056	0.545732	0.561354	0.536934	0.53919	0.456538	0.545292	0.551642	0.550831
73.0286	0.634635	0.556117	0.601264	0.508596	0.522916	0.525534	0.55675	0.531896	0.550342	0.543695	0.542683	0.560135	0.536377	0.537551	0.458185	0.54626	0.551162	0.552975
73.0896	0.634406	0.555972	0.601159	0.507368	0.539481	0.523628	0.558211	0.538381	0.550639	0.545056	0.544425	0.559691	0.534707	0.536732	0.456158	0.546781	0.549645	0.553153
72.9675	0.633397	0.554963	0.600105	0.510351	0.542794	0.522866	0.555556	0.532422	0.550936	0.543695	0.550523	0.559063	0.535078	0.536186	0.454511	0.545962	0.550603	0.549223
72.876	0.634589	0.555972	0.601791	0.508421	0.537824	0.521723	0.557547	0.533298	0.550787	0.543242	0.547909	0.558102	0.533964	0.533182	0.452864	0.546483	0.551881	0.547615
72.876	0.634451	0.556117	0.600421	0.507719	0.541138	0.521341	0.556352	0.537855	0.552421	0.539764	0.546603	0.55703	0.532851	0.533091	0.45261	0.545962	0.547967	0.548329
72.876	0.633443	0.555107	0.599052	0.507193	0.526229	0.52782	0.554759	0.540133	0.553609	0.539613	0.54007	0.556291	0.534707	0.532453	0.452484	0.544697	0.547608	0.549223
72.7234	0.631381	0.555107	0.59863	0.505088	0.530646	0.52782	0.554759	0.535401	0.550045	0.540218	0.539634	0.555071	0.536563	0.53218	0.449316	0.545069	0.546649	0.549759
72.7234	0.631106	0.553953	0.597787	0.504561	0.538377	0.52439	0.555556	0.536979	0.546778	0.542788	0.537892	0.554406	0.536934	0.530815	0.448429	0.542985	0.545491	0.549223
72.7844	0.631656	0.553808	0.599684	0.501404	0.539481	0.522485	0.553033	0.535401	0.546629	0.537043	0.539634	0.555847	0.53118	0.529631	0.449062	0.544846	0.544772	0.547079
72.7539	0.631335	0.553808	0.597366	0.506667	0.54169	0.521341	0.551042	0.535752	0.547817	0.538403	0.538328	0.555477	0.530438	0.528994	0.448682	0.545143	0.545251	0.546721
72.6624	0.630831	0.552366	0.595364	0.505088	0.52402	0.518674	0.554095	0.534876	0.549302	0.539462	0.538328	0.554184	0.527654	0.528084	0.446908	0.543431	0.545211	0.547972
72.6318	0.629915	0.551212	0.59589	0.504386	0.517946	0.524009	0.552635	0.534876	0.546629	0.536891	0.540505	0.553556	0.527468	0.528448	0.448049	0.541794	0.545491	0.546543
72.6013	0.629319	0.550202	0.595996	0.501404	0.517946	0.52439	0.551706	0.533824	0.545441	0.532809	0.542247	0.553297	0.526169	0.530542	0.446148	0.540826	0.544812	0.544577
72.5098	0.628494	0.551068	0.595574	0.499123	0.525124	0.517531	0.553299	0.531546	0.54262	0.532658	0.541376	0.553445	0.529139	0.530086	0.447669	0.541719	0.543893	0.543505
72.5098	0.628357	0.551645	0.595996	0.500702	0.524572	0.516387	0.551839	0.530494	0.545441	0.530692	0.540505	0.553703	0.529696	0.529995	0.446528	0.541273	0.543015	0.54422
72.5403	0.628403	0.550346	0.595258	0.497719	0.525676	0.517149	0.547989	0.532948	0.545887	0.532053	0.538763	0.553112	0.529696	0.530451	0.446021	0.541943	0.542815	0.541361
72.4487	0.627853	0.549192	0.594204	0.497719	0.52402	0.520198	0.548254	0.530494	0.54559	0.5316	0.538328	0.550857	0.530067	0.529722	0.445008	0.540901	0.543254	0.543684
72.3877	0.628632	0.548471	0.59431	0.499825	0.517394	0.514101	0.550246	0.529267	0.544996	0.5316	0.54007	0.550451	0.530809	0.528812	0.445008	0.539635	0.542256	0.543505
72.3877	0.627394	0.548471	0.595153	0.499123	0.510768	0.513719	0.548122	0.527164	0.544847	0.535379	0.536585	0.551227	0.529324	0.527264	0.445008	0.5377	0.541377	0.542255
72.3267	0.626157	0.547894	0.59589	0.497193	0.521811	0.515244	0.549051	0.526814	0.544402	0.53296	0.533537	0.54997	0.528025	0.527538	0.44374	0.539412	0.540698	0.542255
72.3267	0.625516	0.548327	0.59431	0.497544	0.519602	0.511052	0.546661	0.526463	0.543214	0.531448	0.538328	0.550266	0.529139	0.526172	0.443487	0.540901	0.540139	0.544041
72.2961	0.624599	0.547894	0.595153	0.499825	0.522916	0.514863	0.547723	0.522257	0.543511	0.531448	0.53223	0.550377	0.526169	0.525626	0.442727	0.538593	0.542535	0.542969
72.2046	0.624782	0.547173	0.593256	0.498772	0.520155	0.519817	0.546396	0.525762	0.543214	0.530995	0.534843	0.549453	0.526355	0.52508	0.442854	0.537626	0.543174	0.543505
72.1436	0.625699	0.545874	0.590832	0.499474	0.519602	0.52096	0.545467	0.522433	0.543362	0.530692	0.535714	0.547938	0.528768	0.523441	0.440953	0.53636	0.540658	0.541004
72.2046	0.624462	0.544287	0.590938	0.5	0.514081	0.515244	0.548122	0.524886	0.542174	0.531448	0.534843	0.547272	0.526355	0.523896	0.438799	0.537402	0.537463	0.540825
71.991	0.624416	0.544143	0.590306	0.497719	0.51905	0.516387	0.542944	0.523835	0.540244	0.527669	0.533972	0.546274	0.525798	0.523805	0.437912	0.53703	0.535506	0.542255
72.052	0.623866	0.544432	0.589989	0.496491	0.514081	0.515244	0.542281	0.523134	0.537571	0.525552	0.53223	0.545387	0.525984	0.523805	0.438926	0.534425	0.533709	0.542076
72.0825	0.623133	0.544576	0.588514	0.495789	0.505246	0.514101	0.545599	0.522433	0.536086	0.527971	0.530923	0.545979	0.52487	0.523532	0.437152	0.534053	0.535466	0.53886
72.0215	0.622491	0.543855	0.588198	0.494561	0.508007	0.514482	0.547192	0.520505	0.536383	0.528425	0.529181	0.546459	0.523014	0.523532	0.435504	0.532639	0.536225	0.539932
71.9604	0.621575	0.541835	0.588514	0.492105	0.509111	0.513338	0.547591	0.521732	0.535789	0.52661	0.530923	0.545313	0.522643	0.522713	0.436898	0.533011	0.536145	0.538145
71.8689	0.619833	0.540248	0.588409	0.494386	0.518498	0.514101	0.544272	0.522433	0.538313	0.527971	0.528746	0.544833	0.522272	0.521529	0.435251	0.533309	0.534707	0.537252
71.8079	0.61965	0.541546	0.588093	0.495789	0.519602	0.506479	0.545467	0.521732	0.537274	0.525552	0.529181	0.544685	0.524128	0.521711	0.435378	0.532787	0.535346	0.534751
71.8689	0.620521	0.541114	0.586828	0.494035	0.522916	0.499619	0.539626	0.517525	0.536828	0.526913	0.526132	0.544352	0.524499	0.52162	0.436771	0.531001	0.535546	0.537252
71.8384	0.62162	0.540104	0.585985	0.494737	0.517946	0.503811	0.538298	0.518051	0.534007	0.526308	0.529181	0.544316	0.522829	0.520983	0.435124	0.530182	0.536065	0.537252
71.8079	0.620566	0.538661	0.585458	0.491754	0.515737	0.510671	0.541351	0.516299	0.53668	0.52661	0.536585	0.542726	0.520416	0.520983	0.435251	0.528917	0.534188	0.532785
71.8689	0.620154	0.539671	0.583983	0.492632	0.515185	0.506479	0.542679	0.515247	0.536086	0.526761	0.529181	0.541211	0.520045	0.519436	0.433604	0.529885	0.534428	0.534036
71.7163	0.618733	0.537219	0.583878	0.49193	0.505246	0.508765	0.542015	0.519628	0.533858	0.526308	0.52831	0.540767	0.519488	0.521074	0.432083	0.530703	0.535306	0.535287
71.7163	0.618046	0.536786	0.583562	0.487544	0.515185	0.507241	0.540555	0.52068	0.533116	0.524796	0.523519	0.541248	0.518189	0.521711	0.431323	0.528991	0.534108	0.531892
71.5942	0.617679	0.535199	0.58314	0.489825	0.508007	0.511052	0.541617	0.519103	0.531334	0.520109	0.527439	0.540915	0.515219	0.519254	0.430689	0.528843	0.533509	0.531892
71.6858	0.618138	0.535488	0.582929	0.486842	0.506902	0.507241	0.539493	0.51735	0.530591	0.520562	0.526568	0.5411	0.517446	0.515248	0.430309	0.528322	0.533309	0.533679
71.5332	0.618	0.534045	0.581981	0.486316	0.50635	0.504954	0.53936	0.517	0.531037	0.520562	0.524826	0.539474	0.51559	0.517433	0.429422	0.528694	0.534308	0.531356
71.5942	0.617359	0.535488	0.581665	0.483158	0.509111	0.506479	0.539227	0.514721	0.531185	0.520411	0.524826	0.539658	0.515776	0.515794	0.430182	0.528991	0.531832	0.531535
71.4416	0.616992	0.535632	0.582086	0.485965	0.514081	0.503811	0.538564	0.517876	0.533116	0.52026	0.527003	0.539991	0.514291	0.51452	0.427015	0.527652	0.529875	0.53082
71.4416	0.615617	0.535632	0.580717	0.486316	0.510215	0.498476	0.538829	0.515598	0.529403	0.518899	0.527003	0.537108	0.51559	0.515612	0.426381	0.527131	0.529595	0.528497
71.3806	0.615067	0.535776	0.579136	0.485263	0.510768	0.502668	0.536971	0.512969	0.527473	0.519504	0.523955	0.535556	0.516889	0.516887	0.426508	0.526833	0.529156	0.531713
71.5332	0.614517	0.534622	0.579557	0.485439	0.518498	0.5	0.534581	0.513319	0.529403	0.522528	0.527875	0.536036	0.517075	0.517524	0.428282	0.52393	0.527358	0.531892
71.3196	0.614288	0.533035	0.581138	0.486491	0.512424	0.499238	0.535378	0.510165	0.531482	0.521167	0.523519	0.537367	0.512992	0.516158	0.428155	0.526014	0.528197	0.533679
71.2585	0.614701	0.531881	0.580506	0.486491	0.505798	0.499238	0.536174	0.509464	0.527918	0.519504	0.521777	0.536591	0.510579	0.514338	0.427015	0.525047	0.528117	0.529391
71.167	0.614242	0.531593	0.580295	0.485263	0.500276	0.501143	0.53405	0.508412	0.524206	0.518597	0.520035	0.537145	0.511878	0.512608	0.426381	0.524525	0.527318	0.528855
71.1975	0.614151	0.532602	0.579136	0.484211	0.516289	0.504192	0.531926	0.51367	0.527324	0.520109	0.52047	0.53733	0.508352	0.514247	0.424734	0.524674	0.527438	0.529391
71.1975	0.613143	0.532602	0.578188	0.482632	0.513528	0.498857	0.530997	0.513845	0.530146	0.517992	0.525697	0.536332	0.511693	0.514793	0.424861	0.525195	0.527997	0.528855
71.106	0.612364	0.531881	0.578504	0.48614	0.510215	0.504954	0.533652	0.513144	0.527918	0.518295	0.521341	0.534743	0.510765	0.514338	0.424607	0.524228	0.527518	0.530463
71.0754	0.611355	0.531016	0.577345	0.486316	0.504694	0.498476	0.530997	0.510866	0.527324	0.517387	0.525261	0.533967	0.510208	0.5137	0.423213	0.52326	0.524203	0.529569
71.0754	0.609935	0.533324	0.576923	0.484386	0.512424	0.497713	0.529669	0.511041	0.526582	0.517085	0.52047	0.532562	0.50928	0.511516	0.422707	0.524451	0.524004	0.529212
70.9534	0.608102	0.530439	0.577661	0.485439	0.514633	0.501143	0.528475	0.512969	0.525988	0.517236	0.52047	0.531897	0.51095	0.510787	0.421946	0.523483	0.523285	0.527961
70.8313	0.608514	0.528275	0.576502	0.483509	0.508007	0.499619	0.527944	0.508938	0.527324	0.513305	0.521341	0.531675	0.509837	0.511607	0.4222	0.520208	0.523804	0.524924
70.8618	0.609889	0.528419	0.57608	0.482105	0.515185	0.498857	0.528209	0.507711	0.528067	0.510735	0.523519	0.532008	0.507981	0.512881	0.420806	0.517975	0.523644	0.524388
70.9839	0.610439	0.528419	0.575342	0.482105	0.506902	0.498857	0.52874	0.508938	0.526879	0.512398	0.52047	0.531379	0.505011	0.511061	0.42182	0.518422	0.524722	0.52278
70.8618	0.610027	0.527121	0.574289	0.480526	0.499724	0.498094	0.524227	0.510691	0.527027	0.511944	0.518293	0.531305	0.505011	0.509422	0.421946	0.518124	0.524123	0.523673
70.8618	0.608469	0.525101	0.572497	0.478596	0.49862	0.498094	0.52489	0.509288	0.525542	0.510886	0.516115	0.530825	0.505754	0.508603	0.422073	0.518124	0.521447	0.524567
70.5872	0.608514	0.525534	0.572287	0.479123	0.49862	0.496189	0.52582	0.511041	0.525097	0.510735	0.513502	0.529051	0.50928	0.508694	0.423594	0.51872	0.522646	0.524031
70.8008	0.607644	0.527121	0.57313	0.47614	0.50138	0.491235	0.522899	0.510866	0.519602	0.508769	0.513066	0.527942	0.507795	0.50833	0.42258	0.517454	0.522566	0.521708
70.7703	0.607919	0.526544	0.57334	0.475789	0.509111	0.491997	0.520643	0.506134	0.520939	0.512549	0.514808	0.528053	0.505568	0.507601	0.421693	0.516412	0.521727	0.522601
70.7092	0.607506	0.525967	0.572603	0.474737	0.500828	0.489329	0.525156	0.503155	0.520344	0.508618	0.515244	0.526611	0.505197	0.507692	0.422707	0.514924	0.51977	0.519921
70.6482	0.606131	0.527409	0.571233	0.472456	0.496411	0.493521	0.525421	0.50368	0.521087	0.508769	0.516986	0.526538	0.50631	0.509058	0.421693	0.514626	0.519131	0.519207
70.5872	0.607094	0.525967	0.570811	0.476667	0.499724	0.492378	0.522899	0.504557	0.517672	0.509072	0.51176	0.526759	0.503712	0.50833	0.420172	0.514328	0.518053	0.519564
70.6177	0.607415	0.525389	0.571549	0.477018	0.491441	0.490473	0.521572	0.504206	0.520344	0.508316	0.51176	0.527905	0.50167	0.50751	0.420172	0.513807	0.51969	0.518492
70.5872	0.605994	0.525389	0.570284	0.474561	0.49862	0.49314	0.523961	0.501227	0.522275	0.507257	0.513066	0.526574	0.497587	0.509149	0.418398	0.513063	0.516814	0.517777
70.4956	0.605948	0.524957	0.569968	0.470702	0.497515	0.491235	0.526218	0.502103	0.519751	0.504385	0.515244	0.525651	0.499443	0.507783	0.420046	0.512914	0.516255	0.517956
70.5872	0.606498	0.524957	0.568493	0.469649	0.499172	0.491616	0.523696	0.500351	0.519305	0.506501	0.51176	0.525355	0.502413	0.506509	0.422073	0.512095	0.515936	0.518492
70.5566	0.604848	0.523081	0.56765	0.470877	0.50635	0.486662	0.521173	0.501928	0.519602	0.50756	0.513066	0.524135	0.500371	0.505599	0.420552	0.511798	0.516415	0.519207
70.4651	0.603978	0.52337	0.567545	0.468246	0.505246	0.485518	0.523829	0.499299	0.518266	0.505594	0.510889	0.524874	0.5	0.505234	0.417892	0.513584	0.515337	0.517777
70.3735	0.603978	0.522216	0.567018	0.469649	0.495306	0.482469	0.52489	0.499474	0.518711	0.503629	0.510889	0.52432	0.498515	0.503596	0.416878	0.512914	0.516974	0.518671
70.3735	0.602511	0.520485	0.566386	0.468246	0.505246	0.480183	0.52197	0.492815	0.518414	0.503629	0.506533	0.523581	0.497773	0.504051	0.41485	0.512988	0.516974	0.517777
70.343	0.602328	0.520773	0.567966	0.468246	0.511872	0.484375	0.521704	0.496495	0.517078	0.505745	0.512631	0.524394	0.495546	0.502594	0.415357	0.512319	0.517453	0.514204
70.3125	0.60132	0.519186	0.567229	0.466842	0.498067	0.489329	0.523297	0.499474	0.515147	0.504082	0.510889	0.523765	0.49536	0.501684	0.416751	0.51016	0.517613	0.514204
70.2209	0.602465	0.519619	0.567439	0.467719	0.49862	0.491616	0.521041	0.497371	0.512623	0.505745	0.51176	0.523285	0.495731	0.499681	0.412443	0.511202	0.515696	0.517241
70.1904	0.601595	0.518898	0.565121	0.463333	0.496963	0.485899	0.521439	0.495268	0.512623	0.504233	0.509146	0.521067	0.496845	0.500501	0.410542	0.511202	0.515097	0.515276
70.0989	0.600495	0.518177	0.563857	0.46386	0.495306	0.487424	0.51812	0.495443	0.513068	0.505141	0.507404	0.5214	0.496845	0.500683	0.41257	0.509565	0.514458	0.513311
70.1294	0.601136	0.517311	0.5647	0.463684	0.490337	0.487043	0.519979	0.497021	0.512771	0.503024	0.504791	0.521511	0.495174	0.500501	0.411809	0.509713	0.514897	0.511881
69.9158	0.600495	0.516445	0.563646	0.465439	0.499724	0.488186	0.517988	0.495268	0.513662	0.502419	0.508275	0.521437	0.493133	0.498862	0.412063	0.506662	0.5131	0.51474
70.0989	0.600037	0.515868	0.562276	0.464561	0.505798	0.482469	0.520244	0.493866	0.513365	0.501663	0.505662	0.52177	0.491277	0.497315	0.408388	0.507704	0.511782	0.515276
70.0073	0.599991	0.516157	0.562803	0.464561	0.50138	0.483994	0.519315	0.493866	0.513662	0.50121	0.508711	0.519811	0.493133	0.498498	0.407628	0.507108	0.511423	0.512239
70.0989	0.598754	0.517455	0.565543	0.464386	0.492546	0.481707	0.517722	0.495268	0.514256	0.499849	0.504791	0.518221	0.49369	0.499044	0.409655	0.506959	0.511263	0.511881
69.9158	0.597196	0.516445	0.564067	0.463684	0.49862	0.482088	0.515598	0.494041	0.513365	0.499546	0.505226	0.517556	0.493133	0.498407	0.407501	0.506811	0.509506	0.513489
70.0989	0.596462	0.514859	0.562381	0.462632	0.48868	0.482469	0.51374	0.497722	0.51188	0.497732	0.504355	0.517704	0.491834	0.495221	0.406488	0.505173	0.510304	0.512775
69.8853	0.596921	0.512839	0.561433	0.462456	0.48095	0.485137	0.516262	0.495093	0.510098	0.496371	0.50392	0.516817	0.49369	0.496677	0.40522	0.504652	0.508587	0.512417
69.8547	0.598341	0.512262	0.561328	0.461053	0.487024	0.48971	0.511881	0.488959	0.510989	0.495918	0.50392	0.5163	0.494061	0.496859	0.405094	0.505992	0.508747	0.510452
69.7632	0.598112	0.513993	0.561855	0.461754	0.490337	0.485137	0.512545	0.489485	0.509504	0.494406	0.505226	0.516447	0.494803	0.493855	0.405981	0.506438	0.509026	0.509737
69.8547	0.597745	0.513272	0.561433	0.462982	0.496411	0.480945	0.514934	0.488083	0.507573	0.494859	0.506969	0.514858	0.494432	0.492399	0.407248	0.505024	0.505592	0.511524
69.7327	0.597241	0.512839	0.560063	0.46614	0.485367	0.480945	0.515598	0.487557	0.508168	0.5	0.500436	0.515375	0.492019	0.493673	0.403447	0.504801	0.503355	0.509559
69.7937	0.596142	0.510819	0.559326	0.467193	0.479845	0.479802	0.514669	0.491413	0.508465	0.496674	0.501742	0.514895	0.490349	0.495403	0.40446	0.504057	0.503874	0.507951
69.6716	0.595958	0.511685	0.55785	0.464386	0.478741	0.477134	0.511483	0.491413	0.509504	0.494255	0.5	0.513601	0.488864	0.4934	0.4037	0.504205	0.50651	0.509201
69.6106	0.594538	0.511108	0.557429	0.46193	0.487576	0.479421	0.511748	0.487382	0.506534	0.492289	0.50392	0.51216	0.491091	0.493673	0.402813	0.50361	0.507149	0.507415
69.5496	0.594767	0.50779	0.557429	0.462632	0.497515	0.480945	0.510686	0.489309	0.506831	0.493499	0.496516	0.512234	0.489607	0.494128	0.4037	0.503833	0.507988	0.507236
69.519	0.594354	0.507646	0.558167	0.461754	0.485367	0.478659	0.509492	0.48966	0.506683	0.491684	0.502613	0.512345	0.489607	0.494219	0.403573	0.504429	0.507549	0.505271
69.5496	0.59298	0.506347	0.557429	0.461228	0.488128	0.482088	0.509359	0.490011	0.506386	0.490777	0.503049	0.512049	0.48905	0.491853	0.402686	0.504131	0.50687	0.503305
69.4885	0.592017	0.506059	0.555321	0.458772	0.48868	0.482851	0.510288	0.485629	0.507128	0.493045	0.496951	0.511458	0.490349	0.491944	0.402053	0.50294	0.50651	0.503127
69.458	0.592384	0.506347	0.555532	0.457368	0.477084	0.480564	0.507899	0.485103	0.506386	0.493801	0.5	0.510792	0.489235	0.491306	0.401673	0.502494	0.502596	0.505807
69.458	0.590688	0.508223	0.556164	0.458421	0.490337	0.477515	0.508297	0.486856	0.50698	0.491382	0.495645	0.510238	0.487008	0.493036	0.398632	0.502717	0.502037	0.503484
69.458	0.590688	0.506636	0.556902	0.454035	0.496411	0.475991	0.509492	0.487732	0.506534	0.490928	0.497822	0.510386	0.488122	0.491762	0.397871	0.501451	0.503714	0.499911
69.397	0.588993	0.505626	0.554689	0.457368	0.483711	0.474466	0.509093	0.487382	0.506089	0.491382	0.502178	0.510534	0.487565	0.488302	0.400912	0.500186	0.502197	0.501876
69.2139	0.589039	0.504039	0.553109	0.459474	0.488128	0.472561	0.506173	0.485804	0.504306	0.491684	0.501742	0.511051	0.485152	0.487392	0.400405	0.498176	0.501797	0.500983
69.2139	0.589772	0.503606	0.553003	0.459474	0.494754	0.481326	0.504049	0.483877	0.502822	0.494708	0.495645	0.510238	0.484967	0.487119	0.399138	0.498176	0.502796	0.500268
69.1528	0.588764	0.504472	0.552476	0.458421	0.487024	0.483232	0.505111	0.484227	0.503416	0.491684	0.500871	0.50961	0.485338	0.48812	0.397111	0.4984	0.500719	0.501519
69.2139	0.588489	0.507069	0.552266	0.455965	0.485919	0.478277	0.50604	0.485103	0.505346	0.49108	0.49608	0.507466	0.484224	0.488484	0.39521	0.497432	0.501038	0.499375
69.1528	0.588993	0.507069	0.551844	0.458597	0.482054	0.469131	0.505907	0.484227	0.505791	0.49244	0.493902	0.506431	0.485338	0.486117	0.39483	0.498325	0.500959	0.499196
69.1223	0.588718	0.506636	0.550053	0.455263	0.484263	0.476753	0.503916	0.485454	0.504455	0.493196	0.497822	0.507096	0.484224	0.485753	0.39445	0.497581	0.50024	0.499553
69.1223	0.588122	0.504616	0.551423	0.455965	0.483158	0.475229	0.501261	0.481423	0.500297	0.493347	0.491289	0.50791	0.481255	0.485935	0.392803	0.496018	0.500479	0.499911
69.0002	0.586335	0.503895	0.552055	0.452456	0.474324	0.477896	0.503783	0.482299	0.495694	0.492591	0.493902	0.50584	0.481811	0.487665	0.393563	0.495497	0.496805	0.497945
68.9087	0.587068	0.503318	0.551528	0.450351	0.487024	0.480945	0.504049	0.481423	0.496584	0.489114	0.49216	0.505507	0.483667	0.486026	0.392549	0.495348	0.495367	0.498303
68.9392	0.588535	0.501298	0.550896	0.453158	0.479293	0.474848	0.505509	0.482124	0.498812	0.488358	0.494774	0.506875	0.482554	0.483842	0.392676	0.494455	0.497284	0.496873
68.9392	0.587893	0.499423	0.551633	0.456316	0.482054	0.473704	0.50312	0.481774	0.498515	0.488812	0.493467	0.506172	0.482183	0.483386	0.392803	0.494753	0.497005	0.496159
68.8782	0.586427	0.499856	0.550263	0.453684	0.486472	0.467988	0.502456	0.480897	0.49896	0.487602	0.496516	0.505285	0.477543	0.482476	0.392043	0.492147	0.496805	0.49598
68.8782	0.586014	0.499711	0.548999	0.451579	0.485367	0.474085	0.503518	0.482475	0.498366	0.489114	0.496516	0.504768	0.480141	0.484388	0.390775	0.49118	0.494848	0.496516
68.6951	0.585556	0.50202	0.550053	0.451053	0.48868	0.477515	0.501925	0.483701	0.496733	0.48866	0.496516	0.504583	0.479955	0.483751	0.392043	0.492594	0.494848	0.498124
68.8782	0.585098	0.500144	0.549737	0.449649	0.490889	0.471799	0.499801	0.485454	0.495248	0.487602	0.500871	0.504472	0.479399	0.482658	0.388368	0.493413	0.494768	0.497767
68.7561	0.584502	0.499711	0.546997	0.451228	0.486472	0.470656	0.500863	0.484402	0.496733	0.486695	0.495209	0.504509	0.480141	0.482021	0.387734	0.492892	0.492212	0.495265
68.7561	0.584319	0.499567	0.546681	0.449474	0.476532	0.469131	0.499137	0.478093	0.49406	0.485485	0.491289	0.504435	0.479399	0.480837	0.388495	0.491924	0.492731	0.492764
68.6646	0.584227	0.498125	0.547524	0.448421	0.470458	0.470656	0.498872	0.474062	0.493763	0.486846	0.489547	0.502624	0.477914	0.479199	0.388621	0.492892	0.494129	0.494372
68.6951	0.583815	0.497548	0.545627	0.449123	0.472667	0.469131	0.497544	0.477392	0.49302	0.485939	0.48824	0.501774	0.477543	0.479654	0.3852	0.491031	0.494888	0.489727
68.573	0.58331	0.496249	0.544679	0.448596	0.469906	0.475229	0.498739	0.475114	0.491684	0.4873	0.487805	0.500998	0.4768	0.47929	0.385327	0.489096	0.49369	0.487761
68.6035	0.583952	0.496971	0.544152	0.447719	0.471011	0.469131	0.499801	0.474939	0.495099	0.489416	0.486063	0.500998	0.473088	0.478562	0.383933	0.488947	0.492611	0.489727
68.5425	0.582348	0.496826	0.54373	0.448947	0.478189	0.466463	0.495951	0.477392	0.492575	0.486846	0.490418	0.500591	0.471604	0.478198	0.38406	0.490808	0.491573	0.489012
68.5425	0.58189	0.497548	0.544362	0.445263	0.477637	0.470274	0.495022	0.476165	0.492129	0.484427	0.486498	0.498374	0.474573	0.4802	0.384567	0.490063	0.491493	0.489548
68.4509	0.581065	0.496394	0.543625	0.443684	0.469354	0.470656	0.495553	0.47564	0.491535	0.481705	0.491725	0.497635	0.473831	0.478744	0.3852	0.48917	0.491812	0.492764
68.4814	0.581432	0.493653	0.545205	0.448246	0.474324	0.463034	0.497544	0.475464	0.493466	0.484729	0.489112	0.497524	0.475687	0.477196	0.38482	0.489319	0.492531	0.492228
68.2678	0.580836	0.494374	0.5451	0.447544	0.475428	0.464558	0.49781	0.475114	0.493763	0.483217	0.491725	0.497708	0.475687	0.479199	0.38444	0.487458	0.492412	0.490977
68.3594	0.581202	0.494807	0.54373	0.444035	0.483711	0.463796	0.495686	0.477217	0.491684	0.480949	0.486063	0.497154	0.473088	0.478289	0.38406	0.486565	0.491453	0.490977
68.2373	0.579324	0.493076	0.542044	0.443333	0.478189	0.46189	0.494093	0.475815	0.491387	0.481705	0.483885	0.496637	0.472903	0.475193	0.381906	0.486565	0.489176	0.486153
68.2678	0.579828	0.492931	0.54215	0.442632	0.462176	0.464558	0.493429	0.473712	0.491535	0.484125	0.485192	0.497191	0.47216	0.475558	0.382159	0.485746	0.488937	0.488297
68.2678	0.579094	0.491922	0.542044	0.445088	0.473219	0.463796	0.49396	0.470908	0.490496	0.484578	0.483885	0.497671	0.474388	0.475467	0.380385	0.485523	0.488737	0.487583
68.2983	0.57827	0.491489	0.54236	0.44	0.469906	0.462271	0.495287	0.474413	0.489308	0.483369	0.486498	0.495897	0.473274	0.475284	0.379245	0.484332	0.486301	0.48526
68.2068	0.577491	0.492354	0.540885	0.442456	0.461623	0.464177	0.495686	0.472485	0.488417	0.481403	0.48824	0.493902	0.47216	0.475011	0.379625	0.485002	0.48666	0.484724
68.1152	0.57804	0.491344	0.540148	0.444386	0.471563	0.456555	0.494225	0.472485	0.488565	0.482764	0.488676	0.494234	0.469748	0.473737	0.380892	0.48463	0.4867	0.484009
68.2373	0.578132	0.489758	0.538778	0.439825	0.461623	0.460366	0.492898	0.467929	0.48812	0.482764	0.485627	0.493051	0.46752	0.47137	0.379625	0.483067	0.484943	0.484724
68.1458	0.577124	0.490479	0.537619	0.439825	0.458863	0.46189	0.492898	0.470908	0.48812	0.480496	0.487805	0.49246	0.465664	0.473555	0.379245	0.483439	0.487419	0.484903
68.0847	0.575154	0.488892	0.539937	0.440877	0.46328	0.457698	0.49396	0.471258	0.486041	0.480798	0.488676	0.491758	0.468448	0.473009	0.378104	0.483067	0.487539	0.485081
68.0847	0.576162	0.489613	0.538462	0.444035	0.477084	0.456174	0.493163	0.471258	0.48515	0.479135	0.485192	0.492054	0.469376	0.4731	0.379372	0.482918	0.484703	0.484367
67.9626	0.575658	0.488315	0.536249	0.442281	0.481502	0.459985	0.4925	0.469681	0.485744	0.478833	0.480401	0.492978	0.468448	0.471006	0.377851	0.480983	0.483625	0.484367
68.0542	0.574191	0.488027	0.536249	0.436842	0.473219	0.455412	0.489977	0.46863	0.485892	0.479438	0.474303	0.492534	0.466221	0.47046	0.37595	0.479047	0.484344	0.484188
67.9016	0.575245	0.486728	0.535827	0.438596	0.457758	0.462271	0.488252	0.466702	0.48708	0.471575	0.479094	0.49198	0.468263	0.470642	0.375317	0.47994	0.485662	0.485439
67.9626	0.575703	0.486584	0.536881	0.44193	0.449475	0.464177	0.488252	0.466351	0.485744	0.47339	0.477352	0.490982	0.469376	0.468639	0.374683	0.481876	0.48702	0.485617
67.8101	0.575154	0.488171	0.535195	0.440702	0.464936	0.451601	0.489048	0.467578	0.483665	0.476111	0.482578	0.490723	0.469376	0.469731	0.374557	0.480313	0.484304	0.483295
67.9016	0.57355	0.48644	0.534352	0.440526	0.478741	0.449314	0.488915	0.468279	0.48411	0.474902	0.481707	0.490316	0.46752	0.469003	0.374176	0.481727	0.482826	0.482401
67.749	0.573458	0.484132	0.53509	0.439298	0.471011	0.451219	0.488783	0.467052	0.484407	0.473541	0.483885	0.489171	0.466036	0.467729	0.373796	0.481727	0.481748	0.482044
67.7795	0.572175	0.484564	0.534036	0.437544	0.459415	0.453887	0.491305	0.465825	0.483516	0.471575	0.486498	0.488062	0.467335	0.469367	0.372783	0.479345	0.480989	0.481508
67.749	0.571075	0.48644	0.534668	0.436491	0.453341	0.454268	0.489048	0.460568	0.482031	0.474599	0.484321	0.488542	0.464365	0.466363	0.369868	0.47875	0.481149	0.480079
67.688	0.571487	0.483843	0.534563	0.435439	0.472667	0.456555	0.484667	0.465475	0.48218	0.474448	0.485627	0.488764	0.464365	0.465817	0.369868	0.478973	0.480869	0.482223
67.5964	0.571029	0.481679	0.532455	0.432105	0.462176	0.459223	0.48626	0.463197	0.482328	0.470215	0.47953	0.487249	0.463066	0.466272	0.370502	0.479196	0.482586	0.484188
67.688	0.571671	0.481679	0.532877	0.433158	0.453341	0.458841	0.487057	0.463372	0.483516	0.469156	0.479965	0.48662	0.466407	0.465544	0.369108	0.477931	0.482347	0.479543
67.5354	0.5719	0.482112	0.533404	0.429649	0.451684	0.453887	0.485331	0.462846	0.484556	0.471122	0.47561	0.48821	0.46585	0.465726	0.368348	0.476665	0.482027	0.478649
67.5049	0.570479	0.481391	0.532877	0.430175	0.453893	0.458841	0.485198	0.46565	0.484259	0.474599	0.477787	0.488394	0.464551	0.466727	0.366447	0.477335	0.481229	0.475612
67.4744	0.569288	0.480525	0.534457	0.427018	0.456654	0.463796	0.483074	0.459867	0.483219	0.473239	0.481272	0.487101	0.461767	0.464543	0.36594	0.476219	0.479471	0.479185
67.4438	0.568371	0.481679	0.53235	0.43	0.465489	0.454268	0.486128	0.456362	0.479804	0.470819	0.481272	0.486509	0.463994	0.464452	0.364293	0.475921	0.477554	0.478471
67.3523	0.568875	0.481823	0.528662	0.427719	0.467697	0.451601	0.485464	0.45864	0.477131	0.471122	0.481272	0.485438	0.462138	0.465817	0.364927	0.475921	0.476795	0.478649
67.4133	0.568005	0.479227	0.529399	0.431228	0.46328	0.450457	0.4848	0.455836	0.479804	0.472936	0.476916	0.485696	0.461581	0.464178	0.364927	0.474284	0.477554	0.47722
67.2302	0.566997	0.478794	0.529294	0.430877	0.467697	0.450457	0.485331	0.457413	0.478913	0.470366	0.47953	0.486251	0.459725	0.463359	0.366067	0.475326	0.477434	0.477756
67.3218	0.567776	0.477928	0.529399	0.430877	0.459415	0.449695	0.484004	0.45829	0.47817	0.470366	0.476045	0.484144	0.462138	0.462358	0.367841	0.47473	0.477754	0.477399
67.1387	0.56718	0.47966	0.530137	0.432456	0.454445	0.448171	0.484136	0.456011	0.480101	0.472029	0.472996	0.483811	0.461952	0.462449	0.366194	0.473688	0.479112	0.475791
67.1387	0.56663	0.47966	0.530558	0.432105	0.452236	0.443598	0.482809	0.457238	0.478764	0.469459	0.47561	0.483959	0.460282	0.461629	0.364293	0.472944	0.479671	0.476327
67.1387	0.565988	0.478217	0.530137	0.431404	0.445058	0.440168	0.481481	0.456712	0.480101	0.468854	0.473432	0.483737	0.458797	0.459354	0.362519	0.471678	0.479791	0.472039
67.1387	0.566355	0.478073	0.529083	0.429123	0.452236	0.44093	0.482942	0.456362	0.479061	0.470819	0.469077	0.483183	0.460097	0.459445	0.363406	0.472497	0.477714	0.470788
67.0776	0.566218	0.478073	0.528346	0.428421	0.447267	0.4375	0.480287	0.453558	0.478467	0.46961	0.469512	0.481631	0.456941	0.457624	0.362899	0.473837	0.476076	0.472753
67.0776	0.566309	0.476053	0.527397	0.428246	0.448371	0.438643	0.481747	0.45496	0.475646	0.467191	0.472996	0.481002	0.458797	0.459718	0.36404	0.472051	0.475477	0.475255
66.9861	0.566218	0.476486	0.527397	0.427544	0.44561	0.448552	0.481349	0.45496	0.47624	0.468552	0.470383	0.481002	0.45954	0.45899	0.361632	0.469818	0.474079	0.473647
67.0166	0.564522	0.474899	0.52687	0.424737	0.444506	0.449695	0.480685	0.456011	0.475943	0.466586	0.472125	0.481298	0.457313	0.458534	0.360365	0.470041	0.474918	0.471324
66.925	0.563881	0.474178	0.526133	0.427895	0.441745	0.451219	0.478163	0.450228	0.475052	0.463865	0.474303	0.481742	0.45657	0.458716	0.361125	0.470934	0.474239	0.470788
66.9861	0.562322	0.475332	0.524763	0.430175	0.457206	0.443598	0.478296	0.451805	0.472676	0.461748	0.471254	0.481039	0.455457	0.461447	0.361759	0.470934	0.473041	0.469895
66.8945	0.562414	0.473745	0.524025	0.424737	0.448371	0.448933	0.477765	0.452681	0.474161	0.461143	0.47169	0.480448	0.456941	0.460446	0.359858	0.468701	0.472242	0.472217
66.803	0.560306	0.474466	0.523709	0.425439	0.449475	0.446646	0.479623	0.452156	0.474606	0.46462	0.468206	0.480374	0.455642	0.45817	0.359098	0.46751	0.47372	0.471681
66.864	0.560214	0.472879	0.523815	0.425439	0.454997	0.443979	0.479225	0.454259	0.477873	0.464016	0.469077	0.478674	0.456941	0.457351	0.359351	0.466096	0.475238	0.470788
66.803	0.559985	0.473024	0.52392	0.426491	0.451132	0.447027	0.477765	0.451805	0.476388	0.465225	0.468206	0.478489	0.457498	0.456623	0.358591	0.467287	0.474239	0.469716
66.6504	0.559573	0.473745	0.522339	0.425088	0.450028	0.449695	0.477366	0.448475	0.476537	0.465225	0.469948	0.477972	0.455271	0.457988	0.356817	0.467734	0.471403	0.470967
66.6504	0.559573	0.471437	0.521391	0.424561	0.451684	0.447409	0.477499	0.450403	0.476091	0.46326	0.468206	0.476456	0.456199	0.458716	0.357451	0.467659	0.470804	0.469537
66.7725	0.558336	0.470571	0.520548	0.425263	0.448923	0.453887	0.476835	0.453558	0.473715	0.461899	0.466463	0.47531	0.453786	0.457078	0.357831	0.466394	0.471164	0.466679
66.5283	0.558336	0.472014	0.519283	0.425614	0.44561	0.443979	0.478296	0.45163	0.472379	0.460689	0.468641	0.474867	0.45193	0.455166	0.35631	0.465501	0.472682	0.466321
66.4062	0.55916	0.47086	0.52118	0.427544	0.451684	0.441311	0.477366	0.448826	0.472379	0.461899	0.470383	0.474423	0.450631	0.45635	0.356057	0.466691	0.470085	0.467215
66.4978	0.55916	0.46783	0.521286	0.423158	0.454997	0.445884	0.474048	0.446723	0.468518	0.459933	0.465157	0.473241	0.452673	0.454256	0.357704	0.464086	0.469007	0.467036
66.4368	0.558611	0.467109	0.520232	0.425965	0.450028	0.449695	0.472056	0.447249	0.471488	0.461899	0.466463	0.473758	0.452301	0.452708	0.354283	0.464458	0.468608	0.467572
66.4978	0.558336	0.46783	0.520759	0.42386	0.441193	0.449695	0.475242	0.448651	0.4703	0.460992	0.464286	0.473278	0.449703	0.450797	0.353776	0.463937	0.468288	0.465964
66.4978	0.558427	0.467975	0.51981	0.424912	0.435119	0.44779	0.474446	0.443218	0.468666	0.460387	0.466028	0.472575	0.447847	0.447974	0.352889	0.4623	0.468168	0.465428
66.3147	0.55664	0.46783	0.518862	0.424386	0.439536	0.443598	0.474844	0.445321	0.46926	0.457666	0.464286	0.472465	0.446548	0.451434	0.353523	0.463342	0.465812	0.466857
66.4062	0.555861	0.466821	0.517914	0.426316	0.435119	0.446265	0.474446	0.443568	0.468815	0.45691	0.463415	0.471873	0.448589	0.45198	0.353523	0.465575	0.46741	0.466857
66.2842	0.555998	0.464801	0.516649	0.425614	0.436775	0.449314	0.474446	0.443042	0.470597	0.457061	0.462108	0.473389	0.448775	0.452162	0.352255	0.462747	0.470046	0.464356
66.2842	0.555678	0.464945	0.51844	0.420877	0.43291	0.441692	0.471127	0.444269	0.467775	0.458724	0.465157	0.47228	0.447105	0.450797	0.352889	0.460886	0.468688	0.465071
66.2537	0.555265	0.465378	0.518124	0.420877	0.435119	0.442454	0.471393	0.444094	0.467924	0.457514	0.461237	0.469323	0.445063	0.450432	0.352636	0.462523	0.46741	0.46382
66.1621	0.554395	0.463503	0.516965	0.422456	0.438432	0.444741	0.472587	0.444094	0.467181	0.456456	0.463415	0.469138	0.446177	0.449704	0.351875	0.462747	0.466211	0.462927
66.1926	0.554945	0.463214	0.516017	0.421754	0.435119	0.445122	0.473384	0.439888	0.465993	0.454793	0.461672	0.471245	0.446733	0.45025	0.348961	0.461035	0.465572	0.464177
66.1316	0.554715	0.462349	0.51549	0.41807	0.436775	0.44436	0.470994	0.439713	0.463469	0.457061	0.462108	0.471799	0.445434	0.451161	0.349848	0.460439	0.46677	0.463999
66.0095	0.553295	0.462493	0.515174	0.419474	0.434014	0.443979	0.470463	0.441115	0.46436	0.456154	0.458188	0.46936	0.446362	0.450523	0.349088	0.461407	0.465692	0.462033
66.0706	0.554395	0.46307	0.516649	0.415614	0.435119	0.436738	0.471791	0.442166	0.465696	0.454642	0.457753	0.466477	0.445434	0.450888	0.347187	0.459397	0.465852	0.461855
66.0706	0.554257	0.462204	0.516544	0.415263	0.445058	0.439787	0.470065	0.438486	0.466884	0.456002	0.459059	0.464962	0.443207	0.450068	0.348074	0.459174	0.465932	0.459711
66.0095	0.553845	0.462493	0.515701	0.415789	0.441745	0.439024	0.46741	0.440589	0.465696	0.452827	0.456882	0.466403	0.44395	0.446609	0.347314	0.458727	0.464454	0.459532
65.979	0.553157	0.462493	0.51412	0.416842	0.434014	0.437881	0.471924	0.440939	0.462429	0.454944	0.45601	0.466477	0.443764	0.447428	0.346427	0.456941	0.463735	0.460247
65.8569	0.552882	0.46206	0.514752	0.417018	0.438432	0.434832	0.469269	0.440939	0.464805	0.454188	0.454704	0.465738	0.443393	0.447428	0.345666	0.455229	0.463256	0.461855
65.918	0.551966	0.460329	0.514225	0.418597	0.435671	0.435594	0.470596	0.439713	0.465993	0.451315	0.457753	0.464777	0.44098	0.446973	0.347314	0.455378	0.462018	0.46114
65.8569	0.552882	0.462204	0.513382	0.417018	0.442849	0.436738	0.470463	0.440238	0.463617	0.452071	0.457317	0.465405	0.443022	0.447428	0.345666	0.455675	0.462018	0.46114
65.8264	0.554074	0.460906	0.512856	0.415088	0.438432	0.428354	0.470065	0.439187	0.463617	0.451164	0.462108	0.464962	0.441166	0.445608	0.345666	0.455154	0.462657	0.459353
65.8569	0.552562	0.459752	0.512329	0.41807	0.430701	0.428735	0.466879	0.43761	0.463469	0.451013	0.456446	0.465849	0.441722	0.445152	0.346553	0.455378	0.462617	0.457924
65.7654	0.550912	0.457877	0.511591	0.418772	0.430149	0.435213	0.464622	0.435857	0.460944	0.452525	0.453833	0.466625	0.439681	0.444697	0.344526	0.454261	0.463815	0.459711
65.7654	0.550133	0.456867	0.51138	0.415789	0.434014	0.439406	0.463295	0.435331	0.460796	0.452676	0.452962	0.465627	0.440794	0.443696	0.344019	0.45307	0.463895	0.45846
65.6738	0.549629	0.457299	0.512118	0.414912	0.436775	0.438262	0.467012	0.436558	0.456638	0.451467	0.454268	0.463261	0.439866	0.442695	0.343132	0.452996	0.462297	0.456852
65.6433	0.54775	0.458454	0.511591	0.415614	0.435671	0.434451	0.46595	0.440414	0.456341	0.450408	0.452962	0.461746	0.43801	0.442148	0.341992	0.454485	0.459981	0.459353
65.7043	0.547704	0.457877	0.510959	0.413509	0.432358	0.432927	0.464224	0.435857	0.458568	0.452676	0.451219	0.462153	0.43801	0.440965	0.340851	0.455154	0.459342	0.460247
65.6433	0.548071	0.456145	0.510432	0.413158	0.42794	0.435213	0.46356	0.435506	0.457232	0.453281	0.452526	0.460748	0.438753	0.440601	0.340218	0.452921	0.459901	0.457745
65.5518	0.549675	0.454414	0.5098	0.408947	0.426836	0.436357	0.461702	0.436383	0.454262	0.452223	0.450784	0.459935	0.438567	0.442148	0.340725	0.451135	0.458144	0.457031
65.5823	0.548896	0.456001	0.510327	0.40807	0.431806	0.430259	0.464622	0.434104	0.456935	0.448292	0.453397	0.459935	0.435598	0.441602	0.340345	0.452549	0.456985	0.457745
65.5212	0.547475	0.456001	0.508957	0.407368	0.429597	0.431021	0.462366	0.4313	0.456341	0.44814	0.452962	0.46012	0.437082	0.440237	0.339711	0.451805	0.455588	0.455601
65.4602	0.547246	0.456867	0.507482	0.409649	0.434567	0.427591	0.462631	0.43095	0.455895	0.448292	0.455139	0.458715	0.435783	0.440055	0.33781	0.450689	0.457545	0.455244
65.4297	0.545963	0.454559	0.508219	0.407895	0.442849	0.428735	0.461702	0.432527	0.456489	0.447082	0.452091	0.459196	0.436526	0.439599	0.336417	0.451582	0.456666	0.45578
65.3992	0.545917	0.454703	0.508746	0.41	0.437327	0.435976	0.463295	0.434104	0.455598	0.44678	0.449477	0.459528	0.435226	0.440146	0.335403	0.451061	0.455308	0.457388
65.3381	0.545688	0.455568	0.507271	0.408421	0.428493	0.431784	0.463959	0.433228	0.45144	0.44678	0.453397	0.459085	0.434298	0.439873	0.335276	0.44853	0.455827	0.456673
65.3381	0.544496	0.45427	0.505796	0.413333	0.435119	0.433689	0.461436	0.429022	0.455153	0.444814	0.449477	0.458826	0.43467	0.440965	0.334643	0.448977	0.454349	0.454708
65.2771	0.544313	0.454847	0.506428	0.410702	0.435671	0.432927	0.45825	0.429373	0.454262	0.443604	0.449042	0.457089	0.432442	0.440237	0.335656	0.449572	0.453111	0.452743
65.3381	0.544863	0.454414	0.506322	0.407895	0.436775	0.43407	0.457454	0.428672	0.453222	0.445872	0.449042	0.456608	0.434113	0.438143	0.334643	0.449498	0.45407	0.455065
65.2466	0.545	0.453982	0.505058	0.405789	0.434014	0.428735	0.460905	0.426569	0.453668	0.44557	0.450784	0.457533	0.431886	0.43614	0.333756	0.448902	0.455588	0.451492
65.2466	0.544725	0.453404	0.50569	0.405263	0.432358	0.430259	0.461038	0.427971	0.454113	0.444663	0.451655	0.457126	0.434855	0.435867	0.333122	0.448307	0.454749	0.451492
65.1245	0.544955	0.45326	0.504636	0.403684	0.430149	0.43407	0.457587	0.431125	0.453965	0.442244	0.452526	0.456165	0.43003	0.435321	0.333882	0.449572	0.453191	0.451135
65.1855	0.544863	0.450087	0.503793	0.402632	0.43291	0.427973	0.456259	0.42727	0.453668	0.439976	0.452526	0.456017	0.432999	0.434228	0.332489	0.447935	0.451554	0.450956
65.1245	0.542663	0.450808	0.503056	0.401404	0.424627	0.426448	0.458383	0.428672	0.452628	0.441337	0.445557	0.45635	0.431329	0.433409	0.331348	0.447116	0.451434	0.451313
65.1245	0.54083	0.451096	0.502002	0.403333	0.422419	0.424162	0.455463	0.426744	0.452777	0.442546	0.446864	0.455315	0.432999	0.433409	0.329321	0.44786	0.453231	0.450956
65.0024	0.540143	0.449942	0.501897	0.400702	0.419658	0.427973	0.453073	0.42394	0.451292	0.442395	0.446864	0.45465	0.431329	0.434684	0.330715	0.447711	0.45363	0.449527
64.9414	0.540464	0.449942	0.502845	0.4	0.429045	0.426067	0.455861	0.424115	0.451886	0.437557	0.445122	0.454539	0.431514	0.432772	0.330968	0.447488	0.451114	0.447025
64.9414	0.540922	0.448788	0.503161	0.399649	0.436223	0.428735	0.459445	0.426393	0.449658	0.438161	0.445122	0.454058	0.430586	0.434137	0.330841	0.445627	0.449397	0.448276
64.8804	0.539868	0.449798	0.502002	0.402105	0.426284	0.421494	0.456126	0.426744	0.449807	0.440429	0.444686	0.455352	0.430586	0.4335	0.329954	0.444659	0.450395	0.447919
64.8193	0.539731	0.449654	0.501265	0.397544	0.431253	0.421113	0.455463	0.425517	0.448916	0.438313	0.444251	0.454871	0.429844	0.432408	0.329954	0.444213	0.449237	0.447204
64.6667	0.54051	0.447346	0.500738	0.397193	0.427388	0.423018	0.454401	0.424465	0.446243	0.438917	0.442073	0.455758	0.431886	0.432863	0.328941	0.443841	0.447999	0.448812
64.7278	0.53831	0.447634	0.49863	0.39614	0.424627	0.42721	0.454401	0.424991	0.447431	0.437708	0.446864	0.45343	0.429287	0.433136	0.328561	0.442799	0.447001	0.448097
64.6973	0.53776	0.447923	0.49863	0.397544	0.42021	0.419969	0.450153	0.421486	0.449658	0.441639	0.441202	0.451323	0.430215	0.431133	0.328941	0.444138	0.44716	0.450241
64.6057	0.537118	0.445615	0.498841	0.397719	0.413584	0.418064	0.451082	0.420259	0.448916	0.440127	0.442944	0.451212	0.428174	0.431133	0.328687	0.44131	0.44764	0.448276
64.6973	0.537118	0.445038	0.498525	0.397368	0.420762	0.419969	0.453471	0.419558	0.444609	0.43801	0.448171	0.450917	0.427803	0.430769	0.327927	0.439524	0.446681	0.447383
64.6667	0.536156	0.444893	0.5	0.395088	0.428493	0.425305	0.453471	0.422187	0.446243	0.43922	0.442073	0.450177	0.427431	0.430041	0.327167	0.440789	0.446042	0.44506
64.6057	0.536981	0.447057	0.499368	0.393509	0.422971	0.421875	0.453073	0.419033	0.447134	0.441488	0.442073	0.449845	0.428731	0.429222	0.32818	0.440342	0.444844	0.447204
64.5447	0.536202	0.445615	0.499579	0.395088	0.409718	0.419207	0.452011	0.417806	0.448619	0.436196	0.445122	0.450621	0.425761	0.426491	0.3259	0.440715	0.444365	0.446489
64.5142	0.535423	0.443162	0.497787	0.393333	0.421314	0.418826	0.450551	0.419909	0.447431	0.436347	0.43946	0.450547	0.429287	0.428402	0.3259	0.440417	0.445483	0.445596
64.4531	0.534644	0.442441	0.496839	0.392456	0.425732	0.419969	0.450418	0.423764	0.446243	0.43922	0.441638	0.450103	0.424462	0.427037	0.324886	0.439673	0.445123	0.446311
64.4226	0.535285	0.442441	0.49726	0.392281	0.421866	0.413491	0.449887	0.421486	0.444758	0.438615	0.446864	0.449586	0.422606	0.426855	0.325646	0.439003	0.442567	0.443452
64.3921	0.535011	0.441143	0.495996	0.390526	0.42021	0.415396	0.448958	0.417455	0.443273	0.434533	0.441202	0.448884	0.424462	0.427219	0.325139	0.437886	0.444444	0.444524
64.3616	0.534277	0.442874	0.495469	0.394386	0.417449	0.41654	0.451347	0.419383	0.444758	0.433777	0.43946	0.448403	0.423905	0.426309	0.324126	0.439375	0.445363	0.444524
64.3921	0.533132	0.442152	0.495785	0.391228	0.421314	0.414253	0.450418	0.419909	0.445649	0.434684	0.443815	0.447886	0.423905	0.426491	0.323239	0.438556	0.443885	0.442737
64.3616	0.532719	0.438979	0.495258	0.392281	0.418001	0.415777	0.450418	0.419033	0.4455	0.436045	0.440331	0.447923	0.422977	0.425398	0.322605	0.438407	0.444484	0.440593
64.209	0.532215	0.439267	0.495469	0.389123	0.409718	0.413491	0.451878	0.419734	0.442679	0.435591	0.439895	0.447812	0.422791	0.427219	0.321338	0.437737	0.441409	0.440951
64.209	0.531894	0.439267	0.495047	0.387544	0.413584	0.416159	0.448958	0.415703	0.441045	0.434835	0.437718	0.447664	0.419636	0.424488	0.321338	0.437588	0.441289	0.440236
64.1479	0.531482	0.437825	0.494626	0.387544	0.410271	0.417683	0.450285	0.410971	0.441045	0.433172	0.442509	0.447147	0.418894	0.424306	0.320705	0.436174	0.441928	0.438806
64.0869	0.531528	0.435949	0.494626	0.389298	0.412479	0.417302	0.447099	0.412022	0.442233	0.435591	0.438153	0.446112	0.419636	0.424306	0.319818	0.435579	0.442408	0.438806
64.0869	0.53194	0.434651	0.494415	0.390175	0.417449	0.414634	0.44763	0.415703	0.438372	0.432718	0.437282	0.444153	0.420193	0.422667	0.322098	0.432676	0.442408	0.441129
64.1174	0.531894	0.437825	0.494099	0.389825	0.414136	0.411585	0.44763	0.418507	0.438966	0.431055	0.439895	0.44467	0.420379	0.421757	0.321591	0.431932	0.442447	0.440057
64.0869	0.530611	0.437248	0.492624	0.390175	0.408062	0.41311	0.447365	0.41728	0.439857	0.428485	0.43946	0.445299	0.420193	0.422394	0.319818	0.431336	0.443086	0.43702
63.9343	0.528778	0.436526	0.491992	0.385614	0.408614	0.408537	0.44617	0.412899	0.437184	0.428636	0.434669	0.445077	0.419265	0.421666	0.319057	0.429847	0.441329	0.437913
63.9648	0.528228	0.435516	0.492308	0.387544	0.413584	0.404726	0.445108	0.416229	0.434957	0.430904	0.433798	0.442822	0.419079	0.422667	0.319057	0.430666	0.438374	0.43702
63.9648	0.529374	0.435516	0.492624	0.38807	0.412479	0.40968	0.446568	0.418682	0.434214	0.428787	0.43554	0.441381	0.419079	0.421939	0.317917	0.431187	0.438054	0.438092
63.9954	0.530611	0.433497	0.491781	0.387018	0.418553	0.410823	0.446967	0.418332	0.439263	0.426973	0.435105	0.441344	0.417595	0.422485	0.318931	0.430443	0.439612	0.438628
63.7512	0.530336	0.434218	0.490832	0.388597	0.418001	0.408918	0.446037	0.413775	0.437036	0.427124	0.432927	0.442194	0.41778	0.423304	0.31779	0.431336	0.438334	0.438806
63.8123	0.529099	0.433208	0.488936	0.386667	0.409718	0.411204	0.445506	0.409744	0.437778	0.425764	0.431185	0.441935	0.414254	0.420391	0.318297	0.431634	0.437455	0.439164
63.7512	0.528274	0.43393	0.489357	0.387895	0.410271	0.404344	0.445506	0.413775	0.439857	0.425612	0.433362	0.442416	0.416295	0.4203	0.317283	0.429922	0.440331	0.437198
63.7817	0.52777	0.431477	0.489673	0.384211	0.414688	0.408918	0.442055	0.409394	0.435848	0.425008	0.436411	0.44175	0.417223	0.419936	0.316143	0.431559	0.441169	0.437556
63.6902	0.52722	0.431766	0.490095	0.383158	0.41524	0.406631	0.44232	0.411321	0.435105	0.426671	0.432927	0.440198	0.416481	0.418662	0.316143	0.430815	0.438094	0.434161
63.6902	0.526854	0.432487	0.488303	0.381754	0.408062	0.410442	0.442851	0.412373	0.433175	0.428939	0.434669	0.44005	0.415367	0.420391	0.31589	0.429773	0.437375	0.435412
63.5986	0.527633	0.43191	0.488514	0.382982	0.40751	0.413872	0.441657	0.410971	0.434066	0.427124	0.432927	0.440457	0.41611	0.420391	0.315129	0.431113	0.438573	0.43291
63.6292	0.527266	0.431333	0.487039	0.383158	0.403092	0.409299	0.441922	0.411847	0.433323	0.42531	0.434669	0.440272	0.413883	0.418844	0.314622	0.430592	0.438094	0.43291
63.5681	0.526762	0.431621	0.488303	0.383158	0.40751	0.408537	0.44325	0.41062	0.432729	0.426368	0.430749	0.439385	0.413883	0.41766	0.313355	0.428359	0.437136	0.432196
63.6292	0.525433	0.431477	0.48883	0.381754	0.413031	0.403582	0.442719	0.409919	0.434363	0.423647	0.429007	0.43787	0.413883	0.417934	0.312468	0.426349	0.433861	0.432196
63.4766	0.524379	0.432198	0.487882	0.378596	0.41524	0.409299	0.440064	0.408693	0.434214	0.424252	0.426394	0.438794	0.412398	0.420482	0.310694	0.426126	0.43394	0.431302
63.5681	0.523188	0.428592	0.486723	0.374211	0.408062	0.408156	0.440595	0.409218	0.432729	0.424554	0.428136	0.439459	0.410542	0.419026	0.311074	0.426721	0.433142	0.432374
63.385	0.523554	0.428592	0.485985	0.374912	0.403092	0.408918	0.44232	0.405538	0.432284	0.426066	0.425523	0.439681	0.410913	0.417751	0.311708	0.42754	0.433301	0.433447
63.446	0.523463	0.431621	0.486091	0.379474	0.406957	0.405488	0.438072	0.405012	0.433175	0.421832	0.427265	0.440013	0.412212	0.417114	0.313609	0.425605	0.432702	0.431302
63.2935	0.522363	0.429313	0.485458	0.37807	0.406957	0.401296	0.437011	0.405363	0.430205	0.422437	0.428136	0.438091	0.41314	0.416386	0.311201	0.424637	0.432343	0.429337
63.385	0.521675	0.429746	0.486091	0.378246	0.404197	0.404344	0.440196	0.40326	0.429165	0.42274	0.426394	0.436724	0.413697	0.416022	0.309681	0.424637	0.432183	0.431302
63.2935	0.521217	0.430179	0.483456	0.380526	0.397018	0.403201	0.441524	0.402734	0.429314	0.42274	0.433362	0.436059	0.410542	0.416113	0.30854	0.424488	0.431264	0.429694
63.2935	0.520851	0.425274	0.483878	0.380351	0.404197	0.410061	0.438338	0.402383	0.431096	0.423193	0.430749	0.435948	0.411284	0.412927	0.309047	0.423818	0.431544	0.42898
63.2019	0.519613	0.425851	0.48314	0.377895	0.400884	0.405488	0.438338	0.403961	0.431393	0.421832	0.428136	0.436576	0.409057	0.412927	0.307273	0.423148	0.432942	0.429337
63.2019	0.520209	0.426861	0.482824	0.375439	0.395914	0.402058	0.437143	0.407466	0.430056	0.42274	0.427265	0.436798	0.408315	0.414019	0.309174	0.423967	0.429747	0.4263
63.1409	0.519934	0.426572	0.481454	0.378596	0.405301	0.397485	0.436878	0.409218	0.430353	0.422891	0.423345	0.436687	0.410356	0.411379	0.308794	0.424116	0.429747	0.426478
63.1409	0.519705	0.425274	0.480822	0.375439	0.400884	0.401677	0.436479	0.40659	0.431244	0.421984	0.425958	0.434543	0.409428	0.40965	0.307907	0.423297	0.430586	0.428622
63.0188	0.518926	0.425274	0.481454	0.374211	0.404197	0.401296	0.437541	0.405538	0.429611	0.419262	0.420732	0.432658	0.408315	0.409558	0.306006	0.422925	0.429907	0.427193
63.0493	0.518193	0.424409	0.479979	0.375614	0.416345	0.401296	0.437276	0.405538	0.430205	0.416843	0.422474	0.432658	0.407758	0.410378	0.306893	0.420767	0.42747	0.425764
62.9578	0.518788	0.423831	0.479979	0.376842	0.406405	0.403201	0.43409	0.402033	0.428571	0.417448	0.425958	0.433139	0.407016	0.411106	0.303979	0.42099	0.426911	0.4263
62.9578	0.519384	0.42311	0.480084	0.37614	0.40254	0.402058	0.433294	0.401157	0.426938	0.420018	0.422909	0.433028	0.404417	0.411379	0.304739	0.422851	0.42775	0.425049
62.8357	0.518238	0.42311	0.478504	0.376491	0.413584	0.399771	0.436214	0.40028	0.427235	0.417448	0.425087	0.431143	0.407758	0.412198	0.303345	0.422181	0.428029	0.422369
62.8967	0.517276	0.422822	0.478925	0.375789	0.404197	0.405488	0.433957	0.397126	0.427977	0.417448	0.420296	0.429886	0.406088	0.411925	0.302838	0.420097	0.42759	0.42362
62.7747	0.517872	0.421523	0.479663	0.374386	0.40254	0.40282	0.432497	0.402208	0.426344	0.41896	0.422038	0.429221	0.407572	0.411652	0.303725	0.420246	0.428029	0.4263
62.8662	0.517826	0.421235	0.478714	0.374737	0.403644	0.400915	0.434754	0.402208	0.42575	0.415482	0.41899	0.430367	0.406088	0.410378	0.303218	0.420469	0.426592	0.426478
62.8052	0.517276	0.421091	0.478082	0.37193	0.403092	0.400152	0.43409	0.400456	0.423968	0.416238	0.424216	0.430071	0.40683	0.409741	0.301951	0.419129	0.424515	0.423798
62.8662	0.517139	0.422822	0.477977	0.372281	0.403644	0.401296	0.435019	0.401682	0.426641	0.415785	0.421167	0.429627	0.40386	0.408284	0.301698	0.419055	0.421879	0.420761
62.6221	0.516131	0.420081	0.475869	0.371579	0.408062	0.397866	0.431302	0.401682	0.424413	0.412005	0.41899	0.428851	0.403304	0.407374	0.301445	0.417119	0.421879	0.420582
62.7747	0.516726	0.41936	0.475448	0.372105	0.399779	0.394817	0.430904	0.396425	0.42471	0.409737	0.418118	0.427816	0.403304	0.408102	0.302331	0.418013	0.424155	0.42362
62.561	0.516451	0.418494	0.475448	0.371404	0.395914	0.394055	0.430771	0.398528	0.426047	0.413214	0.422474	0.427964	0.401262	0.409285	0.300304	0.417045	0.424195	0.424692
62.7136	0.515581	0.416907	0.476396	0.370877	0.386527	0.389482	0.428515	0.397827	0.424859	0.412307	0.424216	0.428186	0.40386	0.407556	0.300684	0.416822	0.423436	0.421833
62.561	0.515031	0.417628	0.474499	0.368947	0.385975	0.396341	0.42732	0.395023	0.422186	0.411551	0.420732	0.428777	0.400334	0.40619	0.300051	0.416077	0.424315	0.421118
62.6526	0.514939	0.419792	0.475026	0.368246	0.392601	0.39939	0.426656	0.393621	0.421889	0.411098	0.419861	0.42826	0.400148	0.406827	0.298657	0.416301	0.423956	0.421118
62.5916	0.514664	0.41835	0.475553	0.368947	0.395362	0.400534	0.428116	0.397126	0.423225	0.409435	0.416376	0.428851	0.40052	0.403459	0.298657	0.416077	0.423556	0.419689
62.5	0.513702	0.41835	0.474921	0.37	0.395362	0.400534	0.429709	0.397126	0.419067	0.408527	0.419425	0.428777	0.398664	0.402458	0.29815	0.415482	0.423716	0.418617
62.4084	0.514435	0.416763	0.474394	0.369825	0.397018	0.397104	0.427054	0.392569	0.421146	0.409283	0.41507	0.427336	0.400705	0.403641	0.297897	0.415854	0.421399	0.418081
62.4695	0.51416	0.415609	0.474921	0.367895	0.39757	0.395198	0.425594	0.395724	0.419513	0.410342	0.414634	0.425636	0.398478	0.403004	0.296756	0.413919	0.421479	0.41826
62.3474	0.513702	0.415465	0.473235	0.369123	0.388183	0.390625	0.424798	0.395198	0.418919	0.411551	0.41507	0.424601	0.399035	0.402367	0.297263	0.412356	0.42128	0.418617
62.3474	0.512648	0.416186	0.47176	0.370351	0.388183	0.391768	0.424532	0.395899	0.421146	0.411551	0.41507	0.424823	0.398478	0.40264	0.296123	0.412654	0.419043	0.41951
62.2864	0.51141	0.414887	0.471233	0.368246	0.395362	0.395579	0.427585	0.395899	0.421295	0.407923	0.416812	0.424453	0.400705	0.402822	0.296249	0.413323	0.417725	0.419153
62.2559	0.511044	0.414166	0.469336	0.367018	0.398123	0.394436	0.426258	0.393796	0.417285	0.407923	0.415941	0.424231	0.400148	0.403459	0.295743	0.411463	0.417725	0.420046
62.1033	0.511823	0.413878	0.469758	0.365614	0.395362	0.394436	0.429311	0.394322	0.417285	0.407015	0.420296	0.422679	0.39922	0.402185	0.295362	0.410793	0.417605	0.420582
62.2253	0.512373	0.412435	0.470706	0.364737	0.390392	0.393674	0.426258	0.396074	0.421295	0.409888	0.41899	0.422716	0.397365	0.399909	0.293715	0.411835	0.418564	0.417366
62.0422	0.512419	0.412724	0.471022	0.36614	0.38984	0.394817	0.424001	0.392394	0.41981	0.408074	0.418118	0.422938	0.396437	0.400182	0.292701	0.410718	0.419083	0.415222
62.0728	0.510861	0.413733	0.470074	0.367895	0.388736	0.392149	0.425329	0.392394	0.419216	0.407469	0.41115	0.422346	0.399035	0.401001	0.292955	0.411388	0.418124	0.418081
61.9507	0.510402	0.415465	0.469336	0.365439	0.391496	0.393293	0.424665	0.39327	0.416988	0.408527	0.414199	0.422383	0.397179	0.40091	0.292195	0.410495	0.418564	0.41415
62.0728	0.510494	0.414599	0.468072	0.362807	0.383766	0.39596	0.424665	0.389415	0.416543	0.410946	0.413328	0.422716	0.396808	0.403095	0.291815	0.410123	0.418324	0.413257
61.9202	0.50944	0.413301	0.468282	0.362807	0.38487	0.396341	0.423736	0.392043	0.417731	0.408527	0.41115	0.421016	0.393838	0.402185	0.291434	0.409825	0.417006	0.414865
62.0117	0.509119	0.413156	0.468072	0.364561	0.379348	0.395198	0.425063	0.394672	0.416097	0.407167	0.412456	0.420498	0.394581	0.399454	0.292195	0.410346	0.41429	0.413793
61.8896	0.509119	0.413733	0.46765	0.36386	0.377692	0.396341	0.424001	0.389765	0.413573	0.407771	0.40723	0.420461	0.394766	0.397997	0.292575	0.409825	0.415209	0.413436
61.8896	0.506507	0.412147	0.467018	0.362456	0.388183	0.392912	0.421744	0.390291	0.414167	0.40762	0.41115	0.421016	0.395323	0.398361	0.289027	0.408113	0.415848	0.413257
61.8286	0.506049	0.410992	0.466175	0.363158	0.393153	0.393293	0.421744	0.388013	0.415652	0.404748	0.412021	0.419685	0.395137	0.399636	0.289407	0.408857	0.41417	0.413436
61.8286	0.506141	0.412147	0.466807	0.364561	0.384318	0.384527	0.421346	0.388538	0.416543	0.404143	0.412021	0.420461	0.395137	0.398908	0.290547	0.406699	0.412852	0.411828
61.7676	0.505728	0.410271	0.466807	0.361579	0.384318	0.387957	0.421877	0.388889	0.415503	0.40384	0.406359	0.419833	0.393653	0.397815	0.291054	0.407815	0.410656	0.412364
61.8896	0.504857	0.410992	0.467334	0.360877	0.392049	0.391387	0.421744	0.388889	0.418325	0.403084	0.407665	0.419722	0.392725	0.396632	0.289154	0.409155	0.411614	0.412364
61.615	0.503895	0.408684	0.466913	0.360526	0.389288	0.389482	0.421081	0.389064	0.414612	0.403689	0.406794	0.418983	0.394024	0.395995	0.289027	0.407146	0.412733	0.412185
61.7065	0.50472	0.409838	0.467545	0.358421	0.384318	0.389101	0.418691	0.386085	0.415058	0.403992	0.406794	0.418133	0.392539	0.394447	0.287506	0.406401	0.412852	0.413078
61.5845	0.503941	0.408684	0.466702	0.359825	0.38487	0.387957	0.417895	0.387487	0.411494	0.40384	0.408101	0.416396	0.392725	0.395448	0.286619	0.406773	0.411495	0.411828
61.615	0.502841	0.408684	0.46491	0.36193	0.370514	0.393674	0.416169	0.385209	0.412682	0.404596	0.40723	0.417431	0.393096	0.395448	0.286746	0.40588	0.410177	0.415044
61.3708	0.503345	0.408252	0.463962	0.360702	0.376035	0.390244	0.417098	0.385384	0.410751	0.405201	0.405488	0.417135	0.390683	0.395448	0.287506	0.40588	0.411255	0.413078
61.5234	0.502429	0.408107	0.462381	0.360877	0.376035	0.395198	0.416833	0.385209	0.412682	0.402933	0.406359	0.415509	0.391054	0.394447	0.287886	0.403424	0.409857	0.410398
61.4319	0.500596	0.40753	0.461433	0.357544	0.376035	0.392531	0.416434	0.384508	0.412088	0.403992	0.402875	0.41525	0.389569	0.393446	0.285226	0.403424	0.409298	0.40879
61.4319	0.501146	0.405943	0.462276	0.355088	0.377692	0.390244	0.417496	0.383106	0.410009	0.402631	0.405488	0.414658	0.391611	0.395175	0.284719	0.403945	0.409937	0.41022
61.4014	0.500825	0.405511	0.462487	0.355789	0.388183	0.392912	0.416965	0.384157	0.408078	0.402177	0.40723	0.414991	0.390869	0.395266	0.284719	0.404019	0.411894	0.41147
61.3098	0.500137	0.405366	0.461222	0.358246	0.385422	0.389482	0.416036	0.382404	0.408375	0.402631	0.405923	0.414769	0.392539	0.394447	0.284465	0.404392	0.412174	0.410934
61.2793	0.499679	0.405799	0.462381	0.35386	0.392601	0.392149	0.418691	0.383982	0.409563	0.401119	0.403746	0.413661	0.392168	0.392899	0.284339	0.402903	0.410816	0.410934
61.3403	0.498717	0.406665	0.461328	0.353509	0.386527	0.387195	0.417895	0.38258	0.408821	0.399607	0.401568	0.411923	0.390312	0.393264	0.282945	0.401563	0.408739	0.407897
61.2183	0.498442	0.405655	0.46196	0.355088	0.379901	0.382622	0.416567	0.381528	0.408078	0.402328	0.402875	0.411443	0.388641	0.392353	0.283578	0.40201	0.409577	0.406646
61.1267	0.499038	0.40378	0.461222	0.354035	0.379901	0.379573	0.417098	0.382755	0.40793	0.399607	0.402004	0.411702	0.38827	0.390897	0.281297	0.40201	0.410616	0.408433
61.1877	0.499496	0.401904	0.461117	0.354561	0.380453	0.380335	0.413514	0.380477	0.410454	0.39749	0.402439	0.41233	0.387528	0.390259	0.282691	0.401786	0.408739	0.408612
61.1877	0.498763	0.402337	0.46059	0.355439	0.375483	0.379573	0.413381	0.381879	0.409415	0.39749	0.405052	0.413069	0.387528	0.391989	0.280917	0.402456	0.40794	0.407182
61.1267	0.498259	0.402626	0.46059	0.355789	0.377692	0.382622	0.416833	0.381528	0.405702	0.397793	0.405488	0.412404	0.387342	0.390077	0.281551	0.401563	0.409418	0.408076
60.9741	0.499267	0.402914	0.459747	0.35807	0.37714	0.380716	0.412983	0.380126	0.405702	0.399153	0.402439	0.4127	0.386414	0.387711	0.280537	0.401191	0.406981	0.408612
61.0352	0.498121	0.400894	0.458799	0.354912	0.371066	0.384146	0.411788	0.377147	0.405554	0.396885	0.398084	0.410704	0.386043	0.388257	0.281424	0.399777	0.406262	0.405038
61.0657	0.498809	0.399885	0.457745	0.354035	0.366096	0.384527	0.411655	0.378899	0.407187	0.396583	0.401132	0.409928	0.385857	0.388439	0.280791	0.398511	0.406223	0.405396
60.9741	0.496884	0.40075	0.45785	0.351403	0.376035	0.38529	0.413381	0.381178	0.40496	0.39371	0.398084	0.409595	0.385672	0.389804	0.27965	0.398065	0.406023	0.404681
60.9131	0.497755	0.400317	0.45901	0.352281	0.373827	0.379573	0.414443	0.378374	0.404663	0.395373	0.39939	0.409965	0.3866	0.389167	0.279524	0.398884	0.405823	0.404324
60.9436	0.496426	0.399596	0.457218	0.351228	0.366648	0.376524	0.413381	0.379425	0.405999	0.397339	0.398084	0.408708	0.384373	0.388348	0.277496	0.397618	0.405983	0.402716
60.8826	0.495097	0.400029	0.456586	0.349825	0.360574	0.374238	0.412186	0.378198	0.406296	0.395676	0.402875	0.408745	0.383074	0.385799	0.276483	0.395832	0.404266	0.402537
60.9131	0.495509	0.399596	0.457007	0.350351	0.374379	0.379573	0.412717	0.376446	0.40199	0.396583	0.401132	0.409299	0.381774	0.385071	0.275722	0.396055	0.404066	0.40343
60.791	0.495555	0.399308	0.455638	0.351754	0.374931	0.382622	0.41139	0.375219	0.40392	0.395525	0.402004	0.408967	0.381032	0.386072	0.276229	0.394641	0.403866	0.402537
60.791	0.494501	0.398586	0.455848	0.353333	0.368305	0.38186	0.411655	0.374693	0.405554	0.393559	0.395906	0.407673	0.38363	0.384069	0.277369	0.394864	0.404146	0.403073
60.73	0.494089	0.397865	0.453425	0.351403	0.365544	0.381479	0.410593	0.37592	0.40392	0.395525	0.399826	0.406934	0.382331	0.385344	0.277876	0.39412	0.403267	0.40075
60.7605	0.494272	0.395845	0.453741	0.347368	0.369961	0.375	0.410195	0.375044	0.404514	0.394315	0.398955	0.406047	0.382888	0.3868	0.275469	0.395087	0.402348	0.400393
60.73	0.494318	0.397432	0.453741	0.347719	0.3672	0.377668	0.409133	0.375044	0.403326	0.393257	0.397648	0.405936	0.380846	0.387164	0.275089	0.395757	0.403187	0.400393
60.5774	0.494226	0.396855	0.453003	0.345965	0.361679	0.383003	0.408602	0.372065	0.403326	0.393408	0.397648	0.406084	0.380846	0.385071	0.275469	0.395087	0.40123	0.401644
60.6384	0.493493	0.397288	0.453003	0.347368	0.350635	0.378049	0.409133	0.373642	0.401841	0.395827	0.39939	0.406342	0.381774	0.383887	0.274582	0.393822	0.399832	0.400929
60.5774	0.491568	0.397144	0.45058	0.347544	0.360022	0.380716	0.407806	0.371539	0.401099	0.391745	0.398084	0.405381	0.382517	0.383705	0.274835	0.393301	0.399193	0.402001
60.5164	0.491568	0.397721	0.452476	0.346316	0.362231	0.37843	0.407806	0.37259	0.400208	0.391291	0.392857	0.404605	0.38196	0.38325	0.274582	0.393822	0.400591	0.397534
60.3333	0.491156	0.398442	0.452266	0.346491	0.353396	0.377668	0.407009	0.371889	0.399465	0.39114	0.396777	0.404125	0.380846	0.382886	0.273441	0.392185	0.400951	0.395926
60.4248	0.490102	0.397144	0.449526	0.347018	0.356709	0.378049	0.405151	0.371539	0.399762	0.391896	0.395035	0.404014	0.382517	0.383614	0.273568	0.390175	0.400871	0.398428
60.3027	0.490193	0.395413	0.448999	0.347719	0.358918	0.375762	0.406345	0.372065	0.400653	0.387663	0.395906	0.403829	0.380104	0.382066	0.273948	0.390696	0.399752	0.399678
60.3027	0.491247	0.39599	0.44784	0.346842	0.360574	0.37843	0.407938	0.371889	0.401099	0.390384	0.395035	0.404642	0.379176	0.38152	0.272048	0.391217	0.398474	0.397356
60.2722	0.491706	0.395557	0.448156	0.345439	0.353396	0.382241	0.404752	0.373817	0.397832	0.391291	0.396777	0.404457	0.378062	0.382613	0.2704	0.390919	0.396717	0.396462
60.2112	0.492026	0.39498	0.44942	0.345614	0.353948	0.380335	0.40754	0.372415	0.398426	0.390535	0.397213	0.403386	0.379362	0.381884	0.271161	0.392036	0.396877	0.397713
60.3027	0.491202	0.393537	0.448472	0.346842	0.356157	0.381479	0.405151	0.371714	0.398723	0.389779	0.395035	0.403053	0.377877	0.380428	0.271034	0.390175	0.397556	0.396284
60.3027	0.491477	0.392095	0.446997	0.342632	0.363887	0.375	0.404752	0.374343	0.397535	0.38993	0.397213	0.402166	0.379547	0.379973	0.271668	0.389952	0.395878	0.396462
60.2417	0.489598	0.39296	0.447313	0.34193	0.35947	0.374619	0.405151	0.366982	0.398871	0.390082	0.393293	0.402129	0.37732	0.379518	0.271921	0.390845	0.394001	0.39682
60.1807	0.489277	0.39296	0.445732	0.341754	0.353948	0.370046	0.402761	0.366456	0.399911	0.388418	0.394164	0.401538	0.378619	0.379153	0.270781	0.389058	0.395599	0.394854
59.967	0.48804	0.392095	0.445943	0.342281	0.353948	0.371951	0.402894	0.368034	0.398723	0.386302	0.390679	0.401168	0.376578	0.379335	0.269387	0.389728	0.397036	0.393782
60.1196	0.487215	0.393249	0.445522	0.339649	0.358366	0.373094	0.402761	0.369786	0.399762	0.386604	0.395035	0.401538	0.37732	0.380792	0.267106	0.388016	0.395878	0.393604
60.0281	0.487765	0.39195	0.445311	0.340351	0.356157	0.373476	0.402363	0.368034	0.398277	0.38736	0.396341	0.400466	0.375835	0.378516	0.267486	0.387868	0.39472	0.395033
60.0586	0.487994	0.393681	0.444468	0.33807	0.345665	0.368521	0.400903	0.365931	0.397683	0.386755	0.394164	0.399357	0.376021	0.37797	0.267993	0.388016	0.393722	0.393068
60.0281	0.486344	0.391806	0.443414	0.337193	0.348426	0.367378	0.399442	0.365054	0.394862	0.386453	0.392857	0.398211	0.375093	0.376787	0.269513	0.387719	0.393202	0.393246
60.0586	0.486023	0.389209	0.444046	0.335965	0.357261	0.37157	0.397451	0.365755	0.397832	0.383731	0.388937	0.397176	0.37565	0.378243	0.269133	0.388091	0.392883	0.390388
59.8145	0.485198	0.389354	0.444468	0.336842	0.357813	0.376906	0.399044	0.364003	0.397238	0.381464	0.390679	0.398174	0.37435	0.378971	0.266599	0.387346	0.393642	0.389137
59.845	0.484832	0.387623	0.444468	0.339298	0.351739	0.371951	0.397318	0.365405	0.396347	0.382976	0.384582	0.398839	0.375464	0.375876	0.267613	0.386602	0.394001	0.391996
59.8755	0.484282	0.387478	0.442993	0.337895	0.356709	0.36471	0.396256	0.367508	0.393822	0.385395	0.388066	0.397287	0.37268	0.375603	0.266219	0.386528	0.392723	0.391102
59.7839	0.485244	0.388777	0.442571	0.337895	0.350635	0.36814	0.397053	0.36225	0.393674	0.385395	0.390679	0.396585	0.373979	0.374329	0.266852	0.386379	0.391205	0.389852
59.906	0.484603	0.386901	0.442782	0.33807	0.350083	0.367378	0.397982	0.360673	0.39501	0.385697	0.388937	0.396289	0.371938	0.374602	0.264825	0.384965	0.390886	0.389494
59.8145	0.484144	0.384882	0.441412	0.338421	0.355052	0.358994	0.39931	0.362776	0.392486	0.384185	0.388937	0.396622	0.372123	0.374784	0.267233	0.384816	0.389608	0.389852
59.7534	0.483824	0.385314	0.441096	0.338772	0.350635	0.363567	0.40077	0.35892	0.390704	0.382824	0.388937	0.39603	0.371381	0.374238	0.264572	0.385039	0.390766	0.389316
59.6008	0.483595	0.383006	0.441517	0.336667	0.34677	0.355564	0.397451	0.359271	0.389367	0.382068	0.388066	0.395254	0.370453	0.373418	0.264445	0.385188	0.388689	0.389316
59.6313	0.482036	0.384016	0.441728	0.336316	0.351187	0.362043	0.396389	0.3619	0.392337	0.384034	0.388502	0.394885	0.370453	0.373236	0.263051	0.384071	0.38821	0.389494
59.5703	0.480478	0.385314	0.439726	0.339825	0.347322	0.362805	0.396522	0.362951	0.391892	0.384639	0.386324	0.394589	0.37101	0.374784	0.263178	0.38422	0.387731	0.388244
59.5703	0.480524	0.385459	0.440885	0.339123	0.340696	0.364329	0.394663	0.358044	0.391892	0.387058	0.385453	0.394035	0.370824	0.372417	0.263051	0.382955	0.38801	0.385742
59.4482	0.480478	0.384882	0.438145	0.337193	0.345113	0.362424	0.394	0.360498	0.389961	0.387814	0.388066	0.394072	0.368968	0.371507	0.261911	0.382657	0.388929	0.385028
59.3872	0.481257	0.38416	0.436986	0.339123	0.340144	0.368521	0.395327	0.359446	0.388773	0.385999	0.389373	0.393554	0.367669	0.371233	0.26039	0.383699	0.388729	0.387172
59.4482	0.481899	0.385603	0.437724	0.339298	0.353948	0.359375	0.397318	0.360673	0.389813	0.383127	0.38676	0.393998	0.370267	0.372053	0.259377	0.382508	0.38817	0.389316
59.6313	0.480341	0.385026	0.437513	0.339825	0.3545	0.358994	0.395327	0.357694	0.390258	0.382522	0.38676	0.392556	0.36804	0.371962	0.25887	0.383402	0.387132	0.386636
59.3872	0.480112	0.38517	0.438145	0.339123	0.347322	0.36814	0.392008	0.357694	0.390555	0.382824	0.384146	0.392224	0.36804	0.368867	0.258996	0.382211	0.389688	0.387708
59.2346	0.479608	0.385892	0.437408	0.338246	0.345113	0.366235	0.392539	0.359797	0.385952	0.378288	0.383275	0.392667	0.368968	0.371142	0.257856	0.381392	0.388889	0.386636
59.3262	0.479974	0.382862	0.437619	0.337719	0.352844	0.360518	0.391212	0.356116	0.38714	0.380103	0.382404	0.391965	0.368226	0.369504	0.258616	0.381615	0.388529	0.385385
59.2041	0.479424	0.379977	0.437408	0.339123	0.346218	0.359375	0.389752	0.358044	0.387437	0.379044	0.383711	0.390634	0.365071	0.36914	0.25925	0.381541	0.386972	0.386278
59.1736	0.479379	0.379833	0.436986	0.339123	0.355605	0.357851	0.39161	0.356817	0.388179	0.379044	0.385017	0.390376	0.366555	0.36741	0.257476	0.381169	0.385814	0.385385
59.1125	0.478187	0.38041	0.435827	0.34	0.352292	0.355564	0.393867	0.355415	0.387585	0.381615	0.381969	0.391152	0.363771	0.368047	0.256969	0.382732	0.385614	0.383598
59.2346	0.476996	0.380554	0.435616	0.340526	0.348978	0.355564	0.395858	0.356467	0.386694	0.379649	0.384146	0.390634	0.362287	0.368138	0.257223	0.381392	0.387092	0.384313
59.0515	0.477316	0.380842	0.435511	0.339474	0.355605	0.363948	0.394796	0.355941	0.385061	0.379044	0.381533	0.389932	0.362287	0.368685	0.257349	0.380201	0.385854	0.384849
59.1125	0.477271	0.378967	0.434773	0.337193	0.352292	0.357469	0.391212	0.356642	0.380903	0.377835	0.383275	0.389193	0.363586	0.366864	0.257603	0.379233	0.385454	0.381454
58.8379	0.476675	0.379688	0.433298	0.337368	0.34677	0.358613	0.39161	0.354539	0.383427	0.377381	0.380662	0.389895	0.362472	0.366682	0.256336	0.378563	0.383976	0.381454
58.96	0.475392	0.380698	0.431191	0.336842	0.348426	0.357851	0.391743	0.354539	0.382685	0.376474	0.382404	0.389488	0.3634	0.365954	0.255955	0.376628	0.381979	0.381633
58.9905	0.473925	0.38142	0.431401	0.337719	0.333517	0.357469	0.392539	0.353137	0.382536	0.373753	0.381533	0.388121	0.3634	0.364952	0.255575	0.375958	0.383297	0.382705
58.9294	0.47333	0.382141	0.431191	0.33807	0.344561	0.354421	0.392672	0.35489	0.384021	0.374357	0.380226	0.38801	0.363586	0.366045	0.255322	0.376107	0.382658	0.379132
58.8379	0.473513	0.379977	0.430875	0.335088	0.353396	0.356326	0.390814	0.354364	0.383427	0.373753	0.387195	0.387345	0.363586	0.366227	0.255575	0.376256	0.382938	0.377702
59.0515	0.473467	0.38041	0.430242	0.335789	0.3418	0.353277	0.389885	0.350508	0.385952	0.375567	0.381533	0.386569	0.359688	0.364679	0.254562	0.375363	0.384016	0.379846
58.7769	0.472184	0.378246	0.430137	0.332807	0.342904	0.352896	0.388424	0.350158	0.38313	0.376474	0.379791	0.386606	0.360431	0.364315	0.255195	0.374693	0.383377	0.381276
58.8074	0.472551	0.377092	0.430664	0.330877	0.337935	0.355183	0.390416	0.351209	0.382091	0.376474	0.375	0.386051	0.363029	0.363041	0.254688	0.375735	0.383138	0.379132
58.7158	0.472001	0.37637	0.430348	0.331754	0.332413	0.358613	0.388557	0.351034	0.384467	0.373904	0.380662	0.386199	0.36173	0.36386	0.253675	0.375437	0.384056	0.378953
58.8074	0.47113	0.375938	0.429715	0.329123	0.340144	0.353659	0.387893	0.349982	0.381942	0.375265	0.375436	0.385201	0.362101	0.361857	0.253041	0.375363	0.382778	0.378417
58.5022	0.469893	0.378534	0.428451	0.329649	0.340696	0.350991	0.389088	0.349632	0.381051	0.374206	0.373693	0.385016	0.360059	0.362858	0.252154	0.374098	0.381101	0.377881
58.6243	0.470122	0.378534	0.427713	0.330702	0.34677	0.35404	0.389354	0.349807	0.380012	0.376021	0.375871	0.384573	0.360802	0.362949	0.251647	0.373428	0.379863	0.376988
58.4717	0.470855	0.37637	0.428767	0.329298	0.342904	0.351753	0.388292	0.351385	0.379418	0.376625	0.376742	0.384055	0.359688	0.361857	0.251774	0.371939	0.378944	0.376809
58.4717	0.470534	0.376226	0.428135	0.327368	0.337383	0.349466	0.386699	0.349281	0.376893	0.375718	0.377613	0.384018	0.359131	0.363678	0.251394	0.371641	0.381101	0.379489
58.4717	0.469755	0.37637	0.427081	0.328597	0.337935	0.349848	0.385637	0.349632	0.378081	0.376021	0.374564	0.383944	0.360059	0.361857	0.251647	0.372758	0.382139	0.377881
58.4717	0.46948	0.376226	0.426976	0.328421	0.3418	0.348323	0.386964	0.351735	0.379269	0.375567	0.37892	0.382983	0.359317	0.361129	0.252281	0.371641	0.380262	0.377524
58.3496	0.468564	0.37637	0.426976	0.327018	0.344561	0.357469	0.386433	0.349982	0.37823	0.374206	0.374564	0.382429	0.359317	0.360492	0.250887	0.371269	0.378624	0.378953
58.5022	0.468335	0.373774	0.42529	0.327895	0.345665	0.349466	0.385238	0.346127	0.374814	0.372392	0.374129	0.381542	0.357461	0.360401	0.250127	0.370376	0.377227	0.374308
58.3801	0.468151	0.37363	0.425606	0.327719	0.339039	0.347561	0.384575	0.345426	0.377042	0.373601	0.374129	0.381357	0.358575	0.360127	0.251014	0.370004	0.377586	0.37538
58.3496	0.468243	0.374495	0.425395	0.325965	0.337935	0.349848	0.385902	0.344725	0.376299	0.371938	0.373693	0.381283	0.356904	0.359308	0.250127	0.370748	0.377626	0.374486
58.4412	0.469343	0.373485	0.425711	0.322807	0.340696	0.34718	0.387362	0.345952	0.375705	0.371636	0.376742	0.38132	0.357647	0.359308	0.25	0.370004	0.376188	0.375558
58.3801	0.469251	0.372043	0.425817	0.323509	0.33683	0.34718	0.386168	0.345251	0.376745	0.369822	0.372387	0.381357	0.35709	0.359399	0.247719	0.368813	0.37483	0.376452
58.2886	0.468197	0.372764	0.423815	0.322807	0.339591	0.349848	0.385371	0.343849	0.37526	0.370124	0.375	0.379953	0.358389	0.360583	0.246959	0.368589	0.373552	0.373772
58.2581	0.467602	0.371033	0.422866	0.322105	0.338487	0.349466	0.385902	0.346828	0.376893	0.370275	0.374129	0.378992	0.358946	0.358307	0.248226	0.369706	0.37471	0.373593
58.1665	0.468426	0.372043	0.422445	0.323684	0.330756	0.350229	0.383911	0.347879	0.376893	0.368763	0.373693	0.379213	0.356162	0.359035	0.247719	0.368962	0.376548	0.375201
58.1665	0.467556	0.372043	0.423077	0.321053	0.331309	0.347561	0.380592	0.344725	0.374517	0.369368	0.370645	0.378696	0.357275	0.359581	0.247719	0.368813	0.375429	0.37395
58.136	0.465952	0.37262	0.424131	0.322105	0.333517	0.348704	0.384575	0.346828	0.374517	0.369217	0.372822	0.379213	0.355048	0.358216	0.246072	0.368589	0.374071	0.372521
58.075	0.465448	0.372187	0.422866	0.320526	0.340696	0.347942	0.3863	0.344374	0.373478	0.36967	0.368902	0.377476	0.355791	0.358853	0.245945	0.369929	0.373952	0.373414
57.9834	0.46421	0.370744	0.422761	0.321404	0.33683	0.342988	0.380327	0.340168	0.373626	0.369368	0.370645	0.377144	0.353935	0.357032	0.245945	0.367696	0.374631	0.370734
58.0444	0.462744	0.368869	0.421918	0.319825	0.331861	0.342226	0.377672	0.339642	0.375111	0.366949	0.374129	0.376146	0.356904	0.355758	0.246706	0.366133	0.373472	0.370734
57.9529	0.46389	0.369446	0.421496	0.318421	0.348978	0.342988	0.377406	0.342797	0.373329	0.370426	0.37108	0.37622	0.355976	0.355849	0.245058	0.366878	0.373672	0.372342
57.9224	0.464898	0.36858	0.419494	0.31807	0.35947	0.339177	0.37807	0.343673	0.372884	0.368158	0.368031	0.376478	0.354491	0.357032	0.244045	0.366431	0.373552	0.370556
57.8308	0.46389	0.367859	0.419178	0.320526	0.351739	0.345274	0.380061	0.342096	0.372884	0.366949	0.365418	0.376146	0.35412	0.355849	0.242778	0.367101	0.373392	0.370556
57.9834	0.463431	0.366705	0.418862	0.322982	0.342904	0.34375	0.380194	0.34122	0.370508	0.368461	0.366725	0.376368	0.353192	0.352845	0.24151	0.364496	0.373472	0.368769
57.8308	0.463477	0.365984	0.419916	0.32193	0.336278	0.345274	0.378734	0.337014	0.37125	0.367705	0.370645	0.376146	0.353935	0.353209	0.242651	0.363826	0.372434	0.369841
57.9224	0.463386	0.366417	0.418335	0.318246	0.341248	0.340701	0.380725	0.339467	0.372587	0.367856	0.373258	0.376294	0.353749	0.355303	0.243664	0.366133	0.370477	0.368412
57.6477	0.462469	0.366272	0.41844	0.317018	0.33407	0.346418	0.379265	0.342797	0.372141	0.366042	0.373258	0.375739	0.354677	0.354756	0.242651	0.366208	0.372194	0.368233
57.7393	0.463111	0.366272	0.418757	0.318246	0.34677	0.344131	0.376742	0.340869	0.369617	0.364681	0.374129	0.374815	0.351336	0.353391	0.242017	0.365687	0.373233	0.366625
57.6782	0.462377	0.365695	0.418862	0.316842	0.343457	0.338415	0.377539	0.339642	0.371696	0.364832	0.368467	0.374889	0.352079	0.353391	0.242397	0.364719	0.372873	0.366089
57.6477	0.461919	0.365984	0.418335	0.313158	0.346218	0.338796	0.379132	0.338416	0.373329	0.361355	0.364983	0.374778	0.353563	0.352663	0.242397	0.364049	0.372234	0.368233
57.5867	0.46114	0.364686	0.418019	0.318772	0.336278	0.34375	0.378601	0.338416	0.368577	0.362715	0.365418	0.374039	0.351522	0.352936	0.24113	0.362337	0.372713	0.368948
57.6782	0.460224	0.364108	0.41844	0.318772	0.336278	0.346037	0.37422	0.337539	0.369914	0.365135	0.361498	0.373411	0.350594	0.350478	0.24113	0.362709	0.373792	0.368412
57.5256	0.459536	0.365551	0.416965	0.315439	0.3418	0.341463	0.374618	0.339117	0.368726	0.363471	0.362369	0.373041	0.352821	0.34975	0.24075	0.3639	0.372274	0.369126
57.4646	0.460361	0.365407	0.416544	0.317193	0.337383	0.333841	0.376742	0.336488	0.368577	0.36075	0.367596	0.371821	0.350223	0.349386	0.24037	0.363379	0.370397	0.369841
57.373	0.460224	0.365118	0.417808	0.315263	0.339591	0.334985	0.376875	0.335962	0.369765	0.359238	0.362369	0.371858	0.348924	0.349477	0.238469	0.361816	0.369199	0.366804
57.251	0.459353	0.365263	0.416965	0.31614	0.339039	0.34032	0.377539	0.335086	0.370508	0.359843	0.370209	0.371378	0.345768	0.35066	0.23961	0.361816	0.368001	0.366804
57.2815	0.458436	0.363243	0.416333	0.313684	0.348426	0.336128	0.373556	0.337539	0.369468	0.359843	0.36716	0.371526	0.347439	0.350387	0.239356	0.362933	0.366882	0.367876
57.3425	0.459307	0.361945	0.414858	0.312632	0.345665	0.336128	0.373955	0.334911	0.368132	0.359994	0.36324	0.371119	0.34948	0.349568	0.23961	0.36003	0.366842	0.365196
57.1899	0.459536	0.363243	0.414436	0.315789	0.345113	0.337652	0.371963	0.335787	0.367538	0.363018	0.360192	0.370491	0.349109	0.349568	0.238976	0.359881	0.366163	0.366625
57.2205	0.458757	0.362954	0.41412	0.313158	0.346218	0.333841	0.373822	0.33824	0.367389	0.362867	0.362805	0.37038	0.346882	0.350296	0.239863	0.360476	0.364566	0.362694
57.1289	0.458299	0.362954	0.413277	0.312281	0.339591	0.334223	0.373689	0.333158	0.364716	0.36075	0.360192	0.370306	0.347068	0.349021	0.239483	0.359137	0.365964	0.361801
57.2205	0.456741	0.363243	0.414225	0.312281	0.342904	0.334223	0.373158	0.334034	0.363083	0.360145	0.362805	0.369567	0.345768	0.349021	0.238216	0.359434	0.365285	0.361265
57.0679	0.456741	0.362954	0.414858	0.311579	0.338487	0.332698	0.373424	0.335261	0.364716	0.358028	0.366289	0.36831	0.347068	0.346381	0.237709	0.360104	0.364166	0.365196
57.1289	0.456695	0.36382	0.413804	0.311228	0.342904	0.337652	0.37422	0.334034	0.368132	0.35818	0.361063	0.368939	0.345026	0.347747	0.237836	0.358764	0.364805	0.365553
57.0984	0.456512	0.363243	0.413066	0.309123	0.342352	0.331555	0.374884	0.335261	0.365459	0.356516	0.364112	0.368051	0.345768	0.345835	0.236695	0.357946	0.365085	0.362516
57.1289	0.454725	0.362522	0.41275	0.309649	0.341248	0.330031	0.374618	0.334034	0.362786	0.357877	0.363676	0.367275	0.345026	0.344197	0.235682	0.35802	0.365684	0.361622
56.8848	0.4539	0.362522	0.41254	0.308772	0.336278	0.334985	0.372096	0.332457	0.363825	0.359389	0.360192	0.366203	0.344284	0.344288	0.235048	0.358095	0.363927	0.361086
57.0679	0.454725	0.3618	0.410854	0.308246	0.336278	0.332698	0.369972	0.333333	0.365459	0.359843	0.364547	0.365908	0.344655	0.343377	0.235935	0.355341	0.363368	0.36323
56.8848	0.454221	0.361656	0.41138	0.310526	0.338487	0.328506	0.370636	0.331756	0.367538	0.356516	0.359321	0.366277	0.34484	0.342831	0.236695	0.355936	0.364286	0.361622
56.8848	0.453946	0.359781	0.409484	0.30614	0.345113	0.328506	0.3713	0.330354	0.366053	0.356365	0.358449	0.364836	0.344469	0.344197	0.236695	0.356457	0.363168	0.361086
56.6406	0.454221	0.359348	0.409905	0.307895	0.340144	0.330031	0.373424	0.331581	0.366201	0.357272	0.362369	0.364171	0.34317	0.344288	0.234541	0.355936	0.36161	0.360908
56.7322	0.453212	0.360213	0.410432	0.305439	0.336278	0.330793	0.373822	0.333509	0.367092	0.356819	0.359756	0.363505	0.343727	0.344106	0.234288	0.356308	0.36177	0.360729
56.7322	0.452204	0.359925	0.41138	0.306491	0.332965	0.328125	0.369707	0.332107	0.364122	0.359843	0.358014	0.363616	0.343541	0.344106	0.232514	0.355713	0.363048	0.360908
56.5796	0.452067	0.35704	0.410854	0.304737	0.336278	0.331936	0.369308	0.329653	0.361004	0.357877	0.358014	0.363321	0.342428	0.344106	0.232767	0.353926	0.360532	0.3593
56.7322	0.452525	0.356463	0.409484	0.308246	0.343457	0.328125	0.369441	0.328601	0.363083	0.357272	0.357578	0.361731	0.341128	0.342467	0.233021	0.353405	0.360133	0.359478
56.7932	0.451334	0.356463	0.408325	0.307193	0.331861	0.318598	0.36891	0.328777	0.362637	0.356516	0.359756	0.361583	0.340015	0.342103	0.232387	0.354894	0.36185	0.359836
56.6406	0.450829	0.35603	0.408325	0.30807	0.339591	0.324695	0.367317	0.329478	0.361598	0.353795	0.359756	0.36284	0.342428	0.34183	0.232894	0.353554	0.361331	0.357156
56.5796	0.44918	0.356896	0.407587	0.307193	0.334622	0.324695	0.366919	0.329302	0.361746	0.353946	0.360627	0.36284	0.341685	0.340737	0.232514	0.352363	0.361291	0.357156
56.488	0.449134	0.355597	0.40706	0.306842	0.334622	0.328125	0.366122	0.326849	0.361004	0.35319	0.359756	0.36236	0.339829	0.341284	0.233021	0.351917	0.36201	0.356977
56.6101	0.44863	0.35704	0.407376	0.307193	0.336278	0.330793	0.364397	0.325973	0.359519	0.353644	0.35453	0.362101	0.338901	0.340009	0.234288	0.352065	0.362369	0.356262
56.5186	0.449913	0.353145	0.406955	0.304912	0.33683	0.325838	0.367715	0.330179	0.359667	0.353795	0.354094	0.36114	0.339458	0.340373	0.234161	0.352289	0.359933	0.355548
56.427	0.450188	0.354876	0.407271	0.300526	0.332413	0.327363	0.368246	0.327199	0.358776	0.351678	0.353659	0.361251	0.340943	0.339645	0.233147	0.351693	0.359294	0.356977
56.3965	0.448951	0.354732	0.405901	0.304035	0.335174	0.32279	0.367583	0.325447	0.35744	0.35062	0.355401	0.360585	0.339644	0.337915	0.23188	0.349758	0.357816	0.35662
56.427	0.448172	0.352135	0.405585	0.299474	0.333517	0.329268	0.366653	0.32422	0.357143	0.353946	0.35453	0.360733	0.337416	0.339918	0.232007	0.349609	0.356498	0.356084
56.3354	0.447667	0.353866	0.404953	0.298772	0.331309	0.323933	0.363866	0.325622	0.357291	0.353341	0.356707	0.360881	0.33556	0.339281	0.232134	0.350056	0.358255	0.355548
56.2134	0.446934	0.353578	0.404215	0.299298	0.340696	0.326601	0.364264	0.321942	0.358925	0.353946	0.35453	0.36029	0.337045	0.338917	0.232261	0.351023	0.358295	0.355369
56.2439	0.447393	0.353289	0.40295	0.300351	0.333517	0.324695	0.365193	0.326498	0.358479	0.353644	0.351481	0.359809	0.338344	0.338371	0.23112	0.351544	0.357976	0.35662
56.366	0.447713	0.352856	0.402002	0.299649	0.3291	0.326601	0.36599	0.325973	0.355955	0.350166	0.354094	0.359514	0.338159	0.336732	0.230233	0.350354	0.357137	0.358049
56.2744	0.447163	0.351847	0.40274	0.298596	0.334622	0.320884	0.364529	0.324921	0.356252	0.352132	0.353659	0.359292	0.33556	0.338097	0.231374	0.349684	0.356738	0.358764
56.0913	0.446476	0.351414	0.403583	0.299123	0.33407	0.324695	0.364131	0.321591	0.354173	0.349259	0.353223	0.358664	0.337788	0.337642	0.230867	0.349535	0.355819	0.357156
56.1523	0.445926	0.349394	0.40295	0.300877	0.334622	0.326219	0.363202	0.321416	0.354767	0.348654	0.349303	0.35774	0.334076	0.336004	0.229853	0.349311	0.357097	0.354297
56.0913	0.444276	0.351558	0.402002	0.300175	0.325787	0.324695	0.363069	0.321241	0.355955	0.346991	0.350174	0.358146	0.33686	0.336186	0.229093	0.348344	0.356778	0.353046
56.0913	0.44281	0.350115	0.402845	0.298947	0.330204	0.326219	0.363069	0.320365	0.357885	0.347747	0.349739	0.357629	0.337602	0.334183	0.229219	0.347302	0.35494	0.353761
56.0303	0.442443	0.350981	0.403161	0.295088	0.330204	0.326601	0.362671	0.32054	0.355509	0.347747	0.349303	0.356483	0.334076	0.332362	0.228966	0.345962	0.355619	0.352153
55.9387	0.442947	0.349538	0.40274	0.297895	0.324682	0.324314	0.361078	0.319839	0.353727	0.345782	0.352787	0.35652	0.334447	0.333637	0.229219	0.345143	0.354621	0.35394
56.0913	0.443589	0.348529	0.401686	0.298421	0.319713	0.323552	0.362007	0.321767	0.353876	0.347142	0.35453	0.357185	0.331663	0.334547	0.229473	0.346706	0.353822	0.354118
55.9387	0.443268	0.350115	0.400948	0.300351	0.329652	0.318216	0.36214	0.322993	0.35447	0.345479	0.354094	0.356298	0.332962	0.334638	0.2296	0.344994	0.353782	0.351438
55.8777	0.442581	0.350115	0.401159	0.300175	0.322474	0.318979	0.362936	0.320715	0.353282	0.346386	0.351481	0.355928	0.335189	0.334092	0.227699	0.343878	0.353822	0.353046
55.7556	0.442718	0.347807	0.399579	0.30193	0.323578	0.320122	0.360149	0.321942	0.3515	0.34427	0.348432	0.355448	0.334261	0.334092	0.227446	0.344176	0.354501	0.352689
55.8167	0.442718	0.346365	0.4	0.298421	0.325235	0.319741	0.359219	0.320014	0.348975	0.344874	0.348868	0.353785	0.334076	0.33218	0.229093	0.34425	0.353982	0.351081
55.8167	0.441939	0.345355	0.399157	0.296667	0.327443	0.323552	0.359618	0.318437	0.349866	0.346689	0.352352	0.353933	0.333148	0.332817	0.229093	0.341868	0.352304	0.349652
55.8167	0.441389	0.344489	0.398419	0.296491	0.316952	0.321646	0.360414	0.318261	0.3515	0.342607	0.347996	0.353452	0.328879	0.332909	0.227192	0.342092	0.352464	0.348937
55.7251	0.44029	0.345355	0.398103	0.297719	0.322474	0.322027	0.359485	0.319138	0.352094	0.343514	0.349739	0.353119	0.330178	0.331725	0.225545	0.34358	0.351985	0.348758
55.6641	0.43974	0.345643	0.39863	0.296842	0.321922	0.322409	0.356033	0.319664	0.35447	0.343211	0.351916	0.352417	0.329807	0.330815	0.226305	0.341496	0.351386	0.347508
55.6946	0.439419	0.344345	0.398103	0.295439	0.323026	0.327363	0.353909	0.318787	0.354173	0.34427	0.341899	0.351678	0.32925	0.331634	0.224785	0.342389	0.351346	0.348937
55.542	0.438915	0.345066	0.395258	0.294035	0.318608	0.326982	0.358025	0.317911	0.351945	0.34563	0.350174	0.351382	0.329807	0.331634	0.224785	0.341645	0.349269	0.347508
55.6335	0.439786	0.345066	0.395785	0.29386	0.318056	0.320884	0.357361	0.321241	0.35046	0.34427	0.349303	0.352232	0.329621	0.330451	0.224278	0.342166	0.349109	0.349473
55.5115	0.438502	0.346509	0.396944	0.292807	0.332413	0.318216	0.359219	0.321066	0.34853	0.34306	0.347125	0.35153	0.328508	0.328903	0.223264	0.340826	0.350108	0.348937
55.542	0.439098	0.344345	0.396417	0.293509	0.332965	0.31593	0.358157	0.319138	0.348381	0.342607	0.346254	0.351493	0.329436	0.330906	0.223517	0.340156	0.350827	0.347508
55.481	0.437769	0.342614	0.395364	0.294386	0.323026	0.315549	0.356697	0.317385	0.347639	0.344119	0.346254	0.350865	0.329065	0.331634	0.222124	0.339486	0.349549	0.349116
55.481	0.437998	0.341171	0.395364	0.295088	0.326891	0.31593	0.357892	0.318437	0.348975	0.343514	0.345819	0.351678	0.328322	0.329358	0.223644	0.338891	0.349948	0.349116
55.3589	0.437907	0.34247	0.394731	0.293333	0.328548	0.321646	0.35683	0.31388	0.349866	0.343363	0.342335	0.351382	0.329621	0.327264	0.223137	0.338742	0.349589	0.346257
55.481	0.437678	0.341893	0.394204	0.293684	0.323578	0.322027	0.354971	0.316334	0.347342	0.340187	0.346254	0.351641	0.328508	0.328084	0.221997	0.33837	0.348031	0.345006
55.2979	0.437173	0.341604	0.394731	0.293333	0.318056	0.324695	0.354042	0.314055	0.34749	0.342455	0.342335	0.350939	0.326281	0.326081	0.22111	0.338519	0.347512	0.345542
55.2979	0.437128	0.341748	0.394626	0.291403	0.320265	0.314024	0.352582	0.31353	0.346451	0.343967	0.344948	0.350606	0.327765	0.326718	0.223391	0.3377	0.347711	0.342862
55.4504	0.43644	0.340594	0.393256	0.289298	0.319713	0.318598	0.351918	0.312653	0.345708	0.34306	0.336237	0.350126	0.326837	0.327538	0.222377	0.338519	0.348271	0.34447
55.3589	0.43589	0.34045	0.391675	0.291228	0.324682	0.316692	0.35444	0.315457	0.345857	0.341548	0.341028	0.348869	0.327023	0.327811	0.221363	0.337774	0.349389	0.345364
55.1147	0.436257	0.338863	0.391675	0.289298	0.326891	0.314024	0.352847	0.31388	0.345114	0.34049	0.345383	0.34776	0.327394	0.325808	0.22035	0.339412	0.34879	0.343398
55.0842	0.435386	0.339008	0.391992	0.288947	0.32413	0.318598	0.352051	0.312128	0.346005	0.342455	0.34277	0.348019	0.326095	0.324624	0.220096	0.337774	0.349389	0.342505
55.0842	0.43447	0.339152	0.391781	0.290175	0.326339	0.317835	0.350989	0.31388	0.346451	0.341699	0.343641	0.347649	0.325724	0.323896	0.221997	0.337179	0.34879	0.345006
55.1453	0.435157	0.339152	0.391465	0.291228	0.321922	0.315168	0.352715	0.31055	0.346154	0.338827	0.33493	0.346356	0.324796	0.324898	0.221237	0.337402	0.347632	0.34447
54.9927	0.434561	0.338863	0.389884	0.287193	0.312535	0.314406	0.351785	0.309849	0.345857	0.338373	0.336672	0.34569	0.327209	0.325353	0.222124	0.337105	0.346314	0.341254
54.9927	0.434836	0.336844	0.389884	0.287544	0.326339	0.309832	0.351785	0.311952	0.34452	0.33928	0.334059	0.345469	0.326281	0.32335	0.220223	0.337253	0.345715	0.342505
54.9622	0.434882	0.336555	0.38883	0.29	0.315848	0.308308	0.35006	0.313179	0.342738	0.338373	0.337979	0.346504	0.326466	0.32426	0.218576	0.335765	0.344796	0.34179
54.9316	0.434974	0.334968	0.38862	0.288596	0.322474	0.318216	0.349396	0.312653	0.342887	0.338676	0.340592	0.345469	0.326095	0.324807	0.218322	0.336063	0.345435	0.34322
54.718	0.433462	0.334968	0.389041	0.287018	0.325235	0.316311	0.352582	0.31388	0.342738	0.337768	0.341463	0.345247	0.323125	0.321438	0.218196	0.336211	0.344117	0.342148
54.9622	0.432545	0.334103	0.387671	0.284386	0.324682	0.313643	0.350325	0.306519	0.341699	0.338071	0.340157	0.34484	0.322754	0.32162	0.217815	0.335616	0.342719	0.339468
54.8706	0.431812	0.334391	0.388198	0.285263	0.325235	0.313643	0.348069	0.309324	0.342293	0.337164	0.339721	0.344175	0.32461	0.320528	0.217942	0.334797	0.3418	0.340004
54.9316	0.433507	0.334247	0.388936	0.287018	0.319713	0.310594	0.348732	0.3102	0.342887	0.337617	0.342335	0.343399	0.320898	0.322076	0.217689	0.33383	0.341561	0.34054
54.7485	0.43227	0.33367	0.389041	0.28386	0.318056	0.306021	0.345945	0.310726	0.343332	0.336256	0.339286	0.34351	0.318486	0.32162	0.217562	0.334053	0.340403	0.34179
54.7485	0.431904	0.33266	0.387144	0.284561	0.323578	0.302591	0.346874	0.311251	0.34259	0.337617	0.339286	0.344619	0.321084	0.321438	0.217562	0.334127	0.341201	0.339289
54.6875	0.431537	0.333093	0.388725	0.285614	0.318608	0.309832	0.346608	0.310025	0.341253	0.337164	0.337979	0.344729	0.320713	0.319436	0.216802	0.333234	0.342879	0.338038
54.718	0.431629	0.331939	0.386934	0.281754	0.318608	0.309832	0.349529	0.311076	0.339471	0.333535	0.338415	0.343325	0.320713	0.320255	0.216422	0.332713	0.3418	0.335716
54.5654	0.43062	0.331795	0.386617	0.281579	0.318608	0.306784	0.347936	0.3102	0.34155	0.3355	0.341028	0.34266	0.319599	0.320346	0.217055	0.333011	0.340283	0.336073
54.5959	0.430895	0.332227	0.386301	0.283509	0.320265	0.30907	0.347139	0.309324	0.340511	0.335198	0.337108	0.342623	0.320342	0.320164	0.215535	0.332415	0.339604	0.33911
54.6265	0.430987	0.330208	0.385774	0.282281	0.307013	0.309451	0.348467	0.307922	0.33858	0.335047	0.337544	0.341477	0.319599	0.320619	0.216295	0.331597	0.339764	0.338396
54.5959	0.431354	0.329486	0.385458	0.28386	0.326891	0.307546	0.348069	0.306344	0.342293	0.333686	0.334495	0.340627	0.319599	0.319436	0.216042	0.332639	0.339564	0.33643
54.3823	0.430162	0.33064	0.384194	0.284737	0.314743	0.311738	0.346741	0.305117	0.341996	0.333989	0.337108	0.34059	0.319785	0.318343	0.215408	0.331745	0.338765	0.338396
54.5044	0.430712	0.328909	0.384826	0.286491	0.308669	0.310594	0.345281	0.305117	0.340362	0.334896	0.338415	0.34022	0.320527	0.319345	0.214268	0.331894	0.337607	0.338753
54.3823	0.429521	0.329486	0.385353	0.284211	0.314191	0.302973	0.344617	0.303891	0.338135	0.33293	0.33885	0.340405	0.318857	0.318707	0.214394	0.330852	0.336728	0.337681
54.3213	0.429521	0.328477	0.383878	0.281754	0.313639	0.304878	0.344883	0.307396	0.33858	0.332325	0.336237	0.339075	0.318671	0.316614	0.213634	0.33182	0.336329	0.338396
54.2908	0.428604	0.328621	0.383562	0.282982	0.310878	0.303735	0.345945	0.30687	0.340065	0.333081	0.33493	0.338631	0.317929	0.317342	0.212367	0.331076	0.337128	0.335537
54.2297	0.428833	0.328765	0.383983	0.28193	0.309774	0.304878	0.344883	0.303014	0.338283	0.331569	0.330139	0.338261	0.317186	0.316431	0.21148	0.330108	0.336688	0.336788
54.2297	0.42755	0.328909	0.385248	0.280702	0.309774	0.307546	0.345945	0.304066	0.338283	0.330057	0.333188	0.338483	0.317186	0.315885	0.21262	0.330331	0.335889	0.336252
54.1687	0.42755	0.327467	0.384405	0.279298	0.31143	0.307927	0.343422	0.301087	0.336353	0.329604	0.334059	0.338631	0.314959	0.317069	0.211733	0.328991	0.337287	0.337324
54.1992	0.427275	0.327323	0.382613	0.279825	0.314743	0.306784	0.345281	0.302138	0.337095	0.329453	0.33493	0.338779	0.314959	0.315976	0.21072	0.32981	0.338246	0.335358
54.0771	0.426405	0.326746	0.382086	0.28193	0.305356	0.298399	0.343422	0.305293	0.334868	0.327336	0.334495	0.33804	0.312546	0.314611	0.21034	0.328768	0.335171	0.333572
54.1077	0.425671	0.326601	0.3804	0.282105	0.305356	0.298018	0.346343	0.301262	0.334125	0.326429	0.33493	0.33719	0.313289	0.312881	0.2111	0.327801	0.335969	0.334108
54.0466	0.42613	0.325591	0.381349	0.281579	0.310878	0.296875	0.343953	0.298808	0.334868	0.329301	0.335801	0.337153	0.31199	0.314065	0.211227	0.327726	0.33581	0.333214
54.0771	0.4259	0.326313	0.381349	0.278246	0.310326	0.299162	0.342228	0.300035	0.335907	0.328999	0.33493	0.33682	0.313846	0.313792	0.2111	0.329438	0.334252	0.333036
54.0161	0.42448	0.326169	0.38019	0.279649	0.315848	0.298781	0.343157	0.301437	0.333383	0.330813	0.333624	0.336709	0.312918	0.313154	0.210466	0.328247	0.334132	0.331249
54.0161	0.424388	0.326457	0.3804	0.282105	0.309221	0.299162	0.343157	0.300386	0.331304	0.328697	0.335801	0.335674	0.312918	0.313154	0.21072	0.326758	0.332614	0.330356
53.9246	0.423472	0.325014	0.379979	0.28	0.300387	0.300686	0.34236	0.300736	0.331452	0.327638	0.329268	0.335711	0.312732	0.311698	0.209833	0.328768	0.332535	0.333036
54.0161	0.422647	0.325447	0.379347	0.278772	0.313639	0.30221	0.341298	0.301262	0.332046	0.325219	0.327091	0.336192	0.315887	0.31188	0.210466	0.327949	0.332335	0.333214
53.833	0.422784	0.325447	0.379347	0.274561	0.305356	0.298399	0.341564	0.297581	0.332343	0.326126	0.329704	0.335563	0.31663	0.312153	0.209326	0.326833	0.332614	0.330177
53.7415	0.422968	0.325736	0.380084	0.275614	0.307013	0.294207	0.340236	0.299685	0.335907	0.323858	0.332753	0.334787	0.314031	0.313063	0.208566	0.327577	0.333373	0.329105
53.8025	0.421776	0.323283	0.379241	0.275088	0.304252	0.296113	0.340502	0.300911	0.334125	0.326882	0.329704	0.334233	0.313474	0.313336	0.208186	0.326089	0.332694	0.32839
53.772	0.421776	0.322851	0.379136	0.276667	0.31143	0.290015	0.339838	0.303365	0.332492	0.325219	0.330139	0.335194	0.312175	0.311425	0.208819	0.326758	0.332734	0.330356
53.6499	0.422051	0.321408	0.378082	0.277544	0.304804	0.296875	0.339042	0.298283	0.33071	0.323707	0.328397	0.334898	0.312546	0.31097	0.207299	0.325716	0.332614	0.329641
53.7109	0.421593	0.323139	0.377345	0.277018	0.3037	0.303735	0.339174	0.300386	0.332789	0.323858	0.327091	0.333715	0.311062	0.311061	0.207045	0.325047	0.331536	0.329462
53.6499	0.421089	0.322129	0.376291	0.274211	0.310326	0.294588	0.339705	0.300035	0.332492	0.323254	0.327091	0.333715	0.310876	0.310332	0.206918	0.324451	0.331177	0.328569
53.6499	0.421455	0.322706	0.37745	0.274035	0.309774	0.296875	0.339573	0.298984	0.331898	0.321591	0.324913	0.333493	0.309948	0.309149	0.207045	0.324451	0.330378	0.329462
53.4973	0.421914	0.322129	0.377239	0.27386	0.305356	0.295351	0.337316	0.300736	0.330858	0.323103	0.327526	0.332976	0.309577	0.309877	0.208439	0.322962	0.330578	0.326961
53.5889	0.422097	0.322851	0.375132	0.274211	0.299834	0.299543	0.337714	0.298107	0.331898	0.324161	0.326655	0.331608	0.309206	0.31015	0.208059	0.323037	0.330298	0.327497
53.5278	0.420401	0.321264	0.373656	0.274561	0.309221	0.301067	0.337316	0.297581	0.329373	0.322195	0.324913	0.330648	0.308649	0.308694	0.205778	0.32259	0.32894	0.32571
53.6194	0.419302	0.319388	0.374394	0.272632	0.303147	0.296875	0.334263	0.298808	0.330116	0.320079	0.331882	0.331645	0.311618	0.307692	0.206412	0.32192	0.329579	0.32571
53.3752	0.419531	0.320831	0.37471	0.273333	0.313087	0.295732	0.335856	0.29653	0.329076	0.323858	0.327091	0.331645	0.309577	0.309149	0.203624	0.322069	0.32898	0.325889
53.3752	0.41921	0.321408	0.374078	0.273509	0.311982	0.293826	0.333732	0.296004	0.330561	0.32023	0.327091	0.331276	0.310876	0.308876	0.203371	0.322962	0.327302	0.327318
53.3752	0.417377	0.320687	0.373867	0.273158	0.307013	0.294207	0.333599	0.298107	0.326552	0.318567	0.323171	0.329613	0.31199	0.307692	0.204257	0.322218	0.327063	0.326425
53.3142	0.416277	0.319388	0.373551	0.271404	0.300939	0.294588	0.333732	0.293551	0.326997	0.318567	0.327091	0.329206	0.309762	0.305781	0.204384	0.320878	0.327143	0.325353
53.0701	0.41669	0.319244	0.372813	0.268246	0.304252	0.293445	0.333732	0.293025	0.328037	0.319927	0.326219	0.33013	0.308834	0.304779	0.203244	0.318943	0.326783	0.326604
53.1921	0.416369	0.319244	0.373867	0.267544	0.306461	0.295351	0.33559	0.294252	0.326403	0.318415	0.325348	0.3305	0.307906	0.306691	0.20299	0.31939	0.326584	0.326068
53.1616	0.416415	0.318956	0.372813	0.267895	0.321369	0.292683	0.337316	0.294252	0.326849	0.318264	0.320993	0.329206	0.308278	0.306509	0.203624	0.320729	0.325745	0.325174
53.1616	0.416231	0.318667	0.372708	0.269123	0.307013	0.292302	0.336519	0.29653	0.32967	0.316752	0.324913	0.329317	0.305679	0.305234	0.203497	0.321102	0.326344	0.322852
53.1921	0.415819	0.319533	0.371865	0.266491	0.302595	0.294969	0.334661	0.293726	0.329225	0.316148	0.324042	0.328208	0.305679	0.305508	0.204384	0.321474	0.325186	0.322852
53.1616	0.41559	0.319821	0.369863	0.267544	0.300939	0.297637	0.334263	0.291448	0.328334	0.318264	0.319686	0.327765	0.305865	0.304324	0.201597	0.320283	0.325066	0.322673
53.1006	0.416415	0.317369	0.369863	0.266491	0.299834	0.291921	0.333599	0.292149	0.327146	0.317055	0.323606	0.326545	0.305308	0.301957	0.201597	0.316933	0.324906	0.321422
53.009	0.416735	0.316792	0.369336	0.26614	0.299834	0.290396	0.332271	0.2932	0.328185	0.320079	0.323606	0.325769	0.303452	0.302048	0.20109	0.317975	0.325705	0.321422
53.009	0.41614	0.315493	0.368809	0.264561	0.299282	0.290015	0.334794	0.292674	0.327888	0.317962	0.325784	0.325806	0.303823	0.303414	0.20109	0.318645	0.324826	0.321422
53.009	0.415223	0.31607	0.369125	0.265614	0.304804	0.292302	0.331475	0.28952	0.32774	0.317206	0.324913	0.325621	0.306793	0.303232	0.201343	0.318124	0.324946	0.322673
53.1616	0.413665	0.315349	0.368599	0.267193	0.3164	0.297637	0.331608	0.290221	0.323879	0.317357	0.324042	0.325584	0.304195	0.30305	0.200329	0.315594	0.324786	0.322673
52.887	0.414811	0.313329	0.368493	0.266842	0.300939	0.293064	0.332935	0.287767	0.324621	0.315996	0.325348	0.324882	0.304566	0.30223	0.199189	0.317529	0.32263	0.323388
52.7954	0.414444	0.314051	0.36765	0.263509	0.292104	0.287729	0.332006	0.290571	0.324473	0.318264	0.318815	0.323958	0.303638	0.302959	0.199569	0.318943	0.323229	0.323209
52.887	0.413894	0.314051	0.366913	0.261754	0.299282	0.290396	0.329882	0.290747	0.322988	0.317659	0.318815	0.323551	0.30271	0.302685	0.199316	0.317454	0.321671	0.322494
52.8259	0.413665	0.313618	0.367545	0.264386	0.302595	0.290015	0.329749	0.285664	0.32373	0.314787	0.317509	0.323995	0.301225	0.301047	0.199569	0.316785	0.321072	0.319993
52.6123	0.412932	0.313041	0.365859	0.264211	0.293208	0.287348	0.332271	0.291448	0.323433	0.312972	0.318815	0.324106	0.303452	0.301502	0.198049	0.314105	0.321711	0.319457
52.7649	0.412657	0.311887	0.365121	0.262281	0.284925	0.286204	0.331209	0.290046	0.32477	0.312368	0.317073	0.322886	0.304195	0.302139	0.197415	0.315966	0.321871	0.321244
52.6733	0.41174	0.310156	0.365016	0.262982	0.289895	0.282774	0.330413	0.28654	0.322394	0.312217	0.31838	0.322147	0.302339	0.302048	0.197542	0.31604	0.322709	0.32035
52.6123	0.411465	0.310156	0.364489	0.259825	0.295417	0.286585	0.330147	0.284788	0.321651	0.314938	0.319251	0.321518	0.300111	0.302048	0.197415	0.315073	0.321671	0.3191
52.5818	0.410274	0.311021	0.363962	0.261754	0.298178	0.280488	0.329616	0.285489	0.321206	0.314484	0.319251	0.321481	0.29974	0.302412	0.195768	0.314924	0.321591	0.318921
52.5513	0.410045	0.311454	0.363646	0.261228	0.299282	0.282012	0.327492	0.286365	0.321503	0.314636	0.320122	0.321703	0.301782	0.301684	0.196528	0.315221	0.320752	0.32035
52.4902	0.409358	0.311021	0.363857	0.260702	0.294865	0.282393	0.325899	0.28654	0.320909	0.315392	0.319251	0.321186	0.301967	0.30041	0.196021	0.315445	0.320193	0.319993
52.4292	0.408578	0.309723	0.364173	0.259474	0.283269	0.280107	0.32736	0.285664	0.320463	0.311914	0.317944	0.32137	0.301039	0.299408	0.194754	0.313882	0.319994	0.319814
52.4292	0.409358	0.309579	0.362908	0.259123	0.298178	0.283156	0.328289	0.285664	0.32373	0.312972	0.313589	0.320927	0.303267	0.298407	0.195388	0.314328	0.320233	0.319457
52.3376	0.408395	0.309723	0.363646	0.261754	0.300387	0.287348	0.327891	0.287767	0.320612	0.309646	0.313589	0.320003	0.301596	0.297223	0.195388	0.313882	0.319554	0.317134
52.4597	0.408533	0.308713	0.364489	0.259825	0.29376	0.287729	0.326961	0.286365	0.31883	0.310251	0.313589	0.319707	0.301225	0.297952	0.196021	0.313361	0.320673	0.315884
52.3071	0.407341	0.307559	0.364067	0.259474	0.294865	0.287348	0.327094	0.286365	0.321057	0.310705	0.316202	0.320262	0.298998	0.297679	0.194881	0.313286	0.319315	0.316777
52.3682	0.40702	0.305395	0.362592	0.259298	0.291552	0.290015	0.327891	0.287241	0.321206	0.311763	0.317509	0.319855	0.300668	0.297041	0.194754	0.312616	0.317517	0.315347
52.1851	0.405966	0.306261	0.359958	0.257193	0.289895	0.282012	0.325634	0.287592	0.319275	0.311007	0.319686	0.319079	0.299369	0.29695	0.193487	0.312021	0.317677	0.316956
52.3071	0.406287	0.306838	0.360695	0.258772	0.29873	0.286585	0.32497	0.286015	0.318236	0.310251	0.318815	0.318044	0.298998	0.297223	0.19336	0.311723	0.318396	0.316062
52.1545	0.406196	0.307703	0.36196	0.257895	0.283821	0.288872	0.325501	0.284963	0.319275	0.311309	0.315331	0.318783	0.29807	0.29513	0.19336	0.312691	0.319115	0.316598
52.124	0.405646	0.305828	0.360695	0.26	0.285478	0.286585	0.323643	0.282685	0.321651	0.308285	0.313589	0.318931	0.297327	0.295039	0.192854	0.311425	0.319275	0.313382
52.063	0.405371	0.30554	0.360063	0.257895	0.28106	0.280107	0.323643	0.28286	0.319127	0.306925	0.317944	0.318931	0.297884	0.29513	0.193487	0.309713	0.317398	0.31374
52.0935	0.405966	0.306117	0.359536	0.259298	0.28603	0.27439	0.325899	0.283211	0.318978	0.305715	0.315331	0.318118	0.295843	0.295312	0.193994	0.309788	0.31604	0.314812
52.063	0.405875	0.305828	0.359009	0.255789	0.284925	0.278582	0.325501	0.282334	0.317196	0.305715	0.314024	0.317564	0.296771	0.293673	0.193107	0.309565	0.317517	0.314812
52.0325	0.4056	0.304818	0.358799	0.25614	0.291552	0.277439	0.326829	0.282334	0.316602	0.306471	0.314895	0.316566	0.296399	0.29167	0.19108	0.310383	0.316958	0.315347
51.9714	0.405004	0.303953	0.358588	0.256842	0.288239	0.285442	0.324705	0.280407	0.318681	0.309193	0.314024	0.316381	0.295286	0.294037	0.192347	0.310458	0.313603	0.313382
51.9409	0.405096	0.303376	0.357429	0.257368	0.287686	0.285442	0.323643	0.280407	0.31779	0.310553	0.310105	0.316307	0.295843	0.291853	0.190953	0.30882	0.314562	0.313204
51.8799	0.403538	0.302222	0.357113	0.255439	0.287686	0.282774	0.322182	0.279005	0.31586	0.306018	0.314024	0.314865	0.297327	0.293582	0.190953	0.307927	0.314562	0.31231
51.8799	0.402713	0.303808	0.357007	0.254912	0.288791	0.278201	0.320988	0.284262	0.316454	0.30632	0.315331	0.3142	0.295843	0.292217	0.190446	0.30815	0.31584	0.313204
51.8188	0.401521	0.304097	0.357113	0.255965	0.292656	0.274771	0.321386	0.281809	0.315414	0.306169	0.312282	0.314126	0.296214	0.291579	0.189432	0.307853	0.314282	0.312667
51.8494	0.402759	0.304385	0.357218	0.256667	0.292104	0.276677	0.320855	0.280757	0.315414	0.306925	0.31054	0.313128	0.296214	0.290942	0.190319	0.307257	0.314362	0.311596
51.8188	0.401613	0.303087	0.356375	0.254912	0.293208	0.28125	0.322979	0.28286	0.314375	0.307227	0.31054	0.313091	0.293059	0.292945	0.189939	0.307778	0.314043	0.311774
51.7273	0.401934	0.302654	0.35627	0.253509	0.289343	0.280488	0.320457	0.282334	0.314523	0.307076	0.310976	0.312833	0.294543	0.294948	0.189306	0.306959	0.313484	0.310881
51.6663	0.402025	0.302799	0.356164	0.255088	0.283821	0.280107	0.320855	0.277953	0.31482	0.306471	0.307491	0.312722	0.293801	0.29249	0.189812	0.30629	0.313723	0.30963
51.6663	0.401476	0.302799	0.3549	0.256316	0.292104	0.277439	0.319129	0.28286	0.313781	0.304959	0.312282	0.312537	0.292502	0.29076	0.190319	0.305694	0.313523	0.310345
51.6968	0.400284	0.302654	0.355638	0.254912	0.296521	0.278582	0.318864	0.280407	0.314672	0.304203	0.307927	0.31165	0.294172	0.290123	0.188165	0.305992	0.311487	0.308916
51.4832	0.400651	0.3015	0.353109	0.254912	0.290447	0.275915	0.320324	0.278829	0.311999	0.304959	0.30662	0.311613	0.292131	0.289395	0.187532	0.307555	0.310967	0.309273
51.4832	0.399734	0.298471	0.353319	0.254211	0.286582	0.280107	0.319926	0.278654	0.312147	0.306018	0.307927	0.31213	0.29343	0.287392	0.186518	0.305471	0.310328	0.307843
51.4526	0.399459	0.300058	0.353952	0.254737	0.282165	0.279726	0.318864	0.276902	0.311256	0.304354	0.308362	0.310837	0.293801	0.288575	0.187785	0.304354	0.311207	0.306235
51.5137	0.397901	0.301212	0.353425	0.254561	0.285478	0.275534	0.320988	0.276201	0.310514	0.301482	0.307927	0.309284	0.294729	0.288302	0.187532	0.304875	0.310448	0.307486
51.3916	0.398314	0.299769	0.352266	0.254035	0.287134	0.267912	0.319395	0.278304	0.313187	0.301028	0.309669	0.308952	0.292873	0.287938	0.185124	0.304875	0.30905	0.30695
51.3611	0.397443	0.298038	0.351001	0.254211	0.282165	0.277439	0.320457	0.280231	0.312296	0.300726	0.307491	0.30873	0.293244	0.288575	0.185631	0.303908	0.308092	0.307307
51.3611	0.397351	0.297461	0.350474	0.25386	0.285478	0.282393	0.319262	0.279355	0.30992	0.301482	0.303571	0.309174	0.291759	0.28812	0.186265	0.303163	0.307892	0.307486
51.2695	0.396985	0.298904	0.351317	0.252807	0.284373	0.273628	0.317271	0.277427	0.310365	0.300272	0.305314	0.309211	0.291759	0.289213	0.185884	0.303684	0.308251	0.304627
51.2695	0.397718	0.299625	0.351949	0.25193	0.276091	0.271341	0.315678	0.277077	0.310217	0.300726	0.304443	0.309839	0.293801	0.288029	0.185884	0.303536	0.308771	0.304985
51.239	0.396664	0.299048	0.351212	0.252632	0.289343	0.275152	0.31674	0.275675	0.308732	0.29997	0.3027	0.309506	0.289532	0.287574	0.184237	0.302791	0.30917	0.304806
51.2695	0.396114	0.298471	0.35058	0.251754	0.29376	0.27782	0.31674	0.27918	0.310217	0.300121	0.307056	0.309247	0.29046	0.286573	0.184871	0.303015	0.308451	0.305521
51.2695	0.39506	0.297894	0.349842	0.251404	0.28603	0.277058	0.316607	0.279706	0.309177	0.299063	0.303571	0.308804	0.287305	0.285298	0.184364	0.302642	0.308651	0.303555
51.1475	0.394785	0.296018	0.349526	0.249298	0.283269	0.278201	0.316341	0.276902	0.308732	0.299516	0.305314	0.307695	0.288048	0.286573	0.183604	0.302791	0.308132	0.304627
51.1169	0.394877	0.296018	0.350053	0.250175	0.284925	0.275152	0.314748	0.276376	0.308732	0.300575	0.30662	0.307658	0.286934	0.28548	0.183984	0.302345	0.307093	0.302662
51.0864	0.395472	0.29573	0.349315	0.249825	0.283269	0.272866	0.313952	0.277778	0.308583	0.300272	0.304443	0.306291	0.286934	0.285662	0.184744	0.302493	0.306175	0.302126
51.0559	0.394739	0.296307	0.348261	0.248246	0.283269	0.272104	0.314748	0.273046	0.306207	0.299365	0.304007	0.305108	0.28879	0.284115	0.18335	0.301377	0.305775	0.304806
50.9949	0.394052	0.296163	0.347418	0.247368	0.284925	0.272104	0.314085	0.276551	0.307544	0.299365	0.307056	0.305404	0.287676	0.285116	0.183857	0.301228	0.306215	0.303377
50.9644	0.392356	0.295441	0.347418	0.246491	0.277195	0.27439	0.313554	0.274097	0.306207	0.300423	0.301829	0.305441	0.288048	0.283113	0.18335	0.301005	0.306255	0.304627
50.9644	0.392998	0.294864	0.346259	0.249649	0.281612	0.27439	0.312492	0.274448	0.306207	0.298911	0.302265	0.305958	0.288233	0.282658	0.18335	0.301451	0.304936	0.302483
50.9033	0.392585	0.295009	0.34647	0.248421	0.28106	0.275152	0.31435	0.270417	0.307098	0.300726	0.3027	0.305404	0.29046	0.283842	0.18259	0.300633	0.304297	0.301411
50.9644	0.392677	0.295586	0.346681	0.248772	0.277195	0.265244	0.314616	0.26884	0.305168	0.299063	0.300523	0.305071	0.287305	0.283022	0.181069	0.298623	0.305695	0.299267
50.8423	0.391211	0.296018	0.347418	0.248596	0.277747	0.264863	0.313421	0.270768	0.303831	0.296946	0.302265	0.304036	0.287676	0.282476	0.180816	0.298846	0.303658	0.300161
50.7507	0.390844	0.29573	0.347208	0.247544	0.279404	0.266006	0.309837	0.26919	0.303683	0.296946	0.301829	0.304923	0.286377	0.282567	0.180689	0.298772	0.303059	0.300161
50.7507	0.390752	0.294864	0.345627	0.245614	0.28106	0.273628	0.311031	0.270592	0.303237	0.296341	0.3027	0.304627	0.287491	0.28284	0.180309	0.298028	0.304178	0.298017
50.7202	0.39144	0.29371	0.345838	0.246667	0.285478	0.273247	0.310102	0.266386	0.307989	0.297399	0.297038	0.303297	0.28712	0.28366	0.179802	0.297432	0.303299	0.299982
50.6592	0.390707	0.294143	0.345943	0.246842	0.278299	0.269055	0.310102	0.269366	0.306207	0.296039	0.299652	0.303408	0.286748	0.282385	0.180056	0.297283	0.304457	0.298553
50.5676	0.389973	0.292701	0.346575	0.246667	0.274434	0.266387	0.311828	0.268665	0.305613	0.296946	0.299652	0.302706	0.287491	0.280838	0.179295	0.296539	0.30246	0.299625
50.6592	0.388553	0.290681	0.344468	0.24614	0.280508	0.273628	0.3105	0.269541	0.307247	0.29498	0.295732	0.302151	0.284521	0.283386	0.178409	0.296018	0.301622	0.298195
50.5371	0.388736	0.290537	0.34373	0.245614	0.281612	0.274009	0.3105	0.268489	0.301455	0.292259	0.296603	0.301818	0.284707	0.282931	0.178915	0.294976	0.303339	0.296587
50.5066	0.388736	0.291835	0.34352	0.247193	0.289343	0.276677	0.310899	0.268139	0.30294	0.29241	0.299652	0.301375	0.284336	0.279654	0.178409	0.29572	0.302301	0.29623
50.5066	0.389836	0.291835	0.343625	0.248246	0.277195	0.270198	0.312492	0.269541	0.299822	0.293771	0.300087	0.30071	0.283779	0.280109	0.176888	0.293562	0.30246	0.297302
50.5066	0.388782	0.291691	0.342676	0.245439	0.277747	0.271341	0.310899	0.269366	0.303386	0.293922	0.298345	0.301005	0.283408	0.280838	0.177395	0.293338	0.30254	0.295873
50.415	0.388232	0.290825	0.342255	0.247895	0.284373	0.271341	0.308509	0.265335	0.303831	0.293166	0.300523	0.300931	0.282108	0.279108	0.176128	0.29252	0.301142	0.296766
50.4456	0.38814	0.290104	0.342044	0.244211	0.282165	0.27439	0.308775	0.263407	0.305316	0.293468	0.299216	0.301005	0.282851	0.279563	0.177522	0.292892	0.300463	0.299267
50.3845	0.387316	0.290537	0.342044	0.246842	0.283821	0.272866	0.307182	0.266211	0.305168	0.293166	0.300087	0.301116	0.281923	0.280382	0.175874	0.293115	0.300983	0.297838
50.3845	0.386903	0.290537	0.341728	0.245088	0.28106	0.27439	0.308111	0.26551	0.305168	0.293015	0.300958	0.300599	0.281366	0.278198	0.175241	0.293189	0.300623	0.297838
50.3235	0.386491	0.289671	0.341096	0.242982	0.282717	0.267149	0.307182	0.266211	0.302643	0.291805	0.299652	0.299897	0.280624	0.277742	0.175494	0.293487	0.300943	0.298017
50.3235	0.385758	0.290248	0.341939	0.244035	0.276091	0.27439	0.30758	0.266036	0.300564	0.291049	0.294425	0.299675	0.280438	0.27929	0.176888	0.291999	0.300983	0.296587
50.2319	0.38617	0.287796	0.341412	0.242105	0.278299	0.276677	0.307713	0.267788	0.302346	0.29241	0.29399	0.29912	0.278953	0.278289	0.176254	0.29252	0.300064	0.296766
50.2625	0.385987	0.288084	0.340358	0.239474	0.276643	0.274771	0.307049	0.266912	0.301307	0.29241	0.296603	0.299416	0.280995	0.278015	0.174354	0.290956	0.299864	0.294801
50.1709	0.384978	0.28895	0.339937	0.240351	0.279956	0.271723	0.306252	0.263757	0.299228	0.291352	0.294425	0.298122	0.27951	0.277196	0.174607	0.29185	0.300064	0.295337
50.1099	0.384337	0.288806	0.338883	0.241579	0.28106	0.267912	0.306916	0.264108	0.299079	0.289689	0.297909	0.297088	0.279139	0.278289	0.17372	0.290584	0.298307	0.292835
50.0793	0.383604	0.288661	0.339094	0.244211	0.284925	0.268674	0.309837	0.264634	0.300564	0.292108	0.297038	0.297161	0.27951	0.27838	0.17372	0.289914	0.297388	0.294086
50.1404	0.384154	0.287651	0.339305	0.240702	0.276643	0.267531	0.307049	0.26183	0.302049	0.294829	0.296603	0.297383	0.27784	0.277924	0.172326	0.290882	0.297747	0.293907
50.0488	0.383604	0.288084	0.339094	0.242105	0.272225	0.268293	0.306252	0.260778	0.299079	0.29241	0.297474	0.297642	0.278211	0.277651	0.17296	0.289989	0.295431	0.293907
50.0793	0.382321	0.285776	0.338672	0.241228	0.279956	0.27096	0.306518	0.262005	0.299228	0.292561	0.292683	0.296829	0.278953	0.276741	0.172833	0.290584	0.295191	0.294622
49.9573	0.382458	0.284189	0.338462	0.241053	0.28603	0.270579	0.306651	0.261479	0.29804	0.292561	0.292247	0.296718	0.275984	0.277105	0.171566	0.289617	0.295631	0.294086
49.9268	0.382458	0.283901	0.33804	0.242632	0.274986	0.267149	0.306385	0.262531	0.294773	0.290596	0.29399	0.296016	0.276912	0.275558	0.172073	0.288128	0.29611	0.291585
49.8352	0.382962	0.284911	0.337724	0.242105	0.273882	0.265244	0.306252	0.262881	0.292842	0.288328	0.294861	0.296311	0.275427	0.274465	0.17258	0.2885	0.295032	0.29355
49.8352	0.382183	0.282314	0.336986	0.237895	0.272777	0.265625	0.303332	0.258675	0.297	0.288933	0.294425	0.29535	0.276355	0.27401	0.171946	0.288947	0.29619	0.293371
49.8047	0.381312	0.282747	0.335827	0.240877	0.273882	0.267149	0.304394	0.264283	0.296555	0.290445	0.295296	0.29524	0.275056	0.274647	0.171439	0.288426	0.29635	0.292299
49.7742	0.380854	0.283179	0.334773	0.239825	0.27333	0.271341	0.303332	0.260252	0.295515	0.289537	0.296603	0.295461	0.276169	0.273555	0.170046	0.288426	0.294992	0.293729
49.6826	0.380763	0.283179	0.334984	0.240877	0.272777	0.270579	0.302137	0.260077	0.296703	0.286967	0.294425	0.294279	0.272829	0.273919	0.168018	0.28783	0.295032	0.292657
49.5911	0.380121	0.281881	0.335406	0.240175	0.27333	0.263719	0.302137	0.262005	0.297594	0.288781	0.293554	0.2945	0.273757	0.2731	0.170299	0.287905	0.293674	0.292121
49.5911	0.379296	0.281881	0.335722	0.239123	0.279956	0.261433	0.301474	0.259727	0.295367	0.289235	0.292247	0.293576	0.272643	0.272553	0.169285	0.288202	0.292755	0.292299
49.6521	0.378105	0.282747	0.33393	0.23614	0.270017	0.264863	0.301208	0.258325	0.294773	0.286211	0.292683	0.293318	0.273571	0.273464	0.168525	0.286937	0.292036	0.290334
49.5605	0.378517	0.28116	0.333614	0.235614	0.270569	0.261433	0.302137	0.260778	0.294624	0.28606	0.292683	0.293576	0.274128	0.274374	0.168779	0.287309	0.291876	0.291227
49.4995	0.37925	0.282602	0.33372	0.236842	0.272777	0.259909	0.302536	0.256046	0.294476	0.286362	0.292247	0.293059	0.273385	0.273009	0.168398	0.286118	0.291677	0.291227
49.53	0.378471	0.281448	0.333825	0.23807	0.28106	0.259146	0.302801	0.25552	0.293139	0.287421	0.29007	0.292541	0.272643	0.272462	0.166751	0.286118	0.291836	0.291406
49.469	0.378471	0.281448	0.333087	0.233509	0.270017	0.25686	0.301606	0.259376	0.29403	0.286665	0.288763	0.292467	0.272457	0.271825	0.165737	0.284853	0.291157	0.290691
49.4385	0.378242	0.28015	0.33235	0.232982	0.261734	0.259527	0.300013	0.257799	0.293585	0.28485	0.287021	0.291839	0.271529	0.27228	0.168779	0.284853	0.291197	0.290155
49.3774	0.377188	0.281016	0.332034	0.23193	0.265047	0.262195	0.300146	0.256572	0.291951	0.285455	0.290505	0.292357	0.272272	0.270915	0.166751	0.287012	0.290958	0.287833
49.3164	0.37728	0.279862	0.331401	0.232807	0.274434	0.265625	0.299084	0.260428	0.290763	0.283338	0.292247	0.29147	0.272272	0.270369	0.167005	0.285895	0.290518	0.289083
49.3774	0.377509	0.27914	0.331612	0.234211	0.272777	0.262576	0.299748	0.259727	0.292842	0.284397	0.291376	0.291322	0.271715	0.269822	0.166118	0.283885	0.290598	0.289798
49.3469	0.376913	0.280583	0.330558	0.232456	0.276091	0.257241	0.299217	0.256923	0.293882	0.284699	0.288763	0.290767	0.272272	0.269094	0.166751	0.283439	0.291197	0.287654
49.1638	0.37618	0.278275	0.331296	0.228246	0.266703	0.263719	0.298288	0.255696	0.293436	0.283187	0.288328	0.289585	0.269302	0.268548	0.167258	0.283067	0.291277	0.288369
49.2554	0.375401	0.277986	0.331612	0.232281	0.263943	0.260671	0.297624	0.256397	0.292694	0.28349	0.291812	0.289843	0.268189	0.268639	0.167258	0.281876	0.290199	0.286761
49.2859	0.374943	0.277265	0.33098	0.232456	0.268912	0.259909	0.296429	0.256572	0.291506	0.281373	0.292247	0.290324	0.270973	0.269822	0.165611	0.281131	0.28924	0.285689
49.1638	0.37508	0.276832	0.329926	0.236667	0.271673	0.261052	0.298686	0.258149	0.291654	0.280466	0.285714	0.289991	0.269488	0.269276	0.165231	0.281727	0.289919	0.286046
49.1028	0.374989	0.276255	0.329399	0.234211	0.270017	0.255716	0.299748	0.255696	0.291951	0.279559	0.287456	0.289843	0.269488	0.268275	0.166878	0.282173	0.288841	0.28551
49.1028	0.374255	0.275822	0.329505	0.232632	0.261182	0.262576	0.300279	0.256747	0.292248	0.281675	0.284843	0.28903	0.270973	0.267547	0.166498	0.283662	0.288122	0.286046
49.0112	0.374164	0.274957	0.328556	0.231754	0.261734	0.262957	0.298022	0.255696	0.290615	0.278954	0.288328	0.28903	0.269117	0.267638	0.164597	0.282992	0.288801	0.284438
49.0417	0.374164	0.27438	0.330137	0.23	0.255108	0.264482	0.294305	0.254644	0.292545	0.280768	0.283972	0.288587	0.271344	0.266363	0.165484	0.280834	0.291397	0.286582
48.8892	0.37421	0.274812	0.329083	0.23	0.262838	0.261814	0.2955	0.252541	0.293585	0.280466	0.287021	0.288661	0.271158	0.266454	0.163457	0.280164	0.2894	0.28551
48.9197	0.374164	0.273658	0.328767	0.229123	0.27333	0.258384	0.296827	0.252366	0.291654	0.28228	0.288763	0.288661	0.271715	0.268002	0.163837	0.281652	0.289121	0.286046
48.9197	0.37398	0.273803	0.328873	0.230877	0.268912	0.257622	0.294703	0.251665	0.28913	0.280314	0.287021	0.287552	0.268003	0.267365	0.163837	0.28262	0.2898	0.285331
48.8892	0.374072	0.272649	0.327608	0.229298	0.267256	0.259527	0.295765	0.25184	0.288981	0.279256	0.283537	0.286443	0.269488	0.265635	0.164724	0.282173	0.288242	0.284081
48.7061	0.37311	0.27337	0.327292	0.226667	0.265599	0.261052	0.295234	0.252366	0.28913	0.279105	0.284408	0.286849	0.26856	0.26609	0.16409	0.280387	0.287763	0.285689
48.7061	0.372147	0.272937	0.327503	0.228772	0.267256	0.251143	0.297491	0.252716	0.28616	0.276232	0.286585	0.286147	0.268931	0.266181	0.163837	0.28128	0.287203	0.282294
48.7061	0.372697	0.272072	0.326133	0.23	0.263943	0.253811	0.297093	0.251139	0.287645	0.278047	0.281794	0.285925	0.266704	0.264907	0.163203	0.280982	0.287243	0.281937
48.8281	0.37146	0.270917	0.326554	0.229649	0.265599	0.251143	0.294969	0.251314	0.28809	0.27593	0.283101	0.285001	0.26559	0.265089	0.163203	0.279866	0.288322	0.281937
48.645	0.371002	0.271783	0.326976	0.227018	0.254003	0.252668	0.294703	0.25184	0.287793	0.27472	0.284843	0.284595	0.264848	0.265089	0.164344	0.279717	0.287962	0.282651
48.645	0.372239	0.270629	0.324974	0.228596	0.258973	0.253811	0.29404	0.25149	0.287199	0.275627	0.286585	0.284595	0.264662	0.264816	0.163203	0.279122	0.287004	0.283009
48.584	0.371506	0.271206	0.324763	0.230351	0.251242	0.254192	0.293376	0.249211	0.284972	0.27593	0.286585	0.28393	0.265033	0.264452	0.16447	0.279047	0.287842	0.282115
48.6755	0.370727	0.271495	0.324763	0.226491	0.266151	0.253811	0.293509	0.247985	0.28512	0.276232	0.283972	0.284447	0.264848	0.26436	0.161556	0.27808	0.286045	0.282294
48.6145	0.370131	0.269619	0.324447	0.229298	0.25566	0.253049	0.292845	0.252015	0.287348	0.274116	0.282665	0.284373	0.264848	0.265271	0.160669	0.277707	0.285606	0.279793
48.4924	0.369077	0.270917	0.324974	0.226842	0.259525	0.255716	0.292712	0.248861	0.286308	0.273964	0.27831	0.284041	0.265405	0.264816	0.16257	0.276517	0.286644	0.278721
48.4619	0.368527	0.269908	0.323709	0.224737	0.260629	0.251143	0.290986	0.24851	0.285566	0.273964	0.27831	0.284041	0.264662	0.263996	0.16219	0.275549	0.285286	0.280865
48.4619	0.368619	0.268898	0.323498	0.225088	0.267808	0.245808	0.291385	0.245531	0.285566	0.274267	0.281794	0.283671	0.266704	0.26345	0.161936	0.27674	0.284567	0.280686
48.3398	0.369169	0.269619	0.32392	0.225965	0.256212	0.249619	0.292181	0.248861	0.286011	0.273662	0.279617	0.28356	0.264848	0.262449	0.160922	0.275921	0.283849	0.279435
48.2788	0.368619	0.268465	0.32392	0.228421	0.254555	0.252668	0.292579	0.24851	0.286754	0.275023	0.278746	0.282082	0.262435	0.261083	0.161176	0.275847	0.284967	0.279257
48.3704	0.367748	0.268032	0.322234	0.226667	0.261182	0.249238	0.292181	0.247108	0.28616	0.275476	0.277875	0.28064	0.260393	0.261447	0.160796	0.276665	0.283649	0.278542
48.2178	0.366832	0.268754	0.322339	0.22614	0.256212	0.248476	0.290986	0.249211	0.28319	0.274418	0.280052	0.279975	0.25928	0.261629	0.159909	0.274953	0.28317	0.279078
48.2178	0.366603	0.267744	0.322129	0.225263	0.254555	0.251524	0.288862	0.247459	0.281853	0.27472	0.280052	0.281379	0.259094	0.260446	0.160035	0.2754	0.28309	0.280686
48.2483	0.366236	0.267167	0.322866	0.225088	0.258973	0.249238	0.291783	0.243954	0.28215	0.273813	0.281794	0.280271	0.262435	0.259445	0.159529	0.27406	0.282331	0.279793
48.1567	0.366098	0.268321	0.322023	0.224211	0.265599	0.250762	0.289128	0.244655	0.279774	0.27336	0.281794	0.279457	0.261693	0.259172	0.159655	0.274358	0.280494	0.280686
48.0957	0.365457	0.266445	0.321391	0.22614	0.260077	0.251143	0.288331	0.247284	0.279329	0.271092	0.280052	0.280234	0.261136	0.259991	0.159275	0.274656	0.282051	0.277113
48.0347	0.365044	0.266157	0.320126	0.225965	0.256764	0.250381	0.288464	0.2415	0.282744	0.273057	0.280052	0.280086	0.262435	0.258443	0.159402	0.273911	0.282331	0.278363
48.0042	0.365274	0.26659	0.319705	0.225789	0.26339	0.249238	0.288862	0.242201	0.282447	0.272755	0.277875	0.280344	0.259094	0.259081	0.158768	0.273167	0.281532	0.278006
48.0042	0.365823	0.267311	0.319494	0.224912	0.255108	0.24314	0.288199	0.243778	0.281408	0.271545	0.277004	0.279088	0.260765	0.259081	0.158135	0.273986	0.281971	0.277827
47.9736	0.365044	0.267167	0.318757	0.225614	0.257869	0.24657	0.289261	0.245531	0.279626	0.271092	0.277439	0.278755	0.259651	0.25817	0.157881	0.274209	0.28297	0.278542
47.8516	0.364586	0.265291	0.31844	0.22807	0.252347	0.250762	0.288995	0.246583	0.278438	0.271696	0.277004	0.279199	0.260579	0.258898	0.157881	0.272348	0.280853	0.276577
47.9126	0.36399	0.26457	0.318124	0.226491	0.253451	0.244284	0.288995	0.24483	0.27918	0.271999	0.271777	0.278792	0.260393	0.256714	0.157375	0.271232	0.280174	0.275505
47.8516	0.363853	0.264137	0.317703	0.222105	0.256764	0.242759	0.2878	0.245882	0.279626	0.270487	0.275261	0.277535	0.259651	0.256805	0.157248	0.271306	0.280973	0.276219
47.8821	0.363532	0.263272	0.317597	0.221228	0.263943	0.243902	0.285544	0.24483	0.280071	0.269277	0.277004	0.278127	0.261693	0.256805	0.155854	0.27153	0.280733	0.275326
47.6685	0.363395	0.26356	0.317492	0.222456	0.262286	0.242378	0.28634	0.246407	0.276953	0.266858	0.275697	0.277905	0.261136	0.255348	0.156107	0.271678	0.280334	0.273539
47.8516	0.363899	0.262695	0.316544	0.221228	0.25566	0.245046	0.287668	0.242727	0.278586	0.267463	0.273519	0.277462	0.260393	0.256714	0.156868	0.272423	0.280294	0.273718
47.76	0.362936	0.262262	0.315806	0.220877	0.252899	0.246189	0.286075	0.243954	0.281853	0.268219	0.272213	0.277018	0.260208	0.256714	0.156614	0.272125	0.279256	0.273539
47.6685	0.362295	0.261829	0.315279	0.22193	0.257869	0.244665	0.285809	0.245531	0.278883	0.267161	0.273084	0.275651	0.260208	0.256076	0.155854	0.270115	0.278696	0.271753
47.6074	0.361883	0.263416	0.315279	0.222632	0.255108	0.24657	0.285013	0.241325	0.279329	0.265346	0.27047	0.276501	0.256867	0.256441	0.155727	0.269818	0.279655	0.275147
47.6074	0.362203	0.263128	0.315385	0.221754	0.253451	0.237805	0.284349	0.24115	0.278141	0.2658	0.273519	0.276685	0.257053	0.255621	0.156488	0.269148	0.278577	0.273897
47.6685	0.361928	0.263272	0.314331	0.222807	0.259525	0.24314	0.283552	0.239923	0.277695	0.267312	0.275261	0.276205	0.256867	0.25553	0.155981	0.270934	0.277938	0.273182
47.5159	0.359958	0.264282	0.314225	0.22	0.259525	0.245046	0.282623	0.241851	0.276062	0.266253	0.270906	0.275835	0.255939	0.25553	0.154714	0.269445	0.278896	0.272289
47.5159	0.360508	0.262406	0.313593	0.222281	0.253451	0.240854	0.282623	0.2415	0.277101	0.266858	0.273519	0.275244	0.257795	0.254165	0.153573	0.26885	0.277259	0.271395
47.5769	0.36037	0.261829	0.31412	0.219649	0.244616	0.245808	0.283287	0.242201	0.276507	0.2658	0.276568	0.274763	0.255568	0.25462	0.154334	0.268552	0.278656	0.271395
47.3938	0.359729	0.260675	0.313383	0.219298	0.25069	0.248476	0.281694	0.240974	0.276953	0.264439	0.27831	0.274616	0.257424	0.254711	0.15446	0.266989	0.276939	0.271574
47.4854	0.360141	0.261108	0.314436	0.218421	0.258973	0.245046	0.281959	0.241675	0.278438	0.265497	0.273519	0.274542	0.256682	0.253892	0.153827	0.267361	0.276739	0.273361
47.3938	0.359225	0.260819	0.313488	0.219649	0.259525	0.23971	0.282889	0.242201	0.276359	0.266707	0.27439	0.274394	0.256496	0.25371	0.154334	0.267138	0.277818	0.271753
47.3938	0.358629	0.262118	0.312856	0.218947	0.252347	0.245808	0.283021	0.239572	0.274725	0.267312	0.271777	0.27347	0.255939	0.252435	0.15256	0.268478	0.276819	0.270145
47.3328	0.358904	0.261973	0.31275	0.217018	0.249586	0.23628	0.281428	0.238521	0.276656	0.265497	0.272648	0.272176	0.254083	0.252981	0.15408	0.267287	0.275341	0.269966
47.3022	0.359683	0.259088	0.313172	0.21614	0.245168	0.238186	0.283552	0.239748	0.274428	0.26323	0.270906	0.272102	0.255382	0.253892	0.153066	0.268031	0.275262	0.271931
47.2107	0.3584	0.25981	0.313804	0.215263	0.253451	0.240473	0.281296	0.239572	0.274428	0.265195	0.271777	0.273174	0.253341	0.252799	0.153953	0.267138	0.275981	0.26943
47.1802	0.356292	0.2588	0.311591	0.215965	0.247929	0.238186	0.280765	0.239748	0.273389	0.264893	0.27047	0.271881	0.254454	0.252617	0.154207	0.267808	0.275981	0.270681
47.1497	0.356842	0.259233	0.310959	0.214386	0.253451	0.242378	0.280366	0.239572	0.274874	0.261566	0.27047	0.271844	0.255754	0.252526	0.153447	0.268478	0.275781	0.269787
47.1191	0.356979	0.258078	0.311064	0.215263	0.252347	0.23971	0.278641	0.240449	0.274725	0.261264	0.272213	0.271067	0.254454	0.252162	0.152686	0.266245	0.274103	0.269787
47.1191	0.356658	0.258367	0.311275	0.217895	0.244616	0.237805	0.278242	0.237645	0.272795	0.261869	0.268728	0.271474	0.25297	0.250432	0.152686	0.266096	0.274702	0.270859
46.9666	0.355467	0.258223	0.310116	0.214386	0.240751	0.238948	0.278906	0.240799	0.273092	0.260659	0.272648	0.271954	0.252784	0.250068	0.151926	0.265277	0.273305	0.267286
46.9971	0.356154	0.257069	0.309905	0.21614	0.251795	0.233994	0.279437	0.239748	0.273389	0.261869	0.268293	0.271807	0.254826	0.250888	0.152686	0.265277	0.274063	0.270681
46.9666	0.355513	0.256347	0.310221	0.215965	0.254555	0.230945	0.278641	0.238521	0.272201	0.262776	0.267857	0.270587	0.251114	0.250341	0.152179	0.264831	0.274623	0.267286
46.875	0.355146	0.258944	0.309589	0.216316	0.242408	0.241616	0.27811	0.235717	0.272646	0.263078	0.27047	0.270957	0.250928	0.250341	0.152053	0.263863	0.274663	0.268358
46.875	0.354825	0.257213	0.30843	0.214912	0.249586	0.23971	0.279437	0.236243	0.271458	0.262171	0.269599	0.27055	0.250371	0.249977	0.151166	0.262523	0.274063	0.270502
46.9055	0.355284	0.255626	0.309168	0.211053	0.23799	0.238948	0.279703	0.236418	0.271904	0.260962	0.269164	0.2697	0.25297	0.25025	0.150912	0.263044	0.272785	0.269966
46.8445	0.354734	0.255193	0.307798	0.21193	0.249586	0.231707	0.278242	0.237294	0.271755	0.260508	0.269164	0.268924	0.251856	0.247975	0.150786	0.263491	0.272785	0.267822
46.875	0.353726	0.255193	0.309378	0.210351	0.250138	0.232088	0.27811	0.236418	0.270716	0.258391	0.268293	0.269478	0.251114	0.248339	0.149899	0.26364	0.273424	0.269251
46.7834	0.353084	0.254039	0.310011	0.211754	0.241855	0.231707	0.278242	0.236243	0.272052	0.259752	0.266115	0.269885	0.250186	0.247155	0.149645	0.262821	0.272865	0.267107
46.6919	0.353588	0.254184	0.308851	0.214035	0.242408	0.231707	0.274924	0.235717	0.269676	0.260054	0.266986	0.269367	0.24833	0.245517	0.149645	0.261556	0.272466	0.264427
46.6919	0.353038	0.253606	0.308114	0.208772	0.244064	0.233232	0.276649	0.233088	0.268191	0.260508	0.265244	0.268111	0.252042	0.246336	0.150532	0.26163	0.271028	0.265142
46.7224	0.353267	0.254472	0.307692	0.211053	0.25069	0.23247	0.274658	0.236067	0.269379	0.258542	0.266986	0.268369	0.250742	0.2467	0.149392	0.260141	0.270549	0.264963
46.6309	0.352947	0.253318	0.307165	0.21	0.245168	0.237805	0.274658	0.235191	0.268637	0.260054	0.269164	0.268332	0.249443	0.245517	0.149138	0.261109	0.271787	0.265678
46.6919	0.352351	0.252452	0.306849	0.210702	0.246273	0.235137	0.275322	0.233438	0.269379	0.26202	0.265244	0.268591	0.250742	0.246791	0.148505	0.261407	0.271427	0.265857
46.5698	0.35148	0.253174	0.306533	0.212807	0.24296	0.234756	0.275056	0.23414	0.266855	0.258845	0.263937	0.267371	0.249814	0.247428	0.149392	0.26096	0.270069	0.264427
46.5698	0.351893	0.252597	0.306639	0.213333	0.235229	0.235518	0.274791	0.233789	0.267894	0.25824	0.262195	0.266706	0.248701	0.246427	0.149012	0.260216	0.270349	0.266929
46.4478	0.35148	0.251154	0.306217	0.20807	0.241303	0.237424	0.273862	0.231861	0.268191	0.255821	0.263066	0.2663	0.250557	0.244606	0.148125	0.257834	0.269311	0.267107
46.5088	0.350839	0.251154	0.305479	0.208947	0.250138	0.234756	0.273994	0.233614	0.268043	0.256577	0.265244	0.265782	0.249443	0.245517	0.149138	0.259397	0.271747	0.26675
46.2646	0.349555	0.251731	0.306217	0.209825	0.247929	0.235518	0.274525	0.23414	0.266855	0.254611	0.266115	0.265745	0.247958	0.243514	0.147998	0.259099	0.270549	0.264785
46.3867	0.349876	0.252164	0.305901	0.209123	0.243512	0.23628	0.275986	0.232212	0.269676	0.25567	0.263066	0.265745	0.248701	0.243969	0.147618	0.258727	0.26979	0.265321
46.2952	0.350335	0.251154	0.304426	0.210351	0.244064	0.234756	0.273729	0.230634	0.269379	0.25567	0.265679	0.26508	0.246102	0.243969	0.147238	0.258355	0.268512	0.263891
46.3562	0.349555	0.25	0.303899	0.209474	0.234677	0.234756	0.27187	0.233438	0.267449	0.25446	0.264373	0.264119	0.247216	0.244151	0.146604	0.257164	0.267673	0.264606
46.2036	0.349326	0.249567	0.304215	0.207018	0.241303	0.235137	0.27426	0.232387	0.264627	0.257031	0.263502	0.264747	0.246845	0.241966	0.146097	0.256718	0.267154	0.263177
46.2646	0.349097	0.249567	0.304636	0.207719	0.238542	0.231326	0.272401	0.233614	0.26537	0.257635	0.262631	0.264378	0.247773	0.243423	0.146224	0.256792	0.267074	0.260854
46.1731	0.347585	0.248702	0.303267	0.207018	0.241303	0.229421	0.273065	0.231511	0.268043	0.256879	0.261324	0.263564	0.248701	0.243423	0.14559	0.257908	0.267833	0.261033
46.1426	0.347906	0.247692	0.301159	0.207719	0.241303	0.230564	0.272003	0.232387	0.267597	0.255519	0.262631	0.262788	0.247587	0.244515	0.145717	0.256941	0.267194	0.260854
46.051	0.348089	0.246971	0.301686	0.207018	0.239094	0.23247	0.27041	0.226253	0.265815	0.252948	0.26176	0.262788	0.245546	0.242968	0.146984	0.255378	0.266195	0.261211
46.1121	0.347814	0.249423	0.301791	0.207368	0.236334	0.229802	0.271339	0.229583	0.266558	0.254611	0.262195	0.262899	0.246102	0.242057	0.145464	0.256196	0.267314	0.259782
46.0205	0.346669	0.249279	0.302424	0.208246	0.23799	0.230183	0.270543	0.228531	0.266112	0.252041	0.265244	0.262271	0.24833	0.242513	0.14521	0.256866	0.265796	0.261747
46.2036	0.346485	0.248557	0.300948	0.205789	0.229707	0.228277	0.270543	0.230985	0.265815	0.251285	0.264373	0.261125	0.247402	0.24051	0.14331	0.255824	0.265556	0.259425
45.9595	0.345889	0.247115	0.299262	0.205614	0.233573	0.228277	0.271339	0.231511	0.26537	0.254007	0.260453	0.261125	0.247216	0.24051	0.143563	0.255675	0.265237	0.259603
46.0815	0.346439	0.248702	0.299052	0.205965	0.243512	0.230564	0.269746	0.230109	0.265221	0.254309	0.255226	0.261827	0.246474	0.241329	0.143563	0.255899	0.264438	0.25871
45.8069	0.345615	0.247403	0.300527	0.204211	0.236334	0.230945	0.271207	0.229232	0.262994	0.252041	0.259146	0.261679	0.244803	0.24051	0.143817	0.255378	0.263679	0.257102
45.99	0.34566	0.246682	0.300948	0.204386	0.241303	0.227515	0.269481	0.22783	0.2624	0.252344	0.256969	0.261051	0.244989	0.24051	0.143943	0.255378	0.263919	0.257817
45.8374	0.345981	0.244662	0.300422	0.205614	0.240751	0.230564	0.269215	0.230284	0.261657	0.250983	0.259146	0.260275	0.243504	0.23878	0.14331	0.254857	0.262681	0.257817
45.8679	0.345065	0.244807	0.299579	0.206842	0.24296	0.23247	0.269481	0.228531	0.261954	0.25189	0.262631	0.260829	0.244432	0.238962	0.142423	0.255601	0.26332	0.257995
45.7153	0.346073	0.243364	0.299579	0.204211	0.240199	0.230183	0.267888	0.226428	0.26136	0.251739	0.259582	0.260238	0.242576	0.240146	0.141029	0.254261	0.263879	0.257281
45.7458	0.344011	0.244085	0.299895	0.205263	0.235229	0.225991	0.268817	0.223449	0.260915	0.252344	0.258275	0.25961	0.243504	0.239599	0.142549	0.254782	0.263	0.258353
45.6848	0.343232	0.243941	0.299684	0.204035	0.235781	0.227896	0.269215	0.226604	0.262697	0.254611	0.259582	0.260016	0.239607	0.238689	0.142169	0.254782	0.262601	0.257281
45.5322	0.342728	0.242931	0.298314	0.203158	0.246273	0.222561	0.269348	0.229408	0.260618	0.253099	0.263066	0.259647	0.241277	0.237415	0.14293	0.253368	0.262281	0.257102
45.6238	0.341674	0.243364	0.29726	0.204737	0.238542	0.226753	0.269481	0.226428	0.261212	0.252495	0.259146	0.258944	0.241091	0.238507	0.142296	0.254336	0.262002	0.256566
45.6238	0.341032	0.24322	0.296101	0.2	0.241855	0.230564	0.270543	0.224851	0.2624	0.249017	0.256533	0.258649	0.242019	0.237961	0.141536	0.254633	0.262321	0.256923
45.5933	0.341261	0.24221	0.29589	0.199649	0.224738	0.226753	0.267622	0.222923	0.259875	0.249924	0.254791	0.257983	0.242576	0.237415	0.142423	0.253666	0.260684	0.255851
45.5627	0.340711	0.242066	0.295469	0.202281	0.235229	0.219893	0.267357	0.223449	0.259727	0.248261	0.255226	0.258427	0.241834	0.236868	0.142043	0.252326	0.260244	0.254958
45.3186	0.34149	0.240623	0.296312	0.201228	0.231364	0.219131	0.266826	0.224676	0.260469	0.247959	0.258275	0.257799	0.241091	0.236595	0.142043	0.252103	0.260724	0.25603
45.5017	0.342086	0.240912	0.295364	0.204211	0.239094	0.217226	0.267622	0.227305	0.261954	0.249773	0.254791	0.257244	0.241648	0.237415	0.140395	0.253368	0.260883	0.257459
45.4407	0.34062	0.242066	0.293572	0.200877	0.23302	0.226372	0.267091	0.225026	0.260469	0.247808	0.256098	0.257096	0.240349	0.235685	0.140395	0.252624	0.259406	0.254243
45.3796	0.340849	0.242499	0.293572	0.202105	0.227499	0.227134	0.266029	0.224501	0.259281	0.246598	0.254355	0.257614	0.24072	0.23614	0.139128	0.252624	0.258407	0.254422
45.2881	0.339611	0.243076	0.294204	0.201754	0.235229	0.224848	0.266959	0.2238	0.257202	0.247203	0.255226	0.257022	0.240906	0.235412	0.140269	0.251358	0.259406	0.255494
45.5627	0.339795	0.241056	0.293994	0.20386	0.240199	0.224466	0.264304	0.221872	0.255717	0.248412	0.25392	0.256912	0.239792	0.23614	0.139635	0.252103	0.258447	0.25335
45.1965	0.339657	0.241922	0.293361	0.203333	0.231916	0.225991	0.26749	0.222047	0.257351	0.249017	0.256533	0.256875	0.238864	0.236959	0.140015	0.251135	0.256091	0.253529
45.2576	0.339932	0.241489	0.293783	0.202105	0.234125	0.227134	0.267091	0.222397	0.259875	0.246145	0.25392	0.256246	0.237565	0.237142	0.140522	0.250614	0.257089	0.253171
45.1965	0.338832	0.241056	0.294099	0.200702	0.228051	0.223704	0.266428	0.218892	0.258836	0.245993	0.257404	0.255544	0.233853	0.236504	0.139508	0.249944	0.259166	0.252278
45.1965	0.338282	0.240046	0.293151	0.197193	0.226946	0.22561	0.263906	0.217841	0.258539	0.24554	0.255226	0.255322	0.235895	0.234411	0.139635	0.249051	0.257449	0.249777
45.0439	0.337503	0.239902	0.291992	0.203333	0.23026	0.225229	0.264967	0.217841	0.257202	0.24554	0.252613	0.255655	0.23608	0.233409	0.139382	0.249498	0.257289	0.249598
45.0745	0.338008	0.239758	0.293256	0.2	0.23302	0.221037	0.265631	0.220294	0.256757	0.246447	0.251307	0.255581	0.235709	0.233682	0.139128	0.249795	0.255971	0.252635
45.0439	0.337183	0.238604	0.291992	0.199649	0.227499	0.222942	0.265233	0.219418	0.257945	0.246598	0.250436	0.254731	0.238493	0.232135	0.139128	0.249795	0.255691	0.251385
45.0439	0.337778	0.237594	0.290938	0.199123	0.23026	0.219893	0.265366	0.219769	0.256905	0.244028	0.251307	0.254361	0.237565	0.232681	0.137988	0.249498	0.257529	0.251027
44.9829	0.338099	0.23644	0.291465	0.197368	0.228051	0.224085	0.264569	0.220119	0.256905	0.244935	0.255226	0.253696	0.236451	0.231224	0.139128	0.249721	0.257489	0.250313
44.9829	0.336862	0.238459	0.290622	0.200702	0.22032	0.22218	0.262445	0.223274	0.254826	0.243574	0.254355	0.253622	0.234781	0.230678	0.137734	0.249274	0.25629	0.250491
44.9219	0.336908	0.237738	0.289779	0.2	0.223633	0.220274	0.262843	0.220645	0.254975	0.243574	0.255662	0.253696	0.236451	0.231406	0.137608	0.248381	0.255332	0.249777
44.9524	0.33732	0.237594	0.290727	0.199123	0.222529	0.21532	0.260587	0.216965	0.25542	0.245086	0.25392	0.253289	0.237194	0.232317	0.137481	0.247041	0.255651	0.249241
44.8303	0.336908	0.237017	0.291254	0.19614	0.217559	0.224848	0.261781	0.218892	0.252599	0.24433	0.251742	0.253659	0.236266	0.230041	0.136467	0.247711	0.255092	0.250313
44.8914	0.336266	0.236584	0.291886	0.194211	0.22529	0.223323	0.26125	0.217666	0.254381	0.242062	0.251307	0.252365	0.235523	0.229495	0.137228	0.247413	0.255292	0.250134
44.8303	0.335395	0.237161	0.2902	0.196491	0.223633	0.222942	0.262711	0.21714	0.253341	0.240853	0.25	0.251959	0.23441	0.22904	0.135834	0.247265	0.255012	0.248883
44.7693	0.334754	0.235863	0.290516	0.195263	0.217007	0.219512	0.261914	0.22047	0.252302	0.241458	0.243902	0.252402	0.237379	0.229859	0.135834	0.246818	0.255532	0.250491
44.6167	0.333929	0.236007	0.289884	0.193158	0.22529	0.219131	0.26125	0.221521	0.253193	0.242818	0.246516	0.252329	0.235523	0.229768	0.137228	0.245478	0.255651	0.251563
44.7388	0.333883	0.237017	0.288409	0.192105	0.223633	0.21875	0.260056	0.220294	0.253193	0.243574	0.246516	0.251848	0.23441	0.230041	0.13558	0.245478	0.254453	0.24799
44.6472	0.334067	0.23442	0.288198	0.196316	0.218664	0.21875	0.256737	0.219593	0.254084	0.241609	0.245209	0.2517	0.233296	0.228675	0.135327	0.245106	0.253854	0.247275
44.4336	0.333196	0.23543	0.287987	0.194561	0.229707	0.221037	0.258728	0.219068	0.251856	0.238282	0.252613	0.250628	0.235895	0.226946	0.134693	0.245106	0.254333	0.250134
44.5557	0.332921	0.235863	0.288409	0.195614	0.23026	0.222561	0.257799	0.219593	0.250223	0.238434	0.247822	0.250037	0.235338	0.227492	0.13406	0.245999	0.254453	0.249777
44.5862	0.332508	0.234709	0.289146	0.194737	0.227499	0.218369	0.25979	0.217841	0.250074	0.238131	0.250871	0.250037	0.234781	0.229859	0.134567	0.243469	0.253295	0.248526
44.342	0.333104	0.236295	0.287566	0.194912	0.224738	0.21875	0.259657	0.216965	0.250668	0.239492	0.252178	0.250591	0.234224	0.227401	0.13406	0.243766	0.251338	0.249241
44.4336	0.33315	0.235286	0.286091	0.195088	0.229707	0.214939	0.256737	0.215387	0.250817	0.239492	0.247822	0.25	0.234595	0.226582	0.133806	0.24399	0.251018	0.245667
44.3115	0.332554	0.233843	0.286617	0.194035	0.221425	0.216082	0.256073	0.211882	0.251559	0.23798	0.247822	0.250296	0.233482	0.2264	0.13406	0.24332	0.251777	0.246561
44.4031	0.332188	0.23341	0.286723	0.194561	0.224186	0.220274	0.258596	0.216965	0.250668	0.238434	0.246516	0.250148	0.233296	0.22731	0.132666	0.242278	0.252856	0.244953
44.2505	0.331775	0.2324	0.286091	0.192807	0.228051	0.217607	0.256737	0.21714	0.252153	0.238131	0.245209	0.249446	0.233482	0.226127	0.133173	0.241608	0.251697	0.245489
44.281	0.33095	0.233699	0.285669	0.194561	0.226946	0.218369	0.255675	0.213284	0.249777	0.239946	0.244774	0.249113	0.232925	0.224943	0.132793	0.244659	0.251338	0.24531
44.281	0.330492	0.232545	0.285142	0.190175	0.225842	0.213415	0.256472	0.211707	0.249777	0.239794	0.247387	0.248596	0.231811	0.224488	0.132793	0.243766	0.250819	0.242809
44.3115	0.32953	0.231679	0.285564	0.192105	0.226946	0.214177	0.25687	0.212583	0.248292	0.237375	0.245645	0.247635	0.230883	0.225398	0.132539	0.243096	0.250419	0.243881
44.1895	0.328888	0.231968	0.283983	0.19	0.22032	0.213415	0.256073	0.212233	0.247698	0.236015	0.249129	0.247006	0.229955	0.225944	0.133046	0.242501	0.249421	0.245846
44.0979	0.328797	0.231679	0.283983	0.190877	0.221977	0.214177	0.254215	0.211707	0.24755	0.237375	0.244338	0.246489	0.230327	0.225489	0.133046	0.24198	0.249261	0.246203
44.1284	0.328338	0.2324	0.283562	0.191053	0.216455	0.213034	0.253418	0.209954	0.248589	0.235863	0.249129	0.247228	0.231997	0.225034	0.131399	0.24265	0.250339	0.245667
44.0674	0.328522	0.230525	0.283456	0.191053	0.224738	0.210747	0.255675	0.212057	0.249629	0.235863	0.247822	0.247006	0.231626	0.223851	0.132793	0.242799	0.24974	0.243702
44.0674	0.327834	0.229371	0.283562	0.192807	0.221977	0.213034	0.253817	0.215212	0.248589	0.23541	0.243467	0.246082	0.229213	0.223942	0.131145	0.242426	0.249421	0.241558
43.9758	0.327514	0.229227	0.282403	0.191053	0.218664	0.216845	0.25448	0.216088	0.248886	0.234654	0.24216	0.245417	0.230883	0.225216	0.131399	0.242352	0.248382	0.24263
44.0369	0.32678	0.228938	0.282086	0.191404	0.217007	0.213034	0.251825	0.216439	0.248144	0.23677	0.24216	0.245565	0.23144	0.22376	0.131145	0.240789	0.247863	0.244595
43.9758	0.326643	0.229515	0.282086	0.189825	0.219768	0.210366	0.251162	0.212934	0.246659	0.235107	0.243902	0.24623	0.230327	0.220847	0.131652	0.240715	0.248502	0.241201
43.9453	0.327009	0.227496	0.282192	0.190351	0.222529	0.213796	0.250896	0.210655	0.243689	0.234805	0.243031	0.245897	0.230327	0.222758	0.131019	0.240491	0.247504	0.242987
43.8843	0.327009	0.227351	0.281138	0.190351	0.215351	0.207317	0.251693	0.213109	0.245174	0.233142	0.24216	0.244863	0.229955	0.222394	0.130132	0.24064	0.247384	0.243166
43.7927	0.327239	0.228361	0.280084	0.191579	0.221977	0.20846	0.252755	0.214336	0.246956	0.231781	0.243902	0.24416	0.228656	0.221302	0.130892	0.24131	0.248183	0.241915
43.7927	0.326689	0.228794	0.27882	0.188947	0.215351	0.211128	0.252755	0.213635	0.245025	0.233747	0.243902	0.244419	0.2268	0.221848	0.130512	0.240119	0.246146	0.241737
43.8232	0.326276	0.227784	0.28019	0.189825	0.217559	0.212271	0.251958	0.211356	0.245916	0.231932	0.248693	0.244308	0.227543	0.221666	0.130385	0.239151	0.245707	0.243523
43.6707	0.325085	0.229227	0.280611	0.187895	0.215351	0.209604	0.251162	0.208728	0.245916	0.233747	0.241289	0.24416	0.226058	0.220209	0.128991	0.238779	0.245627	0.241558
43.7317	0.324856	0.228217	0.278925	0.188947	0.217559	0.206555	0.249569	0.21013	0.244283	0.234503	0.242596	0.243643	0.225872	0.221211	0.129498	0.240045	0.246625	0.240486
43.6401	0.324306	0.227351	0.279136	0.188421	0.221977	0.207698	0.250365	0.209604	0.245619	0.233595	0.239983	0.243162	0.226244	0.219845	0.128738	0.239226	0.246026	0.243702
43.5181	0.323481	0.226919	0.279031	0.187018	0.214246	0.210747	0.249967	0.209078	0.246362	0.233444	0.239983	0.242423	0.225501	0.219481	0.127851	0.237737	0.246106	0.241022
43.5486	0.323573	0.226342	0.278714	0.186491	0.217559	0.208841	0.248772	0.208728	0.245916	0.232083	0.238676	0.242423	0.226058	0.219845	0.128358	0.236621	0.244788	0.241379
43.4875	0.324489	0.22562	0.276923	0.186842	0.213694	0.20846	0.249569	0.209779	0.242649	0.233595	0.243031	0.242904	0.224388	0.220027	0.127598	0.236397	0.244069	0.242987
43.3044	0.324352	0.225332	0.278188	0.185614	0.21259	0.213796	0.250232	0.209954	0.241313	0.23163	0.239112	0.242608	0.224944	0.219299	0.127471	0.237961	0.244548	0.242273
43.4265	0.323206	0.225765	0.278082	0.184737	0.221425	0.211509	0.2501	0.208552	0.247104	0.23163	0.240418	0.242201	0.223645	0.218753	0.125317	0.237737	0.24375	0.240665
43.3655	0.322381	0.225765	0.276607	0.184386	0.214798	0.211509	0.24917	0.209429	0.244728	0.230723	0.243467	0.241166	0.226429	0.218116	0.12633	0.2361	0.24371	0.23995
43.4265	0.322564	0.224466	0.275975	0.185263	0.214798	0.20122	0.247976	0.209078	0.242649	0.229967	0.239112	0.240982	0.225501	0.217934	0.125824	0.235876	0.245107	0.238342
43.396	0.322289	0.224178	0.277345	0.184912	0.222529	0.203887	0.248374	0.207676	0.242352	0.230723	0.239983	0.241093	0.225687	0.21939	0.127217	0.235058	0.24331	0.237449
43.3044	0.322977	0.224899	0.276502	0.185789	0.215351	0.204268	0.245719	0.205398	0.242798	0.23163	0.237369	0.241019	0.224202	0.218389	0.125317	0.234313	0.245028	0.237985
43.1824	0.322473	0.224899	0.274921	0.183509	0.208172	0.202744	0.245984	0.209429	0.241461	0.23042	0.236498	0.240538	0.225501	0.219208	0.127091	0.234983	0.244788	0.236734
43.2739	0.32206	0.223889	0.274499	0.184912	0.213142	0.204649	0.246383	0.205573	0.242501	0.22785	0.238676	0.240279	0.223274	0.2203	0.126837	0.233346	0.242591	0.237806
43.2434	0.321235	0.224033	0.274078	0.179649	0.218664	0.209604	0.248374	0.206449	0.240422	0.228757	0.236934	0.239392	0.221975	0.21939	0.126964	0.233048	0.24335	0.236913
43.2129	0.320915	0.223456	0.274394	0.180175	0.209829	0.211128	0.247843	0.206274	0.241016	0.227245	0.236498	0.23869	0.223831	0.219481	0.126964	0.233048	0.241593	0.237985
43.1213	0.320731	0.221725	0.273867	0.181754	0.211485	0.213796	0.247046	0.206975	0.243095	0.228908	0.235192	0.238136	0.224202	0.217023	0.12595	0.23275	0.241473	0.238163
43.1213	0.321098	0.222302	0.273551	0.183509	0.212038	0.208841	0.24625	0.205398	0.240867	0.228908	0.236934	0.238616	0.223274	0.21766	0.12443	0.232155	0.240994	0.238521
43.0908	0.320502	0.222591	0.27334	0.183509	0.20762	0.20503	0.245453	0.209429	0.240867	0.229362	0.237805	0.23821	0.222903	0.217114	0.12367	0.232974	0.240914	0.236019
42.9688	0.319998	0.221148	0.272603	0.181228	0.214246	0.205412	0.247577	0.208202	0.239531	0.228001	0.234321	0.238099	0.22216	0.21766	0.12405	0.23342	0.241233	0.236555
42.9688	0.319173	0.219561	0.272708	0.181053	0.203203	0.202363	0.245055	0.206099	0.239679	0.22785	0.235627	0.237618	0.222532	0.218389	0.125317	0.233495	0.241273	0.238878
42.8467	0.319128	0.220427	0.27334	0.181053	0.205964	0.202744	0.245719	0.204872	0.239234	0.225582	0.23824	0.237397	0.223088	0.21766	0.123416	0.233792	0.240994	0.235662
42.7856	0.320273	0.220138	0.272287	0.181403	0.215903	0.20503	0.245852	0.206625	0.241313	0.228304	0.230836	0.236842	0.222532	0.215931	0.124303	0.232899	0.239716	0.237985
42.8162	0.319815	0.219994	0.272392	0.181053	0.204859	0.203887	0.245321	0.205924	0.239828	0.229816	0.22953	0.237064	0.221789	0.215203	0.123036	0.23275	0.239995	0.236555
42.8162	0.318623	0.220716	0.272076	0.179123	0.209829	0.203506	0.24625	0.204697	0.23864	0.228455	0.233449	0.236546	0.221418	0.216386	0.124176	0.232006	0.238997	0.236019
42.7856	0.318074	0.218984	0.271549	0.180702	0.208724	0.203506	0.242798	0.20347	0.238937	0.227548	0.227352	0.236436	0.221047	0.216568	0.122402	0.232527	0.239676	0.236555
42.6941	0.316699	0.21985	0.270706	0.179298	0.200442	0.200838	0.244391	0.201893	0.237897	0.224826	0.233449	0.236029	0.219005	0.216022	0.121515	0.232155	0.240634	0.235126
42.6636	0.316149	0.219273	0.272497	0.180877	0.208724	0.206555	0.245586	0.204872	0.23864	0.226187	0.237805	0.236177	0.219748	0.215567	0.122022	0.231485	0.239636	0.234769
42.6025	0.315966	0.219273	0.271022	0.183158	0.209277	0.204268	0.245453	0.206099	0.238194	0.226489	0.235627	0.23614	0.216592	0.215567	0.122022	0.229624	0.238198	0.233339
42.6025	0.316103	0.218552	0.271338	0.184211	0.204859	0.203887	0.24386	0.20347	0.235521	0.22664	0.234756	0.235327	0.218634	0.214292	0.122149	0.229401	0.237918	0.231553
42.5415	0.315645	0.217398	0.270601	0.183509	0.20762	0.206936	0.243462	0.20347	0.237303	0.227699	0.233449	0.234588	0.216592	0.215567	0.120755	0.228954	0.238517	0.234769
42.6941	0.315599	0.217253	0.27039	0.179649	0.211485	0.20122	0.243329	0.202068	0.238194	0.228304	0.234321	0.234624	0.219376	0.215476	0.122529	0.228508	0.23712	0.232625
42.511	0.315416	0.216965	0.270284	0.181053	0.223633	0.20122	0.242931	0.202769	0.235818	0.227245	0.235192	0.235216	0.218077	0.213382	0.121769	0.228657	0.236361	0.232446
42.572	0.314866	0.216676	0.270284	0.181228	0.21259	0.20503	0.242135	0.207851	0.236561	0.224826	0.230836	0.234551	0.216964	0.214292	0.120375	0.228284	0.236361	0.233339
42.511	0.314912	0.216388	0.269863	0.179298	0.20762	0.204649	0.242931	0.202594	0.238194	0.223617	0.22953	0.234255	0.216407	0.213473	0.119868	0.228954	0.236121	0.232089
42.3889	0.314774	0.217253	0.268599	0.181053	0.205411	0.202363	0.241736	0.199965	0.235818	0.222407	0.233449	0.23407	0.21585	0.214019	0.120755	0.229103	0.236361	0.233518
42.2363	0.314774	0.215955	0.270179	0.17807	0.201546	0.199314	0.242002	0.198388	0.234927	0.22407	0.231707	0.233774	0.216592	0.213382	0.119742	0.228061	0.235402	0.230838
42.3889	0.313628	0.215955	0.268809	0.180702	0.201546	0.20122	0.241736	0.201893	0.235967	0.224221	0.22953	0.234255	0.21585	0.214292	0.119235	0.228657	0.235602	0.232267
42.2974	0.313858	0.215089	0.269652	0.178947	0.197681	0.203887	0.241471	0.202769	0.234927	0.22407	0.231272	0.234181	0.215664	0.214474	0.120502	0.228061	0.234324	0.229587
42.3584	0.313216	0.214657	0.269125	0.179123	0.200994	0.197027	0.240409	0.200315	0.236858	0.222105	0.231272	0.232222	0.213994	0.21147	0.120882	0.227614	0.233605	0.230302
42.2363	0.312208	0.215234	0.267439	0.178246	0.192711	0.199695	0.241205	0.199614	0.23463	0.221953	0.231707	0.231076	0.216407	0.21147	0.119868	0.22687	0.233485	0.229945
42.45	0.312345	0.215234	0.266596	0.17807	0.200994	0.20122	0.241205	0.200666	0.234185	0.223465	0.230836	0.231409	0.21418	0.209741	0.119615	0.228284	0.234164	0.230123
42.1448	0.311658	0.214801	0.265859	0.177895	0.206516	0.202363	0.240143	0.20312	0.233442	0.219988	0.231272	0.231187	0.215664	0.209558	0.118728	0.226424	0.233445	0.227979
42.1753	0.311887	0.213935	0.265859	0.175789	0.205964	0.198933	0.23855	0.20014	0.234185	0.22029	0.226045	0.231298	0.216036	0.209285	0.118348	0.225679	0.233645	0.228873
42.1143	0.311383	0.213647	0.265648	0.176491	0.200994	0.198552	0.238949	0.198212	0.234036	0.21772	0.227352	0.231446	0.213808	0.210469	0.117841	0.2262	0.232886	0.227979
42.1448	0.311246	0.213503	0.265859	0.179825	0.198785	0.200838	0.238418	0.200491	0.235076	0.219686	0.227787	0.23115	0.213994	0.209832	0.119108	0.225605	0.233245	0.230123
41.9922	0.310375	0.213214	0.265859	0.179825	0.20265	0.199695	0.236825	0.198913	0.234927	0.219081	0.228659	0.232037	0.213623	0.210014	0.117587	0.22486	0.233245	0.229766
41.9922	0.310466	0.211483	0.265859	0.175789	0.202098	0.19779	0.237223	0.196635	0.232106	0.21651	0.232578	0.231409	0.213994	0.211925	0.117841	0.225679	0.233245	0.228515
41.9312	0.310008	0.212493	0.26607	0.176316	0.210381	0.205412	0.237887	0.198037	0.23166	0.218627	0.229094	0.23067	0.214551	0.209194	0.117587	0.225605	0.233006	0.227979
41.9617	0.308359	0.210329	0.265648	0.178421	0.214798	0.198552	0.237488	0.20014	0.230621	0.218627	0.229965	0.229635	0.214922	0.208466	0.117587	0.224637	0.233166	0.227622
41.9006	0.308267	0.212349	0.265332	0.176316	0.209829	0.203506	0.239745	0.197336	0.231512	0.218627	0.227787	0.229487	0.213994	0.208739	0.116447	0.224786	0.232726	0.229409
41.6565	0.307854	0.210762	0.264067	0.177368	0.210933	0.200076	0.238152	0.199264	0.231215	0.218627	0.226481	0.229007	0.213437	0.209103	0.115053	0.224935	0.232127	0.226193
41.7786	0.308633	0.210329	0.263962	0.175965	0.199337	0.199314	0.238418	0.197336	0.231512	0.217115	0.226916	0.229191	0.213623	0.207738	0.117461	0.224191	0.231408	0.226193
41.687	0.308404	0.211194	0.263541	0.178596	0.196024	0.198171	0.238418	0.199264	0.231512	0.217569	0.229094	0.228822	0.21288	0.207374	0.115813	0.22367	0.230929	0.228873
41.7175	0.308404	0.209752	0.263541	0.176491	0.203203	0.201982	0.236692	0.198563	0.231363	0.21893	0.227352	0.22775	0.21288	0.20792	0.116827	0.223	0.229691	0.228694
41.7175	0.308267	0.208454	0.262487	0.179123	0.201546	0.200838	0.236161	0.200491	0.230175	0.218476	0.223432	0.227935	0.210653	0.208375	0.114546	0.221883	0.230929	0.228694
41.6565	0.307305	0.208742	0.262592	0.176316	0.198233	0.195884	0.235364	0.197862	0.230769	0.217418	0.22561	0.227195	0.210839	0.207647	0.115687	0.222255	0.231328	0.227086
41.5955	0.307396	0.208309	0.262592	0.174386	0.19989	0.194741	0.234435	0.196635	0.230175	0.216057	0.224739	0.226974	0.20954	0.208102	0.11404	0.222702	0.231608	0.226729
41.5955	0.307075	0.209463	0.261012	0.177193	0.200994	0.198171	0.236028	0.195233	0.230175	0.214394	0.228659	0.228082	0.210468	0.208102	0.114673	0.221585	0.231848	0.226371
41.626	0.306526	0.209031	0.261328	0.174737	0.200442	0.200076	0.236426	0.194006	0.229878	0.218022	0.227787	0.228526	0.212695	0.206919	0.114673	0.222851	0.231169	0.22655
41.5039	0.306342	0.209463	0.261328	0.174737	0.197129	0.196646	0.235364	0.196109	0.230324	0.216662	0.227352	0.227417	0.212138	0.207738	0.114673	0.222553	0.230889	0.225299
41.5039	0.305746	0.208598	0.261644	0.176667	0.202098	0.198933	0.234701	0.19681	0.228096	0.214998	0.229094	0.225976	0.209725	0.205826	0.114166	0.221585	0.231328	0.224406
41.5039	0.305563	0.207877	0.259852	0.17386	0.203203	0.203125	0.235364	0.195408	0.228987	0.215603	0.223432	0.225421	0.209169	0.205007	0.114673	0.220916	0.23001	0.224763
41.4124	0.305472	0.208165	0.259747	0.172456	0.191055	0.193216	0.232975	0.194883	0.230324	0.213789	0.220819	0.225458	0.208983	0.205189	0.112646	0.221809	0.228373	0.224227
41.4124	0.305288	0.208598	0.259431	0.17386	0.196024	0.195884	0.236957	0.195058	0.226908	0.215603	0.222561	0.225643	0.206941	0.206281	0.113406	0.221139	0.227374	0.223334
41.3208	0.304326	0.205857	0.258166	0.176316	0.201546	0.19093	0.234302	0.196285	0.227651	0.215301	0.22561	0.224313	0.207869	0.20528	0.112392	0.220469	0.226576	0.223513
41.3513	0.304326	0.206867	0.257534	0.174561	0.193816	0.198552	0.23178	0.19681	0.227948	0.214394	0.222997	0.2252	0.207498	0.203277	0.113659	0.220022	0.227215	0.224049
41.2598	0.303593	0.208021	0.258061	0.174035	0.193816	0.195122	0.233506	0.195934	0.225869	0.212428	0.222997	0.224904	0.207684	0.202549	0.112772	0.219204	0.228293	0.22119
41.3513	0.302951	0.206001	0.25922	0.17193	0.189398	0.194741	0.231647	0.191903	0.227651	0.215906	0.225174	0.22568	0.207869	0.203095	0.113153	0.220097	0.227414	0.221726
41.1682	0.302951	0.205136	0.258377	0.174386	0.204307	0.193216	0.231913	0.19278	0.228393	0.214847	0.224303	0.225643	0.208241	0.203732	0.112519	0.220171	0.228053	0.222262
41.2598	0.303547	0.204703	0.257534	0.17193	0.196024	0.193216	0.232046	0.195233	0.227354	0.211823	0.22561	0.224719	0.208983	0.202731	0.113786	0.219427	0.227574	0.221547
41.1987	0.302676	0.203837	0.256797	0.172281	0.194368	0.193979	0.232046	0.197336	0.228096	0.214091	0.223868	0.223684	0.207684	0.20173	0.112519	0.22032	0.227414	0.222441
41.1377	0.301531	0.20427	0.255848	0.173509	0.19989	0.197409	0.229789	0.194357	0.227948	0.21394	0.221254	0.222871	0.207498	0.201912	0.112392	0.219427	0.225258	0.222441
41.1377	0.30231	0.203982	0.256691	0.172982	0.198785	0.195884	0.229125	0.195058	0.226463	0.213184	0.219512	0.222612	0.206385	0.201548	0.111252	0.218162	0.225218	0.222083
41.0156	0.301622	0.204559	0.255954	0.171754	0.198785	0.19436	0.231116	0.193305	0.225423	0.213638	0.220383	0.222945	0.20657	0.201457	0.112012	0.217715	0.225138	0.221547
40.9851	0.301806	0.204559	0.255954	0.172456	0.191607	0.19436	0.231515	0.191553	0.224681	0.212882	0.22169	0.222797	0.207684	0.200364	0.111125	0.219278	0.225617	0.22119
40.8936	0.301301	0.204991	0.25627	0.172632	0.192159	0.192835	0.232842	0.191903	0.225126	0.212579	0.223432	0.22228	0.205828	0.20091	0.110745	0.21898	0.225777	0.219939
40.863	0.300431	0.20427	0.255848	0.174211	0.196024	0.192454	0.232444	0.191202	0.224681	0.212428	0.222125	0.222501	0.206941	0.200728	0.111252	0.219129	0.224259	0.219761
40.9546	0.300706	0.203837	0.256375	0.170702	0.193816	0.191311	0.23032	0.192429	0.226017	0.212731	0.225174	0.222871	0.206013	0.201092	0.111252	0.219204	0.22358	0.220654
40.863	0.300156	0.202972	0.254584	0.171053	0.197129	0.189405	0.229656	0.193831	0.223938	0.211521	0.22169	0.221393	0.207127	0.201548	0.110872	0.219204	0.224499	0.219225
40.8936	0.299468	0.202395	0.254689	0.171754	0.196024	0.191692	0.229656	0.191728	0.224384	0.211672	0.222125	0.220764	0.204714	0.201639	0.110492	0.217268	0.22398	0.220475
40.6189	0.299331	0.201818	0.253846	0.171053	0.200994	0.192073	0.228992	0.192955	0.221414	0.209858	0.222561	0.22058	0.205457	0.19827	0.110112	0.214514	0.223061	0.218689
40.802	0.29901	0.201673	0.253846	0.170526	0.19989	0.191311	0.230054	0.190151	0.220671	0.209707	0.218206	0.220321	0.203972	0.198543	0.110238	0.214142	0.222222	0.21851
40.7104	0.299193	0.201241	0.252371	0.172105	0.194368	0.192835	0.228727	0.191027	0.221265	0.209555	0.216899	0.220136	0.204157	0.198999	0.109225	0.216524	0.22374	0.218689
40.802	0.299927	0.201385	0.253635	0.168947	0.188846	0.195884	0.22886	0.19278	0.223047	0.209858	0.218206	0.219692	0.2049	0.200364	0.109478	0.216673	0.224659	0.21851
40.7104	0.298277	0.201096	0.252476	0.16807	0.19492	0.19093	0.229258	0.191728	0.22379	0.210009	0.216899	0.220247	0.205271	0.198817	0.108591	0.21645	0.222781	0.216187
40.7104	0.297315	0.199654	0.251844	0.16807	0.191607	0.193979	0.226072	0.190852	0.221859	0.208648	0.222561	0.219766	0.203229	0.199272	0.109225	0.217268	0.222701	0.216902
40.6494	0.297452	0.201096	0.25079	0.171404	0.19492	0.189405	0.226736	0.190501	0.220077	0.210311	0.221254	0.218658	0.201002	0.197633	0.107704	0.217194	0.222701	0.216902
40.5884	0.297681	0.201241	0.250474	0.16807	0.192711	0.186738	0.225674	0.191728	0.220374	0.208497	0.220819	0.218695	0.204714	0.198635	0.110112	0.215035	0.222382	0.217795
40.5579	0.297544	0.202106	0.25058	0.167018	0.199337	0.189024	0.22647	0.190676	0.221117	0.208951	0.216028	0.218879	0.203601	0.197178	0.108591	0.215929	0.221743	0.21851
40.5579	0.296169	0.201241	0.249631	0.164737	0.195472	0.190168	0.226736	0.189975	0.221117	0.207741	0.219948	0.218288	0.202116	0.19736	0.109098	0.214365	0.220385	0.217081
40.5884	0.296215	0.199798	0.250369	0.166491	0.198785	0.1875	0.225806	0.187697	0.221562	0.208648	0.218206	0.217179	0.204157	0.196723	0.107831	0.213323	0.220585	0.216366
40.3748	0.296123	0.199942	0.249947	0.16614	0.202098	0.188262	0.226072	0.188223	0.220671	0.206683	0.216899	0.218103	0.203229	0.196359	0.108718	0.213696	0.220944	0.216723
40.4358	0.296352	0.198932	0.250369	0.165088	0.19492	0.193979	0.226072	0.189099	0.221562	0.207892	0.21777	0.217327	0.202858	0.196996	0.10707	0.213026	0.221823	0.216545
40.3748	0.295802	0.199942	0.249947	0.167895	0.195472	0.18407	0.225939	0.189099	0.221265	0.206985	0.217334	0.216847	0.199332	0.197815	0.107957	0.213621	0.221663	0.214401
40.3442	0.295344	0.199654	0.249737	0.165088	0.194368	0.183689	0.226736	0.186295	0.219632	0.205927	0.217334	0.216884	0.200817	0.196905	0.108591	0.212728	0.220824	0.214937
40.4358	0.295069	0.198932	0.249315	0.165263	0.193263	0.184451	0.225541	0.18945	0.217553	0.205927	0.214286	0.216514	0.201745	0.196541	0.108084	0.2131	0.220385	0.214401
40.2832	0.295482	0.198932	0.249631	0.164561	0.193816	0.185595	0.225408	0.187522	0.218592	0.20638	0.219512	0.215775	0.201745	0.197269	0.108211	0.213398	0.219746	0.212793
40.2527	0.295573	0.198067	0.248472	0.166316	0.193816	0.188643	0.224744	0.185244	0.216959	0.208648	0.215157	0.215812	0.202116	0.196632	0.106944	0.213696	0.219147	0.214758
40.1611	0.295069	0.198067	0.247102	0.167368	0.197681	0.189024	0.225275	0.185244	0.215028	0.205322	0.216463	0.215294	0.20193	0.196086	0.10631	0.21243	0.218508	0.21583
40.1611	0.294703	0.198211	0.247418	0.165965	0.198233	0.182546	0.224744	0.184367	0.217998	0.20502	0.219512	0.214962	0.200631	0.19563	0.106564	0.212951	0.218628	0.21583
40.1611	0.294015	0.198355	0.248156	0.165789	0.18995	0.191692	0.222886	0.18647	0.218295	0.204868	0.215157	0.214851	0.199146	0.19381	0.104283	0.211239	0.218588	0.214222
40.0696	0.293236	0.198355	0.247629	0.164737	0.188294	0.192073	0.223417	0.184718	0.215622	0.207288	0.216899	0.214518	0.201559	0.195266	0.105423	0.211016	0.218468	0.214222
39.9475	0.29287	0.197057	0.246786	0.162456	0.189398	0.188643	0.224081	0.187347	0.218147	0.206683	0.218206	0.214555	0.198404	0.194174	0.105803	0.212132	0.219426	0.213865
40.0696	0.29287	0.196624	0.245838	0.164561	0.189398	0.183689	0.223284	0.188048	0.216959	0.205171	0.216028	0.214629	0.199517	0.193992	0.104283	0.211537	0.219946	0.214222
39.978	0.293328	0.196192	0.245205	0.164035	0.188294	0.18407	0.224213	0.187522	0.216959	0.206532	0.210366	0.21437	0.199889	0.193992	0.10479	0.211686	0.219946	0.21315
39.917	0.292274	0.196192	0.245205	0.164035	0.187742	0.187881	0.22262	0.188223	0.216959	0.204868	0.214286	0.213853	0.198589	0.19472	0.104663	0.209825	0.218029	0.213507
39.7949	0.291953	0.196047	0.245416	0.165263	0.193816	0.18064	0.220496	0.186821	0.217107	0.204566	0.210801	0.213298	0.20026	0.193264	0.10479	0.210272	0.218827	0.212971
39.856	0.292091	0.196047	0.245522	0.164737	0.183324	0.185213	0.220762	0.187522	0.216216	0.20502	0.21385	0.21352	0.198589	0.194174	0.104663	0.208709	0.218388	0.210827
39.7034	0.291907	0.194316	0.245732	0.160526	0.182772	0.185213	0.220231	0.186295	0.216216	0.204264	0.216028	0.213557	0.198033	0.193264	0.105677	0.208932	0.217429	0.212971
39.8865	0.29122	0.194172	0.244889	0.160702	0.188846	0.18064	0.220629	0.183141	0.215028	0.203961	0.212544	0.213372	0.195991	0.193628	0.10517	0.208485	0.217469	0.212793
39.7034	0.289937	0.193306	0.244679	0.164561	0.185533	0.186357	0.220895	0.183316	0.215622	0.204264	0.215592	0.212781	0.19729	0.193901	0.103776	0.208336	0.216751	0.21047
39.7339	0.290716	0.193883	0.245205	0.163333	0.188846	0.182546	0.220496	0.182965	0.215325	0.204566	0.214286	0.212818	0.197105	0.192899	0.103523	0.2099	0.215073	0.209934
39.6729	0.290487	0.193306	0.243941	0.162807	0.189398	0.177973	0.219302	0.184192	0.214286	0.20502	0.213415	0.211192	0.196919	0.194174	0.102636	0.208113	0.21723	0.209041
39.6423	0.289433	0.193595	0.243414	0.163684	0.194368	0.181021	0.218904	0.182965	0.214434	0.203357	0.210801	0.211894	0.197847	0.193081	0.103523	0.208113	0.217949	0.209755
39.5813	0.289662	0.192874	0.24236	0.162456	0.196024	0.176829	0.220496	0.182615	0.213989	0.203357	0.209495	0.211968	0.195434	0.192808	0.102002	0.207815	0.215632	0.209219
39.5203	0.289753	0.193883	0.240253	0.161754	0.184981	0.183308	0.220629	0.181037	0.213989	0.201845	0.208624	0.211302	0.195063	0.191989	0.102509	0.207369	0.213995	0.208505
39.5203	0.289753	0.193883	0.242571	0.16193	0.188294	0.181784	0.218904	0.181388	0.21384	0.200333	0.211672	0.209787	0.19729	0.192171	0.102889	0.207667	0.214714	0.208326
39.5203	0.289983	0.192441	0.240674	0.16	0.183324	0.183689	0.218505	0.180336	0.213543	0.199123	0.212108	0.20975	0.19562	0.191352	0.102129	0.207741	0.216391	0.208683
39.4287	0.290212	0.192008	0.240569	0.160175	0.181115	0.181784	0.217178	0.181739	0.213098	0.200786	0.210366	0.210859	0.194135	0.190442	0.101242	0.207146	0.216431	0.207969
39.4287	0.288425	0.19172	0.240569	0.160175	0.180011	0.181784	0.219434	0.180687	0.213395	0.20124	0.210366	0.210083	0.194135	0.190533	0.102382	0.206327	0.213515	0.207611
39.3677	0.287508	0.19071	0.240674	0.160877	0.181668	0.179878	0.218505	0.181739	0.214137	0.201391	0.207753	0.210526	0.194506	0.189076	0.102002	0.205955	0.212637	0.207254
39.3372	0.287187	0.1897	0.240042	0.162456	0.183876	0.182927	0.218107	0.183141	0.213395	0.199274	0.210366	0.209787	0.193764	0.190168	0.100228	0.206327	0.212197	0.20779
39.4592	0.28705	0.188979	0.240148	0.159649	0.182772	0.182927	0.21824	0.184367	0.212207	0.200635	0.206446	0.210083	0.192836	0.19117	0.101368	0.206103	0.213515	0.207611
39.1846	0.28705	0.191575	0.24078	0.157018	0.184981	0.183308	0.21824	0.18244	0.212504	0.200333	0.209059	0.209528	0.193764	0.19117	0.100735	0.205582	0.213715	0.207611
39.2456	0.287004	0.190565	0.239305	0.158246	0.181115	0.181402	0.217178	0.178759	0.213098	0.202903	0.20601	0.20927	0.194506	0.189349	0.102129	0.204987	0.211638	0.207075
39.2456	0.28595	0.189844	0.23941	0.158947	0.189398	0.179116	0.218771	0.176656	0.212949	0.199577	0.20601	0.209418	0.192836	0.188439	0.101115	0.205359	0.211798	0.206361
39.1235	0.284896	0.187969	0.238883	0.159123	0.187189	0.179497	0.217709	0.180862	0.210425	0.199274	0.208624	0.207643	0.191908	0.188803	0.100862	0.205136	0.210919	0.207969
39.093	0.285446	0.18768	0.238988	0.157368	0.182772	0.178354	0.216116	0.180512	0.212058	0.199274	0.207317	0.207237	0.192279	0.187255	0.100355	0.204168	0.21064	0.20779
39.0625	0.284117	0.18768	0.238988	0.154386	0.183876	0.174924	0.216249	0.177532	0.211019	0.200484	0.208624	0.207348	0.192836	0.187528	0.0994678	0.203052	0.211119	0.207254
39.0625	0.285033	0.189123	0.237829	0.157018	0.183876	0.18064	0.214656	0.178584	0.209385	0.201996	0.209495	0.207717	0.19265	0.187711	0.100101	0.203201	0.211119	0.207433
38.9099	0.285125	0.187248	0.236881	0.15807	0.18222	0.177591	0.215319	0.17911	0.208049	0.199879	0.20601	0.207569	0.191351	0.187984	0.0999747	0.201861	0.211079	0.206003
39.0015	0.285125	0.186526	0.237724	0.155965	0.181115	0.17721	0.217974	0.1721	0.208494	0.200181	0.205139	0.206867	0.192465	0.186436	0.0999747	0.202903	0.211638	0.20779
38.9709	0.284621	0.18768	0.237724	0.157018	0.184981	0.177591	0.215585	0.177007	0.210276	0.198669	0.204704	0.206867	0.190052	0.186891	0.099848	0.203349	0.21048	0.20779
38.9404	0.284438	0.187392	0.238145	0.155439	0.181668	0.181021	0.213859	0.174728	0.208494	0.197914	0.207753	0.206498	0.190794	0.185708	0.100608	0.202903	0.209402	0.207433
38.8489	0.282925	0.187536	0.236459	0.154386	0.187742	0.180259	0.214788	0.17613	0.208346	0.198065	0.207317	0.206165	0.18931	0.187619	0.098961	0.203275	0.209761	0.206003
38.8489	0.282146	0.186526	0.234984	0.158246	0.183324	0.176448	0.21585	0.177357	0.207306	0.196855	0.202962	0.206313	0.192094	0.187255	0.098961	0.203498	0.209122	0.206182
38.8184	0.281917	0.186671	0.234352	0.157544	0.183876	0.174924	0.215452	0.178584	0.208346	0.197611	0.202091	0.205648	0.191537	0.186345	0.0993411	0.203573	0.208962	0.205289
38.6963	0.281963	0.185228	0.233825	0.158246	0.186637	0.18064	0.217576	0.177007	0.205376	0.196704	0.20601	0.205537	0.189681	0.187619	0.098961	0.20268	0.209801	0.205825
38.7268	0.282101	0.184939	0.234352	0.155439	0.187742	0.179497	0.213726	0.174203	0.20597	0.195041	0.203833	0.20465	0.190423	0.186891	0.0995945	0.201712	0.208723	0.206718
38.5742	0.281459	0.185516	0.234668	0.157719	0.189398	0.173399	0.213992	0.175254	0.209088	0.196402	0.203833	0.204021	0.189495	0.187346	0.0992144	0.202456	0.208164	0.20511
38.6353	0.28123	0.186238	0.234457	0.155965	0.184428	0.176448	0.213726	0.173677	0.208494	0.195494	0.203397	0.203836	0.189495	0.187528	0.0984541	0.203201	0.207165	0.204395
38.6353	0.281092	0.185805	0.23372	0.15614	0.175594	0.173399	0.213328	0.176481	0.207752	0.195948	0.205575	0.204132	0.18931	0.186618	0.0960466	0.201265	0.207205	0.202966
38.5132	0.280405	0.184507	0.233404	0.154912	0.182772	0.174924	0.213726	0.174904	0.204485	0.193982	0.205575	0.20428	0.187825	0.185708	0.0975672	0.201712	0.208084	0.202609
38.4216	0.279489	0.18393	0.23393	0.155965	0.183876	0.17721	0.21147	0.174553	0.205079	0.190203	0.20122	0.204132	0.189495	0.184706	0.0954131	0.201116	0.206446	0.204753
38.4827	0.278664	0.183353	0.233087	0.152807	0.179459	0.176829	0.210806	0.176656	0.203445	0.192168	0.205139	0.203836	0.188753	0.183978	0.0968069	0.199553	0.206726	0.204574
38.3911	0.279809	0.183064	0.23235	0.154912	0.181668	0.174162	0.212001	0.175254	0.20493	0.194134	0.201655	0.202949	0.187639	0.184797	0.0966802	0.200893	0.206886	0.202609
38.4521	0.278389	0.183064	0.232666	0.154386	0.188294	0.176829	0.213859	0.173151	0.204336	0.191866	0.202526	0.202321	0.187454	0.185071	0.0963001	0.201042	0.207565	0.202787
38.3606	0.278022	0.182054	0.231928	0.153509	0.178354	0.180259	0.212001	0.173852	0.206712	0.192319	0.203397	0.202839	0.188567	0.183523	0.0956665	0.200298	0.207445	0.203681
38.3606	0.27848	0.182343	0.232034	0.155439	0.183876	0.17378	0.212532	0.171749	0.204188	0.193226	0.203833	0.203023	0.185783	0.18325	0.097187	0.199777	0.206766	0.202251
38.269	0.278343	0.181044	0.231823	0.152456	0.186085	0.171875	0.211868	0.175955	0.204188	0.193075	0.207317	0.201434	0.186897	0.184524	0.0964268	0.198809	0.205328	0.200643
38.269	0.277656	0.181189	0.231296	0.152807	0.182772	0.171875	0.211602	0.174378	0.204485	0.194738	0.204704	0.202136	0.185783	0.184888	0.0952864	0.199405	0.20385	0.200286
38.1775	0.276831	0.180035	0.231507	0.152982	0.177802	0.166159	0.212532	0.172625	0.204485	0.193075	0.202526	0.20136	0.18634	0.18416	0.0949062	0.199181	0.20397	0.201537
38.269	0.276785	0.17989	0.230453	0.15193	0.172833	0.168445	0.21293	0.1721	0.205079	0.193831	0.196429	0.200806	0.186154	0.18234	0.0954131	0.198586	0.204409	0.203145
38.0859	0.277106	0.179602	0.228767	0.152982	0.175594	0.168826	0.210275	0.175079	0.203148	0.191715	0.198606	0.200769	0.185041	0.183432	0.0943994	0.197693	0.204289	0.200643
38.1165	0.276556	0.178448	0.228978	0.151228	0.183324	0.170351	0.210673	0.170873	0.203742	0.191412	0.199477	0.200658	0.185969	0.183978	0.0949062	0.198139	0.20385	0.199929
38.0249	0.276693	0.179025	0.229083	0.152105	0.181115	0.174924	0.210806	0.169821	0.203891	0.191715	0.201655	0.200584	0.18634	0.183159	0.094146	0.197767	0.204609	0.201537
38.0554	0.276006	0.177438	0.228978	0.149825	0.178907	0.17378	0.20908	0.1721	0.202851	0.191412	0.20122	0.199438	0.184484	0.183159	0.0946528	0.195981	0.20365	0.202251
37.8418	0.275364	0.177871	0.228978	0.148772	0.178354	0.16997	0.209346	0.171749	0.204188	0.192924	0.198606	0.199623	0.185226	0.181793	0.093259	0.195981	0.203491	0.202609
38.0249	0.274814	0.178448	0.228872	0.146842	0.170072	0.169207	0.210408	0.170698	0.203	0.189749	0.198171	0.199438	0.184855	0.18061	0.0940193	0.194939	0.20389	0.202073
37.9028	0.274173	0.178159	0.22824	0.148947	0.181115	0.167683	0.209478	0.172625	0.203	0.191261	0.195993	0.199401	0.184113	0.179882	0.093259	0.195534	0.20389	0.201715
37.9333	0.274723	0.177582	0.227819	0.147544	0.175594	0.168064	0.208815	0.170698	0.200921	0.188842	0.197735	0.198884	0.184855	0.180883	0.0940193	0.195311	0.203371	0.198857
37.8418	0.275044	0.176428	0.227081	0.149825	0.176146	0.171494	0.208682	0.170698	0.200772	0.190505	0.199913	0.198034	0.185412	0.180155	0.0945261	0.19546	0.202772	0.201001
37.8113	0.273806	0.17614	0.227187	0.15	0.184428	0.16997	0.208947	0.170172	0.202109	0.189447	0.196864	0.198551	0.184113	0.181338	0.0935124	0.195311	0.202892	0.197427
37.8418	0.275044	0.177726	0.22666	0.148421	0.186085	0.169207	0.209877	0.167718	0.202554	0.1899	0.200784	0.198292	0.183742	0.181611	0.0940193	0.195385	0.201813	0.198321
37.8723	0.274906	0.176284	0.225922	0.147018	0.178354	0.172637	0.209478	0.169471	0.202109	0.190505	0.199042	0.197221	0.180586	0.178516	0.0933857	0.195906	0.203051	0.197606
37.7197	0.273898	0.175274	0.226238	0.148596	0.171176	0.17378	0.210142	0.167893	0.203891	0.189598	0.193815	0.197221	0.182442	0.179426	0.0924987	0.194566	0.202852	0.197963
37.7808	0.272477	0.175563	0.226449	0.147895	0.180011	0.170732	0.20908	0.166842	0.201069	0.191412	0.198606	0.196851	0.181886	0.179426	0.0924987	0.194269	0.202133	0.199393
37.6892	0.272294	0.175274	0.226133	0.144386	0.172833	0.168826	0.207354	0.169471	0.199584	0.189598	0.199042	0.196592	0.182814	0.179609	0.093259	0.193971	0.201534	0.199035
37.6587	0.271607	0.176717	0.225184	0.145263	0.175594	0.16997	0.207753	0.168244	0.200327	0.190051	0.19338	0.196666	0.182999	0.177697	0.0927522	0.194343	0.201174	0.197785
37.5366	0.271744	0.174986	0.224552	0.146667	0.180011	0.168445	0.208815	0.16877	0.19899	0.189295	0.198606	0.196777	0.182628	0.179791	0.0916118	0.193301	0.200096	0.194926
37.6282	0.270782	0.173543	0.224658	0.144912	0.172833	0.172637	0.208284	0.16579	0.199733	0.187481	0.196864	0.196223	0.184113	0.178698	0.0919919	0.19345	0.200455	0.194569
37.5061	0.271377	0.173543	0.224236	0.147193	0.181115	0.166159	0.208549	0.167718	0.200921	0.185969	0.198171	0.195483	0.1817	0.178516	0.0926254	0.193673	0.201693	0.195641
37.4146	0.271515	0.173976	0.223182	0.145965	0.172281	0.161966	0.208151	0.16579	0.19899	0.185667	0.200784	0.195557	0.181514	0.177242	0.0928789	0.193599	0.200935	0.196355
37.384	0.271882	0.174553	0.22392	0.145439	0.16952	0.165777	0.20616	0.167368	0.199733	0.186272	0.196864	0.195299	0.181143	0.178243	0.0900912	0.194418	0.200495	0.193139
37.4146	0.271469	0.17412	0.222761	0.146316	0.157372	0.166159	0.204567	0.16579	0.200921	0.186876	0.196429	0.194559	0.181514	0.17888	0.0924987	0.193748	0.198099	0.193854
37.262	0.270369	0.173254	0.223393	0.146491	0.16952	0.16311	0.203637	0.166141	0.198842	0.187632	0.194251	0.194633	0.180958	0.178061	0.0904714	0.191664	0.198099	0.195641
37.4756	0.270094	0.172966	0.22255	0.145614	0.166759	0.171113	0.206425	0.167192	0.198545	0.185516	0.1973	0.193857	0.179102	0.177606	0.0909782	0.191738	0.199297	0.194569
37.2925	0.269865	0.173687	0.22255	0.146316	0.173385	0.168445	0.204965	0.165265	0.196317	0.187028	0.192944	0.193635	0.180772	0.176149	0.091485	0.191961	0.198458	0.193854
37.262	0.26927	0.172822	0.222655	0.145439	0.170624	0.163872	0.207089	0.163512	0.196169	0.18476	0.194686	0.193931	0.179287	0.175148	0.0904714	0.191664	0.198378	0.192782
37.2314	0.268628	0.17311	0.222339	0.147719	0.157372	0.171113	0.205363	0.164038	0.194981	0.18476	0.193815	0.193857	0.178545	0.173873	0.0909782	0.19211	0.198778	0.193675
37.1704	0.268445	0.171956	0.221286	0.147193	0.16455	0.173399	0.20377	0.167543	0.196169	0.184608	0.19338	0.193229	0.177988	0.175876	0.0895844	0.191291	0.199297	0.192782
37.2314	0.268307	0.171812	0.221286	0.14807	0.166207	0.167302	0.203637	0.164739	0.195872	0.183248	0.1973	0.192933	0.177246	0.176331	0.0892043	0.190175	0.198658	0.192425
37.2009	0.268536	0.171523	0.222445	0.14614	0.175594	0.165777	0.205761	0.165089	0.193941	0.18355	0.196429	0.192785	0.177431	0.174693	0.0904714	0.189579	0.19714	0.192246
37.1704	0.268353	0.171956	0.220548	0.147895	0.180011	0.161204	0.204434	0.16579	0.194981	0.183701	0.195557	0.192453	0.177617	0.175421	0.0902179	0.190175	0.1975	0.193854
37.1094	0.267803	0.170946	0.220443	0.147895	0.171176	0.162348	0.202841	0.16544	0.196466	0.184306	0.191202	0.192268	0.180215	0.175057	0.0886974	0.19077	0.198139	0.192067
37.0178	0.267803	0.170514	0.2196	0.147193	0.16952	0.16311	0.201779	0.164564	0.194238	0.184004	0.192073	0.191677	0.177617	0.173964	0.0886974	0.189728	0.19742	0.190995
37.0789	0.266566	0.170369	0.220759	0.145088	0.171728	0.164253	0.202044	0.159832	0.192159	0.182643	0.191202	0.191159	0.175761	0.172599	0.0885707	0.190622	0.19726	0.191174
36.9568	0.265787	0.170802	0.219494	0.144912	0.172833	0.165396	0.204168	0.162811	0.193941	0.18098	0.190331	0.19164	0.177803	0.172599	0.0886974	0.191217	0.1973	0.191353
36.9873	0.265741	0.170081	0.21981	0.143684	0.16952	0.16654	0.202841	0.16176	0.194981	0.182038	0.192944	0.191307	0.177246	0.172963	0.0888241	0.190324	0.196741	0.193318
36.8958	0.265695	0.170658	0.219916	0.144035	0.167863	0.161204	0.202443	0.163512	0.194387	0.18355	0.192073	0.191159	0.175761	0.171507	0.0889508	0.1901	0.195143	0.192961
36.8958	0.265787	0.170081	0.218757	0.144035	0.170624	0.16997	0.201646	0.162461	0.193644	0.18234	0.189895	0.190568	0.174833	0.17178	0.0881906	0.188835	0.195064	0.191889
36.8652	0.266887	0.170081	0.218862	0.143333	0.166759	0.16654	0.200319	0.164564	0.19409	0.180829	0.186847	0.190013	0.174276	0.17096	0.0876837	0.189431	0.194664	0.190638
36.7737	0.265145	0.170514	0.216965	0.142982	0.161789	0.16654	0.20231	0.163687	0.19409	0.179921	0.190331	0.189865	0.175761	0.171871	0.0880639	0.188091	0.193266	0.189209
36.7737	0.264733	0.168494	0.21823	0.142982	0.174489	0.165015	0.202841	0.160883	0.193644	0.182038	0.190331	0.190346	0.176875	0.171416	0.0876837	0.188016	0.194744	0.190281
36.7126	0.264229	0.169359	0.218019	0.143158	0.175041	0.163872	0.20231	0.160708	0.192753	0.181282	0.192509	0.190013	0.176318	0.171598	0.087557	0.186379	0.194265	0.191531
36.6516	0.263908	0.170369	0.217597	0.141754	0.170072	0.16311	0.198991	0.162986	0.191862	0.181282	0.190767	0.19005	0.178359	0.169231	0.0860365	0.186007	0.193586	0.190817
36.6211	0.264412	0.169648	0.217281	0.142456	0.165102	0.161204	0.199389	0.160533	0.190377	0.180677	0.187718	0.190309	0.173348	0.171051	0.0859098	0.18623	0.193785	0.189566
36.5906	0.263771	0.168638	0.217387	0.140526	0.15958	0.161585	0.198327	0.159832	0.19112	0.181736	0.188589	0.189496	0.176318	0.17178	0.0854029	0.186081	0.192747	0.190281
36.5906	0.262808	0.167773	0.216438	0.141579	0.161789	0.164634	0.199257	0.162285	0.191417	0.181433	0.186847	0.189311	0.175575	0.171234	0.0850228	0.186007	0.192947	0.189745
36.499	0.263083	0.168638	0.215385	0.14193	0.171728	0.157774	0.201248	0.16211	0.192902	0.180677	0.190331	0.188498	0.175761	0.172599	0.0854029	0.185486	0.191988	0.18903
36.377	0.262533	0.169648	0.215911	0.141579	0.171728	0.160442	0.201248	0.159832	0.192456	0.180677	0.188589	0.188017	0.175019	0.17096	0.0857831	0.184965	0.19111	0.189923
36.438	0.262579	0.16835	0.215068	0.141579	0.171176	0.15968	0.199389	0.159656	0.190229	0.17977	0.18946	0.187907	0.174833	0.171689	0.0864166	0.186379	0.192907	0.1876
36.4075	0.262762	0.167196	0.213909	0.139474	0.163446	0.15968	0.198593	0.158955	0.189635	0.17977	0.190331	0.187944	0.174833	0.17096	0.0854029	0.185486	0.192428	0.1876
36.2854	0.261296	0.16633	0.214436	0.140175	0.166759	0.160442	0.19846	0.159131	0.188447	0.180375	0.189024	0.188128	0.172977	0.170232	0.0848961	0.183178	0.191948	0.186171
36.2854	0.261113	0.165609	0.215174	0.139474	0.165102	0.165777	0.198195	0.15878	0.190823	0.180526	0.192073	0.18702	0.172977	0.169686	0.0864166	0.183848	0.19075	0.188137
36.3464	0.261296	0.166619	0.214647	0.139825	0.167311	0.165015	0.198858	0.158955	0.19112	0.179468	0.185105	0.18702	0.171863	0.168229	0.0852762	0.185486	0.191669	0.186529
36.3464	0.259646	0.167196	0.214015	0.140877	0.172281	0.158918	0.199655	0.158254	0.189041	0.18098	0.188589	0.186539	0.172235	0.168685	0.0851495	0.185262	0.191389	0.186171
36.3159	0.259646	0.16633	0.213488	0.139649	0.176146	0.158155	0.198195	0.158955	0.190526	0.180224	0.183798	0.185726	0.17075	0.169049	0.0846427	0.185262	0.191629	0.1876
36.1328	0.259509	0.165032	0.213277	0.138596	0.173385	0.15625	0.198062	0.160007	0.187853	0.177351	0.182491	0.185948	0.171678	0.169868	0.0840091	0.183402	0.191589	0.185814
36.2549	0.260104	0.164743	0.213593	0.140351	0.168967	0.158918	0.195938	0.155626	0.18711	0.176595	0.185105	0.185911	0.173534	0.16832	0.0842625	0.184071	0.19091	0.185278
36.1633	0.259555	0.165032	0.212856	0.140702	0.171176	0.152439	0.195274	0.155976	0.186516	0.176595	0.188589	0.185171	0.172235	0.16741	0.0832489	0.183104	0.189991	0.18492
36.1023	0.258546	0.165609	0.212223	0.139474	0.16952	0.157012	0.196867	0.156327	0.184883	0.17599	0.183362	0.18458	0.172049	0.166955	0.082742	0.184146	0.188993	0.185635
36.0718	0.258271	0.165465	0.21275	0.137719	0.163446	0.158918	0.196336	0.157203	0.187853	0.176595	0.185976	0.184617	0.170564	0.167774	0.081855	0.183104	0.188513	0.184563
36.1023	0.257447	0.163733	0.212434	0.137018	0.158476	0.15625	0.197796	0.157378	0.186665	0.176293	0.188589	0.18458	0.169079	0.167501	0.0841358	0.182955	0.189752	0.18635
36.0718	0.257859	0.163589	0.211907	0.136667	0.156819	0.154726	0.195805	0.1551	0.186813	0.176898	0.18554	0.184395	0.169822	0.165863	0.083629	0.182881	0.190311	0.187064
35.9802	0.257538	0.161858	0.212434	0.13614	0.167311	0.157774	0.19461	0.156327	0.183992	0.177653	0.185976	0.183841	0.170193	0.166591	0.0848961	0.181615	0.190151	0.185278
36.0413	0.256805	0.163012	0.21254	0.136491	0.16455	0.160061	0.196203	0.154925	0.18518	0.1772	0.187282	0.1841	0.169265	0.1665	0.0821085	0.181094	0.188593	0.184742
35.8582	0.257447	0.163301	0.212329	0.135965	0.16952	0.152058	0.194212	0.155626	0.182804	0.17599	0.185105	0.183915	0.169079	0.166773	0.0829954	0.180945	0.188074	0.181526
35.8276	0.25653	0.163012	0.212329	0.136667	0.157924	0.155869	0.194876	0.157028	0.182655	0.176746	0.186847	0.184063	0.168523	0.166955	0.0835023	0.182657	0.188793	0.181526
35.8582	0.255889	0.162435	0.21138	0.13614	0.160685	0.158537	0.193681	0.157729	0.183695	0.174025	0.184233	0.183989	0.169079	0.164861	0.0829954	0.181987	0.188354	0.184027
35.7666	0.256438	0.162724	0.210221	0.134737	0.161237	0.156631	0.192088	0.154399	0.184734	0.173874	0.184233	0.184284	0.168337	0.165134	0.0819818	0.179606	0.187675	0.18367
35.7361	0.256484	0.162724	0.209378	0.136491	0.166759	0.15282	0.193814	0.154224	0.186516	0.175083	0.186411	0.18373	0.169079	0.164406	0.0809681	0.181094	0.187755	0.183312
35.7361	0.254468	0.162002	0.209484	0.13386	0.15958	0.152439	0.194876	0.158254	0.185031	0.175537	0.186411	0.182104	0.169451	0.164133	0.0810948	0.180871	0.186996	0.18492
35.675	0.25488	0.160848	0.208535	0.134912	0.156819	0.154726	0.193548	0.156327	0.186071	0.176746	0.179007	0.18251	0.168337	0.163223	0.0802078	0.180648	0.187395	0.182062
35.5835	0.25488	0.161137	0.209378	0.134035	0.160133	0.158918	0.194079	0.154925	0.185328	0.174176	0.18162	0.181808	0.168894	0.16477	0.0816016	0.180275	0.187675	0.184385
35.5835	0.254422	0.16157	0.209484	0.13386	0.160685	0.162348	0.194345	0.154224	0.184437	0.176444	0.184669	0.180847	0.169636	0.164042	0.0809681	0.179754	0.187834	0.18367
35.5225	0.253826	0.16056	0.210221	0.13614	0.16455	0.156631	0.192752	0.152822	0.183843	0.174932	0.182056	0.181882	0.168708	0.164679	0.0814749	0.178712	0.187555	0.182776
35.614	0.253414	0.159694	0.209905	0.133509	0.162893	0.154345	0.193283	0.154574	0.186516	0.174025	0.185105	0.181512	0.169451	0.162949	0.0803345	0.178638	0.185758	0.180632
35.4004	0.252727	0.161425	0.209273	0.133333	0.161789	0.149771	0.191955	0.156852	0.184734	0.172513	0.186411	0.181291	0.16778	0.163678	0.0809681	0.176628	0.185798	0.182776
35.5225	0.253597	0.159838	0.208851	0.130175	0.154059	0.150534	0.191424	0.152471	0.184586	0.171908	0.182927	0.18081	0.167223	0.164042	0.0817283	0.17313	0.185957	0.185099
35.4614	0.253735	0.159117	0.206533	0.131053	0.160133	0.153201	0.191159	0.153172	0.183843	0.172664	0.179878	0.180367	0.167223	0.163587	0.0823619	0.176926	0.185718	0.184385
35.3699	0.254239	0.158107	0.207692	0.132281	0.16455	0.150152	0.19169	0.156151	0.183249	0.173118	0.18554	0.179997	0.165739	0.163496	0.0803345	0.176926	0.185718	0.182062
35.2783	0.253735	0.159406	0.207165	0.132807	0.162341	0.153582	0.192088	0.154224	0.183101	0.17342	0.183798	0.180367	0.165924	0.163132	0.0800811	0.176926	0.185039	0.181168
35.3394	0.252864	0.160271	0.207903	0.132982	0.159028	0.155107	0.191159	0.152646	0.181319	0.171454	0.18162	0.180108	0.165182	0.161948	0.0802078	0.175958	0.183122	0.180096
35.3088	0.252039	0.158829	0.207482	0.131404	0.160133	0.152439	0.191159	0.150719	0.179685	0.173571	0.180314	0.180219	0.165182	0.164406	0.0808414	0.175586	0.182243	0.180632
35.2478	0.252039	0.159406	0.206533	0.133684	0.159028	0.153582	0.188769	0.153698	0.179982	0.173118	0.182056	0.180182	0.165924	0.162767	0.078814	0.175661	0.183042	0.180811
35.2173	0.252085	0.157675	0.206744	0.130702	0.152402	0.147866	0.188371	0.149842	0.180279	0.171454	0.183362	0.179554	0.165367	0.160674	0.0800811	0.17633	0.183881	0.180454
35.1868	0.251031	0.157819	0.205796	0.132456	0.161789	0.144436	0.190761	0.149141	0.18221	0.172059	0.181185	0.178371	0.163326	0.160036	0.0783071	0.177521	0.183841	0.180811
35.1868	0.25126	0.158107	0.205058	0.128947	0.161789	0.149009	0.189831	0.150543	0.182655	0.171606	0.183798	0.177558	0.164439	0.16031	0.0772935	0.178042	0.18448	0.182062
35.1562	0.250527	0.157675	0.205585	0.130702	0.160133	0.150534	0.189964	0.153523	0.184586	0.171908	0.179007	0.177595	0.164625	0.161402	0.077927	0.178042	0.18412	0.182419
35.0952	0.250069	0.157675	0.206006	0.129649	0.159028	0.153201	0.189964	0.152822	0.179537	0.169791	0.183798	0.177595	0.16611	0.160492	0.0783071	0.176256	0.181364	0.180275
35.0037	0.24984	0.157963	0.205585	0.130877	0.165102	0.150152	0.189831	0.149842	0.179982	0.170396	0.180749	0.177558	0.165924	0.160492	0.0783071	0.17767	0.181045	0.178488
35.0647	0.249519	0.157098	0.206217	0.131053	0.156267	0.152058	0.187442	0.149842	0.181764	0.17085	0.179007	0.177336	0.165553	0.160856	0.0793208	0.177224	0.182722	0.180275
34.9426	0.250298	0.156665	0.205163	0.129298	0.157924	0.149009	0.188769	0.151244	0.179537	0.170094	0.18162	0.177521	0.16611	0.159763	0.0784339	0.176703	0.182203	0.178846
34.8511	0.24984	0.155366	0.204531	0.128246	0.159028	0.151296	0.189964	0.151595	0.179982	0.170547	0.180314	0.176855	0.163883	0.159945	0.0784339	0.176256	0.18412	0.177774
34.8511	0.248419	0.154934	0.204215	0.129123	0.157924	0.150915	0.188238	0.152646	0.177903	0.167372	0.179878	0.176264	0.164439	0.158398	0.0785606	0.175363	0.181844	0.177416
34.8816	0.247319	0.154645	0.204004	0.130175	0.162341	0.151677	0.187176	0.152121	0.17924	0.166919	0.178571	0.176523	0.162584	0.157852	0.0778003	0.175512	0.181884	0.179739
34.729	0.247869	0.154645	0.20411	0.126316	0.148537	0.145198	0.187309	0.147564	0.178794	0.169791	0.178571	0.176375	0.164254	0.158944	0.0772935	0.173651	0.181884	0.177774
34.7595	0.248373	0.15378	0.203056	0.127719	0.156819	0.149771	0.186778	0.148966	0.177606	0.167523	0.179878	0.176449	0.162398	0.158944	0.0778003	0.173428	0.181364	0.176166
34.6985	0.248282	0.15378	0.203056	0.129123	0.162893	0.151296	0.189433	0.152121	0.176121	0.167675	0.179007	0.175857	0.162584	0.157579	0.0766599	0.174619	0.180166	0.177238
34.6375	0.24709	0.153491	0.203477	0.128421	0.154611	0.156631	0.189035	0.148265	0.178349	0.169338	0.180314	0.175747	0.162584	0.15767	0.0778003	0.1738	0.179168	0.176523
34.6375	0.246357	0.153924	0.203056	0.129123	0.160133	0.151677	0.188504	0.146337	0.17924	0.168733	0.18162	0.17534	0.161284	0.158671	0.0769133	0.174246	0.179527	0.177059
34.6985	0.246586	0.154357	0.20295	0.128596	0.151298	0.147485	0.185849	0.146863	0.178943	0.168279	0.182491	0.17534	0.160913	0.158125	0.0775469	0.17313	0.180885	0.176166
34.6069	0.246265	0.152625	0.201264	0.128246	0.152954	0.145579	0.186911	0.147564	0.177458	0.169187	0.180314	0.174897	0.1598	0.157761	0.0766599	0.173949	0.182283	0.176702
34.5459	0.246449	0.152337	0.201897	0.127018	0.148537	0.148247	0.187442	0.147213	0.176121	0.166012	0.180749	0.174231	0.160542	0.157487	0.0774202	0.173353	0.179927	0.175808
34.5459	0.246357	0.150894	0.200632	0.128246	0.155163	0.149009	0.18638	0.145811	0.17523	0.16586	0.175087	0.174379	0.162398	0.156941	0.0757729	0.172237	0.179287	0.174915
34.4238	0.24567	0.152048	0.201159	0.129123	0.151298	0.148247	0.186645	0.14844	0.174785	0.164802	0.175958	0.174933	0.1598	0.156304	0.0765332	0.17179	0.179327	0.174022
34.5154	0.244753	0.152048	0.201264	0.128246	0.15185	0.147866	0.184654	0.144935	0.175379	0.16586	0.172909	0.174453	0.161841	0.156668	0.0756462	0.171939	0.178329	0.174379
34.4543	0.244524	0.151471	0.200105	0.127544	0.147985	0.150915	0.184654	0.144585	0.176567	0.166616	0.179007	0.173677	0.161841	0.15594	0.0756462	0.172013	0.177251	0.1742
34.3628	0.243928	0.150317	0.199052	0.126316	0.15958	0.148628	0.185451	0.145811	0.176567	0.166163	0.175087	0.173788	0.160913	0.156395	0.0766599	0.171567	0.178089	0.175094
34.3628	0.243836	0.152193	0.199895	0.128246	0.150745	0.149009	0.185052	0.146162	0.176121	0.16707	0.172909	0.173788	0.159428	0.15685	0.0750127	0.170599	0.178688	0.173128
34.3018	0.244111	0.154068	0.200738	0.12614	0.152954	0.150534	0.184256	0.145286	0.175527	0.165709	0.175523	0.172901	0.159985	0.156941	0.0747593	0.170078	0.178569	0.174915
34.0576	0.243653	0.152481	0.199473	0.127719	0.152402	0.146341	0.184389	0.146863	0.175973	0.166767	0.175523	0.172494	0.157572	0.15421	0.0745058	0.171269	0.178049	0.175808
34.1492	0.243562	0.151616	0.198736	0.12614	0.152402	0.144436	0.183858	0.143358	0.174785	0.164802	0.172474	0.172383	0.159243	0.155576	0.073999	0.169855	0.176532	0.173128
34.2102	0.243516	0.150894	0.199579	0.125789	0.155715	0.141768	0.183858	0.145636	0.174785	0.163139	0.172474	0.17157	0.158872	0.15594	0.0741257	0.171567	0.175453	0.172771
34.0576	0.242874	0.148731	0.198841	0.125614	0.160133	0.141387	0.184389	0.145811	0.173745	0.162383	0.172909	0.17109	0.157016	0.156304	0.0745058	0.170227	0.175134	0.171163
34.1492	0.242737	0.148442	0.197893	0.124035	0.152954	0.144055	0.183858	0.143183	0.174042	0.162534	0.172909	0.171681	0.158315	0.156122	0.074886	0.169111	0.174734	0.173664
33.9966	0.24237	0.148731	0.196944	0.125965	0.155715	0.14596	0.184389	0.144935	0.174042	0.164953	0.174216	0.171607	0.156644	0.153755	0.073112	0.170004	0.176172	0.171878
34.0271	0.241958	0.148731	0.197893	0.125614	0.150745	0.141768	0.182265	0.143007	0.171518	0.16586	0.177265	0.171348	0.157201	0.153664	0.0741257	0.169483	0.177131	0.173664
33.9355	0.240904	0.148586	0.196523	0.124386	0.14688	0.140244	0.182397	0.14511	0.171815	0.167523	0.172038	0.171164	0.156459	0.152299	0.073999	0.169408	0.176252	0.1742
34.0881	0.241591	0.149163	0.19568	0.125439	0.149641	0.144055	0.180804	0.145811	0.170924	0.16707	0.171603	0.170461	0.158129	0.152663	0.0736189	0.168068	0.176452	0.172056
33.9355	0.241499	0.147721	0.196944	0.124386	0.147432	0.150534	0.182265	0.144059	0.172112	0.16586	0.169425	0.169759	0.15516	0.152208	0.0741257	0.168664	0.175613	0.17152
33.8745	0.240766	0.148298	0.195574	0.125439	0.145776	0.146341	0.183858	0.143884	0.171072	0.163139	0.172038	0.170018	0.155716	0.152663	0.0745058	0.168068	0.174934	0.172235
33.783	0.241179	0.147288	0.195574	0.122982	0.149089	0.14253	0.182796	0.14143	0.170924	0.162685	0.16899	0.169574	0.15683	0.152117	0.0719716	0.167994	0.176572	0.171163
33.7524	0.240904	0.148009	0.195258	0.125088	0.149089	0.148247	0.182265	0.142657	0.171666	0.161324	0.171167	0.169168	0.155531	0.153118	0.0732387	0.167324	0.176292	0.169555
33.7219	0.240354	0.147721	0.195047	0.123509	0.147985	0.146341	0.181866	0.144234	0.172112	0.161778	0.172474	0.168724	0.154417	0.153027	0.0719716	0.167696	0.174694	0.169734
33.6304	0.240491	0.146855	0.195258	0.122105	0.146328	0.137576	0.180273	0.139327	0.172112	0.162988	0.172038	0.169426	0.155345	0.152481	0.0712114	0.166878	0.174535	0.171699
33.6304	0.239025	0.146999	0.193888	0.123158	0.150193	0.139863	0.179875	0.139152	0.170775	0.163441	0.17378	0.168391	0.156273	0.151388	0.072225	0.166431	0.173656	0.169555
33.7219	0.239254	0.146134	0.194837	0.122456	0.155715	0.143293	0.180672	0.142306	0.170181	0.162988	0.169425	0.168022	0.155902	0.151934	0.0710846	0.167101	0.174934	0.17152
33.5693	0.239116	0.146134	0.195258	0.120877	0.139702	0.14596	0.180672	0.141781	0.16929	0.161929	0.16899	0.1678	0.154417	0.152208	0.0694374	0.166729	0.173337	0.17027
33.6304	0.238704	0.146567	0.193888	0.123684	0.14688	0.144436	0.178813	0.141781	0.171369	0.16208	0.167683	0.168207	0.15683	0.151206	0.0713381	0.16591	0.172698	0.169734
33.4473	0.238567	0.146278	0.192835	0.122281	0.154611	0.139863	0.17868	0.141605	0.16929	0.160417	0.169425	0.167985	0.15516	0.151024	0.0715915	0.165314	0.173376	0.167232
33.6914	0.238292	0.146567	0.193151	0.12193	0.148537	0.146341	0.179079	0.139502	0.169587	0.159359	0.170732	0.168022	0.154046	0.151206	0.0710846	0.165166	0.172538	0.169019
33.4473	0.238154	0.144836	0.192518	0.120877	0.143567	0.143674	0.180141	0.141605	0.169439	0.159057	0.169425	0.168133	0.154417	0.151024	0.0698175	0.164868	0.172458	0.16759
33.5083	0.238017	0.143681	0.193361	0.120351	0.145224	0.142149	0.178017	0.140203	0.170181	0.160266	0.170296	0.166987	0.154788	0.151297	0.0714648	0.165538	0.171939	0.168304
33.4778	0.237742	0.14498	0.192518	0.120702	0.148537	0.144055	0.179477	0.144409	0.169587	0.159964	0.170296	0.16695	0.153118	0.152117	0.0720983	0.165835	0.172098	0.169555
33.4167	0.236825	0.144836	0.191992	0.121404	0.147432	0.140625	0.181203	0.139853	0.168102	0.159057	0.171167	0.167098	0.154603	0.150569	0.0717182	0.165091	0.171979	0.170448
33.3557	0.237009	0.143681	0.192202	0.12193	0.155163	0.139482	0.180406	0.139327	0.168993	0.161022	0.167247	0.166654	0.153675	0.149568	0.0723517	0.164793	0.172258	0.170627
33.2642	0.236596	0.144259	0.190727	0.122105	0.160685	0.138338	0.178946	0.138626	0.167657	0.158603	0.168554	0.166507	0.153118	0.149386	0.0699442	0.164347	0.172058	0.169734
33.2336	0.236504	0.143681	0.190938	0.118772	0.152402	0.13872	0.176955	0.138801	0.17033	0.157091	0.167683	0.166063	0.152747	0.14893	0.0707045	0.164124	0.17098	0.17027
33.3252	0.235817	0.14195	0.190306	0.120526	0.147985	0.136052	0.17722	0.140729	0.169884	0.156184	0.168554	0.164917	0.154046	0.149112	0.0693107	0.164868	0.170301	0.168126
33.1726	0.236092	0.142816	0.190516	0.120526	0.144671	0.137195	0.177618	0.14143	0.167508	0.15694	0.171603	0.165139	0.154417	0.149568	0.0696908	0.165314	0.170341	0.169376
33.2031	0.235542	0.143537	0.190306	0.120351	0.143567	0.137576	0.178017	0.139152	0.168251	0.160871	0.170732	0.165176	0.151819	0.148748	0.0688039	0.163975	0.17078	0.169198
33.1116	0.236367	0.14296	0.190306	0.118421	0.14688	0.140244	0.178017	0.140729	0.167211	0.16072	0.166812	0.164326	0.153304	0.149021	0.0698175	0.163007	0.169982	0.168483
33.2031	0.235634	0.14296	0.189463	0.117895	0.141911	0.139863	0.176158	0.137925	0.16736	0.159359	0.166376	0.164289	0.153304	0.14975	0.0685504	0.162337	0.170181	0.169198
33.02	0.234167	0.142672	0.189779	0.117368	0.143015	0.139101	0.175096	0.136873	0.168399	0.156637	0.166812	0.163845	0.15219	0.149659	0.0703244	0.161444	0.169702	0.168662
33.1421	0.233159	0.142672	0.189041	0.118596	0.150193	0.138338	0.173769	0.136348	0.169142	0.159359	0.166812	0.1627	0.152747	0.149112	0.0686771	0.160923	0.170581	0.169019
32.9285	0.23348	0.142672	0.187566	0.119123	0.136389	0.137957	0.174698	0.135647	0.16439	0.159208	0.16899	0.163661	0.152561	0.147656	0.0693107	0.159137	0.169942	0.166875
33.0505	0.234167	0.142383	0.187882	0.121053	0.141911	0.136814	0.175229	0.136523	0.166766	0.157696	0.168118	0.163143	0.151448	0.145562	0.0679169	0.161146	0.168664	0.171342
32.8674	0.233343	0.141806	0.188198	0.120877	0.15185	0.136052	0.174565	0.136523	0.168102	0.155579	0.163763	0.162478	0.148849	0.146472	0.0699442	0.160476	0.168664	0.167232
32.959	0.233205	0.141806	0.188093	0.119649	0.151298	0.136052	0.174167	0.135121	0.165578	0.156335	0.166812	0.162921	0.148664	0.14802	0.0693107	0.160849	0.167905	0.167411
32.7759	0.232655	0.141373	0.187671	0.118596	0.15185	0.137195	0.174831	0.135647	0.164835	0.155881	0.164199	0.162552	0.149035	0.147019	0.0696908	0.160551	0.167905	0.16491
32.8064	0.231922	0.140652	0.188409	0.116316	0.155163	0.130716	0.174831	0.134245	0.163796	0.15573	0.164199	0.162515	0.151633	0.146928	0.0681703	0.159137	0.166267	0.164731
32.7454	0.231601	0.142095	0.187144	0.117368	0.150193	0.137576	0.176158	0.137574	0.163944	0.155579	0.163763	0.162367	0.149963	0.146381	0.0670299	0.160551	0.166507	0.165267
32.7454	0.231005	0.141806	0.188093	0.118947	0.149089	0.137195	0.174432	0.135647	0.164241	0.156637	0.16507	0.161702	0.149963	0.146837	0.0676635	0.159955	0.166866	0.164731
32.7454	0.230914	0.139787	0.187566	0.116316	0.141358	0.138338	0.173901	0.133018	0.16439	0.15694	0.164634	0.161443	0.149963	0.14538	0.0686771	0.160774	0.167266	0.164374
32.7759	0.230089	0.140364	0.18746	0.115614	0.147985	0.137576	0.174167	0.133544	0.164984	0.156033	0.16507	0.161443	0.148478	0.14629	0.06741	0.161146	0.166587	0.162051
32.7454	0.231189	0.139065	0.186934	0.11614	0.147432	0.139101	0.173901	0.135471	0.162014	0.15694	0.165941	0.161443	0.148107	0.14629	0.0667765	0.15936	0.165748	0.164016
32.6538	0.230318	0.140219	0.186196	0.117193	0.135837	0.136433	0.173901	0.135296	0.163202	0.156335	0.164199	0.161221	0.148292	0.146655	0.0666498	0.158839	0.166028	0.16348
32.6233	0.229676	0.140652	0.185037	0.117544	0.134732	0.142149	0.174034	0.137224	0.163499	0.154823	0.162456	0.160186	0.148107	0.145198	0.0676635	0.159658	0.165508	0.161515
32.6233	0.229539	0.141373	0.184405	0.115439	0.14688	0.137195	0.17284	0.134595	0.164241	0.152404	0.158972	0.160482	0.145509	0.144561	0.0665231	0.159583	0.165429	0.164016
32.5317	0.229631	0.139787	0.183878	0.115439	0.148537	0.137195	0.173238	0.137399	0.161123	0.152253	0.16115	0.159854	0.147736	0.145016	0.0665231	0.158392	0.164949	0.164016
32.6843	0.229768	0.1382	0.184615	0.117018	0.144119	0.136052	0.169521	0.133719	0.162014	0.153462	0.159408	0.159447	0.14755	0.144379	0.0665231	0.156308	0.166267	0.16348
32.3486	0.228943	0.138777	0.183983	0.116667	0.144119	0.12843	0.170848	0.13442	0.160974	0.151497	0.162892	0.160038	0.144952	0.14447	0.0666498	0.159137	0.165628	0.161694
32.4707	0.228989	0.139354	0.183772	0.114912	0.141358	0.136052	0.172972	0.134946	0.16142	0.153916	0.164634	0.160075	0.146065	0.144015	0.0669032	0.160849	0.165069	0.163838
32.3486	0.229127	0.139354	0.18451	0.113333	0.145776	0.140625	0.170583	0.133719	0.162905	0.155125	0.16115	0.15941	0.145323	0.144106	0.06741	0.159881	0.165429	0.162944
32.4097	0.228439	0.138488	0.183772	0.112807	0.141911	0.139101	0.171512	0.13074	0.161123	0.152555	0.160279	0.158708	0.14588	0.143741	0.0663963	0.156606	0.164869	0.161694
32.074	0.227798	0.137046	0.183351	0.11386	0.143015	0.138338	0.169521	0.132843	0.163796	0.153009	0.162456	0.159151	0.145137	0.144379	0.0665231	0.157127	0.16431	0.160443
32.4097	0.227798	0.136757	0.182929	0.113684	0.138045	0.13186	0.168459	0.132317	0.158747	0.152706	0.162021	0.158708	0.145137	0.142831	0.0648758	0.156457	0.163432	0.161336
32.196	0.227431	0.138777	0.182403	0.115088	0.140254	0.132241	0.169919	0.132317	0.16038	0.152858	0.157666	0.158227	0.147365	0.141375	0.0646224	0.157201	0.16427	0.162766
32.1655	0.227156	0.137767	0.18156	0.114737	0.144119	0.129573	0.170052	0.132142	0.16142	0.152404	0.160714	0.15771	0.147365	0.142649	0.0651292	0.156457	0.16463	0.160086
32.135	0.22711	0.13719	0.181138	0.111053	0.144119	0.129573	0.169388	0.131791	0.160529	0.151043	0.158101	0.158264	0.146622	0.143013	0.0662696	0.158392	0.163991	0.160264
32.1045	0.227064	0.137623	0.181349	0.112105	0.143567	0.133384	0.169255	0.132142	0.161568	0.151799	0.158101	0.158338	0.14588	0.142649	0.064369	0.158467	0.164111	0.160086
32.0435	0.226606	0.136469	0.18156	0.111404	0.140806	0.129954	0.16899	0.131616	0.162459	0.151497	0.162892	0.158486	0.144952	0.143013	0.0655094	0.154968	0.163791	0.15955
31.9824	0.226606	0.13618	0.180927	0.114035	0.135284	0.126524	0.16899	0.13074	0.161865	0.151799	0.163328	0.157895	0.144581	0.142103	0.064369	0.156159	0.163751	0.159728
31.9519	0.226194	0.137478	0.179347	0.11193	0.136389	0.131098	0.17045	0.132492	0.160232	0.152404	0.160714	0.157229	0.143467	0.141557	0.0648758	0.156234	0.163432	0.158656
32.0129	0.22624	0.13618	0.179874	0.113333	0.140806	0.129192	0.170052	0.129513	0.159786	0.151648	0.156359	0.157229	0.144395	0.141193	0.0637354	0.154819	0.162912	0.158478
32.0129	0.225277	0.136324	0.18019	0.114912	0.138597	0.13186	0.16899	0.13074	0.158747	0.149985	0.159843	0.15734	0.144209	0.140555	0.0647491	0.154968	0.163032	0.158835
31.9214	0.224498	0.135314	0.179874	0.114211	0.137493	0.134527	0.168061	0.126183	0.16038	0.151799	0.159408	0.156786	0.144766	0.141557	0.0647491	0.155936	0.162832	0.159014
31.8298	0.225461	0.134593	0.179663	0.11386	0.136389	0.133003	0.170583	0.128812	0.159044	0.148927	0.159843	0.156379	0.145137	0.140919	0.0641156	0.154671	0.162034	0.159371
31.8909	0.225048	0.135459	0.179031	0.111579	0.141358	0.13529	0.167264	0.130214	0.158153	0.15059	0.157666	0.15686	0.145694	0.140373	0.0633553	0.155862	0.162193	0.158835
31.7078	0.223948	0.134737	0.177766	0.112281	0.147432	0.132622	0.168592	0.128286	0.159638	0.150892	0.157666	0.156675	0.142353	0.139281	0.0641156	0.155043	0.162114	0.158299
31.6162	0.224498	0.134737	0.177871	0.109474	0.143015	0.133765	0.167795	0.125832	0.16038	0.151497	0.16115	0.15649	0.142168	0.140373	0.0637354	0.154075	0.160875	0.159907
31.7383	0.223719	0.135026	0.177555	0.11	0.134732	0.134146	0.166335	0.12776	0.159192	0.150438	0.155923	0.155936	0.141982	0.139645	0.0633553	0.154447	0.161315	0.159371
31.7383	0.222665	0.133583	0.177766	0.110526	0.132523	0.128811	0.165804	0.129338	0.156074	0.150287	0.155488	0.155677	0.14291	0.139281	0.063482	0.154224	0.161395	0.160086
31.6162	0.222299	0.134305	0.177345	0.110175	0.130315	0.133384	0.164211	0.127234	0.157262	0.14938	0.160714	0.15479	0.143281	0.136732	0.0639888	0.15601	0.161594	0.158835
31.5857	0.22239	0.134016	0.176396	0.108421	0.133076	0.134909	0.166468	0.127585	0.158153	0.148171	0.158101	0.154236	0.143653	0.138279	0.0637354	0.155341	0.161155	0.15812
31.7383	0.221565	0.133728	0.177028	0.10807	0.13915	0.134146	0.166202	0.124781	0.157856	0.15059	0.158101	0.154494	0.143467	0.138735	0.0636087	0.151693	0.160396	0.156512
31.6162	0.222161	0.133728	0.175869	0.109298	0.135837	0.132241	0.164875	0.127234	0.156519	0.148624	0.158537	0.153755	0.14291	0.139008	0.062595	0.151842	0.159877	0.153832
31.5247	0.221886	0.133006	0.176818	0.106491	0.133076	0.133384	0.164609	0.126709	0.156965	0.149531	0.156794	0.154347	0.141982	0.138279	0.0632286	0.154298	0.160836	0.155083
31.4636	0.222069	0.133295	0.177239	0.108421	0.13915	0.12843	0.164875	0.125657	0.155777	0.149834	0.158537	0.15442	0.142539	0.137915	0.0622149	0.154001	0.161115	0.155262
31.4026	0.220832	0.134305	0.175026	0.110175	0.136941	0.133003	0.165538	0.127936	0.153995	0.148624	0.159843	0.153053	0.143096	0.138006	0.0622149	0.15214	0.160196	0.15419
31.4636	0.220878	0.132141	0.174605	0.111053	0.138045	0.135671	0.16368	0.12741	0.15741	0.149682	0.155488	0.15357	0.142539	0.136823	0.0613279	0.151693	0.160955	0.15687
31.311	0.220236	0.133583	0.174605	0.110175	0.124793	0.129192	0.164476	0.129863	0.156371	0.148473	0.15723	0.153496	0.139755	0.136277	0.0618348	0.151544	0.158918	0.155798
31.25	0.220924	0.132141	0.174078	0.108947	0.133628	0.125381	0.163414	0.129338	0.155777	0.147112	0.152875	0.153275	0.141611	0.136004	0.0603142	0.151842	0.159717	0.155262
31.25	0.220145	0.131997	0.175132	0.109123	0.13418	0.125381	0.163149	0.128461	0.155925	0.146054	0.154181	0.152572	0.142168	0.136732	0.062595	0.151619	0.160037	0.15419
31.25	0.219045	0.132285	0.174499	0.109298	0.137493	0.129192	0.163813	0.12776	0.154589	0.146205	0.154181	0.15224	0.140683	0.137278	0.0618348	0.151917	0.159717	0.151688
31.0059	0.220236	0.130987	0.174816	0.108246	0.129763	0.125762	0.164344	0.126533	0.156074	0.147263	0.151132	0.152683	0.141611	0.136459	0.062595	0.152289	0.157321	0.152582
31.1279	0.219412	0.132141	0.174078	0.106667	0.129763	0.126143	0.163282	0.128286	0.156074	0.146054	0.152875	0.152277	0.141797	0.135822	0.0620882	0.151544	0.158359	0.151867
31.1584	0.218999	0.131131	0.172392	0.10807	0.136941	0.126524	0.163282	0.127585	0.155777	0.145903	0.15331	0.152129	0.139569	0.135913	0.0614546	0.150354	0.15804	0.15276
31.1279	0.21877	0.130265	0.173973	0.108246	0.133628	0.127287	0.163282	0.123204	0.156074	0.146054	0.153746	0.151685	0.140126	0.136004	0.0613279	0.149684	0.156722	0.155262
31.0974	0.218633	0.130987	0.17334	0.107368	0.134732	0.126905	0.16129	0.124956	0.153549	0.146205	0.150261	0.151464	0.139569	0.134274	0.0606944	0.150279	0.15788	0.154547
31.0669	0.218403	0.1294	0.172076	0.10807	0.119823	0.125762	0.16222	0.125307	0.151619	0.146054	0.152003	0.151575	0.140683	0.134183	0.0614546	0.150279	0.158559	0.152224
31.0364	0.218403	0.129256	0.17334	0.107544	0.128658	0.128811	0.16222	0.122678	0.152807	0.145298	0.153746	0.151685	0.138827	0.133546	0.0627217	0.149833	0.15776	0.149723
31.0059	0.217579	0.130265	0.17176	0.108772	0.131971	0.125	0.161954	0.123379	0.154292	0.147112	0.152875	0.151242	0.139755	0.134183	0.0608211	0.149312	0.156522	0.150259
30.9753	0.217029	0.128534	0.172392	0.106667	0.130315	0.123857	0.160228	0.123204	0.154292	0.146054	0.157666	0.150983	0.140126	0.134638	0.0612012	0.149684	0.156243	0.150974
30.9753	0.217716	0.128823	0.172287	0.107895	0.136941	0.126524	0.162883	0.124255	0.15251	0.145147	0.152439	0.150466	0.13827	0.133728	0.0603142	0.148642	0.156123	0.152224
30.7617	0.216708	0.130121	0.17039	0.104912	0.124241	0.125381	0.162751	0.126008	0.150431	0.144088	0.152875	0.150761	0.137713	0.13482	0.0612012	0.147972	0.155603	0.152403
30.8838	0.216616	0.129111	0.171654	0.105088	0.133076	0.125	0.160892	0.123554	0.152955	0.143484	0.146777	0.151205	0.139198	0.132726	0.0596807	0.14879	0.155923	0.15151
30.7617	0.215837	0.127813	0.171127	0.105614	0.13418	0.129954	0.160361	0.125307	0.153401	0.144088	0.151132	0.150059	0.138456	0.133364	0.0599341	0.149833	0.155843	0.150974
30.7922	0.215562	0.127813	0.169547	0.104737	0.131419	0.129954	0.16222	0.120575	0.151619	0.144995	0.149826	0.149763	0.138456	0.133455	0.0608211	0.14946	0.155923	0.151152
30.7007	0.215104	0.128102	0.169442	0.105088	0.133076	0.120427	0.162485	0.122327	0.15251	0.143635	0.151568	0.149098	0.13827	0.13391	0.0608211	0.147897	0.155404	0.149544
30.7007	0.214646	0.127669	0.170179	0.10614	0.140254	0.127287	0.161158	0.12408	0.152955	0.144239	0.152003	0.148876	0.137713	0.133	0.060441	0.147897	0.155164	0.148651
30.6396	0.214737	0.128534	0.171233	0.106316	0.125345	0.125762	0.160892	0.121626	0.152955	0.142728	0.149826	0.149024	0.1366	0.132726	0.0596807	0.146632	0.154046	0.149723
30.5786	0.215104	0.127236	0.170601	0.10386	0.131419	0.127668	0.160096	0.121977	0.149688	0.142879	0.152003	0.148618	0.135857	0.132909	0.0596807	0.147004	0.153846	0.150974
30.6396	0.215012	0.127092	0.169547	0.102982	0.140254	0.129954	0.158901	0.121276	0.149688	0.14303	0.149826	0.148433	0.136971	0.13218	0.0596807	0.147153	0.153527	0.151867
30.5176	0.214692	0.125938	0.168493	0.105439	0.135284	0.127668	0.159299	0.119523	0.147312	0.142425	0.149826	0.147952	0.136414	0.132544	0.0599341	0.145143	0.154365	0.150259
30.7007	0.214325	0.125505	0.169125	0.104912	0.135837	0.124619	0.159299	0.12075	0.149985	0.142274	0.148955	0.147915	0.137342	0.129449	0.060441	0.144846	0.153527	0.150259
30.426	0.214142	0.126659	0.16765	0.104737	0.135284	0.11814	0.158901	0.121626	0.150431	0.142879	0.150697	0.147509	0.1366	0.129813	0.059554	0.146111	0.152928	0.1474
30.4565	0.214279	0.125938	0.168282	0.10386	0.124241	0.118902	0.159565	0.122853	0.150876	0.14182	0.148955	0.147213	0.137713	0.130086	0.0591738	0.147748	0.153447	0.147758
30.426	0.213363	0.125505	0.16765	0.105263	0.122584	0.121189	0.15837	0.123379	0.150431	0.14046	0.148084	0.147028	0.136229	0.129995	0.0585403	0.146632	0.152488	0.147043
30.3345	0.213179	0.124207	0.168915	0.103509	0.125345	0.123857	0.155582	0.120575	0.150282	0.143332	0.148955	0.146548	0.134744	0.130815	0.0573999	0.146036	0.152608	0.1474
30.2429	0.212034	0.124495	0.169125	0.103158	0.127554	0.123857	0.15837	0.122327	0.150134	0.142274	0.151132	0.146807	0.135301	0.130724	0.0572732	0.14559	0.152289	0.149008
30.304	0.211805	0.124928	0.168072	0.104386	0.128106	0.125381	0.15983	0.121977	0.148649	0.140913	0.147648	0.146733	0.133816	0.130451	0.05778	0.143729	0.152408	0.146864
30.2734	0.212171	0.124928	0.168072	0.103684	0.127002	0.129573	0.159432	0.119874	0.149391	0.14046	0.14547	0.146178	0.134929	0.129995	0.0567663	0.144994	0.15157	0.146686
30.2124	0.21098	0.124784	0.167018	0.104035	0.12921	0.126143	0.157839	0.120575	0.1485	0.139401	0.150697	0.145698	0.134744	0.128175	0.0589204	0.143803	0.150651	0.147222
30.1209	0.210613	0.124062	0.166702	0.10193	0.132523	0.118521	0.157706	0.118472	0.147906	0.137587	0.14939	0.145291	0.136414	0.12863	0.0587937	0.143655	0.150811	0.148472
30.0903	0.211438	0.123053	0.16628	0.103158	0.12921	0.117759	0.157573	0.1204	0.147609	0.139855	0.147648	0.145143	0.135301	0.129176	0.05778	0.143282	0.150172	0.14883
30.1209	0.211209	0.123197	0.165859	0.102105	0.125897	0.122332	0.157839	0.119348	0.147461	0.141367	0.148955	0.145033	0.134744	0.127447	0.0582869	0.144176	0.149812	0.148651
30.0903	0.209972	0.122764	0.166175	0.103158	0.129763	0.115473	0.156777	0.120224	0.148649	0.142576	0.151568	0.145328	0.133816	0.127811	0.0571465	0.14559	0.150332	0.147579
30.0293	0.209834	0.121466	0.165332	0.102982	0.125897	0.120427	0.15837	0.119699	0.148352	0.142728	0.146777	0.144737	0.135672	0.128084	0.0584136	0.144994	0.150252	0.147043
29.9683	0.20988	0.12161	0.165227	0.100175	0.124241	0.127287	0.155449	0.118472	0.146867	0.141518	0.149826	0.144072	0.134929	0.129267	0.0575266	0.14358	0.150212	0.1474
29.9377	0.209697	0.12262	0.165648	0.100175	0.125345	0.119284	0.155184	0.119523	0.147461	0.137587	0.146341	0.143148	0.132702	0.128812	0.05778	0.141347	0.149852	0.147936
29.9988	0.209055	0.122187	0.165437	0.101754	0.125345	0.117759	0.156644	0.117946	0.147906	0.138041	0.148084	0.143074	0.134373	0.128266	0.0573999	0.142836	0.149533	0.147222
29.8462	0.209055	0.121033	0.1647	0.102807	0.127554	0.120808	0.155449	0.119699	0.147312	0.138645	0.146777	0.143591	0.133073	0.12772	0.0571465	0.141719	0.149213	0.145078
29.9072	0.208597	0.120889	0.165227	0.102456	0.119823	0.120046	0.153325	0.117596	0.147312	0.138041	0.145035	0.143961	0.134001	0.126991	0.0560061	0.142389	0.149173	0.145971
29.8157	0.208414	0.121754	0.164067	0.102982	0.123689	0.119284	0.155848	0.116719	0.145382	0.137133	0.151132	0.144441	0.131032	0.127811	0.0563862	0.143729	0.149812	0.144542
29.7241	0.20768	0.120456	0.164384	0.100351	0.122032	0.120427	0.154918	0.116719	0.145085	0.139552	0.14939	0.142889	0.131032	0.127811	0.0560061	0.142464	0.149133	0.145078
29.7241	0.207451	0.120744	0.164173	0.104211	0.119823	0.117378	0.155449	0.116894	0.147461	0.138948	0.145906	0.142667	0.131589	0.126263	0.0561328	0.141496	0.148814	0.143112
29.7241	0.207726	0.12161	0.163435	0.0989474	0.12148	0.119665	0.155184	0.117771	0.146421	0.139401	0.148955	0.142741	0.132146	0.127082	0.0560061	0.140007	0.148814	0.14472
29.7241	0.206581	0.119879	0.163541	0.0984211	0.120375	0.118902	0.153458	0.118472	0.146273	0.138192	0.141551	0.14226	0.134373	0.125444	0.0570198	0.141943	0.147935	0.144899
29.5715	0.206764	0.118869	0.162592	0.0994737	0.122584	0.119284	0.155449	0.116544	0.146718	0.137889	0.139373	0.141854	0.132702	0.12599	0.0561328	0.139859	0.148614	0.144006
29.6326	0.20713	0.118869	0.16333	0.0992982	0.124793	0.116997	0.153724	0.115142	0.145827	0.137436	0.142857	0.140856	0.133445	0.125171	0.0565129	0.139635	0.148854	0.146328
29.5105	0.206718	0.119735	0.162487	0.0985965	0.126449	0.120046	0.154918	0.115843	0.145679	0.13547	0.141115	0.141854	0.132702	0.123259	0.0567663	0.141496	0.146817	0.145971
29.5105	0.205389	0.119446	0.162592	0.1	0.122584	0.119284	0.153856	0.114791	0.146124	0.137738	0.144599	0.141743	0.131218	0.123441	0.0575266	0.141571	0.146857	0.143112
29.5105	0.205343	0.119735	0.162065	0.100702	0.122032	0.11471	0.154387	0.11707	0.14553	0.135924	0.143728	0.141189	0.130661	0.124078	0.0549924	0.141496	0.146338	0.142755
29.3884	0.205664	0.120167	0.161644	0.100702	0.124793	0.117378	0.155449	0.115142	0.143451	0.135621	0.144164	0.140893	0.131589	0.123805	0.0554992	0.140752	0.146138	0.14204
29.4495	0.205847	0.119158	0.161117	0.0994737	0.119823	0.120427	0.1516	0.11409	0.142412	0.136226	0.140679	0.14056	0.131403	0.123532	0.0544856	0.138891	0.146018	0.141683
29.3274	0.205206	0.119013	0.160906	0.100351	0.119823	0.113186	0.152263	0.113389	0.14256	0.13547	0.141986	0.141004	0.129547	0.12335	0.0541054	0.138444	0.14506	0.140968
29.2969	0.20461	0.118725	0.16059	0.0998246	0.120375	0.116997	0.150803	0.113214	0.143748	0.13668	0.140244	0.141004	0.131589	0.123714	0.053852	0.139561	0.145738	0.143648
29.1748	0.204152	0.11959	0.161222	0.100351	0.126449	0.11471	0.152263	0.111637	0.144491	0.133958	0.141551	0.140523	0.12899	0.124807	0.0557527	0.139486	0.145858	0.140611
29.1748	0.204289	0.11959	0.159536	0.100351	0.127002	0.118521	0.153856	0.11409	0.143897	0.135924	0.141551	0.140191	0.130475	0.124624	0.0554992	0.139263	0.145659	0.139896
29.2358	0.203648	0.118581	0.159115	0.100877	0.124793	0.114329	0.154255	0.114967	0.143748	0.135621	0.140679	0.139784	0.12732	0.124442	0.0554992	0.138147	0.145659	0.139539
29.0527	0.203373	0.118003	0.159958	0.0975439	0.112645	0.112043	0.151467	0.111812	0.143451	0.135017	0.14547	0.139636	0.127506	0.124898	0.0548657	0.138072	0.14498	0.141504
29.0833	0.202823	0.116849	0.160379	0.0991228	0.114854	0.115091	0.151998	0.114441	0.142115	0.135017	0.140679	0.13971	0.129176	0.122349	0.0553725	0.140007	0.144341	0.14347
29.0833	0.203144	0.117282	0.159431	0.0975439	0.124241	0.118902	0.153325	0.113915	0.141521	0.135017	0.143293	0.138971	0.130104	0.122531	0.0537253	0.138519	0.1445	0.14204
29.1443	0.202044	0.117282	0.159431	0.0984211	0.120928	0.113948	0.15067	0.113915	0.141372	0.133505	0.143728	0.138749	0.131403	0.12244	0.0544856	0.137998	0.14486	0.14079
28.8391	0.202273	0.117282	0.159115	0.0991228	0.11651	0.112424	0.15067	0.114616	0.143154	0.132295	0.144599	0.139267	0.128805	0.123896	0.0543588	0.139263	0.14474	0.143112
28.9612	0.202502	0.117138	0.157956	0.0945614	0.117062	0.115473	0.149077	0.111286	0.143154	0.133353	0.135888	0.138823	0.129362	0.121711	0.0556259	0.138593	0.144101	0.143112
28.8696	0.201723	0.116417	0.158061	0.0975439	0.117062	0.115473	0.150936	0.111462	0.141669	0.130481	0.142422	0.138638	0.126949	0.12244	0.0544856	0.1377	0.144061	0.141147
28.9917	0.201952	0.115695	0.157956	0.0980702	0.117615	0.115473	0.150803	0.112338	0.141372	0.134714	0.144164	0.138121	0.128062	0.12244	0.0544856	0.137402	0.143702	0.142576
28.8696	0.201586	0.11584	0.157956	0.0982456	0.122584	0.112805	0.150803	0.112513	0.141521	0.1329	0.137195	0.13801	0.126949	0.121074	0.0533452	0.138221	0.143622	0.141862
28.8086	0.20044	0.116417	0.158061	0.0970175	0.117615	0.115854	0.149608	0.113565	0.140184	0.131539	0.139808	0.137271	0.126949	0.120619	0.0539787	0.135765	0.142743	0.14079
28.717	0.200807	0.115984	0.157745	0.0952632	0.122032	0.112424	0.148546	0.113039	0.137511	0.131237	0.138502	0.137825	0.127691	0.120892	0.0530917	0.135988	0.143262	0.139718
28.8391	0.20044	0.115551	0.156797	0.0949123	0.120928	0.112805	0.150272	0.113039	0.139739	0.130934	0.138502	0.137271	0.126763	0.122622	0.0539787	0.136807	0.142783	0.139896
28.717	0.200669	0.115118	0.156797	0.0942105	0.124241	0.114329	0.148281	0.110761	0.138402	0.131842	0.135453	0.136864	0.126021	0.12244	0.0546123	0.136584	0.142264	0.139182
28.6865	0.199798	0.114108	0.156059	0.0947368	0.12148	0.114329	0.148414	0.110761	0.137808	0.130783	0.140679	0.136938	0.127877	0.121165	0.0527116	0.134723	0.142184	0.137752
28.8086	0.199615	0.115263	0.155321	0.0961403	0.109884	0.115854	0.147352	0.108132	0.14063	0.133656	0.138937	0.136273	0.128619	0.120437	0.0533452	0.135914	0.141944	0.137574
28.6255	0.199203	0.114974	0.155954	0.0959649	0.120375	0.116235	0.149608	0.11006	0.139293	0.131388	0.138502	0.135792	0.126578	0.1198	0.0530917	0.135914	0.142663	0.139182
28.595	0.198744	0.114253	0.155638	0.0947368	0.120928	0.110899	0.146821	0.109359	0.138105	0.13033	0.135453	0.135719	0.127691	0.120983	0.0532185	0.134797	0.141864	0.141504
28.5034	0.197553	0.11483	0.155532	0.0940351	0.120928	0.109375	0.14775	0.109709	0.14063	0.132598	0.13676	0.13594	0.127877	0.120346	0.052965	0.135393	0.140586	0.140611
28.4424	0.198103	0.112377	0.154584	0.0949123	0.119271	0.108613	0.14775	0.113915	0.138699	0.130934	0.139808	0.135866	0.126763	0.118707	0.0525849	0.136584	0.140826	0.14079
28.5645	0.197736	0.1118	0.154584	0.0940351	0.120375	0.112424	0.147883	0.112338	0.138996	0.130783	0.138502	0.135571	0.127506	0.116887	0.0528383	0.135393	0.139588	0.138646
28.3813	0.197553	0.11281	0.154478	0.0931579	0.122032	0.111662	0.148148	0.109534	0.137808	0.130934	0.137631	0.135275	0.123979	0.118616	0.0520781	0.133532	0.140586	0.137931
28.4119	0.197324	0.113243	0.154689	0.0907018	0.120928	0.111662	0.148812	0.110235	0.138551	0.130783	0.140244	0.135164	0.124722	0.118252	0.0527116	0.133904	0.140626	0.139182
28.4119	0.197095	0.113243	0.1549	0.0926316	0.12148	0.107088	0.147219	0.11006	0.139442	0.130783	0.130662	0.134831	0.123051	0.118434	0.0516979	0.134202	0.140586	0.136502
28.4424	0.197232	0.11281	0.154162	0.0933333	0.112093	0.106707	0.146157	0.11006	0.139145	0.130783	0.143293	0.133944	0.122866	0.117251	0.0516979	0.134797	0.140986	0.136859
28.3813	0.197186	0.11281	0.153425	0.0933333	0.110988	0.101753	0.14629	0.108658	0.138551	0.130934	0.139373	0.134536	0.124165	0.117615	0.0511911	0.133755	0.141545	0.136144
28.2898	0.196178	0.113099	0.152792	0.0926316	0.112645	0.109375	0.144829	0.109534	0.137808	0.130481	0.138066	0.13461	0.12435	0.118434	0.0509377	0.132639	0.139628	0.137931
28.2288	0.196407	0.111656	0.153425	0.0933333	0.11651	0.110518	0.145891	0.107781	0.13662	0.129574	0.137195	0.133686	0.124722	0.117797	0.0518246	0.13316	0.139947	0.137216
28.2288	0.196041	0.112089	0.152687	0.0924561	0.124793	0.108994	0.14629	0.109534	0.135729	0.127306	0.135453	0.133131	0.125093	0.118252	0.0516979	0.133978	0.139628	0.135787
28.1982	0.196361	0.112089	0.152792	0.0933333	0.120375	0.116235	0.144829	0.108307	0.137363	0.128515	0.134582	0.133131	0.12435	0.116614	0.0506842	0.133681	0.139508	0.134536
28.3203	0.196132	0.112233	0.151949	0.0940351	0.11651	0.112424	0.145759	0.108658	0.138105	0.127759	0.13676	0.133575	0.123422	0.119071	0.0519513	0.132862	0.13827	0.134894
28.0762	0.195307	0.111368	0.151001	0.092807	0.114301	0.112043	0.145759	0.109008	0.136323	0.127457	0.135017	0.133094	0.123608	0.118343	0.0522048	0.133978	0.137431	0.135072
28.1067	0.195399	0.111079	0.151528	0.0931579	0.118719	0.108613	0.143767	0.109709	0.136026	0.129574	0.139373	0.13291	0.123051	0.115612	0.0519513	0.133681	0.137471	0.134894
28.0151	0.195033	0.111512	0.151317	0.0935088	0.118719	0.102896	0.143369	0.107606	0.135878	0.128515	0.138502	0.132503	0.122494	0.116705	0.0515712	0.13249	0.137191	0.134536
28.0457	0.195078	0.111079	0.151212	0.0931579	0.111541	0.101753	0.145095	0.107606	0.135284	0.128213	0.136324	0.132244	0.12101	0.115521	0.0516979	0.13182	0.137152	0.134894
27.771	0.194162	0.110646	0.151739	0.0933333	0.111541	0.100229	0.146024	0.110761	0.134393	0.128213	0.131533	0.131912	0.121566	0.116887	0.0509377	0.13249	0.137471	0.134894
27.9541	0.193887	0.111079	0.151001	0.0919298	0.113749	0.104421	0.144962	0.109359	0.134987	0.127457	0.135888	0.132096	0.121195	0.115521	0.0504308	0.131522	0.13811	0.135608
27.8931	0.193383	0.109492	0.149947	0.0917544	0.115406	0.102896	0.145095	0.109183	0.134393	0.127155	0.134582	0.132096	0.122494	0.116158	0.0501774	0.131299	0.137711	0.13543
27.832	0.192787	0.108771	0.151106	0.0912281	0.11651	0.103277	0.14244	0.105678	0.135135	0.12655	0.135453	0.131616	0.121566	0.115612	0.0515712	0.131224	0.137471	0.134536
27.832	0.192558	0.108338	0.150896	0.0914035	0.108228	0.102896	0.143767	0.106905	0.135432	0.126247	0.134146	0.131394	0.120453	0.115248	0.0496706	0.131597	0.13819	0.134
[truncated: 3,002 more rows]

## Sheet: Fig. 5b
	I/Imax
Voltage (mV)	cell1	cell2	cell3	cell4	cell5	cell6	cell7	cell8	cell9	cell10	cell11	cell12	cell13	cell14	cell15	cell16	cell17	cell18
99.4263	0.997665	0.993182	0.992097	0.975132	0.963878	0.962853	0.980017	0.984296	1	0.998355	0.987755	0.998494	1	0.99531	1	0.993089	0.985314	1
99.5178	0.996263	1	0.993678	0.971364	0.986692	0.971768	0.991257	0.9903	0.997602	0.995064	0.970068	0.998306	0.993292	0.997038	0.995949	1	0.98991	0.997492
99.3958	0.997665	0.998485	0.998946	0.975132	0.963878	0.983655	0.999167	0.981524	0.995603	1	0.972789	0.998023	0.998452	0.998025	0.996456	0.993508	0.993498	0.997994
99.6094	0.994551	0.990909	0.999473	0.987189	0.971483	0.977712	0.995004	0.980139	0.995204	0.997532	0.97415	1	0.999484	0.994322	0.994937	0.993927	0.993274	0.992979
99.4873	0.994707	0.987121	0.999473	0.975885	0.95057	0.977712	0.995004	1	0.990008	0.991362	0.982313	0.999812	0.99226	1	0.99443	0.994974	1	0.993982
99.5178	0.993305	0.990909	1	0.974378	1	0.989599	0.986678	0.993072	0.990807	0.988071	0.989116	0.996329	0.997936	0.993829	0.991392	0.994974	0.995852	0.993982
99.3958	0.999222	0.983333	0.99157	0.972871	0.95057	1	0.989592	0.981524	0.985212	0.987659	0.993197	0.993599	0.991228	0.993829	0.987848	0.995602	0.990022	0.985456
99.4873	1	0.986364	0.998946	0.990203	0.973384	0.997028	1	0.990762	0.982414	0.983957	1	0.994446	0.989164	0.998766	0.988354	0.994136	0.991144	0.987462
99.4263	0.997198	0.997727	0.998419	1	0.946768	0.985141	0.996669	0.983834	0.988409	0.989305	0.991837	0.996988	0.984004	0.993088	0.989367	0.991832	0.993161	0.985958
99.2737	0.996886	0.995455	0.989463	0.984928	0.95057	0.979198	0.990008	0.984296	0.988809	0.986425	0.979592	0.997176	0.990712	0.987164	0.988354	0.986387	0.990022	0.990973
99.2737	0.996886	0.987879	0.994204	0.969103	0.979087	0.988113	0.986261	0.989376	0.986811	0.990539	0.976871	0.995481	0.9871	0.988398	0.987342	0.984084	0.98991	0.992477
99.3347	0.995485	0.985606	0.987882	0.986436	0.95057	0.968796	0.98418	0.982448	0.980416	0.989305	0.982313	0.993881	0.99484	0.988645	0.992405	0.978429	0.986883	0.992979
99.1821	0.994551	0.985606	0.985248	0.984175	0.918251	0.989599	0.984596	0.974134	0.985212	0.990539	0.972789	0.994823	0.98968	0.985683	0.994937	0.977801	0.983969	0.99348
99.0906	0.993461	0.982576	0.987882	0.991711	0.929658	0.979198	0.98751	0.981986	0.978018	0.991362	0.97551	0.991245	0.98968	0.989385	0.995949	0.976754	0.983408	0.994985
99.1516	0.995174	0.985606	0.984721	0.971364	0.961977	0.977712	0.991674	0.97552	0.977218	0.986014	0.980952	0.990022	0.986068	0.98198	0.988861	0.97466	0.98139	0.992979
99.1211	0.99315	0.980303	0.985775	0.969103	0.990494	0.979198	0.99209	0.97552	0.974021	0.985603	0.980952	0.989174	0.986584	0.978771	0.985823	0.97822	0.984641	0.982949
99.0601	0.991748	0.979545	0.982086	0.975132	0.960076	0.967311	0.981682	0.977367	0.969225	0.988071	0.976871	0.987009	0.989164	0.977043	0.983291	0.977592	0.983408	0.988465
99.0601	0.991748	0.982576	0.976818	0.955539	0.941065	0.955423	0.982515	0.965358	0.970424	0.989305	0.97551	0.988327	0.980908	0.985189	0.985823	0.975707	0.981726	0.989468
99.0601	0.991437	0.981061	0.978398	0.951771	0.931559	0.985141	0.983347	0.968591	0.977618	0.987659	0.97551	0.989457	0.978844	0.988398	0.983797	0.97801	0.982287	0.986459
98.999	0.990814	0.982576	0.97471	0.954785	0.89924	0.967311	0.987927	0.967206	0.985212	0.982312	0.968708	0.987574	0.976264	0.987657	0.987342	0.978429	0.984193	0.98345
98.9685	0.9877	0.976515	0.98156	0.97061	0.927757	0.980684	0.977519	0.967206	0.97442	0.979021	0.979592	0.984091	0.973168	0.983955	0.991899	0.978848	0.978924	0.986961
98.877	0.986611	0.977273	0.975764	0.977393	0.961977	0.977712	0.975437	0.963972	0.973621	0.974907	0.967347	0.986068	0.974716	0.979758	0.986329	0.980314	0.972646	0.985456
98.877	0.986922	0.975758	0.971022	0.979653	0.939164	0.970282	0.985012	0.958891	0.972422	0.97573	0.970068	0.987292	0.970072	0.977783	0.978228	0.977382	0.970179	0.981946
98.7244	0.988323	0.975758	0.974183	0.969857	0.931559	0.962853	0.982515	0.960739	0.972022	0.977787	0.960544	0.986445	0.973684	0.976302	0.98481	0.977382	0.970852	0.985958
98.8464	0.988012	0.972727	0.968915	0.959307	0.93346	0.94948	0.981266	0.96582	0.972422	0.975319	0.948299	0.985691	0.972652	0.973587	0.983797	0.976545	0.975561	0.986459
98.7244	0.985365	0.973485	0.971549	0.957046	0.939164	0.961367	0.978768	0.970901	0.970024	0.972851	0.956463	0.981079	0.975748	0.975068	0.988861	0.976545	0.973767	0.985958
98.7854	0.984431	0.973485	0.97471	0.974378	0.944867	0.97474	0.984596	0.969977	0.97442	0.979021	0.968708	0.982585	0.982972	0.974821	0.986835	0.977173	0.972309	0.981946
98.6938	0.982718	0.981818	0.97313	0.967596	0.942966	0.950966	0.986261	0.968591	0.977618	0.974085	0.987755	0.986256	0.984004	0.979264	0.98481	0.975079	0.972758	0.980441
98.6633	0.981006	0.97197	0.973656	0.959307	0.923954	0.964339	0.981682	0.964896	0.979217	0.977787	0.961905	0.984844	0.97936	0.974081	0.98481	0.97445	0.969507	0.98345
98.6023	0.98194	0.962879	0.971022	0.969103	0.929658	0.939079	0.980433	0.970439	0.978018	0.975319	0.963265	0.980514	0.968524	0.974821	0.988861	0.969634	0.969619	0.980441
98.6633	0.982563	0.968182	0.964173	0.97061	0.901141	0.945022	0.980849	0.96582	0.97442	0.979021	0.957823	0.979196	0.970072	0.97803	0.977722	0.970681	0.972758	0.976931
98.5718	0.984742	0.968939	0.957323	0.963075	0.937262	0.942051	0.976686	0.962125	0.969624	0.977787	0.955102	0.979196	0.974716	0.974574	0.974684	0.967749	0.975561	0.977432
98.5107	0.981317	0.97197	0.954689	0.963828	0.935361	0.973254	0.973356	0.95843	0.973221	0.97573	0.948299	0.980702	0.972652	0.972352	0.97519	0.967749	0.977803	0.98345
98.6023	0.980227	0.969697	0.9647	0.94951	0.954373	0.955423	0.9796	0.955196	0.971623	0.970383	0.945578	0.980326	0.965428	0.966428	0.977215	0.971937	0.976233	0.978435
98.3887	0.979293	0.965151	0.971549	0.954785	0.944867	0.959881	0.979184	0.957506	0.964428	0.970794	0.956463	0.97929	0.965428	0.968156	0.976203	0.968377	0.972758	0.980441
98.4192	0.979449	0.969697	0.962592	0.950264	0.965779	0.967311	0.976686	0.952887	0.964428	0.970383	0.946939	0.978537	0.96904	0.9647	0.973165	0.96356	0.974103	0.981946
98.3887	0.97867	0.971212	0.967334	0.938206	0.935361	0.959881	0.967943	0.952887	0.964828	0.968326	0.95102	0.975337	0.962848	0.963466	0.980253	0.964398	0.966368	0.978937
98.3582	0.976802	0.977273	0.9647	0.935946	0.937262	0.953938	0.972107	0.955658	0.963229	0.96668	0.960544	0.971759	0.9613	0.966922	0.976203	0.962932	0.963677	0.978435
98.3582	0.975712	0.971212	0.954689	0.933685	0.922053	0.968796	0.96836	0.951039	0.964828	0.962567	0.957823	0.97063	0.963364	0.971612	0.972152	0.961047	0.969731	0.972919
98.3276	0.97509	0.958333	0.951528	0.943482	0.942966	0.964339	0.96836	0.949192	0.968825	0.96339	0.957823	0.969124	0.964396	0.96865	0.978734	0.964188	0.970179	0.967402
98.2971	0.976179	0.958333	0.952582	0.948757	0.95057	0.953938	0.963364	0.951039	0.96283	0.965035	0.960544	0.967335	0.964396	0.962972	0.979747	0.961466	0.963677	0.968405
98.175	0.978203	0.958333	0.954162	0.961567	0.942966	0.947994	0.963364	0.940878	0.960432	0.96668	0.961905	0.968653	0.965428	0.966181	0.976709	0.962304	0.958296	0.972919
98.2361	0.976179	0.955303	0.952582	0.969857	0.927757	0.982169	0.96378	0.944111	0.967626	0.959276	0.960544	0.971477	0.960784	0.964947	0.97924	0.960628	0.961099	0.968907
98.2361	0.974778	0.959848	0.951528	0.955539	0.942966	0.958395	0.960866	0.949192	0.959632	0.951872	0.963265	0.971948	0.957172	0.964947	0.977215	0.958115	0.959529	0.960883
98.1445	0.973221	0.956818	0.953109	0.953278	0.946768	0.968796	0.961282	0.946882	0.965627	0.955985	0.956463	0.970159	0.954592	0.965688	0.973671	0.961885	0.958408	0.967402
98.0225	0.970575	0.956061	0.950474	0.953278	0.954373	0.939079	0.961699	0.94873	0.968425	0.955162	0.959184	0.969218	0.954592	0.964947	0.96557	0.962723	0.960874	0.968907
98.053	0.972131	0.961364	0.951001	0.961567	0.95057	0.950966	0.961699	0.951963	0.959632	0.959276	0.960544	0.968371	0.957172	0.962232	0.970127	0.962304	0.958857	0.968907
98.0225	0.970886	0.952273	0.955743	0.956292	0.975285	0.931649	0.964613	0.950577	0.96283	0.953517	0.953741	0.968371	0.953044	0.959022	0.970127	0.960628	0.952018	0.970411
97.9919	0.967928	0.948485	0.948367	0.964582	0.965779	0.939079	0.96378	0.954273	0.965228	0.95434	0.960544	0.968653	0.953044	0.96396	0.967089	0.960419	0.956951	0.970411
97.9004	0.967149	0.956818	0.951001	0.951771	0.939164	0.934621	0.96378	0.942263	0.958433	0.956397	0.953741	0.966394	0.950464	0.962972	0.958987	0.955393	0.956502	0.971916
97.9309	0.969796	0.948485	0.950474	0.94951	0.914449	0.931649	0.954621	0.940416	0.952038	0.962978	0.946939	0.966017	0.951496	0.961985	0.962532	0.954555	0.96278	0.961384
97.8394	0.96855	0.953788	0.94942	0.941974	0.920152	0.950966	0.951291	0.938568	0.957634	0.96956	0.940136	0.965641	0.949948	0.956801	0.964051	0.953717	0.956502	0.963892
97.8394	0.968862	0.944697	0.954162	0.944235	0.925856	0.962853	0.954621	0.942263	0.960831	0.962156	0.940136	0.965546	0.952528	0.957788	0.965063	0.955812	0.953027	0.96339
97.6562	0.965125	0.953788	0.944679	0.931424	0.906844	0.955423	0.947544	0.939954	0.954037	0.96051	0.940136	0.963664	0.952528	0.96001	0.96962	0.956859	0.955269	0.961384
97.7173	0.964503	0.959091	0.939937	0.944989	0.908745	0.940565	0.955454	0.943187	0.952838	0.958453	0.955102	0.962063	0.942208	0.961244	0.955443	0.958325	0.958296	0.960381
97.7783	0.964036	0.956818	0.943098	0.944235	0.929658	0.940565	0.956703	0.944573	0.954436	0.955162	0.95102	0.963193	0.949432	0.953839	0.957975	0.959372	0.954036	0.95988
97.7478	0.966994	0.962121	0.943098	0.924642	0.925856	0.937593	0.961282	0.939492	0.943245	0.951049	0.934694	0.960651	0.943756	0.956554	0.957975	0.95288	0.947982	0.947844
97.6257	0.966371	0.954545	0.938883	0.941221	0.91635	0.965825	0.961699	0.936721	0.941247	0.949815	0.942857	0.958957	0.948916	0.957788	0.966582	0.950157	0.954933	0.949348
97.5647	0.963257	0.94697	0.943625	0.943482	0.91635	0.94948	0.945878	0.936259	0.945244	0.956808	0.941497	0.95971	0.943756	0.958035	0.962025	0.953298	0.958969	0.960381
97.4731	0.964347	0.94697	0.946786	0.933685	0.910646	0.928678	0.947544	0.934411	0.945643	0.946524	0.955102	0.95858	0.94324	0.953098	0.959494	0.949319	0.95213	0.951354
97.5342	0.960922	0.95	0.944679	0.936699	0.925856	0.934621	0.942548	0.937644	0.954037	0.940765	0.95102	0.959804	0.942208	0.955567	0.950886	0.946597	0.946637	0.949348
97.3816	0.961856	0.94697	0.943625	0.942728	0.937262	0.927192	0.953372	0.934411	0.954037	0.942822	0.95102	0.958957	0.934469	0.950383	0.945823	0.94911	0.942377	0.952357
97.4426	0.958119	0.943939	0.946786	0.935946	0.906844	0.946508	0.95254	0.925173	0.953237	0.944467	0.945578	0.958392	0.941692	0.950629	0.948861	0.950367	0.942489	0.950853
97.4426	0.955628	0.94697	0.946259	0.944235	0.903042	0.931649	0.948376	0.938568	0.947242	0.940765	0.941497	0.956039	0.937048	0.949642	0.952405	0.94534	0.93778	0.955868
97.4731	0.961233	0.943182	0.938883	0.940467	0.901141	0.928678	0.947127	0.93164	0.942846	0.940354	0.936054	0.95698	0.939628	0.947174	0.951392	0.94555	0.942152	0.95988
97.3511	0.960299	0.938636	0.940991	0.935192	0.91635	0.931649	0.950874	0.919169	0.946443	0.945701	0.926531	0.957168	0.934469	0.942236	0.952911	0.945131	0.944955	0.954363
97.2595	0.956562	0.946212	0.946259	0.926149	0.906844	0.933135	0.945462	0.918707	0.946043	0.942822	0.933333	0.954439	0.940144	0.945199	0.952911	0.941361	0.944619	0.952859
97.2595	0.955784	0.949242	0.941517	0.932178	0.920152	0.937593	0.949209	0.917783	0.942446	0.945701	0.940136	0.953591	0.94324	0.948161	0.948354	0.940733	0.938341	0.952357
97.29	0.956718	0.945455	0.932561	0.92841	0.931559	0.943536	0.943797	0.925635	0.945643	0.942411	0.95102	0.951238	0.947368	0.943964	0.945823	0.939895	0.93352	0.948345
97.168	0.959053	0.941667	0.936249	0.920874	0.910646	0.927192	0.937136	0.926097	0.943645	0.946935	0.936054	0.953026	0.942208	0.941002	0.940759	0.939476	0.935987	0.95336
97.229	0.954071	0.937121	0.936249	0.92841	0.901141	0.939079	0.941715	0.918245	0.941647	0.939942	0.941497	0.951614	0.939628	0.940509	0.944304	0.943246	0.934865	0.946841
97.1375	0.95376	0.940152	0.934668	0.929917	0.889734	0.945022	0.937968	0.921478	0.93765	0.935006	0.941497	0.950673	0.933437	0.937299	0.948354	0.942199	0.929148	0.942327
97.1375	0.95267	0.941667	0.934141	0.937453	0.906844	0.92422	0.938801	0.924711	0.935651	0.93912	0.919728	0.94992	0.932405	0.935818	0.937215	0.940105	0.928924	0.940321
96.8933	0.954227	0.943939	0.933087	0.932178	0.906844	0.945022	0.945878	0.927945	0.930456	0.932949	0.917007	0.947661	0.930341	0.940755	0.936203	0.938639	0.929372	0.939318
97.0154	0.953916	0.940909	0.934141	0.927656	0.895437	0.950966	0.945462	0.92194	0.929656	0.936652	0.914286	0.947849	0.929309	0.940755	0.934684	0.937382	0.929933	0.938816
96.9238	0.955628	0.934848	0.926765	0.918613	0.895437	0.92422	0.93547	0.921478	0.93725	0.935829	0.929252	0.946531	0.925697	0.943471	0.937721	0.941361	0.928251	0.938315
96.9238	0.954227	0.948485	0.926238	0.923135	0.904943	0.936107	0.929642	0.927021	0.936051	0.929659	0.92381	0.947567	0.924665	0.945692	0.940253	0.939686	0.935426	0.938315
96.9849	0.949245	0.94697	0.924658	0.935192	0.906844	0.925706	0.933805	0.931178	0.935651	0.932127	0.922449	0.947472	0.918989	0.941743	0.940253	0.939267	0.931951	0.94333
96.8018	0.949089	0.942424	0.923077	0.92841	0.893536	0.928678	0.929226	0.93164	0.931255	0.931715	0.919728	0.947567	0.924149	0.93335	0.942785	0.939895	0.925561	0.942327
96.8933	0.949712	0.932576	0.922023	0.924642	0.880228	0.897474	0.930891	0.921016	0.928058	0.930893	0.911565	0.944084	0.921053	0.935818	0.938228	0.938639	0.922758	0.935306
96.8628	0.952826	0.926515	0.916754	0.921628	0.89924	0.89153	0.937552	0.91963	0.92446	0.931715	0.92381	0.943048	0.929825	0.935078	0.938228	0.936126	0.927242	0.938816
96.7712	0.947688	0.919697	0.923077	0.920121	0.904943	0.895988	0.936719	0.924711	0.930056	0.927602	0.919728	0.943519	0.929825	0.936312	0.936203	0.935079	0.926906	0.938816
96.6187	0.947688	0.933333	0.919916	0.917106	0.903042	0.91679	0.929642	0.918707	0.92526	0.933361	0.919728	0.943236	0.933437	0.931622	0.938228	0.93445	0.924215	0.936309
96.9238	0.946131	0.928788	0.916754	0.914846	0.904943	0.903418	0.919234	0.919169	0.921663	0.935006	0.897959	0.943989	0.921053	0.926438	0.936203	0.935079	0.922309	0.939318
96.6187	0.948934	0.919697	0.917281	0.923888	0.906844	0.904903	0.922981	0.923788	0.927658	0.924722	0.904762	0.943707	0.927245	0.932609	0.936203	0.933613	0.924776	0.934804
96.5271	0.945353	0.92197	0.91254	0.916353	0.889734	0.930163	0.921732	0.915473	0.926059	0.924311	0.893878	0.940695	0.923117	0.929647	0.933165	0.934241	0.920291	0.9333
96.5271	0.945353	0.921212	0.915174	0.90731	0.861217	0.91679	0.927977	0.909469	0.925659	0.926368	0.907483	0.938906	0.927245	0.921501	0.933671	0.93445	0.91861	0.932297
96.6187	0.94364	0.926515	0.91412	0.919367	0.88403	0.928678	0.92756	0.907621	0.923661	0.929659	0.908844	0.939848	0.918473	0.924216	0.931139	0.927539	0.917601	0.934804
96.344	0.943484	0.923485	0.916754	0.914092	0.863118	0.930163	0.922565	0.910393	0.92526	0.923077	0.903401	0.939565	0.916925	0.92545	0.924557	0.923979	0.921413	0.938315
96.4355	0.945975	0.918939	0.913066	0.902788	0.853612	0.927192	0.924646	0.916397	0.922462	0.922254	0.912925	0.938906	0.913829	0.925944	0.925063	0.926283	0.919955	0.929789
96.3745	0.943329	0.918939	0.90569	0.901281	0.865019	0.910847	0.92423	0.905774	0.922862	0.921431	0.911565	0.939659	0.921053	0.919032	0.923038	0.927539	0.917489	0.932297
96.4661	0.940838	0.927273	0.905163	0.912585	0.847909	0.904903	0.928809	0.903464	0.918465	0.913204	0.914286	0.941918	0.917957	0.927919	0.922532	0.925445	0.918834	0.931795
96.344	0.941772	0.92803	0.910432	0.920874	0.887833	0.901932	0.930475	0.899769	0.923661	0.919375	0.919728	0.941542	0.917957	0.923229	0.922532	0.922513	0.920179	0.934804
96.2524	0.939592	0.928788	0.906744	0.917106	0.891635	0.906389	0.922148	0.903002	0.921663	0.920197	0.907483	0.943142	0.909701	0.921007	0.926582	0.918534	0.919843	0.934804
96.3135	0.937568	0.929545	0.899368	0.908817	0.889734	0.906389	0.918818	0.898383	0.916067	0.926779	0.89932	0.940883	0.909701	0.92002	0.931139	0.921466	0.919731	0.929288
96.283	0.936167	0.916667	0.895153	0.912585	0.865019	0.901932	0.928393	0.89746	0.919664	0.922666	0.896599	0.937682	0.912797	0.919032	0.929114	0.929005	0.918834	0.936309
96.2524	0.935856	0.915152	0.893572	0.900527	0.851711	0.887073	0.920067	0.89746	0.919265	0.918963	0.907483	0.933917	0.917441	0.914836	0.924557	0.924817	0.922309	0.934303
96.1609	0.936167	0.917424	0.897787	0.911831	0.897338	0.89896	0.916736	0.895612	0.922062	0.91197	0.912925	0.931281	0.915893	0.91607	0.92557	0.922513	0.921637	0.925777
96.1914	0.935856	0.918182	0.898841	0.901281	0.882129	0.903418	0.913822	0.89515	0.917666	0.90868	0.915646	0.932128	0.918473	0.915083	0.922532	0.921466	0.91704	0.918255
96.1609	0.935544	0.924242	0.89726	0.903542	0.895437	0.894502	0.912989	0.892841	0.911271	0.914027	0.904762	0.933446	0.918989	0.917058	0.921519	0.922304	0.91704	0.919258
96.1304	0.93243	0.915152	0.898841	0.896006	0.878327	0.888559	0.917152	0.894226	0.913669	0.913204	0.89932	0.932505	0.912797	0.919773	0.912405	0.917487	0.915695	0.921264
96.0388	0.931808	0.912879	0.898314	0.905049	0.846008	0.903418	0.915071	0.885912	0.915268	0.910736	0.895238	0.929869	0.911249	0.918539	0.917468	0.921047	0.914126	0.92678
95.9778	0.932586	0.918939	0.901475	0.902035	0.863118	0.885587	0.923397	0.90254	0.908473	0.914438	0.906122	0.930057	0.906605	0.913848	0.910886	0.921885	0.913117	0.918756
95.9473	0.931496	0.914394	0.897787	0.89676	0.89924	0.867756	0.910908	0.893303	0.908074	0.922666	0.917007	0.929493	0.904025	0.909158	0.918481	0.917906	0.913789	0.915747
95.9473	0.931652	0.916667	0.89568	0.892992	0.887833	0.89153	0.907993	0.892379	0.91207	0.918141	0.907483	0.929116	0.900413	0.909899	0.913924	0.916021	0.914126	0.922768
95.8862	0.930718	0.918182	0.89726	0.896006	0.853612	0.901932	0.913822	0.891455	0.908873	0.913204	0.891156	0.928081	0.904025	0.908665	0.918987	0.913089	0.910538	0.924273
95.8252	0.931185	0.918182	0.890411	0.893745	0.834601	0.870728	0.913405	0.882217	0.906874	0.912382	0.884354	0.928081	0.905573	0.909405	0.917468	0.913298	0.908296	0.924774
95.8252	0.928538	0.909849	0.889357	0.889977	0.857414	0.869242	0.909659	0.88776	0.906075	0.908268	0.896599	0.927139	0.904541	0.910146	0.919494	0.912251	0.912892	0.925276
95.8862	0.923712	0.906818	0.884089	0.900527	0.853612	0.864785	0.907577	0.896074	0.91207	0.906623	0.903401	0.932411	0.902477	0.910639	0.916962	0.913508	0.909081	0.921765
95.7947	0.925424	0.914394	0.885142	0.902788	0.846008	0.876672	0.905495	0.888222	0.907274	0.902921	0.902041	0.934576	0.904025	0.911627	0.913418	0.915393	0.907511	0.914243
95.6421	0.923867	0.909091	0.883035	0.902035	0.859316	0.863299	0.905912	0.88545	0.906874	0.901687	0.89932	0.928269	0.902477	0.908665	0.918481	0.910366	0.913565	0.910732
95.7642	0.925424	0.912121	0.879874	0.902788	0.874525	0.852897	0.907577	0.890069	0.907674	0.901687	0.902041	0.924598	0.907637	0.903727	0.91443	0.905969	0.915583	0.916249
95.5811	0.926981	0.913636	0.877239	0.89676	0.84981	0.861813	0.902997	0.88545	0.904077	0.903332	0.881633	0.921303	0.906605	0.902987	0.909367	0.905969	0.907623	0.915246
95.5811	0.925736	0.908333	0.876712	0.897513	0.859316	0.881129	0.901749	0.890993	0.902078	0.908268	0.888435	0.925633	0.904025	0.907183	0.909367	0.908901	0.901906	0.91324
95.4895	0.927448	0.906818	0.878293	0.887717	0.851711	0.879643	0.912989	0.891917	0.896882	0.909502	0.89932	0.928081	0.902993	0.90743	0.910886	0.908063	0.904933	0.913741
95.6116	0.923089	0.910606	0.882508	0.873399	0.863118	0.869242	0.912989	0.881755	0.901279	0.902921	0.891156	0.925256	0.897317	0.901012	0.91443	0.910995	0.908072	0.908726
95.4285	0.919819	0.905303	0.883035	0.883949	0.889734	0.863299	0.901332	0.889607	0.899281	0.894694	0.896599	0.923186	0.894221	0.90274	0.908354	0.910157	0.907287	0.901204
95.4895	0.920131	0.909091	0.8804	0.878674	0.878327	0.872214	0.902165	0.884065	0.895284	0.893459	0.893878	0.920456	0.889577	0.903974	0.905316	0.908691	0.902018	0.904213
95.3674	0.921843	0.900758	0.881981	0.883195	0.887833	0.875186	0.901749	0.877136	0.90008	0.897162	0.907483	0.919514	0.896801	0.902	0.90076	0.907435	0.900336	0.908225
95.4895	0.924179	0.904545	0.879347	0.879427	0.853612	0.876672	0.904663	0.873903	0.902478	0.900041	0.903401	0.919797	0.898865	0.891138	0.894684	0.907435	0.898991	0.90672
95.3369	0.922466	0.908333	0.877239	0.880934	0.885932	0.872214	0.902997	0.87806	0.899281	0.904155	0.881633	0.919232	0.897317	0.895581	0.896709	0.904084	0.901233	0.905717
95.3369	0.923712	0.906061	0.879874	0.880181	0.891635	0.854383	0.901749	0.876212	0.893285	0.900864	0.885714	0.916502	0.896285	0.897556	0.904304	0.907644	0.899439	0.899198
95.2454	0.922466	0.898485	0.876712	0.880934	0.874525	0.84844	0.893422	0.873441	0.892886	0.887289	0.892517	0.91396	0.887513	0.896075	0.911392	0.899895	0.896749	0.899699
95.2454	0.918418	0.89697	0.873551	0.875659	0.863118	0.863299	0.896753	0.878984	0.891287	0.891403	0.885714	0.914619	0.887513	0.899531	0.901266	0.895079	0.896525	0.905216
95.2148	0.918574	0.905303	0.873551	0.879427	0.868821	0.857355	0.899667	0.872055	0.890088	0.890991	0.881633	0.916408	0.895769	0.894594	0.899747	0.898848	0.893946	0.900201
95.2148	0.91655	0.906061	0.869863	0.862849	0.863118	0.867756	0.897169	0.875289	0.888489	0.890169	0.895238	0.91622	0.894221	0.894347	0.895696	0.899267	0.892601	0.901204
95.1233	0.914837	0.903788	0.870917	0.850038	0.874525	0.870728	0.902165	0.878984	0.893285	0.889757	0.893878	0.915561	0.892673	0.889163	0.895696	0.89822	0.89361	0.902207
95.1233	0.914215	0.89697	0.871444	0.861341	0.908745	0.857355	0.900916	0.874827	0.896483	0.89058	0.881633	0.914807	0.888029	0.892372	0.890633	0.898848	0.890807	0.900702
95.0623	0.914837	0.900758	0.870917	0.881688	0.903042	0.843982	0.895087	0.873441	0.898881	0.888523	0.881633	0.913019	0.883901	0.8941	0.893165	0.893194	0.891143	0.899198
95.0012	0.91437	0.893182	0.873024	0.874906	0.882129	0.855869	0.898002	0.875751	0.896882	0.886878	0.885714	0.912454	0.885449	0.893853	0.890127	0.892565	0.892937	0.898195
94.9402	0.912191	0.9	0.869336	0.869631	0.846008	0.84844	0.895087	0.866051	0.882894	0.893459	0.878912	0.911042	0.881321	0.891138	0.884051	0.892984	0.892713	0.894684
95.0317	0.914059	0.898485	0.87197	0.868877	0.895437	0.867756	0.893838	0.860508	0.883293	0.900452	0.877551	0.91076	0.874613	0.888176	0.881519	0.891518	0.88991	0.903711
94.9097	0.911723	0.893182	0.869863	0.862849	0.889734	0.858841	0.894255	0.87067	0.885292	0.892225	0.891156	0.909536	0.884933	0.892125	0.881013	0.88733	0.885202	0.896189
94.8791	0.910011	0.89697	0.871444	0.864356	0.840304	0.854383	0.888426	0.864203	0.88809	0.890169	0.884354	0.906806	0.880805	0.891138	0.886076	0.890471	0.880605	0.897693
94.7266	0.911101	0.889394	0.869336	0.875659	0.851711	0.84844	0.893838	0.877598	0.880096	0.888523	0.861224	0.9053	0.875129	0.885954	0.882025	0.894869	0.885202	0.899699
94.9097	0.912191	0.899242	0.863541	0.858327	0.859316	0.869242	0.883847	0.866975	0.880496	0.89058	0.870748	0.9053	0.880805	0.887929	0.878987	0.895916	0.884193	0.892177
94.7571	0.909544	0.896212	0.865121	0.86737	0.851711	0.852897	0.885512	0.865589	0.889289	0.893048	0.87483	0.905488	0.877193	0.888176	0.880506	0.889634	0.875448	0.889669
94.7266	0.910011	0.891667	0.865121	0.855313	0.86692	0.857355	0.887177	0.862818	0.881695	0.881942	0.87619	0.902852	0.872033	0.887929	0.882532	0.885026	0.875897	0.894183
94.635	0.907831	0.892424	0.860906	0.859834	0.914449	0.845468	0.890508	0.86836	0.882094	0.883176	0.872109	0.903323	0.876677	0.884226	0.876962	0.882304	0.879036	0.892678
94.696	0.906897	0.898485	0.868282	0.862849	0.876426	0.845468	0.893006	0.867436	0.877698	0.884821	0.872109	0.9053	0.873581	0.885214	0.874937	0.886492	0.878924	0.889167
94.635	0.909388	0.887121	0.861433	0.864356	0.889734	0.860327	0.88343	0.867436	0.881295	0.875771	0.87619	0.904829	0.863261	0.885707	0.874937	0.886073	0.880381	0.889669
94.6045	0.909388	0.886364	0.856691	0.844009	0.870722	0.854383	0.8801	0.858199	0.883693	0.88153	0.880272	0.903982	0.868937	0.886448	0.869873	0.883141	0.885314	0.888666
94.5435	0.907364	0.881818	0.856691	0.856066	0.86692	0.857355	0.88343	0.851732	0.8753	0.885644	0.877551	0.901346	0.874613	0.885954	0.87038	0.881466	0.881839	0.888666
94.574	0.904717	0.879545	0.861433	0.855313	0.878327	0.864785	0.884679	0.862818	0.876099	0.886467	0.865306	0.899369	0.875129	0.883979	0.868354	0.882722	0.883632	0.88666
94.4214	0.90534	0.880303	0.860906	0.845516	0.851711	0.861813	0.892173	0.863741	0.872502	0.883998	0.872109	0.899558	0.872033	0.877067	0.875443	0.883979	0.874552	0.886158
94.3909	0.902226	0.872727	0.854584	0.854559	0.847909	0.858841	0.885096	0.859122	0.869704	0.883176	0.873469	0.900499	0.871517	0.877067	0.867848	0.88712	0.867489	0.887161
94.2993	0.903472	0.889394	0.854584	0.844009	0.846008	0.842496	0.874271	0.864665	0.869305	0.878239	0.873469	0.899746	0.869969	0.87608	0.862785	0.885864	0.871973	0.882648
94.3604	0.903316	0.884091	0.858799	0.844763	0.861217	0.832095	0.873855	0.869284	0.870104	0.883176	0.870748	0.899746	0.868937	0.876821	0.866329	0.88356	0.874664	0.882146
94.3298	0.902071	0.875758	0.858799	0.850038	0.887833	0.824666	0.878018	0.861432	0.865707	0.883998	0.861224	0.898993	0.872033	0.883732	0.865823	0.884817	0.876682	0.883149
94.2383	0.902226	0.882576	0.854584	0.844763	0.859316	0.827637	0.873023	0.853118	0.870903	0.877417	0.855782	0.898334	0.867905	0.877314	0.868861	0.882304	0.877691	0.883149
94.2383	0.900202	0.883333	0.850896	0.834212	0.861217	0.805349	0.87552	0.855889	0.876499	0.870835	0.865306	0.897298	0.863777	0.87213	0.864304	0.883141	0.872758	0.87663
94.2688	0.901292	0.881818	0.854057	0.831198	0.86692	0.835067	0.873855	0.85358	0.874101	0.87536	0.863946	0.893345	0.870485	0.875339	0.868861	0.882094	0.868049	0.879137
94.1772	0.896466	0.884091	0.855637	0.836473	0.855513	0.846954	0.873439	0.847113	0.874101	0.874537	0.858503	0.891274	0.866873	0.86744	0.86076	0.877487	0.867152	0.884152
94.1162	0.898178	0.884091	0.853003	0.832705	0.855513	0.833581	0.869692	0.856813	0.8745	0.863842	0.859864	0.89118	0.865325	0.873611	0.864304	0.874346	0.873543	0.879639
94.0247	0.897867	0.891667	0.854057	0.844763	0.86692	0.812779	0.863863	0.847113	0.867706	0.864253	0.858503	0.891085	0.867389	0.874599	0.864304	0.873927	0.870852	0.877633
94.0552	0.897867	0.878788	0.854057	0.83572	0.876426	0.835067	0.865112	0.850808	0.869704	0.864665	0.846259	0.890332	0.872033	0.873858	0.860253	0.879372	0.867152	0.874122
94.0247	0.898178	0.872727	0.850896	0.831198	0.880228	0.826152	0.859284	0.848499	0.869704	0.863019	0.857143	0.889014	0.868937	0.873611	0.863291	0.876859	0.868498	0.873621
93.9331	0.899735	0.884091	0.848261	0.828937	0.847909	0.820208	0.855953	0.842032	0.864508	0.861785	0.855782	0.887414	0.860165	0.871884	0.86481	0.873927	0.867489	0.874122
93.8416	0.894442	0.873485	0.847208	0.814619	0.868821	0.821694	0.853455	0.848499	0.866507	0.867544	0.853061	0.889862	0.865841	0.870649	0.857722	0.871832	0.864686	0.876128
93.8721	0.893663	0.87197	0.844046	0.822909	0.878327	0.830609	0.859284	0.850346	0.860112	0.872069	0.854422	0.89005	0.856553	0.87139	0.856709	0.868482	0.870291	0.87663
93.8416	0.891795	0.87803	0.837724	0.826677	0.88403	0.838039	0.862198	0.852656	0.859712	0.86631	0.851701	0.88892	0.860165	0.866946	0.859747	0.868901	0.870516	0.873621
93.8416	0.892885	0.869697	0.839305	0.820648	0.857414	0.829123	0.855121	0.840185	0.860112	0.864253	0.85034	0.890897	0.857585	0.8667	0.854684	0.869738	0.864798	0.874624
93.7805	0.891639	0.876515	0.837724	0.831198	0.840304	0.820208	0.858035	0.847113	0.856515	0.860551	0.847619	0.887508	0.861713	0.8667	0.858228	0.866806	0.866816	0.872116
93.6279	0.889615	0.881818	0.840885	0.82743	0.823194	0.833581	0.85637	0.845266	0.860911	0.863842	0.844898	0.887885	0.856553	0.864972	0.850633	0.869948	0.862668	0.872618
93.8416	0.890238	0.873485	0.840358	0.831198	0.874525	0.830609	0.853872	0.848499	0.859313	0.854381	0.843537	0.886379	0.851909	0.865712	0.848608	0.868901	0.863565	0.867101
93.6279	0.889148	0.869697	0.842466	0.818387	0.855513	0.812779	0.851374	0.833256	0.858114	0.858494	0.831293	0.885437	0.850361	0.862256	0.848101	0.866597	0.858744	0.865597
93.6279	0.887747	0.867424	0.842466	0.822909	0.846008	0.814264	0.843047	0.83649	0.855316	0.860963	0.838095	0.887791	0.853973	0.860775	0.850127	0.863037	0.856839	0.868104
93.689	0.889148	0.869697	0.836143	0.83798	0.8327	0.81575	0.858035	0.840185	0.852118	0.859317	0.843537	0.889767	0.865841	0.859294	0.847089	0.863874	0.863117	0.867603
93.6584	0.888214	0.871212	0.838778	0.837227	0.853612	0.820208	0.8597	0.846189	0.857314	0.856026	0.834014	0.889203	0.857585	0.857319	0.84962	0.867644	0.867937	0.865095
93.5974	0.886657	0.869697	0.838778	0.825923	0.861217	0.824666	0.850125	0.839723	0.856914	0.86014	0.854422	0.88572	0.853457	0.85806	0.84557	0.863037	0.866704	0.868606
93.6279	0.888993	0.869697	0.84352	0.819141	0.865019	0.811293	0.853039	0.84388	0.854516	0.860963	0.835374	0.886567	0.851393	0.860281	0.830886	0.863874	0.865583	0.864594
93.4448	0.888526	0.868939	0.845627	0.831952	0.870722	0.829123	0.853455	0.839723	0.856515	0.860551	0.834014	0.886002	0.854489	0.860035	0.846582	0.863874	0.859081	0.868104
93.4753	0.886346	0.859091	0.83509	0.830445	0.874525	0.814264	0.854288	0.841109	0.857714	0.859317	0.831293	0.882425	0.846233	0.860775	0.841013	0.859686	0.860426	0.869107
93.4448	0.886657	0.864394	0.836143	0.82517	0.868821	0.818722	0.852206	0.846189	0.852118	0.849445	0.835374	0.882801	0.852425	0.861022	0.841519	0.862408	0.861435	0.859579
93.3838	0.884945	0.865909	0.830875	0.81688	0.865019	0.839525	0.850541	0.844342	0.848921	0.849445	0.843537	0.881766	0.847781	0.857566	0.835443	0.860733	0.855942	0.863591
93.3228	0.882921	0.866667	0.832455	0.822155	0.865019	0.835067	0.850125	0.844342	0.84972	0.848211	0.821769	0.881766	0.843653	0.855591	0.837468	0.859686	0.853924	0.862588
93.3533	0.8851	0.874242	0.824025	0.819141	0.84981	0.814264	0.852623	0.841109	0.850919	0.849445	0.835374	0.882613	0.843653	0.856579	0.843038	0.857382	0.849215	0.857573
93.2312	0.8851	0.859091	0.825079	0.821402	0.838403	0.826152	0.852206	0.84388	0.855715	0.850679	0.836735	0.880636	0.842621	0.856825	0.837975	0.86178	0.854148	0.861585
93.3533	0.884633	0.856061	0.822445	0.81688	0.861217	0.829123	0.84388	0.839723	0.846123	0.849856	0.835374	0.87913	0.840041	0.856332	0.831392	0.855079	0.852466	0.86008
93.2312	0.883543	0.859849	0.829821	0.823662	0.847909	0.830609	0.841798	0.841109	0.848921	0.847388	0.831293	0.878189	0.839525	0.85337	0.83038	0.855707	0.852578	0.862086
93.2312	0.88152	0.854545	0.82666	0.820648	0.880228	0.824666	0.84055	0.844342	0.849321	0.846565	0.842177	0.878189	0.835913	0.855591	0.829367	0.855707	0.853139	0.854564
93.1091	0.880741	0.853788	0.824025	0.817634	0.828897	0.827637	0.841798	0.839261	0.846922	0.848211	0.838095	0.874706	0.852425	0.8588	0.831899	0.856963	0.849215	0.854062
93.0786	0.880741	0.851515	0.81823	0.824416	0.84981	0.81575	0.844713	0.831871	0.844125	0.847388	0.829932	0.8748	0.840041	0.854604	0.82481	0.857592	0.853139	0.860582
93.1091	0.882298	0.853788	0.81823	0.81688	0.857414	0.802377	0.839717	0.834642	0.846523	0.846154	0.828571	0.877247	0.843137	0.848186	0.832911	0.859476	0.853475	0.861083
93.1091	0.878561	0.85	0.822445	0.81688	0.865019	0.803863	0.845962	0.823557	0.843725	0.841218	0.819048	0.8764	0.842621	0.848432	0.827848	0.856544	0.851233	0.859077
93.0481	0.879807	0.856061	0.818757	0.817634	0.872624	0.818722	0.846794	0.817552	0.847722	0.842863	0.827211	0.872917	0.836429	0.84942	0.83443	0.855497	0.850785	0.855065
92.9871	0.881208	0.862879	0.816122	0.805577	0.86692	0.806835	0.850125	0.822633	0.844125	0.850679	0.834014	0.867928	0.840557	0.848679	0.829873	0.85445	0.85157	0.850552
92.9565	0.881052	0.847727	0.815068	0.813112	0.846008	0.799406	0.850958	0.82679	0.834532	0.848622	0.831293	0.86821	0.842621	0.846951	0.832911	0.852984	0.848543	0.849549
92.9565	0.876226	0.847727	0.818757	0.805577	0.838403	0.818722	0.845962	0.8194	0.833733	0.846154	0.82449	0.868587	0.840041	0.846951	0.828354	0.856335	0.845404	0.851053
92.804	0.874358	0.853788	0.818757	0.813112	0.828897	0.79792	0.85179	0.823095	0.834932	0.84204	0.831293	0.867552	0.835397	0.843742	0.821266	0.856544	0.850336	0.845537
92.8345	0.875759	0.855303	0.817176	0.810852	0.846008	0.79049	0.847211	0.820323	0.834532	0.832991	0.835374	0.867175	0.832301	0.843742	0.82481	0.856126	0.852354	0.845035
92.8345	0.876693	0.851515	0.817176	0.819141	0.840304	0.794948	0.845129	0.816628	0.840927	0.834225	0.82449	0.86614	0.837461	0.841521	0.827848	0.856963	0.849103	0.851053
92.7734	0.874981	0.846212	0.821918	0.804823	0.851711	0.794948	0.85637	0.818476	0.836531	0.82682	0.82585	0.866328	0.838493	0.835596	0.827848	0.858848	0.842377	0.850552
92.804	0.872645	0.845455	0.821391	0.804823	0.847909	0.809807	0.843464	0.818938	0.835731	0.830934	0.828571	0.865575	0.842621	0.837571	0.824304	0.85445	0.839686	0.844032
92.6209	0.871555	0.843939	0.811907	0.796534	0.809886	0.781575	0.836386	0.830947	0.833733	0.833813	0.823129	0.86388	0.833333	0.843742	0.822279	0.846492	0.838341	0.845035
92.7429	0.872801	0.840151	0.810327	0.804823	0.8327	0.786033	0.840133	0.825866	0.839329	0.841629	0.820408	0.863127	0.830237	0.839299	0.819241	0.844189	0.831278	0.843029
92.6209	0.871711	0.844697	0.810854	0.801809	0.859316	0.799406	0.83597	0.82679	0.830136	0.827643	0.827211	0.862468	0.827141	0.838805	0.823291	0.840628	0.833184	0.844032
92.5903	0.871555	0.84697	0.807692	0.792766	0.846008	0.808321	0.841798	0.822171	0.834133	0.828877	0.812245	0.863315	0.831785	0.840039	0.822785	0.841466	0.839238	0.847543
92.4683	0.868909	0.846212	0.807692	0.798794	0.857414	0.809807	0.833472	0.827714	0.832934	0.832168	0.808163	0.863504	0.823013	0.836584	0.818734	0.84733	0.837668	0.847041
92.6209	0.86813	0.847727	0.808219	0.798794	0.834601	0.781575	0.824729	0.816166	0.832934	0.828466	0.821769	0.863127	0.819917	0.83609	0.820759	0.84712	0.833184	0.845537
92.4988	0.86922	0.839394	0.810327	0.788998	0.861217	0.79049	0.829725	0.816628	0.828138	0.82682	0.821769	0.861339	0.813725	0.835102	0.816709	0.842932	0.83565	0.84002
92.4683	0.870466	0.840151	0.810854	0.791258	0.84981	0.793462	0.835554	0.821247	0.827338	0.828054	0.828571	0.857667	0.823529	0.837571	0.823797	0.840419	0.83565	0.837513
92.3462	0.868753	0.839394	0.804004	0.788998	0.8327	0.79049	0.838052	0.815704	0.823741	0.830934	0.827211	0.857573	0.822497	0.830165	0.822279	0.845026	0.833969	0.83651
92.3767	0.866418	0.837879	0.807692	0.794273	0.823194	0.809807	0.837635	0.820785	0.830136	0.822707	0.817687	0.858326	0.820433	0.828191	0.819241	0.844607	0.834641	0.831495
92.4072	0.865639	0.841667	0.804004	0.792012	0.859316	0.817236	0.837219	0.810624	0.827738	0.825586	0.814966	0.857573	0.822497	0.828191	0.814177	0.842723	0.83296	0.839017
92.1631	0.865328	0.847727	0.799789	0.798041	0.813688	0.808321	0.828893	0.8097	0.82494	0.827643	0.817687	0.854184	0.826625	0.830165	0.819241	0.839791	0.82926	0.838014
92.2546	0.864238	0.847727	0.799789	0.805577	0.840304	0.793462	0.819317	0.810162	0.831335	0.821884	0.820408	0.853055	0.819401	0.829919	0.820253	0.839372	0.827242	0.841525
92.2241	0.861903	0.840909	0.80137	0.79578	0.840304	0.780089	0.825978	0.803233	0.828138	0.822707	0.816327	0.854843	0.820949	0.830659	0.823797	0.837277	0.833296	0.835507
92.2241	0.861903	0.834091	0.802951	0.789751	0.825095	0.79792	0.833888	0.812009	0.822142	0.825998	0.817687	0.853337	0.820949	0.829425	0.818228	0.833717	0.832848	0.832497
92.1021	0.858789	0.832576	0.802424	0.798041	0.84981	0.806835	0.82348	0.810624	0.82454	0.826409	0.805442	0.851831	0.819917	0.825722	0.817722	0.838325	0.83139	0.836008
92.1326	0.861903	0.834848	0.798209	0.796534	0.865019	0.803863	0.825146	0.810624	0.823341	0.82065	0.810884	0.850701	0.818885	0.828437	0.817215	0.837696	0.834753	0.834504
92.1021	0.858166	0.831818	0.796101	0.801055	0.830799	0.79049	0.821815	0.816628	0.821343	0.825998	0.810884	0.852396	0.816821	0.828437	0.818228	0.841466	0.833969	0.838014
92.041	0.859723	0.835606	0.794521	0.791258	0.847909	0.793462	0.825978	0.8097	0.813349	0.824763	0.814966	0.85136	0.810113	0.827944	0.814684	0.840209	0.832511	0.835507
92.0105	0.858789	0.838636	0.800316	0.788244	0.809886	0.791976	0.823897	0.8097	0.815348	0.827232	0.810884	0.85409	0.811661	0.824241	0.810633	0.837068	0.832399	0.828987
91.98	0.857855	0.829545	0.803477	0.794273	0.825095	0.793462	0.824313	0.805081	0.820144	0.822707	0.817687	0.85089	0.809082	0.824488	0.807595	0.838115	0.829148	0.829488
91.9495	0.860034	0.825758	0.795574	0.788998	0.80038	0.802377	0.828476	0.812009	0.824141	0.819416	0.819048	0.84863	0.817853	0.830659	0.808101	0.833298	0.826569	0.827482
91.9495	0.858166	0.828788	0.793467	0.801055	0.823194	0.787519	0.827227	0.814319	0.819345	0.812012	0.816327	0.848724	0.818369	0.83609	0.804557	0.831832	0.823094	0.827984
91.8579	0.855208	0.829545	0.797682	0.783723	0.807985	0.778603	0.825146	0.812933	0.811751	0.814891	0.819048	0.846089	0.814757	0.832387	0.80962	0.830576	0.822646	0.828987
91.8274	0.857388	0.832576	0.792413	0.785983	0.806084	0.781575	0.818485	0.809238	0.810552	0.818593	0.810884	0.847407	0.818369	0.825969	0.807595	0.830785	0.822309	0.836008
91.8579	0.853184	0.835606	0.792413	0.794273	0.842205	0.79049	0.818485	0.808776	0.814948	0.815302	0.795918	0.845241	0.814757	0.816342	0.806582	0.827016	0.822422	0.830491
91.8274	0.850693	0.831818	0.794521	0.794273	0.807985	0.789004	0.818485	0.797691	0.816946	0.815302	0.805442	0.843076	0.805986	0.820044	0.802532	0.823665	0.817152	0.828485
91.6748	0.850381	0.823485	0.796628	0.794273	0.804183	0.802377	0.818901	0.804157	0.815747	0.816536	0.813605	0.841005	0.808566	0.818563	0.796456	0.829948	0.813117	0.821464
91.6748	0.850537	0.828788	0.792413	0.781462	0.817491	0.79049	0.816403	0.800924	0.811751	0.813657	0.793197	0.839405	0.807534	0.820538	0.795949	0.829319	0.808856	0.821966
91.7053	0.850381	0.832576	0.796101	0.789751	0.834601	0.791976	0.816403	0.798152	0.813349	0.810366	0.798639	0.839029	0.802374	0.81807	0.792405	0.82534	0.812892	0.82347
91.6443	0.851938	0.830303	0.792413	0.788998	0.809886	0.79049	0.808493	0.800462	0.801759	0.8116	0.801361	0.839405	0.80547	0.817329	0.793924	0.824084	0.816816	0.821464
91.7358	0.85007	0.822727	0.791359	0.787491	0.811787	0.781575	0.811823	0.802771	0.809353	0.812012	0.797279	0.837805	0.808566	0.81881	0.791392	0.82199	0.817152	0.824473
91.4917	0.85116	0.82803	0.789252	0.792012	0.828897	0.775631	0.82015	0.796305	0.81215	0.818182	0.812245	0.839217	0.804438	0.82276	0.796456	0.824503	0.818946	0.823972
91.5222	0.848825	0.829545	0.79294	0.777694	0.844106	0.774146	0.817652	0.789376	0.81215	0.812423	0.806803	0.837899	0.801858	0.820044	0.791392	0.823665	0.816256	0.825476
91.4001	0.847579	0.832576	0.791359	0.772419	0.834601	0.774146	0.818485	0.789376	0.810552	0.807075	0.810884	0.836393	0.798762	0.818563	0.795443	0.82199	0.817713	0.824473
91.4612	0.845866	0.839394	0.785564	0.767144	0.809886	0.786033	0.819317	0.787991	0.808953	0.800905	0.816327	0.838181	0.799794	0.811405	0.792911	0.82199	0.821076	0.822467
91.1865	0.843687	0.831818	0.781349	0.76639	0.830799	0.775631	0.80766	0.791686	0.809752	0.805018	0.804082	0.837334	0.797214	0.806714	0.792405	0.820942	0.819731	0.82347
91.4307	0.846956	0.825	0.773973	0.770912	0.804183	0.759287	0.810158	0.7903	0.80016	0.810777	0.805442	0.836675	0.792054	0.814367	0.797975	0.821571	0.813117	0.825978
91.3086	0.846333	0.82803	0.775026	0.773926	0.815589	0.774146	0.811823	0.791686	0.802158	0.8116	0.797279	0.83564	0.799278	0.812145	0.79038	0.817801	0.815135	0.82347
91.3086	0.847735	0.826515	0.779768	0.778448	0.804183	0.763744	0.812656	0.796305	0.808153	0.81448	0.813605	0.834698	0.80031	0.808936	0.789873	0.814869	0.816928	0.818957
91.095	0.849136	0.833333	0.777134	0.758101	0.802281	0.753343	0.808493	0.786143	0.808153	0.810366	0.804082	0.833569	0.796182	0.806468	0.787342	0.815916	0.813789	0.828485
91.2781	0.844932	0.830303	0.770811	0.764883	0.823194	0.77266	0.813489	0.791686	0.798561	0.80543	0.791837	0.834887	0.793086	0.803012	0.785823	0.816754	0.811547	0.817452
91.1255	0.845711	0.82803	0.771865	0.756594	0.794677	0.757801	0.810991	0.7806	0.797762	0.807898	0.791837	0.833475	0.80031	0.801284	0.781772	0.822618	0.814126	0.821966
91.156	0.845244	0.825	0.775026	0.767144	0.807985	0.759287	0.816403	0.785219	0.801759	0.797614	0.8	0.83291	0.799278	0.798568	0.781266	0.816963	0.80796	0.819458
91.0645	0.842753	0.82803	0.772392	0.762622	0.826996	0.754829	0.80766	0.790762	0.80056	0.793089	0.787755	0.831874	0.798762	0.796593	0.781772	0.811937	0.806502	0.811936
91.156	0.843842	0.830303	0.772919	0.765637	0.815589	0.766716	0.808077	0.79261	0.801359	0.79926	0.782313	0.830839	0.793602	0.803012	0.776709	0.813613	0.808856	0.81344
91.0034	0.843064	0.823485	0.771338	0.760362	0.817491	0.784547	0.808077	0.785219	0.793765	0.795557	0.798639	0.830556	0.789474	0.810664	0.778734	0.81466	0.811211	0.806419
91.0339	0.83995	0.825	0.773446	0.757347	0.819392	0.760773	0.808077	0.788453	0.797762	0.800082	0.785034	0.831027	0.794634	0.803012	0.77924	0.815916	0.807063	0.804915
90.8203	0.836836	0.824242	0.773973	0.762622	0.828897	0.759287	0.813905	0.783834	0.797362	0.803373	0.787755	0.82905	0.792054	0.801777	0.78481	0.813822	0.802915	0.810431
91.0339	0.840573	0.821212	0.770811	0.759608	0.825095	0.763744	0.813072	0.777829	0.79976	0.812423	0.780952	0.830368	0.796182	0.806714	0.78481	0.808168	0.803812	0.812437
90.9119	0.839327	0.818939	0.769231	0.755087	0.78327	0.748886	0.803081	0.779677	0.798561	0.805018	0.8	0.828862	0.785862	0.801777	0.78076	0.809633	0.808296	0.808425
90.9424	0.837926	0.817424	0.768704	0.756594	0.788973	0.753343	0.800167	0.787529	0.793765	0.793089	0.797279	0.830274	0.785862	0.795359	0.772658	0.81089	0.805717	0.808927
90.8508	0.835902	0.813636	0.768177	0.765637	0.823194	0.759287	0.810158	0.779677	0.789369	0.798437	0.793197	0.83065	0.785346	0.799062	0.773165	0.811309	0.807399	0.804413
90.7593	0.83995	0.815152	0.76765	0.761869	0.788973	0.7474	0.805579	0.778753	0.788169	0.793501	0.782313	0.826509	0.781734	0.794619	0.776203	0.809005	0.804821	0.801906
90.7288	0.836525	0.809091	0.768704	0.761115	0.781369	0.751857	0.799334	0.777367	0.791767	0.794323	0.771429	0.824532	0.77967	0.793631	0.774177	0.807539	0.800785	0.806921
90.7288	0.831387	0.809091	0.764489	0.751319	0.798479	0.741456	0.797252	0.786143	0.788569	0.792267	0.785034	0.823873	0.782766	0.791163	0.768608	0.803979	0.796973	0.802909
90.6677	0.83419	0.806061	0.760801	0.752826	0.8327	0.748886	0.802248	0.776905	0.792166	0.800905	0.776871	0.823402	0.781218	0.793631	0.773165	0.810052	0.796525	0.799398
90.6677	0.833878	0.806818	0.760801	0.763376	0.815589	0.732541	0.79642	0.785219	0.788969	0.807075	0.785034	0.824155	0.783798	0.800296	0.773165	0.806702	0.794619	0.7999
90.5762	0.834812	0.810606	0.758166	0.750565	0.787072	0.745914	0.795171	0.779215	0.783373	0.798025	0.786395	0.821237	0.785346	0.797334	0.767595	0.806702	0.796973	0.803912
90.4846	0.833255	0.808333	0.760801	0.758855	0.792776	0.73997	0.795587	0.776905	0.788569	0.786508	0.787755	0.818507	0.78225	0.794619	0.766582	0.805026	0.802578	0.799398
90.4236	0.834657	0.806061	0.75764	0.753579	0.806084	0.7474	0.797669	0.773672	0.791767	0.785274	0.776871	0.817472	0.780186	0.794865	0.771646	0.806073	0.795179	0.798897
90.5151	0.835591	0.806061	0.762908	0.749812	0.802281	0.732541	0.800167	0.777829	0.790568	0.783628	0.77551	0.81766	0.780186	0.791656	0.764051	0.807749	0.788789	0.794885
90.332	0.830764	0.80303	0.75764	0.753579	0.788973	0.744428	0.798085	0.766282	0.792566	0.781571	0.77551	0.81493	0.784314	0.789928	0.767595	0.806702	0.789574	0.798897
90.332	0.828896	0.80303	0.752898	0.753579	0.798479	0.729569	0.797669	0.769515	0.791767	0.781983	0.765986	0.815024	0.77451	0.785979	0.765063	0.801885	0.790807	0.804915
90.21	0.829363	0.806061	0.75764	0.759608	0.798479	0.757801	0.800583	0.766282	0.782974	0.784862	0.77551	0.816907	0.775542	0.789188	0.767089	0.802513	0.793274	0.798395
90.332	0.830297	0.799242	0.751317	0.758101	0.80038	0.757801	0.799334	0.765358	0.776978	0.787742	0.782313	0.815683	0.773994	0.793137	0.766076	0.80356	0.793834	0.793882
90.2405	0.830142	0.801515	0.75079	0.751319	0.80038	0.734027	0.794754	0.771824	0.780576	0.78404	0.776871	0.816436	0.77709	0.793384	0.761519	0.801257	0.78991	0.795888
90.3015	0.830764	0.801515	0.756059	0.751319	0.771863	0.72214	0.789759	0.769515	0.784572	0.787742	0.765986	0.816248	0.775026	0.789188	0.760506	0.799791	0.788341	0.801404
90.21	0.829519	0.794697	0.757113	0.746797	0.788973	0.708767	0.786844	0.764434	0.781775	0.792267	0.776871	0.814647	0.768834	0.784498	0.758481	0.804817	0.789462	0.796389
90.1489	0.826249	0.795455	0.74921	0.742276	0.76616	0.736999	0.783514	0.759815	0.772982	0.784451	0.77415	0.81333	0.771414	0.786473	0.756456	0.801885	0.791031	0.798897
90.1489	0.82407	0.798485	0.748683	0.737754	0.76616	0.753343	0.781848	0.769053	0.773381	0.781983	0.783673	0.812576	0.770382	0.78351	0.753924	0.8	0.787892	0.78987
90.1794	0.823136	0.795455	0.744468	0.743783	0.781369	0.731055	0.78851	0.771824	0.772982	0.776224	0.783673	0.812012	0.76935	0.784251	0.753924	0.794974	0.783632	0.790873
90.1489	0.822513	0.8	0.745522	0.726451	0.785171	0.71471	0.793089	0.764434	0.779377	0.777046	0.77551	0.812482	0.766254	0.783757	0.75443	0.797068	0.78352	0.794885
90.0879	0.822513	0.799242	0.747102	0.720422	0.769962	0.719168	0.785595	0.76351	0.779776	0.770876	0.771429	0.809564	0.772446	0.787707	0.749873	0.79623	0.787556	0.796389
90.0269	0.824381	0.803788	0.744468	0.725697	0.756654	0.732541	0.784763	0.760739	0.772582	0.777458	0.756463	0.808529	0.770382	0.786966	0.752911	0.792251	0.782399	0.792377
89.9353	0.823603	0.80303	0.743414	0.731726	0.762357	0.750371	0.781848	0.759815	0.772582	0.782805	0.761905	0.807117	0.769866	0.784251	0.746835	0.794555	0.778587	0.791876
89.9048	0.819088	0.797727	0.746575	0.743029	0.728137	0.73997	0.786428	0.762125	0.779377	0.771288	0.763265	0.807587	0.76935	0.781042	0.745316	0.799162	0.776906	0.792377
89.9353	0.819555	0.790152	0.748156	0.730219	0.764259	0.729569	0.79184	0.755658	0.773381	0.772933	0.753741	0.808811	0.765222	0.78351	0.746835	0.796649	0.778139	0.781846
89.8438	0.817064	0.790152	0.74921	0.723436	0.769962	0.742942	0.787677	0.757968	0.77458	0.772933	0.756463	0.809282	0.76677	0.782523	0.749367	0.791414	0.780605	0.780843
89.8743	0.815507	0.788636	0.74236	0.730219	0.771863	0.717682	0.781848	0.766744	0.775779	0.77499	0.757823	0.809752	0.763674	0.779561	0.747342	0.793508	0.782623	0.780843
89.6912	0.820645	0.784849	0.741307	0.719668	0.777567	0.71471	0.785595	0.763972	0.767386	0.770876	0.760544	0.807681	0.762126	0.783263	0.743291	0.792042	0.781839	0.782347
89.8743	0.822201	0.786364	0.742887	0.726451	0.752852	0.72214	0.78393	0.763972	0.764189	0.763883	0.772789	0.807681	0.760062	0.77487	0.741772	0.789319	0.78352	0.784353
89.7522	0.818465	0.790152	0.739726	0.723436	0.764259	0.71471	0.781848	0.761663	0.769385	0.767585	0.761905	0.807023	0.76161	0.776352	0.746835	0.78534	0.779036	0.778836
89.7217	0.817375	0.781818	0.737619	0.719668	0.768061	0.729569	0.781432	0.759353	0.773381	0.769642	0.760544	0.804857	0.76161	0.779561	0.74481	0.789948	0.773318	0.785858
89.5996	0.816285	0.786364	0.737092	0.730219	0.781369	0.708767	0.781016	0.752425	0.767386	0.778281	0.756463	0.802316	0.75645	0.777339	0.745823	0.788272	0.770067	0.785858
89.6606	0.815818	0.786364	0.73235	0.715901	0.756654	0.698366	0.768526	0.749192	0.769385	0.771288	0.753741	0.803445	0.760062	0.776598	0.742785	0.785969	0.770067	0.784855
89.5996	0.81068	0.781061	0.736038	0.721176	0.728137	0.69688	0.769359	0.761663	0.777378	0.765117	0.759184	0.805046	0.757482	0.776845	0.741772	0.78534	0.774664	0.781344
89.5691	0.815195	0.782576	0.730242	0.727958	0.758555	0.708767	0.772689	0.751963	0.772582	0.763472	0.763265	0.804198	0.761094	0.777833	0.745823	0.789529	0.771637	0.773821
89.447	0.811926	0.785606	0.733404	0.728711	0.743346	0.745914	0.780183	0.745958	0.773781	0.774167	0.757823	0.803916	0.755934	0.772649	0.74481	0.787225	0.772982	0.777834
89.4775	0.810992	0.784091	0.733404	0.733233	0.743346	0.734027	0.774771	0.751039	0.766187	0.764295	0.760544	0.803351	0.75129	0.774377	0.741266	0.780314	0.771413	0.784353
89.447	0.812082	0.789394	0.732877	0.721176	0.741445	0.720654	0.768943	0.745497	0.764189	0.761826	0.759184	0.801468	0.752838	0.771661	0.738734	0.780942	0.771076	0.786861
89.447	0.810525	0.781818	0.730769	0.724943	0.754753	0.719168	0.774355	0.752887	0.758593	0.75977	0.753741	0.800998	0.755934	0.775611	0.740253	0.77801	0.768946	0.781846
89.2944	0.809435	0.784091	0.72392	0.714393	0.749049	0.71471	0.770191	0.757044	0.760192	0.76594	0.753741	0.803257	0.762126	0.768946	0.741266	0.780105	0.765583	0.789368
89.4165	0.806321	0.777273	0.727608	0.721929	0.747148	0.704309	0.772689	0.748268	0.759792	0.767997	0.742857	0.808152	0.760578	0.764503	0.73519	0.779476	0.765583	0.768806
89.325	0.806788	0.778788	0.730242	0.724943	0.747148	0.723626	0.774355	0.75612	0.759393	0.761004	0.761905	0.804857	0.757998	0.763762	0.73519	0.775079	0.764238	0.772818
89.2029	0.808345	0.774242	0.729189	0.724943	0.728137	0.708767	0.76811	0.751963	0.766587	0.764295	0.746939	0.800056	0.756966	0.759566	0.731646	0.778429	0.76278	0.775326
89.1113	0.808345	0.769697	0.726027	0.724943	0.709125	0.717682	0.762281	0.752425	0.766187	0.763883	0.741497	0.796385	0.754386	0.7608	0.72962	0.780942	0.759081	0.781846
89.2029	0.806632	0.771212	0.723393	0.721929	0.726236	0.705795	0.764363	0.745497	0.766587	0.761004	0.748299	0.795632	0.754902	0.763762	0.728608	0.779476	0.76222	0.782347
89.1724	0.804453	0.767424	0.722339	0.712133	0.737643	0.710253	0.761865	0.743649	0.765388	0.755656	0.748299	0.795726	0.753354	0.764009	0.727089	0.776335	0.763229	0.775827
89.1113	0.804297	0.765909	0.726554	0.726451	0.750951	0.719168	0.761032	0.742725	0.759792	0.753188	0.752381	0.795444	0.755418	0.761047	0.731139	0.772775	0.758969	0.771314
89.0808	0.805698	0.768182	0.726027	0.722683	0.747148	0.72214	0.76353	0.743649	0.76299	0.758124	0.752381	0.797327	0.750774	0.757838	0.727595	0.772775	0.755605	0.769809
89.0198	0.804297	0.769697	0.721286	0.711379	0.720532	0.707281	0.763114	0.744573	0.756994	0.753188	0.753741	0.795632	0.745614	0.758084	0.735696	0.77466	0.761435	0.772818
89.0503	0.803674	0.769697	0.716544	0.706858	0.743346	0.738484	0.766028	0.747344	0.755795	0.755656	0.763265	0.795067	0.747162	0.758084	0.73519	0.776126	0.765135	0.771314
88.9282	0.80383	0.764394	0.718651	0.703843	0.743346	0.713224	0.762281	0.74873	0.758993	0.749074	0.761905	0.792432	0.743034	0.758578	0.73519	0.776335	0.762444	0.771314
88.8977	0.803674	0.759091	0.722339	0.715147	0.768061	0.704309	0.761449	0.74134	0.759393	0.751954	0.737415	0.791302	0.743034	0.760553	0.725063	0.776754	0.76222	0.764293
88.9282	0.803052	0.761364	0.722866	0.720422	0.773764	0.707281	0.759367	0.742263	0.755396	0.755245	0.756463	0.789984	0.742002	0.759319	0.724051	0.778848	0.762556	0.762287
88.9893	0.801495	0.768182	0.713909	0.709872	0.735741	0.693908	0.754371	0.739954	0.751799	0.752777	0.738775	0.791678	0.747678	0.755863	0.723038	0.779686	0.758969	0.767803
88.8062	0.800405	0.756061	0.714436	0.721176	0.752852	0.698366	0.756037	0.73903	0.749401	0.752365	0.752381	0.790078	0.746646	0.750926	0.718987	0.776963	0.757175	0.763791
88.8062	0.797602	0.760606	0.717597	0.709872	0.726236	0.705795	0.75562	0.744573	0.749001	0.748663	0.744218	0.790172	0.739938	0.751913	0.716962	0.769843	0.759978	0.760782
88.7146	0.797758	0.765151	0.720759	0.707611	0.722433	0.702823	0.758118	0.750115	0.750999	0.754011	0.742857	0.790549	0.742518	0.75611	0.715443	0.771937	0.758408	0.764293
88.8062	0.798692	0.762121	0.722339	0.706858	0.722433	0.679049	0.754788	0.739954	0.750599	0.750309	0.745578	0.789513	0.739422	0.757838	0.716456	0.77445	0.7537	0.761785
88.5925	0.79698	0.762121	0.713909	0.699322	0.728137	0.67162	0.749376	0.733487	0.752198	0.75072	0.738775	0.788007	0.741486	0.755369	0.719494	0.773822	0.753475	0.756269
88.5925	0.798069	0.763636	0.712329	0.703843	0.722433	0.693908	0.74771	0.731178	0.752598	0.751954	0.75102	0.788195	0.736842	0.756603	0.716962	0.76733	0.756502	0.758275
88.5925	0.796045	0.756818	0.711275	0.6948	0.712928	0.687964	0.74771	0.734411	0.747802	0.74455	0.745578	0.78876	0.73581	0.754135	0.715443	0.76733	0.753027	0.763791
88.6536	0.795734	0.753788	0.719178	0.711379	0.707224	0.704309	0.748127	0.736259	0.7502	0.745372	0.742857	0.785748	0.74871	0.751666	0.709873	0.770262	0.749888	0.768806
88.501	0.793866	0.756061	0.712329	0.699322	0.728137	0.690936	0.751457	0.736259	0.746603	0.74167	0.72381	0.782453	0.73581	0.751913	0.709873	0.763979	0.74843	0.761284
88.501	0.794489	0.753788	0.711802	0.703843	0.749049	0.687964	0.745629	0.733487	0.745404	0.743727	0.726531	0.785183	0.731682	0.750432	0.711899	0.76377	0.749552	0.758776
88.4399	0.793399	0.763636	0.713909	0.706104	0.754753	0.693908	0.743963	0.733949	0.73781	0.749074	0.726531	0.784148	0.734778	0.750185	0.722025	0.761885	0.748318	0.761284
88.5315	0.789818	0.759848	0.708114	0.703843	0.73384	0.699851	0.749376	0.725173	0.738609	0.751131	0.730612	0.785183	0.731166	0.746729	0.717468	0.762304	0.747534	0.756269
88.4094	0.789974	0.761364	0.709694	0.695554	0.693916	0.677563	0.745629	0.723326	0.741007	0.740436	0.746939	0.784524	0.736326	0.754875	0.715443	0.763351	0.750224	0.750251
88.4705	0.793087	0.753788	0.709168	0.712133	0.697719	0.683507	0.745212	0.71963	0.748601	0.739613	0.745578	0.784053	0.728586	0.74821	0.708861	0.760419	0.748991	0.749749
88.3484	0.791686	0.752273	0.704953	0.719668	0.747148	0.676077	0.753539	0.724249	0.746603	0.740025	0.737415	0.784712	0.726522	0.741052	0.713924	0.763351	0.743722	0.750251
88.4399	0.790596	0.756818	0.713909	0.706104	0.731939	0.695394	0.746045	0.718707	0.73781	0.743316	0.737415	0.782453	0.728586	0.740311	0.71443	0.759581	0.748094	0.755266
88.3484	0.789039	0.747727	0.711802	0.71364	0.707224	0.676077	0.752706	0.728406	0.735412	0.744961	0.731973	0.781512	0.721362	0.744014	0.714937	0.758115	0.7463	0.754764
88.2874	0.787794	0.752273	0.703372	0.70309	0.735741	0.680535	0.743963	0.718245	0.739408	0.744138	0.733333	0.7817	0.723942	0.750185	0.715949	0.753298	0.751457	0.750251
88.1958	0.786704	0.747727	0.710221	0.704597	0.718631	0.679049	0.748543	0.712702	0.736211	0.739202	0.729252	0.780853	0.726522	0.746976	0.71038	0.750576	0.751121	0.74674
88.2874	0.786237	0.752273	0.708114	0.687264	0.712928	0.66419	0.746878	0.717783	0.732214	0.740436	0.731973	0.778688	0.72291	0.745495	0.709873	0.755183	0.746861	0.745236
88.1653	0.787015	0.746212	0.712329	0.682743	0.69962	0.668648	0.738551	0.716397	0.744205	0.741259	0.729252	0.778029	0.729618	0.744261	0.713418	0.75644	0.743946	0.745737
88.1958	0.787638	0.747727	0.706533	0.691032	0.703422	0.692422	0.741882	0.722402	0.736611	0.737968	0.72381	0.777276	0.724974	0.741545	0.709873	0.751832	0.742937	0.743731
88.0737	0.788261	0.749242	0.706006	0.697061	0.726236	0.690936	0.73189	0.724711	0.731815	0.733032	0.729252	0.777746	0.726522	0.740311	0.708354	0.751623	0.743498	0.752257
88.0737	0.787482	0.753788	0.704953	0.702336	0.73384	0.682021	0.7398	0.71963	0.733014	0.734266	0.722449	0.776052	0.720846	0.738336	0.698734	0.751832	0.742377	0.751755
88.0737	0.784991	0.753788	0.701791	0.697815	0.754753	0.684993	0.7398	0.710393	0.731815	0.737557	0.722449	0.77304	0.724458	0.740064	0.699241	0.754974	0.739686	0.749749
87.8906	0.785614	0.749242	0.698103	0.698568	0.741445	0.677563	0.730641	0.717783	0.732214	0.737557	0.722449	0.773699	0.715686	0.740805	0.701772	0.753927	0.736659	0.744233
87.7991	0.785926	0.74697	0.699157	0.691032	0.747148	0.699851	0.735221	0.710393	0.731015	0.730152	0.722449	0.774263	0.724974	0.743273	0.700759	0.753508	0.738453	0.747743
87.8906	0.78359	0.748485	0.701264	0.706858	0.711027	0.668648	0.735221	0.723326	0.732614	0.733032	0.715646	0.773134	0.71775	0.737349	0.697722	0.752251	0.740135	0.743731
87.7991	0.783123	0.751515	0.692835	0.712886	0.728137	0.668648	0.736053	0.719169	0.723022	0.725216	0.731973	0.77351	0.72033	0.743273	0.697215	0.751204	0.737668	0.740221
87.677	0.782656	0.741667	0.695996	0.709872	0.730038	0.667162	0.731057	0.710855	0.723821	0.730564	0.719728	0.774358	0.71259	0.736115	0.695696	0.744921	0.735202	0.742728
87.7686	0.778764	0.740909	0.699157	0.695554	0.739544	0.682021	0.729392	0.714088	0.723821	0.731386	0.729252	0.774734	0.713106	0.73488	0.704304	0.737382	0.738117	0.745236
87.7686	0.778452	0.737121	0.701791	0.686511	0.728137	0.690936	0.732723	0.716859	0.725819	0.728918	0.722449	0.771251	0.716202	0.736608	0.700759	0.743455	0.737668	0.739218
87.6465	0.778297	0.74697	0.693361	0.696307	0.737643	0.66419	0.726478	0.712702	0.72542	0.730975	0.72517	0.772381	0.716202	0.731918	0.697722	0.747016	0.738341	0.73671
87.677	0.778452	0.746212	0.695996	0.685004	0.705323	0.659733	0.724813	0.706697	0.723022	0.726039	0.721088	0.772192	0.712074	0.730684	0.697215	0.744921	0.73083	0.735206
87.677	0.778452	0.743182	0.693888	0.685004	0.735741	0.668648	0.726478	0.71455	0.724221	0.725627	0.718367	0.771063	0.70743	0.736361	0.697215	0.746806	0.727466	0.729689
87.677	0.780632	0.740152	0.694415	0.686511	0.722433	0.655275	0.724396	0.715473	0.719824	0.726039	0.729252	0.770498	0.711558	0.730684	0.698734	0.744921	0.726233	0.731695
87.4939	0.777674	0.736364	0.692308	0.689525	0.73384	0.661218	0.724813	0.70485	0.730216	0.726039	0.711565	0.768521	0.708978	0.728215	0.699747	0.746597	0.730717	0.733701
87.616	0.776584	0.734849	0.693361	0.685004	0.714829	0.684993	0.717735	0.707621	0.72462	0.719457	0.711565	0.765697	0.71001	0.727475	0.698734	0.747644	0.733969	0.732197
87.4634	0.773315	0.739394	0.68862	0.683497	0.720532	0.67162	0.718568	0.711316	0.720224	0.724805	0.718367	0.767109	0.709494	0.723525	0.690633	0.743246	0.73509	0.735206
87.5549	0.774249	0.741667	0.688093	0.686511	0.707224	0.668648	0.718152	0.710855	0.723821	0.723159	0.712925	0.767768	0.704334	0.726487	0.688101	0.740105	0.73139	0.728686
87.4634	0.773782	0.738636	0.683878	0.677468	0.728137	0.665676	0.713988	0.701155	0.723421	0.721514	0.707483	0.765415	0.707946	0.728709	0.699241	0.740524	0.730045	0.72668
87.4023	0.773159	0.732576	0.684405	0.683497	0.712928	0.64636	0.714405	0.708083	0.724221	0.72028	0.707483	0.765415	0.708978	0.724019	0.696203	0.738848	0.732511	0.727182
87.3108	0.771291	0.726515	0.680717	0.6737	0.720532	0.665676	0.717735	0.71224	0.72462	0.725216	0.711565	0.76485	0.709494	0.726981	0.693165	0.736544	0.732399	0.730191
87.3718	0.772848	0.725758	0.684932	0.675207	0.743346	0.682021	0.715654	0.708083	0.720623	0.726039	0.708844	0.762685	0.71259	0.7255	0.694684	0.735079	0.728363	0.728686
87.1887	0.772536	0.72803	0.679136	0.671439	0.720532	0.656761	0.71607	0.700693	0.716227	0.721514	0.721088	0.761367	0.716202	0.72624	0.692152	0.731728	0.724888	0.728185
87.2192	0.771758	0.734849	0.68019	0.679729	0.726236	0.656761	0.71149	0.703926	0.719025	0.719868	0.708844	0.761367	0.711558	0.722291	0.686582	0.731518	0.726345	0.728185
87.1887	0.768644	0.739394	0.683351	0.669932	0.712928	0.64636	0.716903	0.706697	0.715428	0.718223	0.706122	0.759861	0.703302	0.71686	0.683544	0.730681	0.727018	0.728686
87.2192	0.771602	0.729545	0.681243	0.678222	0.737643	0.647845	0.71149	0.702079	0.71263	0.724393	0.70068	0.759955	0.70743	0.717601	0.682532	0.728168	0.724888	0.727683
87.0972	0.770045	0.728788	0.677028	0.680482	0.722433	0.635958	0.713988	0.708545	0.716227	0.719046	0.708844	0.75939	0.705882	0.719575	0.688101	0.729005	0.730157	0.72668
87.0972	0.770045	0.729545	0.683351	0.683497	0.711027	0.632987	0.713988	0.70485	0.713429	0.721102	0.707483	0.759861	0.703818	0.718341	0.688101	0.733613	0.728251	0.724674
87.0361	0.768333	0.726515	0.68177	0.686511	0.718631	0.644874	0.716486	0.707159	0.711031	0.719457	0.714286	0.760237	0.707946	0.720069	0.683544	0.731099	0.725561	0.729188
87.0056	0.76662	0.722727	0.676502	0.68425	0.671103	0.641902	0.70816	0.696536	0.710232	0.709996	0.717007	0.756566	0.700206	0.717107	0.684051	0.731937	0.723767	0.72317
86.9446	0.767087	0.726515	0.672287	0.679729	0.697719	0.632987	0.713156	0.703002	0.708233	0.714521	0.702041	0.758449	0.700206	0.718094	0.690127	0.732775	0.720964	0.72317
86.9141	0.767087	0.717424	0.665964	0.680482	0.722433	0.643388	0.718152	0.710393	0.710232	0.713698	0.710204	0.760049	0.698658	0.716366	0.681519	0.729215	0.720404	0.721164
86.8835	0.767865	0.729545	0.662803	0.675207	0.688213	0.647845	0.711907	0.69746	0.71223	0.710819	0.703401	0.757978	0.69711	0.715873	0.683544	0.731309	0.722197	0.723671
86.8835	0.767398	0.723485	0.669652	0.681236	0.684411	0.63893	0.708992	0.693303	0.710232	0.710407	0.69932	0.75779	0.700206	0.714885	0.68557	0.730681	0.726121	0.722166
86.792	0.76662	0.72803	0.670706	0.677468	0.705323	0.650817	0.711907	0.691917	0.71303	0.706294	0.703401	0.756848	0.703302	0.714885	0.691139	0.733403	0.726345	0.720662
86.792	0.76771	0.725758	0.672813	0.676714	0.69962	0.643388	0.709409	0.690531	0.710631	0.705882	0.696599	0.757319	0.701238	0.713157	0.687595	0.732147	0.722758	0.72016
[truncated: 4,641 more rows]

## Sheet: Fig. 5c
	I/Imax
[truncated: 1,001 more rows]

[truncated: 5 more sheets: Fig. 5d, Fig. 5e, Fig. 5f, Fig. 5g, Fig. 5h]
