# Supplementary material for: Structural heterogeneity of the ion and lipid channel TMEM16F
Source: Nat Commun. 2024 Jan 2;15:110. doi: 10.1038/s41467-023-44377-7 (PMC10761740; doi:10.1038/s41467-023-44377-7)
Supplement: Supplementary file 7 — Source Data [file 41467_2023_44377_MOESM7_ESM.zip › Fig S1.xlsx]

## Sheet: Fig. S1c
bin center (nm)	bin counts
0.9	0.178571
1.1	0.178571
1.3	0.357143
1.5	0.535714
1.7	0.714286
1.9	0.357143
2.1	0.178571
2.3	0.178571
2.5	0.178571
2.7	0
2.9	0
3.1	0
3.3	0.178571
3.5	0.357143
3.7	0.178571
3.9	0.714286
4.1	0.357143
4.3	0.178571
4.5	0
4.7	0.178571
			NB: normalized (pdf) bin count
