# Supplementary material for: Structural heterogeneity of the ion and lipid channel TMEM16F
Source: Nat Commun. 2024 Jan 2;15:110. doi: 10.1038/s41467-023-44377-7 (PMC10761740; doi:10.1038/s41467-023-44377-7)
Supplement: Supplementary file 7 — Source Data [file 41467_2023_44377_MOESM7_ESM.zip › Fig S10.xlsx]

## Sheet: Fig. S10a
	I/Imax
Voltage (mV)	Cell1	Cell2	Cell3	Cell4	Cell5	Cell6	Cell7	Cell8
98.9685	1	0.99254	0.990773	0.971591	0.995613	0.987703	0.998108	0.991954
98.938	0.997621	1	0.996714	0.967803	0.995369	0.991943	1	0.994199
98.8159	0.997938	0.998209	0.999494	0.974432	0.995126	0.994064	0.998108	0.995571
98.9075	0.994608	0.98866	0.997093	0.97822	0.994638	0.992226	0.997478	0.998503
98.7854	0.993498	0.98299	0.99545	0.985795	0.990982	0.992085	0.993695	1
98.7854	0.990644	0.979111	0.999368	0.982955	0.987326	0.99788	0.988335	0.997879
98.7854	0.985569	0.974634	1	0.982008	0.98367	1	0.975095	0.994823
98.6633	0.986679	0.974933	0.999621	0.979167	0.98367	0.997597	0.971311	0.994137
98.6938	0.993815	0.97732	0.997219	0.979167	0.987814	0.99477	0.974464	0.993825
98.6023	0.99778	0.979409	0.993554	0.974432	0.990251	0.991802	0.974149	0.992764
98.5107	0.99667	0.980901	0.989889	0.984849	0.999756	0.993074	0.970996	0.988523
98.5107	0.996194	0.979111	0.989004	0.988636	1	0.992933	0.976356	0.984905
98.4802	0.997304	0.977917	0.992164	0.972538	0.990251	0.989117	0.9814	0.983471
98.6633	0.993181	0.98299	0.99406	0.966856	0.985377	0.988975	0.981084	0.983221
98.4497	0.988107	0.982393	0.991911	0.964962	0.984645	0.989258	0.99401	0.983283
98.4192	0.984618	0.982095	0.987487	0.973485	0.988301	0.989823	0.988966	0.984656
98.6938	0.981446	0.981796	0.990142	0.980114	0.985864	0.986996	0.976986	0.982784
98.4497	0.979543	0.984184	0.987614	0.967803	0.98367	0.982756	0.980139	0.981038
98.4192	0.97764	0.982692	0.98635	0.960227	0.975871	0.980919	0.97541	0.980289
98.2361	0.97764	0.974634	0.987487	0.971591	0.968316	0.978516	0.972888	0.979541
98.4497	0.980653	0.974038	0.991658	0.988636	0.971972	0.980919	0.977301	0.978605
98.114	0.97986	0.974634	0.997725	0.984849	0.971728	0.985724	0.978562	0.979229
98.2971	0.974786	0.973739	0.992922	0.99053	0.966854	0.987279	0.980139	0.979042
98.175	0.972883	0.970755	0.98913	0.989583	0.961735	0.985583	0.980454	0.978231
98.2361	0.970821	0.972545	0.990268	0.992424	0.960029	0.985159	0.988966	0.977171
98.1445	0.967016	0.977619	0.988878	1	0.959786	0.983039	0.992119	0.978169
98.175	0.966698	0.975828	0.987993	0.984849	0.957592	0.981625	0.989596	0.981849
98.175	0.966698	0.972545	0.992037	0.988636	0.96271	0.980777	0.98802	0.982972
98.1445	0.967016	0.973142	0.992164	0.987689	0.961248	0.977951	0.988651	0.982972
97.9004	0.96765	0.974634	0.990394	0.975379	0.959054	0.973852	0.981084	0.983907
98.0225	0.96876	0.971949	0.987235	0.977273	0.961004	0.963816	0.974464	0.983221
97.5037	0.971297	0.969561	0.988119	0.969697	0.956861	0.957032	0.976986	0.979416
97.9309	0.974786	0.967771	0.994565	0.967803	0.955886	0.959859	0.976986	0.97898
97.8088	0.97431	0.966279	0.997346	0.973485	0.95613	0.96	0.967844	0.980913
97.9004	0.970504	0.963295	0.994944	0.974432	0.955642	0.964099	0.959647	0.978855
97.7783	0.969711	0.95852	0.99229	0.980114	0.951986	0.965512	0.964376	0.974738
97.7173	0.96987	0.960609	0.991911	0.982955	0.950768	0.964947	0.967213	0.972867
97.7478	0.968126	0.962698	0.989636	0.977273	0.956373	0.960565	0.965637	0.970621
97.7478	0.968126	0.960609	0.990142	0.97822	0.953449	0.956466	0.965322	0.969249
97.8699	0.969711	0.962698	0.990521	0.987689	0.943456	0.950671	0.966583	0.970559
97.6562	0.968126	0.962101	0.985718	0.979167	0.9398	0.945866	0.961854	0.970309
97.5342	0.9621	0.957923	0.978261	0.983901	0.936875	0.945018	0.958386	0.970746
97.5342	0.958611	0.955834	0.977123	0.991477	0.941019	0.947986	0.963115	0.970185
97.5037	0.957501	0.958818	0.977376	1	0.944918	0.947138	0.967213	0.967627
97.4121	0.958769	0.959714	0.974722	0.993371	0.951986	0.946714	0.979508	0.965382
97.4426	0.959562	0.956132	0.971941	0.975379	0.952961	0.949117	0.983291	0.96507
97.3816	0.956391	0.951656	0.973964	0.976326	0.953205	0.947845	0.988335	0.964508
97.2595	0.953853	0.956132	0.975101	0.974432	0.951255	0.944311	0.982346	0.963448
97.29	0.956549	0.954939	0.973458	0.960227	0.9398	0.94841	0.975095	0.962076
97.1069	0.960038	0.958818	0.974596	0.954545	0.935169	0.953781	0.971942	0.960704
97.1985	0.958611	0.960907	0.979525	0.954545	0.940775	0.956042	0.964691	0.960454
97.168	0.955122	0.960907	0.978514	0.958333	0.946624	0.954629	0.962484	0.957647
97.1374	0.954805	0.962698	0.976491	0.963068	0.949062	0.947562	0.959332	0.95272
97.1069	0.955439	0.960012	0.975986	0.964015	0.942969	0.93894	0.956494	0.949476
96.9543	0.958294	0.954342	0.973964	0.984849	0.935901	0.935689	0.960593	0.948229
97.0459	0.959721	0.950164	0.973584	0.984849	0.938094	0.936961	0.954288	0.948478
97.0459	0.958611	0.954044	0.972952	0.979167	0.938094	0.941767	0.953026	0.949351
96.9238	0.955122	0.957326	0.971436	0.972538	0.93785	0.943322	0.951765	0.950599
96.8017	0.954646	0.954342	0.968023	0.961174	0.934195	0.938799	0.956494	0.949164
97.0154	0.953219	0.946583	0.96815	0.971591	0.933463	0.936396	0.961538	0.946295
96.8017	0.955915	0.940615	0.971689	0.969697	0.938094	0.928198	0.964061	0.946919
97.0459	0.961148	0.941212	0.969793	0.972538	0.941994	0.927774	0.959016	0.947667
96.7407	0.964795	0.937631	0.966633	0.960227	0.937363	0.92947	0.954603	0.945172
96.6797	0.965588	0.934945	0.96499	0.960227	0.930539	0.927915	0.958071	0.94642
96.6797	0.961148	0.931065	0.961956	0.962121	0.932488	0.926643	0.959332	0.949102
96.6186	0.95084	0.929275	0.955637	0.971591	0.937363	0.928198	0.954288	0.950848
96.7102	0.947035	0.931065	0.953615	0.969697	0.939069	0.928057	0.954918	0.947293
96.4966	0.947827	0.928976	0.952477	0.965909	0.933951	0.924664	0.95145	0.941679
96.4966	0.947035	0.926888	0.947927	0.96875	0.930295	0.92	0.95082	0.942053
95.9778	0.945766	0.925395	0.944515	0.96875	0.930051	0.919859	0.960277	0.944112
96.3745	0.946083	0.925395	0.944894	0.967803	0.926152	0.919859	0.96942	0.944049
96.283	0.94085	0.925395	0.947042	0.970644	0.922739	0.919435	0.966583	0.940806
96.3745	0.936251	0.928976	0.947169	0.964015	0.924202	0.92212	0.967528	0.940868
96.3745	0.939581	0.932557	0.943883	0.963068	0.921521	0.920565	0.965952	0.945921
96.2219	0.942277	0.927186	0.944388	0.960227	0.917378	0.91477	0.954918	0.946732
96.3135	0.94307	0.92838	0.942619	0.956439	0.912259	0.911661	0.945776	0.943051
96.0998	0.941801	0.931364	0.93908	0.962121	0.915915	0.906148	0.940416	0.938249
96.283	0.940691	0.932856	0.940597	0.958333	0.921277	0.903463	0.93947	0.937001
96.1304	0.936568	0.93017	0.939965	0.960227	0.922496	0.903463	0.935372	0.935753
96.2219	0.934665	0.925992	0.936426	0.974432	0.923714	0.903039	0.933165	0.934943
96.1304	0.935775	0.925395	0.933519	0.964962	0.920302	0.902756	0.934426	0.935067
96.2219	0.938788	0.928081	0.92682	0.960227	0.917865	0.904735	0.94483	0.933757
96.0693	0.937044	0.926589	0.925177	0.955492	0.91884	0.906855	0.946721	0.93014
95.9778	0.9353	0.926291	0.927073	0.960227	0.919327	0.904028	0.940416	0.929142
96.0998	0.934031	0.930469	0.928463	0.960227	0.921033	0.897527	0.935057	0.929765
96.0083	0.936885	0.929573	0.927578	0.946023	0.924202	0.892721	0.943884	0.932323
95.8862	0.941643	0.931364	0.929727	0.951705	0.923471	0.895406	0.94483	0.934444
95.9167	0.944339	0.927484	0.93137	0.962121	0.922739	0.898233	0.949874	0.933508
95.9167	0.944656	0.925694	0.929853	0.962121	0.924202	0.900636	0.953972	0.931325
95.9167	0.938313	0.923306	0.929348	0.967803	0.917378	0.903322	0.957755	0.931075
95.7336	0.934507	0.920024	0.930991	0.955492	0.913722	0.903463	0.961223	0.93145
95.7947	0.937837	0.916144	0.93314	0.965909	0.911772	0.900353	0.955864	0.931762
95.7031	0.942436	0.918233	0.934403	0.955492	0.90641	0.895124	0.954603	0.930826
95.7336	0.948303	0.92271	0.933645	0.95928	0.903242	0.889611	0.953342	0.928081
95.6726	0.952268	0.923605	0.932255	0.95928	0.910797	0.88636	0.952711	0.927582
95.6421	0.950999	0.920322	0.925682	0.960227	0.91689	0.88636	0.946721	0.92858
95.7947	0.946083	0.917338	0.918099	0.961174	0.915428	0.887208	0.947982	0.926896
95.4895	0.946559	0.915548	0.917594	0.964962	0.912016	0.882827	0.946091	0.923715
95.6421	0.94418	0.915548	0.919489	0.95928	0.909578	0.881696	0.943569	0.91729
95.4895	0.940057	0.92271	0.919237	0.958333	0.905191	0.882544	0.925599	0.918164
95.4285	0.93974	0.920919	0.916077	0.94697	0.901535	0.878304	0.917087	0.920097
95.459	0.938788	0.915846	0.912412	0.943182	0.902998	0.876184	0.921185	0.92253
95.3369	0.936093	0.916144	0.910389	0.943182	0.907141	0.87477	0.927806	0.92228
95.3979	0.935775	0.915249	0.908873	0.948864	0.903485	0.869117	0.929382	0.919349
95.2148	0.934507	0.915846	0.906471	0.940341	0.901535	0.864735	0.922762	0.918226
95.3674	0.933714	0.917637	0.907103	0.949811	0.90251	0.865159	0.912673	0.917602
95.1538	0.933397	0.916741	0.90862	0.946023	0.898367	0.865018	0.904477	0.915793
95.1843	0.932287	0.908684	0.911021	0.954545	0.893493	0.860495	0.911412	0.914484
95.1843	0.931177	0.902417	0.910768	0.957386	0.896417	0.862615	0.920555	0.915107
95.1233	0.928164	0.900328	0.91317	0.971591	0.902998	0.869541	0.92087	0.916417
95.0622	0.925785	0.900328	0.911527	0.962121	0.902023	0.869965	0.909836	0.914671
95.0317	0.925151	0.896747	0.907609	0.960227	0.904948	0.865724	0.907629	0.912987
95.0622	0.926419	0.890182	0.903817	0.940341	0.906166	0.860777	0.917087	0.913922
95.0012	0.925151	0.892868	0.901668	0.942235	0.905679	0.857809	0.921185	0.914172
94.9707	0.920235	0.894957	0.903564	0.936553	0.904216	0.857526	0.917718	0.912238
94.9097	0.921186	0.898239	0.904575	0.929924	0.898367	0.859505	0.912358	0.913298
94.8486	0.923723	0.898239	0.906218	0.928977	0.893249	0.859788	0.907629	0.911677
94.8486	0.922772	0.893465	0.903438	0.927083	0.893249	0.860212	0.91488	0.907997
94.7876	0.92071	0.890779	0.900278	0.930871	0.891787	0.859223	0.910151	0.909306
94.7571	0.918649	0.888392	0.900404	0.9375	0.884231	0.857385	0.904477	0.910492
94.696	0.916587	0.885706	0.901416	0.932765	0.880819	0.855689	0.904792	0.911614
94.635	0.911989	0.889585	0.903943	0.932765	0.8835	0.855689	0.907945	0.910616
94.6045	0.911037	0.889287	0.903059	0.921401	0.889837	0.856961	0.905422	0.908184
94.635	0.911671	0.886601	0.902553	0.922349	0.89008	0.86106	0.902585	0.908059
94.635	0.912781	0.884512	0.903185	0.918561	0.879357	0.865159	0.904161	0.906562
94.4519	0.907707	0.880036	0.904196	0.91572	0.880088	0.866996	0.913304	0.906188
94.5129	0.908024	0.880633	0.903691	0.907197	0.882525	0.867279	0.912358	0.90625
94.3909	0.906755	0.881826	0.904828	0.892045	0.876188	0.865018	0.911728	0.9065
94.5434	0.909451	0.887795	0.907482	0.901515	0.872776	0.863322	0.913304	0.904753
94.2993	0.911354	0.892271	0.906092	0.911932	0.874726	0.864311	0.911097	0.904254
94.4214	0.91183	0.887496	0.902427	0.910985	0.874238	0.866855	0.907314	0.90257
94.3298	0.91183	0.881528	0.899773	0.918561	0.873507	0.865583	0.91425	0.89995
94.3909	0.910403	0.877052	0.89775	0.908144	0.878138	0.865583	0.910151	0.897143
94.2078	0.9085	0.872277	0.8932	0.913826	0.879113	0.866007	0.907629	0.892902
94.2688	0.9085	0.877947	0.894085	0.914773	0.876188	0.867562	0.907629	0.892465
94.1772	0.904218	0.877648	0.896234	0.910038	0.875701	0.866996	0.90826	0.894711
94.0247	0.900254	0.880036	0.893832	0.923295	0.884231	0.867986	0.910151	0.896208
94.1772	0.897399	0.881528	0.889029	0.926136	0.886425	0.868269	0.901955	0.894461
94.0552	0.895814	0.878245	0.888397	0.920455	0.883744	0.86742	0.900063	0.891904
93.9331	0.893593	0.876753	0.889914	0.916667	0.879113	0.866572	0.897856	0.890594
94.0552	0.89058	0.87168	0.887892	0.908144	0.8796	0.866855	0.900694	0.889222
93.9941	0.885982	0.868397	0.886754	0.912879	0.879113	0.867703	0.901009	0.889596
93.9331	0.884554	0.867502	0.885111	0.895833	0.879113	0.867562	0.896595	0.89234
93.811	0.883127	0.864518	0.884858	0.885417	0.883256	0.870671	0.889975	0.893151
93.9636	0.883286	0.860042	0.882963	0.890151	0.877163	0.874912	0.883985	0.890843
93.811	0.886933	0.859445	0.879929	0.89678	0.87302	0.873498	0.885246	0.889658
93.8415	0.888995	0.858251	0.879297	0.898674	0.875213	0.868975	0.887768	0.888785
93.689	0.894386	0.855565	0.877401	0.897727	0.876188	0.864735	0.889029	0.888598
93.811	0.897082	0.855267	0.876517	0.890151	0.876919	0.859647	0.885561	0.888473
93.6584	0.896606	0.855565	0.879297	0.877841	0.871801	0.852297	0.89029	0.888348
93.5364	0.895338	0.854073	0.87955	0.878788	0.868876	0.85159	0.897856	0.888099
93.75	0.893276	0.848403	0.876011	0.876894	0.864977	0.857951	0.903846	0.885541
93.5364	0.892166	0.845718	0.878033	0.891099	0.865708	0.863463	0.900378	0.884543
93.5364	0.889946	0.848702	0.877907	0.897727	0.868389	0.862898	0.893127	0.88392
93.5059	0.889312	0.845718	0.877654	0.897727	0.869364	0.859647	0.887453	0.885417
93.5669	0.892801	0.846315	0.877654	0.894886	0.86717	0.855548	0.885876	0.886602
93.4143	0.897241	0.839749	0.873736	0.899621	0.868876	0.855689	0.881463	0.884356
93.4448	0.901047	0.836765	0.870703	0.89678	0.871314	0.856396	0.880832	0.883733
93.3838	0.901998	0.834378	0.873104	0.887311	0.868633	0.856254	0.873581	0.883982
93.2922	0.903901	0.836765	0.876138	0.888258	0.869608	0.857526	0.874527	0.882735
93.2922	0.906597	0.837064	0.874115	0.895833	0.866195	0.858375	0.877049	0.88236
93.2922	0.902791	0.834975	0.869312	0.883523	0.868389	0.858092	0.879571	0.881362
93.1702	0.898192	0.833483	0.870829	0.876894	0.871557	0.858516	0.882093	0.879928
93.2922	0.894862	0.838257	0.871967	0.873106	0.86912	0.857668	0.879256	0.879366
93.1091	0.888995	0.837064	0.871082	0.861742	0.866195	0.852721	0.877364	0.87893
93.1702	0.888519	0.835273	0.871208	0.869318	0.873507	0.845936	0.879571	0.878306
93.0481	0.890898	0.838556	0.87361	0.875	0.879357	0.844664	0.8843	0.879678
93.0481	0.888202	0.834676	0.875758	0.889205	0.873751	0.846784	0.8843	0.878306
92.9871	0.883603	0.833184	0.869565	0.877841	0.879357	0.841696	0.881463	0.87737
92.926	0.882334	0.829902	0.866405	0.882576	0.878625	0.838021	0.883985	0.875749
92.926	0.878528	0.820949	0.86868	0.876894	0.870826	0.839293	0.895334	0.874127
92.865	0.875357	0.822143	0.868301	0.871212	0.869851	0.838869	0.89691	0.874813
92.865	0.873295	0.821247	0.865521	0.88447	0.865952	0.838445	0.89029	0.873503
92.7429	0.871709	0.821546	0.864889	0.895833	0.866683	0.83788	0.883039	0.871507
92.8039	0.871234	0.825425	0.867164	0.889205	0.865708	0.839011	0.882093	0.87394
92.5598	0.867745	0.826022	0.866532	0.873106	0.863027	0.838163	0.88367	0.873565
92.6514	0.869331	0.822143	0.86451	0.862689	0.862052	0.835618	0.880832	0.872505
92.5598	0.868062	0.820651	0.861603	0.861742	0.859127	0.836325	0.880832	0.869823
92.6208	0.866001	0.818562	0.85996	0.856061	0.85864	0.839152	0.879256	0.868825
92.5598	0.863622	0.815577	0.8568	0.863636	0.857178	0.833216	0.873581	0.867952
92.5598	0.85823	0.81319	0.857937	0.856061	0.863027	0.831802	0.875158	0.866829
92.4988	0.859657	0.814682	0.860086	0.855114	0.873263	0.835053	0.870744	0.864583
92.2851	0.86267	0.818562	0.859833	0.863636	0.873751	0.838445	0.865069	0.862587
92.4072	0.867745	0.820352	0.861855	0.855114	0.867902	0.838021	0.869168	0.861527
92.3462	0.870441	0.816174	0.863878	0.86553	0.864002	0.834912	0.880832	0.862275
92.3157	0.869331	0.814384	0.864762	0.857955	0.866439	0.832933	0.88367	0.864271
92.2851	0.868062	0.812295	0.861855	0.860795	0.865221	0.830671	0.883354	0.866392
92.1936	0.863939	0.81707	0.858822	0.864583	0.859615	0.835336	0.878625	0.865519
92.1631	0.861878	0.821247	0.859075	0.840909	0.861077	0.840707	0.880517	0.863835
92.1326	0.859499	0.820054	0.859201	0.852273	0.861565	0.839859	0.8843	0.863835
92.1631	0.859975	0.814682	0.859328	0.852273	0.861565	0.835618	0.878941	0.864459
92.1326	0.862195	0.810206	0.857179	0.855114	0.86254	0.835477	0.872636	0.865581
91.98	0.864415	0.813787	0.855662	0.857008	0.860834	0.831802	0.862232	0.865706
92.0105	0.862353	0.810504	0.853514	0.849432	0.856203	0.830389	0.865069	0.864708
91.8884	0.86045	0.809609	0.850354	0.857955	0.850353	0.831661	0.864439	0.861589
91.9189	0.859182	0.811101	0.844919	0.849432	0.853034	0.83053	0.859395	0.862774
91.8274	0.864415	0.803044	0.845804	0.854167	0.853034	0.832509	0.861286	0.864084
91.8579	0.868538	0.800656	0.84454	0.848485	0.853278	0.831378	0.857503	0.862899
91.7664	0.868062	0.799761	0.842265	0.838068	0.854984	0.826431	0.858134	0.863523
91.7969	0.869014	0.801253	0.841254	0.839015	0.860102	0.823463	0.853405	0.862899
91.7969	0.867745	0.802745	0.835819	0.839962	0.861565	0.822615	0.852774	0.862962
91.7664	0.865208	0.805133	0.837968	0.854167	0.861321	0.824876	0.858764	0.865956
91.6138	0.864732	0.805133	0.837968	0.857955	0.861808	0.823746	0.864124	0.865893
91.6443	0.864098	0.805133	0.833923	0.861742	0.858884	0.819647	0.870429	0.861839
91.5527	0.864891	0.801253	0.832154	0.857955	0.858153	0.816254	0.8657	0.858658
91.5832	0.862353	0.799463	0.834555	0.857955	0.859615	0.81583	0.862863	0.858283
91.4612	0.863622	0.797971	0.832659	0.845644	0.860834	0.815406	0.864124	0.856599
91.4001	0.859023	0.794987	0.829499	0.837121	0.853034	0.816678	0.861286	0.852358
91.4307	0.8549	0.796777	0.829879	0.833333	0.849866	0.81371	0.854666	0.849301
91.3696	0.848874	0.79618	0.830511	0.841856	0.850353	0.814134	0.854035	0.848553
91.4917	0.849984	0.792301	0.82773	0.839015	0.849866	0.81894	0.851198	0.848615
91.3086	0.847605	0.792002	0.823433	0.855114	0.847916	0.818375	0.851829	0.848116
91.4001	0.843958	0.792898	0.818756	0.855114	0.847429	0.818092	0.854351	0.848678
91.2476	0.841421	0.784542	0.814965	0.846591	0.84426	0.820071	0.85372	0.850362
91.1865	0.845068	0.774993	0.812816	0.839015	0.843285	0.819081	0.857188	0.849738
91.1865	0.844117	0.774694	0.811805	0.824811	0.842067	0.815689	0.854981	0.847555
91.1865	0.841262	0.774396	0.812184	0.83428	0.847185	0.815548	0.855296	0.846994
91.156	0.837298	0.771113	0.812437	0.83428	0.847185	0.817951	0.856557	0.847555
91.095	0.837456	0.771113	0.81269	0.83428	0.841823	0.818799	0.850883	0.848428
91.156	0.834761	0.765742	0.814585	0.83428	0.843285	0.817244	0.847415	0.848491
90.9424	0.829369	0.763354	0.813827	0.835227	0.84231	0.811166	0.848361	0.846931
90.9729	0.831589	0.761265	0.811931	0.836174	0.83963	0.806643	0.848676	0.846744
91.0034	0.835395	0.759176	0.808013	0.828599	0.837192	0.80523	0.853405	0.845684
90.8813	0.836981	0.759475	0.808266	0.835227	0.838167	0.803251	0.856873	0.845871
90.9119	0.833333	0.760668	0.810035	0.839962	0.836217	0.804664	0.857818	0.84481
90.8813	0.827307	0.766338	0.808898	0.837121	0.838411	0.805371	0.869798	0.843875
90.9119	0.821916	0.768129	0.802705	0.831439	0.843042	0.804947	0.87169	0.843189
90.8508	0.824136	0.76425	0.798408	0.820076	0.845723	0.800848	0.864124	0.842003
90.7898	0.825563	0.759475	0.796764	0.822917	0.843773	0.797173	0.86034	0.84269
90.8508	0.82255	0.758281	0.797776	0.82197	0.836949	0.794346	0.856873	0.841816
90.6067	0.822233	0.758878	0.796132	0.820076	0.840361	0.790671	0.855927	0.840756
90.7288	0.821123	0.756491	0.798787	0.823864	0.834024	0.789541	0.855612	0.84138
90.6677	0.821757	0.758281	0.800051	0.831439	0.830124	0.789823	0.855296	0.838386
90.6677	0.819854	0.756192	0.798155	0.84375	0.831343	0.788269	0.85372	0.838012
90.5762	0.822709	0.759176	0.797396	0.839015	0.831587	0.785583	0.854035	0.838136
90.5151	0.822709	0.763056	0.797523	0.821023	0.83768	0.787562	0.848676	0.837887
90.5762	0.820647	0.766935	0.801441	0.826705	0.838411	0.786855	0.836696	0.83745
90.4846	0.822391	0.764846	0.80498	0.826705	0.838655	0.782332	0.838588	0.83876
90.4846	0.823501	0.76037	0.805991	0.829545	0.838411	0.780212	0.845839	0.838012
90.4236	0.820013	0.756192	0.803842	0.82197	0.836217	0.781201	0.858134	0.836826
90.3931	0.818744	0.755297	0.80182	0.821023	0.837923	0.783039	0.854981	0.833708
90.271	0.819061	0.753208	0.801567	0.814394	0.841823	0.779929	0.838588	0.83246
90.3625	0.821598	0.752014	0.799924	0.815341	0.838411	0.777244	0.832598	0.833333
90.3015	0.817158	0.74903	0.794742	0.816288	0.839386	0.780495	0.837957	0.833832
90.21	0.810339	0.74724	0.793352	0.811553	0.846454	0.780353	0.843947	0.833271
90.21	0.810656	0.747836	0.790318	0.821023	0.843042	0.779081	0.833228	0.833583
90.21	0.812401	0.748433	0.790066	0.814394	0.833049	0.775972	0.827554	0.833146
90.0879	0.812084	0.748732	0.794742	0.813447	0.833293	0.768763	0.821879	0.830901
89.9963	0.809071	0.746344	0.797776	0.804924	0.828175	0.769329	0.817781	0.829965
90.0574	0.806851	0.740973	0.800809	0.817235	0.820132	0.775124	0.824401	0.831213
89.9658	0.806692	0.7359	0.801441	0.806818	0.821106	0.772862	0.831967	0.83115
89.8437	0.803838	0.734109	0.796764	0.804924	0.82135	0.768905	0.833543	0.830651
89.9963	0.797812	0.739182	0.793352	0.803977	0.824519	0.764664	0.829445	0.829653
89.8132	0.797653	0.740078	0.793857	0.803977	0.822813	0.761131	0.825032	0.828406
89.8743	0.803045	0.742167	0.792467	0.815341	0.816963	0.756042	0.824716	0.827033
89.7827	0.803203	0.744852	0.792214	0.803977	0.815501	0.754346	0.825977	0.827221
89.8132	0.800825	0.742763	0.792214	0.814394	0.815988	0.756749	0.828815	0.826285
89.6606	0.800032	0.739481	0.795121	0.82197	0.817694	0.760565	0.831652	0.825474
89.7827	0.799397	0.739779	0.796132	0.839015	0.811845	0.759859	0.829445	0.82641
89.5691	0.80019	0.734706	0.792088	0.827651	0.807945	0.759576	0.823455	0.827158
89.5996	0.80241	0.736198	0.789939	0.825758	0.807702	0.760707	0.820933	0.825599
89.5386	0.796543	0.737989	0.790318	0.818182	0.815257	0.755477	0.820933	0.824726
89.5691	0.789724	0.737989	0.789307	0.808712	0.817694	0.756184	0.819672	0.822917
89.5386	0.787663	0.739779	0.790824	0.809659	0.817694	0.754064	0.824086	0.823229
89.508	0.79464	0.741271	0.789181	0.795455	0.816719	0.749682	0.824401	0.824351
89.5691	0.797019	0.741271	0.785768	0.8125	0.813307	0.752933	0.824401	0.824913
89.386	0.799239	0.737392	0.783746	0.813447	0.808433	0.753074	0.82314	0.823166
89.2944	0.79575	0.735303	0.781092	0.808712	0.80234	0.753357	0.818726	0.819112
89.2944	0.792579	0.732617	0.781471	0.807765	0.797953	0.755901	0.813682	0.815868
89.2639	0.794006	0.731722	0.786906	0.806818	0.806971	0.757456	0.812736	0.81618
89.2029	0.795591	0.72456	0.787538	0.80303	0.807214	0.753357	0.812736	0.818176
89.1724	0.796384	0.732916	0.782482	0.801136	0.806239	0.755618	0.81715	0.819486
89.1113	0.792579	0.735303	0.780713	0.802083	0.806971	0.757315	0.814943	0.819673
89.0503	0.787345	0.733811	0.782103	0.804924	0.808677	0.754205	0.817781	0.82011
89.0198	0.786077	0.733214	0.783114	0.814394	0.810626	0.749965	0.819672	0.818176
89.0808	0.784967	0.730827	0.782356	0.816288	0.813551	0.746714	0.815574	0.814621
89.1418	0.785284	0.727544	0.782988	0.805871	0.813064	0.74629	0.820618	0.812313
88.9282	0.784491	0.730827	0.780207	0.806818	0.805021	0.742332	0.832282	0.81225
88.9282	0.784174	0.731423	0.77591	0.801136	0.803558	0.742473	0.832913	0.812937
88.9587	0.786077	0.727544	0.775784	0.800189	0.804533	0.745018	0.825662	0.813872
88.8061	0.785442	0.728738	0.774773	0.793561	0.801852	0.744452	0.822194	0.813498
88.8367	0.783857	0.729335	0.777048	0.798295	0.795272	0.742615	0.821248	0.81381
88.9282	0.783222	0.723068	0.778564	0.794508	0.794541	0.741767	0.823455	0.81356
88.8367	0.782112	0.720979	0.778943	0.795455	0.793566	0.742898	0.821879	0.809943
88.8061	0.781637	0.719785	0.780713	0.802083	0.790397	0.744311	0.824086	0.809506
88.6841	0.779258	0.724858	0.780081	0.803977	0.790885	0.742049	0.82976	0.809943
88.6841	0.778148	0.722471	0.776668	0.803977	0.789179	0.739223	0.830076	0.808321
88.6536	0.778306	0.721874	0.773761	0.803977	0.786741	0.74106	0.824401	0.808383
88.623	0.780844	0.722769	0.776795	0.810606	0.786498	0.742049	0.813052	0.810005
88.5925	0.781954	0.719487	0.774393	0.804924	0.790154	0.740212	0.809584	0.810691
88.562	0.783698	0.720382	0.772877	0.802083	0.790154	0.738375	0.80517	0.807884
88.562	0.782112	0.723665	0.775152	0.808712	0.789666	0.735689	0.804224	0.805763
88.4705	0.779099	0.720084	0.776289	0.803977	0.789422	0.738092	0.814313	0.806138
88.4094	0.776245	0.716204	0.774393	0.797349	0.787473	0.733852	0.816204	0.804454
88.4094	0.773866	0.710833	0.774141	0.796401	0.784792	0.732721	0.81652	0.80121
88.3179	0.771963	0.716503	0.773761	0.798295	0.78991	0.732155	0.816204	0.799276
88.3484	0.768157	0.711131	0.768074	0.799242	0.790885	0.732438	0.825347	0.80121
88.3179	0.768633	0.708445	0.761628	0.793561	0.786254	0.733993	0.825977	0.803331
88.1653	0.768792	0.709639	0.762513	0.797349	0.786741	0.733286	0.819042	0.805077
88.1653	0.765303	0.711131	0.767947	0.799242	0.783817	0.732721	0.814943	0.804391
88.0737	0.764986	0.713518	0.768959	0.788826	0.785279	0.733852	0.808323	0.802083
88.1042	0.766889	0.716204	0.766052	0.791667	0.786254	0.731731	0.803279	0.799775
88.0737	0.768633	0.71501	0.767189	0.785038	0.791128	0.73159	0.803594	0.800337
87.9211	0.767206	0.715607	0.767315	0.79072	0.793322	0.729046	0.802333	0.800961
88.0737	0.763083	0.715309	0.766936	0.78125	0.79186	0.72735	0.79918	0.800087
87.9211	0.760704	0.716801	0.768327	0.785985	0.789666	0.723392	0.796974	0.799089
87.8296	0.759753	0.716801	0.768074	0.792614	0.791372	0.720707	0.788777	0.79753
87.7991	0.758325	0.718591	0.767315	0.791667	0.783817	0.722544	0.784048	0.796969
87.8906	0.756105	0.717995	0.760111	0.79072	0.778211	0.724099	0.781841	0.797592
87.738	0.755312	0.71322	0.754929	0.784091	0.781379	0.723534	0.781211	0.79728
87.6465	0.758325	0.716204	0.75139	0.78125	0.787229	0.720707	0.778058	0.795971
87.7685	0.752458	0.71889	0.751769	0.785985	0.786985	0.719293	0.77459	0.794536
87.5854	0.749286	0.720084	0.752401	0.79072	0.783329	0.715477	0.776797	0.79385
87.7075	0.750714	0.719785	0.751643	0.79072	0.782354	0.714346	0.783733	0.794162
87.5854	0.753885	0.718293	0.747978	0.796401	0.782111	0.712367	0.77995	0.795035
87.5549	0.754837	0.713817	0.749115	0.787879	0.781867	0.71053	0.777427	0.793912
87.6465	0.758484	0.710833	0.751896	0.785985	0.77358	0.705724	0.778058	0.790981
87.4634	0.762131	0.709042	0.752907	0.773674	0.774068	0.701201	0.772699	0.791729
87.3108	0.762131	0.701582	0.749747	0.773674	0.779917	0.695124	0.77459	0.793351
87.2497	0.762924	0.699791	0.745576	0.785038	0.782842	0.690883	0.779634	0.792041
87.2497	0.761814	0.695613	0.744818	0.783144	0.786498	0.690177	0.772699	0.7873
87.2192	0.759594	0.695016	0.742543	0.785985	0.779917	0.692862	0.772383	0.786302
87.2497	0.756581	0.698299	0.739762	0.788826	0.774555	0.690601	0.768916	0.785928
87.1582	0.754837	0.701283	0.737361	0.795455	0.774311	0.69159	0.769861	0.784494
87.1582	0.752299	0.703671	0.736097	0.801136	0.783086	0.696537	0.768916	0.783495
87.0666	0.750555	0.70009	0.736603	0.798295	0.780405	0.696113	0.760404	0.782622
87.0666	0.751031	0.698597	0.734328	0.80303	0.774799	0.69159	0.761349	0.782685
87.0056	0.751665	0.698896	0.733316	0.793561	0.774799	0.688622	0.756936	0.780751
87.0361	0.751189	0.697105	0.737614	0.791667	0.77553	0.68947	0.751892	0.778942
86.9141	0.750872	0.691435	0.736476	0.788826	0.778211	0.692297	0.755044	0.778318
86.9751	0.752141	0.697702	0.736223	0.773674	0.778455	0.69371	0.757881	0.776759
86.9446	0.747859	0.696807	0.73496	0.779356	0.778211	0.695124	0.75599	0.775948
86.853	0.747859	0.695315	0.731673	0.786932	0.778455	0.693145	0.754729	0.775137
86.6699	0.748493	0.692927	0.732558	0.782197	0.777724	0.690318	0.764187	0.772642
86.853	0.752299	0.694121	0.734707	0.779356	0.768706	0.68947	0.766709	0.769773
86.7615	0.748969	0.691734	0.734833	0.780303	0.771143	0.684664	0.762926	0.768151
86.792	0.740565	0.688451	0.733696	0.782197	0.773093	0.682968	0.759773	0.767902
86.6394	0.738979	0.684273	0.73041	0.778409	0.772605	0.682261	0.759773	0.765906
86.792	0.740089	0.680692	0.730662	0.785985	0.774068	0.685088	0.765763	0.765282
86.5784	0.741833	0.681289	0.731673	0.775568	0.776505	0.681555	0.773014	0.768151
86.6699	0.741357	0.68308	0.728893	0.783144	0.775043	0.677032	0.773014	0.770147
86.6089	0.736759	0.6792	0.727376	0.775568	0.776749	0.674205	0.767654	0.768713
86.4868	0.730891	0.677708	0.725733	0.772727	0.777236	0.675053	0.764502	0.7689
86.4563	0.733111	0.680394	0.725354	0.775568	0.770168	0.673922	0.763871	0.767902
86.5173	0.737552	0.677111	0.727123	0.774621	0.765781	0.677173	0.767339	0.766841
86.3647	0.737393	0.675022	0.728766	0.783144	0.764075	0.678445	0.774275	0.765656
86.3953	0.734856	0.676813	0.729904	0.780303	0.766025	0.67788	0.776797	0.763473
86.3342	0.732318	0.678007	0.727376	0.797349	0.771143	0.677032	0.778058	0.761352
86.3037	0.732794	0.677708	0.720677	0.786932	0.771387	0.679293	0.774905	0.761228
86.0901	0.734697	0.668457	0.722826	0.783144	0.774311	0.680283	0.7686	0.759855
86.2427	0.730257	0.666368	0.723964	0.785038	0.778211	0.677456	0.764502	0.758982
86.0901	0.729464	0.666965	0.722573	0.787879	0.769681	0.675477	0.76198	0.75998
86.1511	0.729623	0.664578	0.720425	0.784091	0.766512	0.67689	0.763871	0.760167
86.0596	0.730415	0.665175	0.722321	0.764205	0.76895	0.679293	0.758197	0.758358
86.0596	0.728671	0.663682	0.721941	0.769886	0.770168	0.679576	0.746847	0.754803
85.968	0.728988	0.668457	0.717644	0.770833	0.772118	0.679293	0.748108	0.754553
85.8765	0.731843	0.670844	0.718908	0.778409	0.772118	0.680848	0.748739	0.755115
85.8765	0.729623	0.670844	0.718655	0.780303	0.769437	0.678869	0.745902	0.754179
85.7849	0.724865	0.671143	0.719414	0.784091	0.762369	0.678304	0.739596	0.753306
85.7544	0.721535	0.670248	0.718529	0.780303	0.757982	0.68	0.738335	0.75131
85.8154	0.723121	0.669651	0.717391	0.783144	0.755788	0.680424	0.739596	0.749501
85.8154	0.724072	0.672337	0.716886	0.782197	0.757495	0.67788	0.744325	0.750062
85.6628	0.723438	0.671143	0.719287	0.775568	0.756276	0.677314	0.742119	0.747942
85.8154	0.720425	0.669352	0.721057	0.769886	0.751645	0.679011	0.734237	0.747006
85.6628	0.719156	0.661295	0.716886	0.761364	0.748233	0.679011	0.734237	0.748191
85.6323	0.720901	0.653238	0.714232	0.778409	0.748233	0.678304	0.734237	0.748815
85.6018	0.724389	0.650254	0.714484	0.772727	0.749695	0.673074	0.730769	0.748503
85.6323	0.723279	0.652641	0.712588	0.77178	0.754082	0.672933	0.729823	0.74869
85.5408	0.716619	0.649657	0.712715	0.769886	0.753839	0.672226	0.721942	0.747942
85.5713	0.711545	0.648762	0.712588	0.765151	0.748964	0.669258	0.719105	0.747068
85.5102	0.71091	0.649955	0.714358	0.763258	0.748477	0.665442	0.720681	0.74476
85.5408	0.712496	0.648463	0.711956	0.772727	0.75067	0.665866	0.721311	0.742265
85.5102	0.714082	0.651149	0.712715	0.776515	0.747502	0.664876	0.72541	0.742952
85.6018	0.711703	0.651746	0.71499	0.777462	0.746283	0.66629	0.737074	0.741766
85.4187	0.711703	0.654133	0.709429	0.767992	0.746527	0.668127	0.74338	0.738523
85.3271	0.713448	0.655028	0.704373	0.767045	0.750183	0.665866	0.737074	0.738024
85.2051	0.712179	0.652641	0.705258	0.767045	0.747258	0.663463	0.727617	0.740332
85.2966	0.712337	0.651746	0.708418	0.774621	0.743602	0.663322	0.722573	0.739833
85.2356	0.712179	0.650552	0.707027	0.768939	0.744821	0.662049	0.720681	0.738772
85.2356	0.71202	0.651149	0.70728	0.775568	0.740921	0.665583	0.720996	0.738648
85.144	0.711069	0.647269	0.704373	0.77178	0.738971	0.669541	0.723203	0.738772
85.0525	0.709324	0.646374	0.701719	0.774621	0.743846	0.666431	0.724149	0.738772
84.9914	0.705519	0.64906	0.700961	0.75947	0.745552	0.656396	0.733291	0.738461
85.083	0.705201	0.649657	0.696916	0.757576	0.74872	0.653004	0.732661	0.737774
84.9609	0.70425	0.646374	0.694135	0.747159	0.752864	0.656254	0.734237	0.737712
85.0525	0.704409	0.642495	0.690976	0.746212	0.749695	0.655406	0.734237	0.736465
85.022	0.702506	0.644584	0.691608	0.743371	0.741409	0.655548	0.723834	0.732784
84.9914	0.703298	0.644584	0.691734	0.738636	0.736778	0.654276	0.711854	0.729853
84.8389	0.707421	0.6416	0.695147	0.731061	0.738484	0.652297	0.710593	0.731287
84.9304	0.706311	0.640107	0.700961	0.74053	0.746283	0.657102	0.710908	0.7311
84.8694	0.702347	0.641301	0.697169	0.741477	0.743115	0.660071	0.720996	0.730414
84.5642	0.699493	0.641003	0.69679	0.745265	0.736047	0.655265	0.715006	0.730601
84.7473	0.696004	0.639212	0.695273	0.738636	0.741409	0.654134	0.718789	0.731662
84.8389	0.695052	0.639511	0.693504	0.747159	0.740921	0.653145	0.715952	0.729853
84.7778	0.697431	0.63772	0.692492	0.741477	0.733366	0.650318	0.709647	0.72742
84.6252	0.698065	0.634139	0.690849	0.734849	0.730929	0.652014	0.711538	0.725923
84.6558	0.695687	0.632349	0.689333	0.746212	0.732391	0.650601	0.715952	0.725674
84.6558	0.692356	0.633244	0.687942	0.74053	0.739459	0.645654	0.715952	0.725175
84.4726	0.692991	0.633542	0.687816	0.744318	0.735316	0.641131	0.715322	0.72399
84.6252	0.696321	0.632647	0.686173	0.732008	0.73166	0.643958	0.714691	0.723428
84.5337	0.695687	0.630856	0.687563	0.732008	0.732147	0.649894	0.715637	0.7248
84.6558	0.692198	0.624888	0.688574	0.723485	0.722642	0.647632	0.714691	0.724301
84.4726	0.693149	0.628768	0.689838	0.727273	0.720692	0.64424	0.713745	0.721682
84.3811	0.689819	0.630856	0.689585	0.741477	0.72581	0.643675	0.719105	0.720309
84.3506	0.687758	0.630856	0.691987	0.745265	0.721423	0.645795	0.716583	0.723116
84.3201	0.68411	0.628171	0.693124	0.743371	0.71923	0.647208	0.717844	0.725362
84.3506	0.684427	0.632349	0.69363	0.74053	0.721423	0.643675	0.714691	0.724988
84.2895	0.68633	0.636825	0.693124	0.734849	0.715818	0.640707	0.712799	0.724738
84.198	0.687599	0.631453	0.690091	0.739583	0.709481	0.64424	0.713115	0.723491
84.2285	0.687599	0.629066	0.688069	0.745265	0.710456	0.64523	0.709016	0.722929
84.0759	0.680939	0.62638	0.688195	0.74053	0.708506	0.64212	0.709332	0.72137
84.137	0.680146	0.622799	0.685415	0.735795	0.710943	0.638021	0.716583	0.720621
84.0454	0.683635	0.624888	0.680485	0.743371	0.717036	0.638728	0.72005	0.718438
84.137	0.682683	0.629663	0.67366	0.741477	0.717524	0.644523	0.717528	0.716879
84.0149	0.683159	0.631155	0.673408	0.741477	0.710943	0.642827	0.721627	0.715943
84.0149	0.686648	0.631453	0.671259	0.731061	0.705825	0.639011	0.725095	0.716068
84.137	0.687758	0.633244	0.671638	0.731061	0.702169	0.638021	0.72604	0.715631
83.8928	0.687282	0.630558	0.672902	0.738636	0.708506	0.637456	0.719735	0.71376
83.9233	0.68411	0.625485	0.670501	0.737689	0.715818	0.636042	0.714691	0.711639
83.7707	0.683	0.622202	0.666582	0.738636	0.713868	0.633357	0.704603	0.712637
83.8318	0.683159	0.626082	0.666582	0.731061	0.712649	0.632085	0.70082	0.712575
83.5876	0.68189	0.625485	0.666077	0.733901	0.710212	0.632509	0.706494	0.710142
83.7707	0.679829	0.624888	0.665192	0.739583	0.708019	0.635336	0.707755	0.709394
83.9233	0.676023	0.61892	0.669995	0.722538	0.710943	0.634912	0.704918	0.709207
83.6182	0.671583	0.621009	0.673534	0.737689	0.713137	0.632085	0.704918	0.710205
83.6487	0.672058	0.625783	0.670374	0.745265	0.709237	0.633922	0.698298	0.710142
83.6182	0.670948	0.623396	0.668352	0.732955	0.707287	0.63477	0.69483	0.710267
83.5266	0.671424	0.618024	0.666835	0.727273	0.707287	0.631802	0.70082	0.70852
83.4351	0.6719	0.617129	0.664687	0.714962	0.708993	0.626148	0.703342	0.70746
83.4045	0.671741	0.613847	0.661906	0.724432	0.705825	0.626572	0.703026	0.707834
83.4351	0.670473	0.61504	0.659631	0.727273	0.708019	0.629117	0.703026	0.709643
83.0994	0.668252	0.616234	0.660263	0.732008	0.711187	0.629399	0.696406	0.708209
83.4045	0.666984	0.616831	0.660137	0.731061	0.709481	0.628834	0.698613	0.706899
83.1909	0.668887	0.616234	0.659884	0.736742	0.7068	0.626714	0.698613	0.707148
83.313	0.670155	0.619517	0.657861	0.732955	0.705825	0.627279	0.700189	0.705838
83.2519	0.67079	0.617129	0.65546	0.732008	0.705581	0.625724	0.703657	0.705402
83.0078	0.670155	0.619815	0.654954	0.732008	0.699732	0.622049	0.704918	0.704965
83.0688	0.667777	0.620113	0.65407	0.724432	0.698513	0.617951	0.702396	0.706462
83.1909	0.664447	0.621009	0.652427	0.732955	0.703388	0.615548	0.692308	0.706899
83.0994	0.662068	0.619517	0.653564	0.735795	0.710212	0.617527	0.682535	0.705589
83.0078	0.667777	0.615339	0.651921	0.74053	0.709481	0.61894	0.683796	0.703468
82.9468	0.66968	0.609669	0.651795	0.741477	0.706556	0.616254	0.68884	0.70247
83.0383	0.663971	0.611459	0.65091	0.748106	0.709968	0.61258	0.692623	0.704528
82.9468	0.665557	0.612653	0.650531	0.745265	0.707531	0.609046	0.695145	0.704903
82.8552	0.664288	0.611459	0.650152	0.743371	0.705825	0.612862	0.699874	0.704466
82.8857	0.662068	0.605491	0.643706	0.738636	0.710212	0.615689	0.697352	0.701722
82.7942	0.663971	0.608177	0.641684	0.749053	0.711187	0.612155	0.697352	0.700349
82.7331	0.667142	0.60937	0.642821	0.738636	0.706312	0.610177	0.694199	0.699289
82.8552	0.664129	0.610266	0.643327	0.742424	0.700463	0.613286	0.691047	0.699913
82.7331	0.660165	0.611459	0.642442	0.746212	0.701682	0.612155	0.681904	0.700037
82.6416	0.659848	0.610266	0.640925	0.732008	0.705338	0.611731	0.671501	0.699039
82.489	0.660165	0.606088	0.638903	0.721591	0.700951	0.611873	0.666457	0.699975
82.55	0.660165	0.60191	0.641052	0.722538	0.699732	0.611873	0.667402	0.698852
82.489	0.661592	0.602507	0.643579	0.729167	0.701438	0.613004	0.671501	0.69642
82.4585	0.667777	0.599224	0.641557	0.71875	0.704363	0.611025	0.673077	0.694736
82.489	0.664288	0.597732	0.637386	0.726326	0.696076	0.60636	0.671816	0.693987
82.4585	0.659689	0.599523	0.63587	0.712121	0.691689	0.609046	0.665195	0.692677
82.4585	0.661434	0.602805	0.633342	0.712121	0.694614	0.610742	0.668033	0.692303
82.3059	0.660641	0.597434	0.636249	0.713068	0.691202	0.610035	0.668663	0.691617
82.3669	0.661751	0.59803	0.635238	0.710227	0.689739	0.609187	0.673707	0.690182
82.2143	0.664129	0.596538	0.631951	0.713068	0.688277	0.606643	0.674338	0.689184
82.3975	0.661751	0.59236	0.629171	0.701705	0.689739	0.608198	0.674338	0.690057
82.1228	0.659055	0.589376	0.626769	0.704545	0.69047	0.613004	0.665511	0.689059
81.8787	0.656359	0.590272	0.624115	0.701705	0.689739	0.613569	0.666772	0.688124
82.0923	0.654932	0.591167	0.620576	0.700758	0.688521	0.614982	0.67087	0.686252
82.0923	0.654297	0.592957	0.619944	0.695076	0.687058	0.610883	0.670555	0.68357
82.0312	0.655883	0.59236	0.622978	0.6875	0.689983	0.60735	0.67087	0.682947
82.0007	0.654773	0.592659	0.625	0.680871	0.69437	0.603958	0.671816	0.684818
81.9397	0.65398	0.591167	0.624621	0.680871	0.695101	0.599152	0.675914	0.684319
81.9397	0.653346	0.590272	0.621082	0.690341	0.692176	0.595194	0.678436	0.682385
81.8787	0.653346	0.5849	0.619565	0.686553	0.69242	0.595901	0.675914	0.681824
81.8787	0.652395	0.5849	0.621587	0.694129	0.688277	0.597456	0.668033	0.682759
81.9397	0.655566	0.584005	0.622725	0.680871	0.688033	0.600141	0.662358	0.681387
81.6955	0.658103	0.584005	0.621461	0.680871	0.68584	0.602544	0.66488	0.680639
81.8481	0.658262	0.580722	0.618049	0.689394	0.691689	0.599859	0.663934	0.68226
81.6955	0.658421	0.583109	0.616279	0.683712	0.693883	0.601272	0.663619	0.682323
81.6955	0.656835	0.57923	0.616785	0.693182	0.689739	0.599717	0.657629	0.680951
81.5735	0.656993	0.573859	0.6159	0.678977	0.689008	0.596042	0.660467	0.679516
81.6345	0.656676	0.575947	0.615142	0.684659	0.686571	0.596042	0.655422	0.679703
81.604	0.652553	0.575052	0.613625	0.690341	0.684377	0.597738	0.657629	0.679516
81.5735	0.648272	0.572963	0.614383	0.690341	0.680965	0.600707	0.659206	0.678955
81.5735	0.652395	0.569979	0.612993	0.692235	0.679259	0.601131	0.657314	0.675462
81.543	0.652395	0.572665	0.608569	0.693182	0.674141	0.598587	0.662043	0.673777
81.5735	0.649382	0.568487	0.605157	0.684659	0.675603	0.598163	0.662358	0.672468
81.4209	0.646369	0.569979	0.603008	0.689394	0.684621	0.599435	0.660151	0.673777
81.4514	0.64399	0.570576	0.601365	0.682765	0.686083	0.599576	0.656053	0.67228
81.5735	0.643038	0.57356	0.598964	0.670455	0.683159	0.598587	0.655738	0.671095
81.4209	0.642721	0.570576	0.600354	0.674242	0.684377	0.593074	0.656053	0.673278
81.3599	0.641928	0.570874	0.601997	0.670455	0.681209	0.591095	0.660151	0.673902
81.2378	0.643673	0.57177	0.600859	0.668561	0.672679	0.59364	0.662989	0.672904
81.2378	0.644307	0.570278	0.597573	0.678977	0.672435	0.593357	0.658575	0.673777
81.3599	0.642087	0.570278	0.594414	0.682765	0.673166	0.591378	0.647541	0.675274
81.2683	0.636854	0.569382	0.594919	0.688447	0.680965	0.588693	0.640605	0.674214
81.0547	0.637488	0.5661	0.593908	0.682765	0.683159	0.589682	0.637137	0.673403
81.1462	0.635268	0.569681	0.595677	0.678977	0.678528	0.591237	0.638714	0.674152
81.0547	0.632889	0.56789	0.598584	0.685606	0.673897	0.587138	0.64029	0.675087
81.0547	0.632414	0.569382	0.597573	0.679924	0.670241	0.582474	0.640605	0.673216
80.9326	0.632096	0.570576	0.594287	0.680871	0.666829	0.581201	0.629887	0.672592
80.9326	0.630669	0.570576	0.591001	0.673295	0.664392	0.581484	0.62768	0.67147
80.9021	0.627656	0.572366	0.587841	0.673295	0.666342	0.580071	0.634931	0.667852
80.8411	0.632414	0.568189	0.585313	0.66572	0.668535	0.578799	0.63966	0.664983
80.8411	0.633524	0.565801	0.583923	0.666667	0.669754	0.579081	0.637453	0.664359
80.8411	0.630986	0.565204	0.582659	0.660985	0.667804	0.579647	0.632724	0.66492
80.78	0.628132	0.564906	0.585313	0.655303	0.665854	0.583604	0.634615	0.665544
80.719	0.629718	0.565204	0.583923	0.649621	0.662442	0.58318	0.634615	0.667166
80.719	0.628449	0.568785	0.583923	0.655303	0.659761	0.579929	0.628625	0.669037
80.6885	0.628132	0.567592	0.58405	0.675189	0.659761	0.576396	0.623897	0.667852
80.5664	0.629876	0.566697	0.583165	0.673295	0.662198	0.575972	0.626103	0.664733
80.5359	0.626705	0.561623	0.580637	0.674242	0.661223	0.574417	0.626103	0.66149
80.5359	0.625595	0.561027	0.581395	0.662879	0.658299	0.574982	0.622636	0.661801
80.5359	0.628291	0.561325	0.585566	0.667614	0.658543	0.574841	0.619168	0.660803
80.4748	0.625912	0.56043	0.585313	0.679924	0.660249	0.572155	0.621059	0.658059
80.4443	0.624643	0.563414	0.582659	0.677083	0.665611	0.570601	0.623581	0.656562
80.3833	0.625119	0.564011	0.582533	0.686553	0.665123	0.575689	0.620113	0.655065
80.3833	0.624643	0.559236	0.583291	0.67803	0.659274	0.580071	0.621059	0.653942
80.2917	0.621313	0.553566	0.582786	0.670455	0.655862	0.576113	0.624527	0.652133
80.2917	0.621472	0.549687	0.581522	0.660985	0.654887	0.571731	0.62232	0.650636
80.1697	0.62163	0.552969	0.58367	0.663826	0.649037	0.568198	0.621059	0.651821
80.3223	0.622423	0.553865	0.581901	0.652462	0.651231	0.567067	0.617591	0.653131
80.1697	0.623057	0.555953	0.579373	0.647727	0.653912	0.568198	0.618852	0.653505
80.1086	0.624802	0.556849	0.57773	0.660038	0.652206	0.570177	0.624842	0.652383
80.2002	0.625278	0.554461	0.580258	0.648674	0.651718	0.571873	0.625788	0.649763
80.0476	0.622264	0.551179	0.581775	0.642992	0.654399	0.572155	0.623581	0.649326
79.956	0.622264	0.547896	0.582406	0.649621	0.654155	0.570883	0.625788	0.649202
80.1086	0.62163	0.543718	0.580763	0.655303	0.652693	0.571166	0.622636	0.649701
79.895	0.620044	0.544017	0.581395	0.661932	0.651475	0.570035	0.622636	0.647954
79.9255	0.618934	0.540734	0.581395	0.655303	0.649037	0.565371	0.629256	0.647829
79.834	0.615287	0.538048	0.581143	0.644886	0.649525	0.563534	0.629571	0.648266
79.895	0.612591	0.540734	0.580131	0.639205	0.646844	0.564664	0.619168	0.648141
79.7119	0.611957	0.541629	0.579499	0.640151	0.64465	0.567915	0.608764	0.649202
79.834	0.608627	0.541629	0.578868	0.645833	0.649525	0.567774	0.60309	0.648515
79.6509	0.604028	0.542226	0.580258	0.635417	0.650256	0.563251	0.602774	0.646582
79.7119	0.602759	0.536855	0.580511	0.633523	0.6427	0.558163	0.606242	0.645521
79.6204	0.603552	0.533274	0.582027	0.621212	0.643432	0.556325	0.60372	0.6439
79.7119	0.602442	0.536258	0.583418	0.632576	0.645869	0.556466	0.605296	0.641155
79.5288	0.600539	0.534169	0.58089	0.621212	0.643675	0.555901	0.604351	0.640968
79.6204	0.603235	0.532677	0.577983	0.625	0.641969	0.557032	0.601513	0.643525
79.6204	0.606724	0.532677	0.577224	0.624053	0.639288	0.555053	0.60372	0.644149
79.5288	0.607041	0.534169	0.578615	0.626894	0.639532	0.550671	0.608449	0.645334
79.3762	0.608627	0.53208	0.577604	0.632576	0.638801	0.547703	0.607818	0.646831
79.4372	0.609737	0.528797	0.574697	0.637311	0.641482	0.547986	0.609395	0.6439
79.2847	0.608785	0.529991	0.57179	0.626894	0.64465	0.547986	0.618222	0.641592
79.3762	0.606089	0.531185	0.572674	0.633523	0.635632	0.547703	0.619483	0.640656
79.2236	0.600856	0.529096	0.575708	0.638258	0.630027	0.547279	0.614754	0.638972
79.4372	0.597526	0.527007	0.578109	0.635417	0.631489	0.546431	0.604666	0.637725
79.1016	0.598002	0.52641	0.576466	0.629735	0.633683	0.54841	0.612547	0.637537
79.2236	0.598953	0.526708	0.572674	0.628788	0.626127	0.549258	0.620113	0.637912
79.1016	0.600856	0.52462	0.568883	0.636364	0.630271	0.545442	0.620429	0.63498
79.1321	0.600539	0.525813	0.569388	0.622159	0.631733	0.544876	0.615385	0.635978
78.9795	0.600222	0.525515	0.566987	0.617424	0.630271	0.543039	0.608764	0.638036
79.1016	0.600856	0.526112	0.565597	0.622159	0.629539	0.542332	0.607188	0.637912
79.01	0.599905	0.528499	0.565344	0.618371	0.630027	0.540636	0.602459	0.637038
78.9795	0.595782	0.530886	0.563195	0.629735	0.630514	0.535124	0.604351	0.63604
78.949	0.593879	0.533572	0.561805	0.623106	0.629052	0.534558	0.60309	0.63523
78.949	0.593879	0.53208	0.565597	0.622159	0.628564	0.534134	0.604981	0.632111
78.7964	0.594989	0.527902	0.56686	0.621212	0.631733	0.534134	0.612232	0.631674
78.8574	0.595623	0.528201	0.570273	0.622159	0.635632	0.536678	0.61034	0.633795
78.7659	0.597368	0.527305	0.569767	0.621212	0.63612	0.537244	0.607503	0.634232
78.7659	0.594196	0.524918	0.571031	0.61553	0.632952	0.531731	0.604666	0.634294
78.7353	0.594037	0.51895	0.567492	0.618371	0.628564	0.529894	0.607188	0.63498
78.7659	0.597209	0.521038	0.563069	0.625	0.632464	0.528763	0.604035	0.635978
78.5828	0.596733	0.521934	0.563448	0.61553	0.633195	0.530177	0.598991	0.636352
78.6133	0.596099	0.522232	0.560794	0.628788	0.637339	0.526219	0.603405	0.635541
78.6438	0.594196	0.517457	0.560667	0.633523	0.636364	0.526219	0.608449	0.633296
78.4912	0.591024	0.511489	0.559024	0.638258	0.633195	0.52636	0.610656	0.631924
78.5522	0.592927	0.509997	0.557634	0.633523	0.631489	0.526502	0.602774	0.630551
78.4302	0.596892	0.510594	0.559783	0.624053	0.627833	0.530459	0.600567	0.62893
78.4607	0.594196	0.512981	0.559783	0.632576	0.621496	0.532297	0.605927	0.629865
78.3997	0.591659	0.516264	0.558392	0.629735	0.620278	0.531873	0.606557	0.631612
78.3691	0.594989	0.516562	0.555485	0.63447	0.620034	0.529187	0.604981	0.630863
78.2471	0.594037	0.512086	0.553716	0.621212	0.624665	0.525371	0.5971	0.629803
78.2165	0.59261	0.514175	0.555612	0.623106	0.629783	0.522544	0.590794	0.63024
78.2776	0.58817	0.508206	0.554095	0.622159	0.628321	0.521979	0.598045	0.629616
78.186	0.585157	0.508206	0.554221	0.625947	0.632708	0.519859	0.594893	0.628805
78.186	0.582778	0.509102	0.553842	0.640151	0.629296	0.516325	0.592055	0.628805
77.9724	0.584998	0.510892	0.55182	0.627841	0.624909	0.516184	0.592371	0.627682
78.1555	0.585791	0.511191	0.551441	0.631629	0.62759	0.51576	0.595208	0.627745
77.9724	0.581827	0.510594	0.552958	0.633523	0.627102	0.516325	0.593632	0.626996
78.0029	0.5804	0.510892	0.550935	0.633523	0.624177	0.516466	0.583228	0.627121
77.9419	0.580241	0.509102	0.545627	0.638258	0.62759	0.510247	0.583228	0.62737
77.8809	0.579607	0.50761	0.54727	0.617424	0.628077	0.50629	0.583543	0.629429
77.8198	0.578497	0.505819	0.547902	0.629735	0.621009	0.50742	0.588272	0.629304
77.7588	0.57818	0.507311	0.550051	0.624053	0.628564	0.510813	0.587011	0.627869
77.8503	0.576435	0.508206	0.549292	0.619318	0.633195	0.509823	0.588272	0.627495
77.6977	0.580241	0.509997	0.549419	0.622159	0.630758	0.506996	0.584489	0.626871
77.7588	0.583888	0.5094	0.547902	0.617424	0.624177	0.50629	0.584174	0.625374
77.6062	0.583254	0.505521	0.548155	0.620265	0.621984	0.507562	0.582913	0.624875
77.6672	0.581192	0.506118	0.547649	0.626894	0.624177	0.506007	0.583543	0.62369
77.6062	0.578972	0.506714	0.547144	0.624053	0.617597	0.508269	0.583543	0.622068
77.5146	0.575642	0.504625	0.544363	0.625	0.618328	0.509399	0.584174	0.621382
77.6062	0.573898	0.501044	0.545248	0.619318	0.62174	0.509541	0.587327	0.620322
77.3926	0.573264	0.495374	0.548534	0.625947	0.620034	0.505724	0.590164	0.619511
77.5452	0.575642	0.493584	0.551188	0.625947	0.617841	0.50318	0.587327	0.618014
77.3926	0.571361	0.495673	0.551062	0.61553	0.622471	0.502049	0.589218	0.61633
77.3926	0.571678	0.495076	0.549798	0.610795	0.624665	0.498799	0.587642	0.615457
77.2705	0.571678	0.492987	0.546512	0.608901	0.620034	0.497809	0.589218	0.614895
77.2705	0.570409	0.488212	0.543225	0.605114	0.614672	0.501484	0.592055	0.615581
77.301	0.567238	0.489108	0.54411	0.609849	0.613454	0.503322	0.586381	0.616018
77.0874	0.568982	0.482543	0.543984	0.613636	0.613454	0.502756	0.58575	0.614271
77.24	0.572471	0.483438	0.54411	0.610795	0.610529	0.502897	0.582598	0.612899
76.9958	0.573581	0.485228	0.545501	0.617424	0.61126	0.507703	0.576608	0.612837
77.0874	0.573581	0.487019	0.544995	0.626894	0.611747	0.509117	0.57314	0.614209
77.0874	0.574532	0.488809	0.543984	0.61553	0.617597	0.507562	0.575347	0.614459
76.9958	0.570092	0.486124	0.541077	0.614583	0.616866	0.503746	0.57913	0.614833
77.1484	0.565335	0.487616	0.539434	0.606061	0.609067	0.499929	0.578499	0.615644
76.9653	0.56359	0.491197	0.5364	0.622159	0.606873	0.49894	0.581337	0.614958
77.0569	0.564542	0.489108	0.538423	0.625	0.605411	0.499364	0.582913	0.614147
76.8127	0.565493	0.487616	0.542088	0.622159	0.601999	0.49682	0.586696	0.613211
76.9348	0.567238	0.488212	0.547396	0.622159	0.606142	0.494276	0.584489	0.610966
76.8433	0.566286	0.489108	0.551314	0.61553	0.607604	0.493993	0.583543	0.608471
76.8127	0.56359	0.486124	0.546764	0.621212	0.601999	0.495972	0.582598	0.608096
76.8433	0.560736	0.48105	0.544869	0.621212	0.600536	0.496254	0.580706	0.606911
76.6601	0.560577	0.484333	0.542341	0.613636	0.601267	0.49583	0.580076	0.606038
76.7517	0.562163	0.487019	0.540318	0.607008	0.601999	0.496396	0.577869	0.606287
76.6907	0.556296	0.482841	0.538296	0.598485	0.601999	0.493852	0.580391	0.607972
76.6907	0.556613	0.477469	0.536906	0.606061	0.599074	0.493993	0.576608	0.608408
76.6907	0.555186	0.471203	0.535516	0.602273	0.600049	0.490742	0.569672	0.607909
76.6296	0.551062	0.472993	0.53678	0.605114	0.602242	0.490177	0.570618	0.607722
76.6296	0.551697	0.472695	0.5364	0.60322	0.597368	0.493569	0.564313	0.605477
76.5076	0.55249	0.472695	0.535263	0.597538	0.598586	0.497244	0.561475	0.604291
76.5686	0.552807	0.471799	0.533367	0.611742	0.598586	0.49682	0.557377	0.602233
76.355	0.553917	0.468218	0.532482	0.596591	0.596393	0.493852	0.557377	0.600424
76.5076	0.551221	0.470009	0.53223	0.590909	0.596149	0.493286	0.563682	0.601297
76.355	0.546147	0.469114	0.531471	0.590909	0.599074	0.491731	0.566204	0.602732
76.355	0.542341	0.469711	0.527553	0.589962	0.597855	0.490035	0.566835	0.601547
76.2329	0.543768	0.471203	0.525025	0.599432	0.596393	0.487633	0.566204	0.599488
76.2939	0.545988	0.472098	0.525784	0.590909	0.597124	0.486784	0.561791	0.60005
76.2634	0.545036	0.470009	0.525657	0.599432	0.596637	0.486502	0.564943	0.599239
76.1719	0.547891	0.472993	0.522371	0.594697	0.599074	0.488057	0.569672	0.59899
76.1414	0.544085	0.472695	0.525152	0.58428	0.599318	0.487633	0.564943	0.597493
76.1414	0.538376	0.470606	0.528438	0.589015	0.599805	0.48735	0.568411	0.596245
76.1108	0.545512	0.469711	0.527048	0.585227	0.59688	0.48636	0.569987	0.594623
76.0803	0.549952	0.468218	0.526795	0.590909	0.599074	0.48636	0.570618	0.592877
76.0803	0.546305	0.465533	0.523256	0.594697	0.596637	0.484523	0.565889	0.594311
76.0193	0.544085	0.462548	0.521613	0.590909	0.600049	0.483675	0.562421	0.595933
75.9277	0.545829	0.46046	0.519211	0.589015	0.599805	0.483675	0.563367	0.595933
75.9888	0.542023	0.463145	0.517947	0.582386	0.595905	0.484099	0.569357	0.594935
75.8972	0.543134	0.467622	0.517695	0.581439	0.598099	0.484382	0.566204	0.595559
75.9582	0.543134	0.464637	0.517695	0.589015	0.598586	0.484099	0.568096	0.594623
75.7751	0.543926	0.463145	0.514535	0.589015	0.595418	0.482827	0.576608	0.595309
75.7751	0.546305	0.460758	0.511249	0.580492	0.595662	0.480565	0.576293	0.596495
75.7446	0.542816	0.45658	0.513777	0.575758	0.601267	0.48	0.57377	0.595808
75.6836	0.540913	0.453298	0.513397	0.576705	0.599805	0.479576	0.575662	0.596994
75.7141	0.540596	0.456282	0.512386	0.577651	0.596393	0.479859	0.572825	0.594623
75.6531	0.540438	0.459266	0.508974	0.583333	0.594687	0.477314	0.565889	0.592128
75.6531	0.539645	0.461056	0.509732	0.580492	0.595418	0.479717	0.563367	0.590506
75.531	0.5379	0.460758	0.512386	0.578599	0.597611	0.480565	0.56652	0.588386
75.531	0.540596	0.461653	0.513777	0.588068	0.600292	0.476325	0.56652	0.585891
75.5005	0.540438	0.459863	0.516557	0.574811	0.594931	0.475053	0.558953	0.585329
75.5005	0.539962	0.458072	0.516936	0.573864	0.594443	0.475618	0.550126	0.586764
75.4089	0.539169	0.455088	0.514282	0.575758	0.597855	0.47364	0.543506	0.586265
75.2869	0.536949	0.455386	0.51049	0.578599	0.596637	0.474488	0.547919	0.58508
75.3479	0.537108	0.455386	0.507078	0.570076	0.598099	0.476608	0.550441	0.584207
75.2258	0.53901	0.458967	0.505056	0.57197	0.592737	0.475053	0.549811	0.585205
75.3174	0.536156	0.455088	0.502907	0.5625	0.587863	0.474205	0.546974	0.585205
75.1648	0.532192	0.449717	0.500253	0.567235	0.5864	0.473781	0.548235	0.585454
75.2258	0.529971	0.445539	0.499874	0.568182	0.585669	0.473498	0.545397	0.584768
75.1343	0.5268	0.449717	0.499368	0.560606	0.584207	0.472933	0.547604	0.582897
74.9817	0.527434	0.453596	0.49861	0.563447	0.582013	0.468975	0.552333	0.581524
75.0732	0.526166	0.452701	0.497472	0.551136	0.583232	0.466996	0.559269	0.581213
75.0427	0.532509	0.450612	0.492922	0.564394	0.5864	0.468693	0.557692	0.5814
75.0122	0.538218	0.44912	0.491911	0.572917	0.587375	0.470247	0.553279	0.581712
74.9817	0.534412	0.44345	0.492922	0.57197	0.586888	0.47053	0.55517	0.580651
74.9206	0.530764	0.442853	0.493554	0.568182	0.585425	0.470813	0.55517	0.579279
74.8901	0.528544	0.445837	0.491658	0.565341	0.583963	0.471519	0.552018	0.578593
74.9512	0.528227	0.443151	0.490521	0.568182	0.584694	0.470247	0.554224	0.578468
74.8596	0.526324	0.441659	0.490142	0.560606	0.584694	0.468834	0.555485	0.578468
74.7375	0.526958	0.438078	0.489889	0.549242	0.582013	0.466572	0.56053	0.577969
74.6765	0.523945	0.437481	0.48913	0.55303	0.581769	0.4653	0.563367	0.577782
74.6765	0.523945	0.441659	0.486729	0.552083	0.582013	0.468551	0.560214	0.578718
74.646	0.526483	0.438675	0.487867	0.560606	0.578601	0.471237	0.559269	0.579092
74.7375	0.527276	0.441659	0.487993	0.566288	0.577626	0.47053	0.559269	0.579528
74.585	0.526324	0.443151	0.485592	0.564394	0.580795	0.468834	0.558008	0.576971
74.7681	0.52569	0.445539	0.483948	0.568182	0.579576	0.468551	0.556116	0.575474
74.4018	0.524421	0.442853	0.484328	0.551136	0.584694	0.471943	0.54855	0.574227
74.6155	0.52125	0.441958	0.486729	0.556818	0.5864	0.471519	0.544136	0.572418
74.3713	0.520932	0.444345	0.484454	0.555871	0.580307	0.469399	0.541614	0.571295
74.4018	0.522518	0.447329	0.484328	0.556818	0.580307	0.469117	0.544767	0.571919
74.4629	0.519347	0.44345	0.491532	0.559659	0.579088	0.467138	0.546974	0.571981
74.3408	0.518712	0.443748	0.491405	0.557765	0.578357	0.465159	0.545712	0.56986
74.2798	0.516492	0.44524	0.487235	0.553977	0.577626	0.464876	0.54855	0.567116
74.2187	0.515065	0.444047	0.483822	0.551136	0.576895	0.466148	0.55517	0.56749
74.3408	0.514748	0.441062	0.481041	0.560606	0.576651	0.466572	0.552333	0.568238
74.1577	0.514589	0.440167	0.477882	0.553977	0.577382	0.464311	0.546028	0.568176
74.2187	0.514748	0.437183	0.475859	0.544508	0.578357	0.462898	0.539723	0.568301
74.2187	0.513162	0.437481	0.475354	0.549242	0.581038	0.46417	0.541299	0.566305
74.1272	0.513321	0.437481	0.475101	0.546401	0.581038	0.462615	0.543821	0.564995
74.0967	0.515541	0.438078	0.476871	0.543561	0.584938	0.461343	0.538146	0.564247
74.0662	0.517127	0.436586	0.477376	0.539773	0.585669	0.459364	0.535939	0.564745
74.0051	0.511101	0.438973	0.476112	0.538826	0.583476	0.457809	0.540353	0.56618
73.8525	0.510783	0.440167	0.4727	0.557765	0.580307	0.457809	0.543821	0.567241
74.0051	0.511576	0.438377	0.470551	0.559659	0.580063	0.457102	0.541929	0.566866
73.7915	0.512369	0.442256	0.471815	0.550189	0.582744	0.454276	0.544451	0.564683
73.9136	0.509991	0.440466	0.471562	0.542614	0.583476	0.453993	0.538777	0.562937
73.822	0.509673	0.436586	0.470804	0.54072	0.581038	0.453145	0.541614	0.564808
73.761	0.509832	0.436885	0.470172	0.549242	0.577626	0.451449	0.544767	0.564995
73.6694	0.510308	0.440167	0.469919	0.553977	0.580551	0.452297	0.539407	0.563436
73.6389	0.510466	0.438973	0.470551	0.559659	0.582744	0.453286	0.540353	0.561814
73.6694	0.510308	0.435989	0.469666	0.559659	0.576651	0.45583	0.539092	0.562063
73.4253	0.512369	0.434497	0.467265	0.554924	0.577626	0.455689	0.537201	0.562375
73.5779	0.512845	0.439272	0.46499	0.547349	0.582744	0.45371	0.534048	0.561128
73.5168	0.510466	0.43957	0.467139	0.544508	0.576164	0.455265	0.525536	0.559943
73.4863	0.509198	0.436885	0.467391	0.538826	0.577382	0.457527	0.519861	0.559506
73.4253	0.509673	0.43778	0.469919	0.543561	0.575433	0.454841	0.51261	0.560192
73.4863	0.508722	0.438377	0.471941	0.534091	0.569827	0.45258	0.521753	0.560691
73.4558	0.50666	0.433304	0.471562	0.53125	0.566659	0.453145	0.529319	0.560317
73.2422	0.507136	0.433602	0.472194	0.535038	0.571289	0.451025	0.527112	0.557822
73.2727	0.50666	0.431513	0.472573	0.529356	0.570314	0.450742	0.524275	0.554266
73.3337	0.508405	0.4339	0.467644	0.530303	0.570802	0.449046	0.521438	0.553331
73.2117	0.505075	0.434199	0.464864	0.532197	0.567633	0.44947	0.519231	0.552769
73.2117	0.503964	0.4339	0.465495	0.530303	0.568121	0.450177	0.517339	0.553643
73.2117	0.500793	0.434796	0.464484	0.533144	0.572995	0.450177	0.517654	0.553268
73.1201	0.500793	0.433304	0.465495	0.532197	0.571777	0.450459	0.520492	0.551771
72.998	0.504282	0.434497	0.466254	0.532197	0.566415	0.450742	0.52459	0.550212
73.1506	0.504757	0.431513	0.468529	0.533144	0.563003	0.450035	0.521753	0.549588
72.937	0.502379	0.430319	0.466886	0.52178	0.563246	0.447915	0.520807	0.550337
72.876	0.501586	0.428529	0.466507	0.530303	0.563978	0.446926	0.518916	0.549464
72.998	0.500317	0.430916	0.46777	0.530303	0.56544	0.448622	0.524275	0.548466
72.8455	0.498731	0.429126	0.465495	0.539773	0.561784	0.449046	0.52995	0.54884
72.8455	0.503013	0.428529	0.465243	0.53125	0.555691	0.446643	0.526482	0.550399
72.7539	0.501586	0.426738	0.463473	0.528409	0.555935	0.448622	0.517654	0.550711
72.876	0.500476	0.425545	0.461704	0.535038	0.554716	0.451025	0.516393	0.549775
72.5403	0.500793	0.427932	0.461577	0.530303	0.555691	0.450742	0.515132	0.549339
72.6623	0.498256	0.429424	0.463726	0.529356	0.554716	0.449753	0.519546	0.5499
72.6013	0.499207	0.429424	0.461451	0.527462	0.55691	0.449611	0.521438	0.55146
72.6013	0.497304	0.429424	0.459302	0.529356	0.557884	0.447208	0.518916	0.550462
72.5403	0.498573	0.433304	0.459302	0.53125	0.557641	0.447491	0.520177	0.550524
72.5098	0.499683	0.427335	0.459682	0.519886	0.55496	0.445654	0.517339	0.549775
72.4792	0.496828	0.422262	0.459302	0.512311	0.55301	0.44311	0.520177	0.548715
72.4792	0.496194	0.42256	0.459429	0.514205	0.553985	0.439717	0.527112	0.548777
72.2961	0.498414	0.421367	0.459555	0.516099	0.551791	0.440424	0.526166	0.548403
72.3572	0.49556	0.421068	0.458291	0.517992	0.552035	0.442261	0.520177	0.545908
72.3267	0.493657	0.421068	0.458923	0.513258	0.552523	0.440565	0.519861	0.542852
72.3267	0.49334	0.42256	0.459808	0.515151	0.55106	0.437739	0.522383	0.543476
72.3877	0.491912	0.425545	0.46183	0.516099	0.545942	0.436466	0.517339	0.544286
72.3572	0.49223	0.424948	0.462462	0.515151	0.544967	0.435053	0.517654	0.544474
72.2351	0.49334	0.421367	0.459555	0.505682	0.547892	0.433074	0.515448	0.543787
72.2656	0.492705	0.417786	0.457406	0.5	0.55301	0.434912	0.514817	0.54385
72.1435	0.492705	0.4151	0.45728	0.497159	0.55496	0.437032	0.517654	0.541979
72.0825	0.491437	0.415697	0.458038	0.498106	0.547161	0.43364	0.513871	0.541417
71.991	0.490802	0.418383	0.457533	0.506629	0.543748	0.431519	0.511665	0.542415
72.052	0.489534	0.416592	0.458797	0.500947	0.539849	0.432792	0.503153	0.54123
71.9299	0.486996	0.420173	0.456648	0.503788	0.539118	0.434488	0.503783	0.541979
71.9299	0.483825	0.42256	0.452983	0.502841	0.539849	0.43477	0.501261	0.542166
71.8994	0.481446	0.418979	0.450708	0.505682	0.535462	0.432368	0.499685	0.541292
71.9299	0.481763	0.418979	0.450708	0.496212	0.541311	0.430813	0.500315	0.538174
71.8689	0.483191	0.414802	0.449697	0.501894	0.545211	0.429682	0.498108	0.536801
71.6858	0.483666	0.4151	0.450581	0.496212	0.54448	0.426996	0.497163	0.535803
71.7163	0.480971	0.410325	0.449444	0.5	0.539118	0.425442	0.494956	0.535367
71.7163	0.477482	0.406147	0.444262	0.496212	0.533999	0.42629	0.494325	0.535741
71.7468	0.47986	0.404655	0.441734	0.501894	0.536437	0.429541	0.497793	0.536178
71.6858	0.481288	0.405252	0.440344	0.496212	0.533756	0.431802	0.499685	0.535866
71.5637	0.480653	0.401373	0.440217	0.496212	0.533512	0.431943	0.493695	0.535055
71.7468	0.481288	0.400776	0.441102	0.499053	0.538387	0.429258	0.490227	0.53493
71.5332	0.479702	0.396001	0.438195	0.500947	0.536924	0.428834	0.491173	0.53493
71.6247	0.478909	0.39242	0.436931	0.5	0.532293	0.427986	0.491803	0.535304
71.5027	0.47875	0.3963	0.434656	0.503788	0.533512	0.426148	0.485498	0.535616
71.5637	0.47875	0.394808	0.435288	0.507576	0.537168	0.425442	0.484552	0.534431
71.4416	0.480812	0.394509	0.435415	0.503788	0.537168	0.425159	0.490542	0.533807
71.4722	0.479226	0.3963	0.433645	0.497159	0.534243	0.423746	0.490227	0.53256
71.4111	0.478909	0.397195	0.435162	0.495265	0.531562	0.423746	0.49338	0.530564
71.3806	0.479226	0.397195	0.436047	0.496212	0.532537	0.425866	0.493695	0.529379
71.3196	0.478275	0.394211	0.437437	0.503788	0.534487	0.425442	0.492119	0.529503
71.2891	0.474469	0.3963	0.438701	0.507576	0.52815	0.425018	0.493064	0.528755
71.3196	0.47098	0.396598	0.440217	0.503788	0.527663	0.423463	0.489912	0.526572
71.0449	0.471456	0.395404	0.436173	0.499053	0.529612	0.421484	0.489596	0.528381
71.1059	0.471456	0.39809	0.432634	0.500947	0.523763	0.422898	0.497163	0.529005
71.167	0.471931	0.3963	0.43453	0.493371	0.52815	0.423887	0.496847	0.529067
71.0449	0.470821	0.394808	0.435035	0.498106	0.535949	0.42417	0.494641	0.529691
71.0144	0.46876	0.396001	0.43453	0.494318	0.531806	0.425583	0.49401	0.529503
70.9534	0.469077	0.391226	0.436678	0.489583	0.530587	0.422473	0.48802	0.527882
70.8923	0.466064	0.387944	0.436299	0.482008	0.52815	0.419929	0.487705	0.525636
70.8618	0.46432	0.38675	0.432508	0.489583	0.529125	0.419223	0.485183	0.524264
70.8618	0.465905	0.388541	0.431623	0.507576	0.532781	0.416537	0.485183	0.523016
70.8008	0.467491	0.388541	0.432002	0.503788	0.532537	0.413993	0.485813	0.522892
70.7092	0.465747	0.388839	0.433519	0.500947	0.528638	0.412721	0.482346	0.523016
70.7703	0.464003	0.387645	0.435667	0.495265	0.523276	0.411025	0.488651	0.523453
70.6482	0.461307	0.387944	0.435415	0.498106	0.520107	0.41159	0.488651	0.522767
70.5872	0.459562	0.387347	0.432255	0.502841	0.520595	0.41258	0.491488	0.520584
70.5566	0.458928	0.390331	0.431876	0.498106	0.523519	0.412014	0.489912	0.519399
70.7703	0.459087	0.390033	0.43314	0.502841	0.522788	0.41159	0.486759	0.518151
70.5872	0.458611	0.387049	0.432128	0.493371	0.525713	0.411307	0.490858	0.518338
70.5872	0.460672	0.39063	0.426567	0.49053	0.523763	0.413852	0.491173	0.518276
70.5872	0.459087	0.390928	0.426314	0.491477	0.523276	0.415265	0.485498	0.518151
70.4651	0.457501	0.390033	0.428842	0.486742	0.520351	0.412438	0.482976	0.517527
70.4956	0.460355	0.390331	0.42821	0.489583	0.518157	0.408905	0.486444	0.51628
70.4346	0.457342	0.388541	0.424545	0.485795	0.518889	0.408057	0.486759	0.514159
70.343	0.454805	0.389734	0.423281	0.49053	0.520595	0.405936	0.482976	0.513847
70.404	0.457025	0.390928	0.423407	0.485795	0.520351	0.404664	0.480769	0.514409
70.3125	0.456074	0.388839	0.424039	0.482955	0.520595	0.406643	0.484868	0.515781
70.2515	0.454012	0.391226	0.422902	0.487689	0.519863	0.408339	0.486444	0.517153
70.1904	0.453061	0.392122	0.423155	0.483901	0.52157	0.406078	0.486129	0.517091
70.282	0.456232	0.391226	0.423534	0.47822	0.518645	0.405654	0.483291	0.515781
70.0989	0.46099	0.392122	0.419869	0.47822	0.518889	0.407208	0.485183	0.514222
70.2209	0.457184	0.38675	0.419742	0.46875	0.517183	0.406926	0.490858	0.512288
69.9463	0.454646	0.387944	0.419363	0.482008	0.512308	0.405088	0.493064	0.512725
70.1294	0.453378	0.387347	0.419363	0.484849	0.512064	0.405371	0.486129	0.514471
69.9768	0.452902	0.380782	0.417341	0.482955	0.517426	0.403816	0.486444	0.515344
69.9158	0.453219	0.379588	0.415824	0.488636	0.516939	0.402968	0.488651	0.513473
70.0684	0.453536	0.378395	0.416456	0.482955	0.51572	0.408339	0.491488	0.511415
69.9768	0.453378	0.378693	0.417973	0.485795	0.521813	0.407774	0.494641	0.510729
69.9463	0.448779	0.375112	0.418099	0.480114	0.520351	0.400283	0.487705	0.511914
69.8852	0.447827	0.374217	0.414687	0.483901	0.51572	0.396466	0.479823	0.512038
69.9463	0.44751	0.375112	0.412664	0.474432	0.514989	0.39788	0.480139	0.510604
69.8242	0.447827	0.376306	0.413549	0.47822	0.517426	0.401696	0.478878	0.508608
69.8547	0.44862	0.376604	0.414687	0.473485	0.514989	0.402261	0.475095	0.508296
69.8242	0.450523	0.377201	0.413423	0.481061	0.512064	0.401555	0.477932	0.509232
69.7021	0.447669	0.376007	0.412538	0.475379	0.512796	0.402403	0.470366	0.508046
69.6716	0.447827	0.37541	0.411148	0.475379	0.511089	0.400283	0.468159	0.507735
69.5496	0.445925	0.377201	0.412412	0.477273	0.508896	0.399717	0.474149	0.508171
69.519	0.442277	0.37362	0.41178	0.481061	0.503778	0.399717	0.476671	0.508109
69.519	0.443863	0.373321	0.410642	0.477273	0.502315	0.397314	0.471942	0.508857
69.458	0.446083	0.370636	0.409884	0.471591	0.506215	0.394912	0.466898	0.50736
69.519	0.443546	0.367353	0.408367	0.477273	0.508896	0.394629	0.47005	0.50499
69.4275	0.444022	0.369144	0.405839	0.474432	0.504996	0.394629	0.468789	0.505738
69.5801	0.442119	0.367055	0.408241	0.474432	0.500366	0.393922	0.467844	0.507111
69.3359	0.441326	0.36795	0.412664	0.472538	0.504509	0.39364	0.471311	0.508296
69.3359	0.440533	0.364667	0.413296	0.482955	0.506215	0.394205	0.470996	0.507922
69.3359	0.440216	0.36795	0.4114	0.484849	0.509383	0.396749	0.470681	0.506799
69.2139	0.440216	0.369144	0.409125	0.483901	0.504509	0.392933	0.465637	0.506861
69.3054	0.442277	0.373321	0.410263	0.480114	0.503778	0.390813	0.468789	0.505801
69.1833	0.43752	0.370934	0.40862	0.452651	0.507921	0.389823	0.470681	0.506238
69.1833	0.436568	0.364966	0.406977	0.464015	0.508896	0.388551	0.469105	0.506737
69.1528	0.434665	0.365264	0.407609	0.474432	0.506215	0.388975	0.46343	0.503119
69.1223	0.435775	0.367353	0.40723	0.473485	0.510602	0.390671	0.465952	0.498752
69.0918	0.436727	0.370039	0.408114	0.476326	0.518401	0.389258	0.467213	0.500561
69.0002	0.435617	0.364966	0.41001	0.470644	0.515476	0.389965	0.464376	0.503119
69.0308	0.433238	0.364966	0.409505	0.484849	0.510846	0.388693	0.466583	0.503431
68.8476	0.434348	0.362578	0.40723	0.479167	0.507677	0.389117	0.458701	0.502994
68.9087	0.436093	0.365861	0.402427	0.475379	0.506459	0.387703	0.459647	0.503181
68.7256	0.4353	0.36407	0.402048	0.479167	0.50914	0.383604	0.465637	0.503119
68.7866	0.436727	0.365264	0.407482	0.474432	0.50719	0.380071	0.465006	0.502994
68.8476	0.4353	0.367651	0.408241	0.477273	0.503778	0.378092	0.457755	0.501248
68.7866	0.434507	0.363772	0.406977	0.47822	0.499391	0.378233	0.45681	0.499688
68.6035	0.434983	0.360191	0.40685	0.469697	0.49476	0.380071	0.457125	0.49869
68.6035	0.433397	0.361385	0.406092	0.472538	0.491348	0.382332	0.456179	0.497879
68.5425	0.431652	0.360191	0.405081	0.46875	0.49086	0.384028	0.459647	0.496694
68.5425	0.428798	0.35661	0.404196	0.465909	0.497928	0.383039	0.455549	0.495322
68.3594	0.429591	0.354819	0.402174	0.461174	0.499391	0.382049	0.452081	0.495634
68.512	0.425151	0.358102	0.402048	0.456439	0.496953	0.380777	0.452396	0.495883
68.2983	0.424992	0.352731	0.401036	0.452651	0.494029	0.380636	0.447667	0.49607
68.3289	0.425785	0.355416	0.39952	0.454545	0.490373	0.381343	0.443569	0.496133
68.3289	0.423089	0.355118	0.398129	0.455492	0.491348	0.380495	0.442938	0.496195
68.2983	0.423248	0.35661	0.396866	0.454545	0.498172	0.378799	0.446721	0.495946
68.0542	0.425151	0.354223	0.399014	0.461174	0.498416	0.376396	0.440731	0.494698
68.0847	0.426102	0.352731	0.40091	0.451705	0.493298	0.37583	0.443253	0.493638
68.1152	0.423565	0.353626	0.400657	0.453599	0.491592	0.374841	0.442938	0.493887
68.0847	0.424675	0.356908	0.400784	0.446023	0.487936	0.373145	0.443253	0.494137
68.0237	0.423565	0.352731	0.399646	0.454545	0.486961	0.373286	0.449243	0.494511
68.0847	0.418332	0.351238	0.402048	0.453599	0.487448	0.37583	0.448613	0.492764
67.9321	0.418966	0.348851	0.401921	0.44697	0.487936	0.374841	0.448298	0.49002
67.9932	0.42071	0.348851	0.402806	0.441288	0.485498	0.373569	0.446091	0.48977
67.9321	0.42071	0.346762	0.404196	0.436553	0.484036	0.371873	0.446406	0.48977
67.8711	0.420552	0.343778	0.405839	0.450758	0.487936	0.372721	0.449243	0.49108
67.8711	0.421662	0.340794	0.406724	0.438447	0.487448	0.374134	0.449559	0.492203
67.8711	0.422138	0.341987	0.40407	0.435606	0.485011	0.372014	0.449243	0.490332
67.749	0.416587	0.342883	0.403564	0.427083	0.484523	0.372014	0.444515	0.487774
67.7185	0.419283	0.341391	0.403311	0.443182	0.483792	0.372721	0.439786	0.488024
67.8711	0.418649	0.344076	0.403691	0.446023	0.480624	0.37258	0.441047	0.488461
67.6269	0.418332	0.339302	0.403817	0.456439	0.479649	0.373004	0.448928	0.48871
67.688	0.417222	0.337511	0.402553	0.457386	0.480136	0.372438	0.445776	0.488461
67.5354	0.418807	0.336019	0.399267	0.439394	0.476968	0.372297	0.43947	0.4874
67.5964	0.4196	0.335124	0.401163	0.443182	0.476724	0.371731	0.443253	0.486402
67.3523	0.416587	0.335721	0.398888	0.443182	0.473068	0.372297	0.449559	0.486215
67.4744	0.416429	0.336616	0.396107	0.447917	0.473312	0.375265	0.448298	0.487151
67.5049	0.41627	0.332736	0.395096	0.446023	0.473068	0.376113	0.442938	0.486714
67.4438	0.41405	0.33214	0.395475	0.438447	0.473312	0.377102	0.440731	0.485591
67.3828	0.416587	0.338406	0.397245	0.444129	0.475018	0.378233	0.443253	0.485342
67.6269	0.418332	0.334527	0.398509	0.440341	0.47185	0.374417	0.443884	0.484843
67.2607	0.420076	0.333333	0.397497	0.444129	0.4738	0.371166	0.447037	0.484344
67.2607	0.422138	0.333632	0.394464	0.432765	0.474287	0.372721	0.447037	0.483346
67.2302	0.42182	0.334825	0.391431	0.436553	0.473312	0.373004	0.440101	0.482161
67.2607	0.418966	0.333035	0.389788	0.429924	0.475749	0.372014	0.449874	0.481849
67.0166	0.417222	0.333035	0.388145	0.429924	0.479162	0.373569	0.449874	0.4811
67.1692	0.414843	0.331244	0.389282	0.432765	0.477456	0.372721	0.445776	0.480976
67.1081	0.416587	0.33214	0.387133	0.428977	0.476481	0.371873	0.437894	0.481475
66.9556	0.415319	0.330648	0.391178	0.42803	0.479649	0.373286	0.434111	0.481163
66.8945	0.415636	0.333035	0.390799	0.438447	0.47843	0.370318	0.442308	0.480227
66.925	0.414526	0.33214	0.389408	0.431818	0.473068	0.37159	0.44546	0.479479
66.8945	0.41072	0.323784	0.388903	0.432765	0.4738	0.372862	0.441992	0.479042
66.7725	0.410879	0.323187	0.388271	0.431818	0.474775	0.373569	0.437579	0.479541
66.864	0.413099	0.32259	0.387765	0.440341	0.473312	0.374417	0.437579	0.479666
66.7419	0.412623	0.324381	0.386249	0.442235	0.474043	0.37583	0.444199	0.479728
66.7725	0.408976	0.32647	0.386502	0.433712	0.474531	0.373004	0.442623	0.478792
66.6504	0.406914	0.32647	0.385238	0.429924	0.474775	0.370459	0.442308	0.476672
66.7114	0.403584	0.32647	0.383215	0.433712	0.469169	0.36735	0.442308	0.4748
66.6809	0.406121	0.324978	0.380688	0.433712	0.470631	0.368481	0.436003	0.474177
66.6809	0.406914	0.32647	0.381699	0.438447	0.475018	0.368763	0.437579	0.475549
66.6504	0.407548	0.324978	0.385111	0.432765	0.4699	0.367491	0.444199	0.476547
66.5283	0.407231	0.325574	0.383847	0.426136	0.464294	0.371873	0.444199	0.477483
66.5893	0.406121	0.3208	0.380182	0.433712	0.464294	0.37583	0.438209	0.478169
66.4978	0.402791	0.321397	0.380182	0.432765	0.467463	0.3747	0.43285	0.477982
66.5283	0.398192	0.3208	0.379803	0.438447	0.467707	0.37159	0.434426	0.47636
66.4062	0.400571	0.321993	0.379171	0.439394	0.466244	0.367208	0.434426	0.474988
66.3757	0.397399	0.320501	0.380814	0.430871	0.462832	0.367067	0.430958	0.474177
66.6504	0.396448	0.318114	0.378918	0.439394	0.464294	0.367491	0.428436	0.473553
66.2842	0.396765	0.320501	0.379171	0.435606	0.459907	0.366078	0.42686	0.472617
66.3147	0.397399	0.319905	0.379045	0.440341	0.46137	0.365371	0.42623	0.473428
66.3147	0.398351	0.318711	0.380435	0.439394	0.465757	0.362968	0.425284	0.474738
66.2842	0.397082	0.318412	0.380056	0.441288	0.466	0.358163	0.421185	0.475299
66.1621	0.394545	0.31692	0.379045	0.445076	0.464538	0.357032	0.418663	0.47611
66.1316	0.395655	0.319009	0.377781	0.443182	0.462345	0.357456	0.418663	0.475237
66.1926	0.396606	0.317816	0.378413	0.440341	0.459907	0.358021	0.42024	0.470996
66.04	0.397082	0.317816	0.376769	0.432765	0.460151	0.354629	0.419924	0.470372
66.1011	0.397399	0.317219	0.376011	0.433712	0.461857	0.349965	0.417718	0.47006
65.8264	0.396765	0.313638	0.375126	0.430871	0.456008	0.349965	0.419609	0.469623
66.0705	0.393435	0.315428	0.372599	0.424242	0.458445	0.347845	0.415826	0.469374
66.04	0.392801	0.318114	0.371461	0.411932	0.463076	0.345159	0.417087	0.467814
65.979	0.390898	0.318711	0.371208	0.420455	0.460395	0.347845	0.421185	0.467128
65.8569	0.390739	0.318711	0.370955	0.427083	0.453814	0.352509	0.418348	0.467502
65.8874	0.391373	0.3208	0.372851	0.421401	0.453327	0.35477	0.413934	0.46744
65.8874	0.392959	0.319308	0.376138	0.408144	0.45552	0.352792	0.411097	0.466193
65.7654	0.39058	0.318114	0.378792	0.410985	0.454789	0.351519	0.412358	0.465943
65.8264	0.389312	0.314235	0.377528	0.417614	0.452839	0.349399	0.415826	0.467003
65.7349	0.390263	0.31513	0.374242	0.405303	0.453083	0.35053	0.416456	0.467253
65.6738	0.392325	0.31692	0.376138	0.411932	0.45552	0.350813	0.413934	0.467752
65.6433	0.391373	0.312444	0.375885	0.411932	0.451621	0.349965	0.4029	0.466941
65.6128	0.389153	0.309161	0.370324	0.422349	0.44894	0.34742	0.39691	0.466442
65.6128	0.391215	0.30558	0.370829	0.423295	0.446015	0.345866	0.398487	0.466754
65.6128	0.38836	0.305282	0.371587	0.431818	0.44504	0.347986	0.398802	0.465506
65.6433	0.385189	0.305879	0.372472	0.42803	0.44309	0.350247	0.40227	0.462575
65.3686	0.386616	0.302895	0.371082	0.416667	0.441628	0.350247	0.395965	0.461951
65.4907	0.385823	0.301999	0.368428	0.423295	0.440653	0.348551	0.392497	0.463199
65.4297	0.387409	0.302895	0.36729	0.419508	0.442116	0.346572	0.393443	0.463947
65.4602	0.385347	0.304685	0.366153	0.426136	0.44309	0.348693	0.401009	0.463136
65.3381	0.384079	0.305282	0.366026	0.422349	0.443334	0.348551	0.400378	0.462388
65.3076	0.382493	0.301403	0.364889	0.416667	0.443334	0.348693	0.395649	0.461327
65.2771	0.38503	0.299314	0.367796	0.420455	0.439191	0.347138	0.391236	0.460205
65.2771	0.386775	0.299314	0.369692	0.413826	0.44309	0.34742	0.392812	0.460641
65.155	0.38503	0.299612	0.36906	0.416667	0.441628	0.346572	0.391236	0.460704
65.2161	0.384237	0.30379	0.367417	0.412879	0.441141	0.341908	0.391551	0.459706
65.1855	0.383444	0.303492	0.365521	0.407197	0.439435	0.338516	0.392497	0.458895
65.094	0.385189	0.301701	0.364257	0.418561	0.43846	0.340071	0.390605	0.458146
65.1245	0.388519	0.299612	0.363498	0.424242	0.438216	0.340777	0.392182	0.458333
65.1245	0.385347	0.302298	0.362993	0.40625	0.436754	0.341484	0.387453	0.458209
65.033	0.383286	0.299015	0.36135	0.410985	0.438216	0.343604	0.387768	0.457585
64.9414	0.384079	0.295434	0.361476	0.402462	0.43651	0.344311	0.393443	0.456524
65.0024	0.383761	0.292748	0.363372	0.410985	0.437972	0.343039	0.399117	0.457148
64.9719	0.379956	0.291555	0.361223	0.405303	0.438947	0.339223	0.39628	0.456524
64.8804	0.380748	0.290958	0.360844	0.414773	0.440409	0.338233	0.39628	0.455152
64.8804	0.382334	0.289764	0.361097	0.398674	0.440409	0.341201	0.394388	0.453967
64.8193	0.379638	0.291555	0.360086	0.397727	0.440897	0.343604	0.394073	0.453655
64.7278	0.378528	0.290361	0.358443	0.403409	0.435535	0.344452	0.397226	0.453468
64.7583	0.379163	0.288272	0.361476	0.399621	0.434316	0.345866	0.395019	0.453219
64.7278	0.380114	0.288869	0.361855	0.411932	0.435535	0.344028	0.392812	0.45353
64.6362	0.377577	0.287078	0.361982	0.400568	0.434804	0.341484	0.392497	0.454466
64.5447	0.379321	0.287377	0.359454	0.401515	0.43651	0.340636	0.390921	0.45353
64.6362	0.37837	0.287078	0.358316	0.395833	0.434804	0.339364	0.393127	0.45378
64.5447	0.375674	0.285885	0.358064	0.399621	0.433341	0.337951	0.397541	0.453031
64.5447	0.379638	0.285288	0.35503	0.400568	0.435291	0.337244	0.395965	0.45247
64.5142	0.380431	0.282901	0.356168	0.39678	0.435291	0.336537	0.398172	0.452907
64.5142	0.379004	0.281707	0.356547	0.408144	0.433098	0.337527	0.395019	0.452408
64.4226	0.375833	0.279916	0.357305	0.397727	0.43456	0.337527	0.391236	0.450599
64.4226	0.378211	0.279916	0.357053	0.402462	0.425542	0.336113	0.392812	0.449102
64.3921	0.379797	0.280812	0.355409	0.400568	0.424811	0.335265	0.396595	0.448478
64.27	0.378846	0.278424	0.355536	0.410038	0.430173	0.335689	0.388083	0.446482
64.2395	0.375357	0.280812	0.35503	0.410985	0.431148	0.337102	0.386192	0.446607
64.2395	0.373771	0.284393	0.353261	0.413826	0.424811	0.335972	0.388398	0.44748
64.2395	0.370441	0.281409	0.353766	0.398674	0.421886	0.337102	0.388398	0.447979
64.209	0.370441	0.283199	0.353134	0.397727	0.425786	0.336113	0.392182	0.446981
64.1174	0.369648	0.285586	0.350354	0.400568	0.423349	0.33159	0.394704	0.446357
63.9954	0.366318	0.28499	0.350228	0.397727	0.427005	0.328198	0.392497	0.445734
63.9954	0.365049	0.285288	0.35225	0.394886	0.429198	0.332297	0.394388	0.446794
63.9648	0.363939	0.284094	0.355283	0.398674	0.425786	0.332579	0.398172	0.445983
63.9648	0.360926	0.28111	0.353387	0.397727	0.421886	0.332579	0.403531	0.442802
63.9038	0.361085	0.280215	0.352629	0.392045	0.423105	0.335265	0.40227	0.441617
63.9343	0.361243	0.281707	0.351112	0.394886	0.42603	0.334558	0.394388	0.441866
63.8733	0.360609	0.28111	0.351618	0.387311	0.427005	0.331025	0.388398	0.442864
63.7512	0.359023	0.280215	0.353134	0.392992	0.427736	0.327915	0.388083	0.4438
63.6597	0.358547	0.277231	0.352503	0.385417	0.424567	0.326784	0.393758	0.444112
63.8733	0.357279	0.28111	0.35225	0.392045	0.421886	0.328763	0.39029	0.442989
63.6291	0.357755	0.276037	0.352503	0.389205	0.423836	0.328198	0.388398	0.442677
63.6902	0.35712	0.276335	0.352755	0.38447	0.415793	0.328481	0.38966	0.443675
63.5986	0.359816	0.276037	0.351618	0.389205	0.415062	0.325088	0.389975	0.445235
63.6291	0.361878	0.273948	0.350354	0.381629	0.422374	0.323816	0.386192	0.445359
63.2935	0.359182	0.271561	0.350228	0.391099	0.423836	0.324947	0.388083	0.444798
63.446	0.357279	0.268278	0.351112	0.392992	0.421643	0.324382	0.390605	0.442927
63.5681	0.357596	0.268577	0.354146	0.388258	0.418718	0.324099	0.387453	0.441866
63.3545	0.36045	0.272456	0.353134	0.392992	0.42018	0.325371	0.385561	0.442552
63.5071	0.35934	0.266786	0.351112	0.385417	0.423105	0.322968	0.383039	0.442802
63.324	0.358072	0.270665	0.348711	0.383523	0.420912	0.318021	0.3843	0.441804
63.3545	0.356644	0.273351	0.348332	0.377841	0.419205	0.315477	0.381463	0.440182
63.324	0.358547	0.268278	0.348964	0.385417	0.421155	0.316608	0.380202	0.437999
63.3545	0.359657	0.268278	0.3477	0.395833	0.420912	0.317173	0.382409	0.436876
63.2324	0.357913	0.267084	0.351491	0.391099	0.420668	0.318021	0.384615	0.436377
63.1103	0.359023	0.263503	0.352123	0.392045	0.414331	0.318304	0.384931	0.437126
63.1103	0.35934	0.265891	0.349596	0.395833	0.410431	0.319576	0.383985	0.437063
63.1103	0.35712	0.266189	0.35048	0.391099	0.414331	0.318869	0.38367	0.435816
63.0798	0.358547	0.266488	0.348332	0.400568	0.4136	0.316325	0.382724	0.435941
62.9883	0.360133	0.266488	0.347068	0.389205	0.413844	0.31689	0.380832	0.434818
63.0493	0.35601	0.268875	0.34454	0.392992	0.412869	0.31477	0.383039	0.434568
62.9578	0.354583	0.272456	0.341759	0.390151	0.412381	0.313922	0.385246	0.434693
62.8357	0.354742	0.271262	0.343402	0.395833	0.411894	0.314488	0.384931	0.432635
62.8967	0.351411	0.267681	0.34277	0.395833	0.408238	0.314205	0.382724	0.429454
62.8967	0.350618	0.268577	0.340369	0.39678	0.410431	0.314488	0.377049	0.429765
62.8662	0.35268	0.265891	0.339864	0.400568	0.412869	0.317173	0.375788	0.431699
62.6831	0.355217	0.267681	0.33683	0.400568	0.408969	0.318163	0.372005	0.432198
62.8357	0.353949	0.269472	0.335313	0.401515	0.41165	0.315477	0.370429	0.432198
62.6526	0.352997	0.267084	0.334429	0.395833	0.416281	0.313498	0.374212	0.430826
62.6526	0.352839	0.266189	0.333291	0.391099	0.408969	0.314346	0.374527	0.430327
62.7441	0.350301	0.263802	0.333291	0.395833	0.409456	0.314346	0.375788	0.427333
62.5	0.351253	0.265294	0.33544	0.389205	0.408482	0.311519	0.375473	0.425087
62.6526	0.350143	0.264996	0.334808	0.404356	0.410919	0.314629	0.37169	0.42515
62.561	0.346495	0.26231	0.334682	0.401515	0.412137	0.314205	0.377049	0.427021
62.6221	0.346654	0.262907	0.333544	0.401515	0.410431	0.312085	0.378941	0.429516
62.439	0.34713	0.262011	0.333165	0.400568	0.406044	0.308834	0.374527	0.428892
62.5305	0.349033	0.260221	0.333038	0.404356	0.409456	0.307703	0.377364	0.427957
62.3474	0.349191	0.256938	0.334176	0.387311	0.409456	0.306855	0.382093	0.426709
62.2864	0.345068	0.252462	0.334682	0.392992	0.408725	0.308975	0.381148	0.4249
62.2864	0.342214	0.253656	0.335693	0.39678	0.409456	0.308551	0.381463	0.425898
62.3169	0.345385	0.255148	0.335819	0.397727	0.409944	0.306855	0.376734	0.427458
62.2253	0.343958	0.25664	0.336325	0.392992	0.408969	0.307845	0.371059	0.42646
62.1948	0.342531	0.257237	0.33089	0.391099	0.406044	0.307562	0.368852	0.426148
62.1948	0.341738	0.259027	0.328109	0.390151	0.40775	0.30742	0.373266	0.425773
62.1033	0.341579	0.256938	0.328994	0.395833	0.404338	0.307562	0.377049	0.423965
62.0422	0.342531	0.257237	0.329879	0.403409	0.401901	0.306714	0.378625	0.423902
62.1643	0.340311	0.259326	0.328488	0.408144	0.406044	0.306714	0.375158	0.424152
61.9202	0.344117	0.260221	0.329247	0.397727	0.404095	0.307279	0.377995	0.424464
61.9812	0.346495	0.260519	0.327604	0.394886	0.401657	0.30742	0.373581	0.422031
61.9202	0.341262	0.258132	0.325581	0.397727	0.40117	0.307279	0.369798	0.420409
62.0117	0.339994	0.256938	0.321916	0.392992	0.400439	0.308269	0.369798	0.420908
61.8286	0.341897	0.259922	0.322548	0.395833	0.405313	0.309541	0.369483	0.420534
61.9202	0.337456	0.260221	0.324065	0.403409	0.409213	0.307562	0.369483	0.42016
61.7981	0.334126	0.258729	0.324823	0.392992	0.406288	0.304311	0.366015	0.419723
61.8286	0.332858	0.254551	0.32318	0.389205	0.402388	0.30629	0.3657	0.41885
61.7676	0.330637	0.256341	0.320905	0.387311	0.404095	0.305724	0.367907	0.41885
61.7676	0.327466	0.255446	0.319262	0.382576	0.401657	0.300353	0.373266	0.419723
61.615	0.325087	0.254252	0.320399	0.394886	0.401657	0.297809	0.369168	0.419661
61.5845	0.3281	0.254252	0.322042	0.402462	0.400439	0.29894	0.370113	0.416854
61.676	0.33032	0.25664	0.322295	0.395833	0.398976	0.301484	0.368222	0.415731
61.554	0.331113	0.256341	0.32318	0.39678	0.396295	0.300777	0.373266	0.415544
61.4624	0.334126	0.258132	0.322042	0.394886	0.39264	0.302615	0.37831	0.416417
61.615	0.33254	0.255446	0.320905	0.391099	0.389227	0.302756	0.369483	0.415731
61.3708	0.328735	0.255446	0.320147	0.393939	0.390933	0.303463	0.370744	0.414546
61.4624	0.331272	0.255446	0.319135	0.39678	0.389715	0.300636	0.373266	0.412924
61.3708	0.331906	0.253954	0.316355	0.392992	0.392883	0.300636	0.375473	0.413486
61.4319	0.332223	0.252462	0.31686	0.394886	0.392396	0.302332	0.375473	0.41361
61.3708	0.332065	0.251865	0.319894	0.398674	0.392396	0.302898	0.375473	0.412612
61.3098	0.332382	0.254849	0.319262	0.389205	0.392396	0.302332	0.369483	0.412675
61.2488	0.330637	0.256341	0.318883	0.392992	0.394833	0.302332	0.368222	0.412176
61.2183	0.327307	0.253656	0.319641	0.373106	0.398001	0.299929	0.3657	0.412238
61.1877	0.327307	0.250671	0.319894	0.388258	0.396539	0.298375	0.366961	0.41149
61.1572	0.329686	0.253059	0.318377	0.388258	0.393371	0.297244	0.364124	0.413236
61.2183	0.328576	0.253954	0.319009	0.386364	0.39069	0.301201	0.360971	0.413236
60.9741	0.327624	0.252462	0.320273	0.380682	0.393614	0.301625	0.358134	0.411864
61.0046	0.324136	0.25276	0.319262	0.374053	0.393371	0.302615	0.36034	0.411801
61.0046	0.325246	0.253357	0.317366	0.383523	0.390202	0.302191	0.362232	0.411552
60.9436	0.326514	0.255148	0.31547	0.377841	0.38874	0.300353	0.35971	0.41149
60.9131	0.323501	0.255745	0.31269	0.383523	0.387034	0.301201	0.360025	0.41124
60.791	0.322391	0.255446	0.31408	0.372159	0.389471	0.300212	0.360025	0.412238
60.852	0.32255	0.256043	0.311805	0.375	0.392396	0.296678	0.360656	0.411801
60.791	0.321757	0.256043	0.310794	0.372159	0.387521	0.29894	0.35971	0.411614
60.791	0.320806	0.255148	0.309277	0.376894	0.385084	0.301201	0.360025	0.410866
60.73	0.323977	0.253357	0.30637	0.367424	0.38484	0.299788	0.35971	0.409182
60.7605	0.323026	0.253656	0.305359	0.376894	0.391177	0.299364	0.354981	0.410492
60.6995	0.321916	0.250671	0.308519	0.374053	0.390202	0.299788	0.352144	0.410429
60.5774	0.321757	0.248583	0.309151	0.376894	0.386303	0.298233	0.354035	0.409681
60.5774	0.323977	0.250373	0.309403	0.371212	0.388009	0.298516	0.357503	0.409743
60.5469	0.325087	0.25097	0.311173	0.372159	0.386059	0.297385	0.355296	0.409681
60.5164	0.322074	0.249179	0.311931	0.367424	0.382647	0.295406	0.348991	0.410055
60.3638	0.317475	0.25097	0.310162	0.372159	0.383378	0.297668	0.349937	0.409306
60.4858	0.320013	0.248583	0.308771	0.363636	0.38679	0.298092	0.348991	0.408121
60.3943	0.320488	0.248284	0.308771	0.372159	0.387521	0.297809	0.345839	0.406125
60.2417	0.319854	0.249179	0.309151	0.378788	0.387521	0.295548	0.355927	0.405751
60.3638	0.316683	0.24709	0.308266	0.368371	0.383134	0.2947	0.356242	0.406
60.2112	0.313828	0.246494	0.307128	0.370265	0.382159	0.293428	0.350883	0.405252
60.2722	0.312718	0.248583	0.305485	0.369318	0.388009	0.294134	0.348045	0.403194
60.0281	0.315255	0.246494	0.306496	0.38447	0.389471	0.292721	0.351513	0.402258
60.2722	0.317	0.247687	0.305865	0.388258	0.386059	0.29159	0.348676	0.402008
60.1196	0.315414	0.24709	0.303463	0.389205	0.385815	0.289753	0.348361	0.402632
60.2722	0.31478	0.250373	0.301441	0.370265	0.385815	0.291166	0.348991	0.402445
60.0891	0.313035	0.248583	0.301441	0.371212	0.383134	0.287491	0.346154	0.400449
60.0586	0.314938	0.245897	0.304474	0.376894	0.386303	0.285795	0.348676	0.399139
60.0281	0.312401	0.244106	0.301062	0.364583	0.381428	0.284523	0.344893	0.399576
59.9365	0.311449	0.245897	0.301946	0.373106	0.381428	0.286078	0.344893	0.399638
59.967	0.309229	0.242614	0.303337	0.364583	0.380453	0.287491	0.3471	0.398266
59.9365	0.306851	0.245897	0.299545	0.368371	0.379235	0.290459	0.346784	0.397206
59.906	0.306058	0.240525	0.298407	0.366477	0.377529	0.292721	0.344262	0.396956
59.7839	0.306216	0.239033	0.297144	0.369318	0.380453	0.292297	0.344578	0.395646
59.845	0.307168	0.239033	0.29727	0.367424	0.384353	0.290459	0.345523	0.396208
59.7839	0.304948	0.237243	0.296891	0.358901	0.380697	0.291449	0.346469	0.396145
59.6924	0.305106	0.235751	0.294237	0.363636	0.376797	0.289187	0.351198	0.394711
59.7534	0.306216	0.236347	0.29727	0.36553	0.373873	0.288481	0.351198	0.394274
59.6924	0.306216	0.237243	0.297396	0.373106	0.373629	0.290177	0.348361	0.395646
59.6313	0.307961	0.237541	0.295753	0.380682	0.375091	0.285512	0.343632	0.396145
59.6619	0.305741	0.230081	0.295374	0.372159	0.38021	0.289046	0.340164	0.39627
59.5398	0.308754	0.238735	0.296006	0.370265	0.378016	0.289894	0.346469	0.39521
59.5398	0.309864	0.237541	0.294363	0.372159	0.376554	0.288481	0.344262	0.395646
59.4482	0.306692	0.237839	0.293731	0.372159	0.378016	0.291873	0.345523	0.395584
59.4788	0.305265	0.237839	0.294237	0.374053	0.378747	0.293004	0.343947	0.39365
59.3567	0.306533	0.238138	0.29411	0.367424	0.375579	0.29159	0.340164	0.393151
59.3567	0.303362	0.236646	0.294616	0.359849	0.372898	0.291449	0.345208	0.393089
59.4482	0.30352	0.238436	0.293984	0.362689	0.373142	0.287633	0.340479	0.391966
59.2651	0.301142	0.239928	0.294237	0.361742	0.373873	0.286502	0.33575	0.390344
59.3262	0.3013	0.235154	0.294489	0.352273	0.369973	0.288481	0.338903	0.389721
59.1431	0.299873	0.231573	0.296132	0.369318	0.370217	0.285371	0.341425	0.389159
59.1736	0.300349	0.235154	0.297902	0.359849	0.369729	0.283958	0.338272	0.388161
59.082	0.301617	0.237243	0.295501	0.357008	0.371436	0.283392	0.334174	0.388036
59.021	0.297177	0.236646	0.293984	0.363636	0.369486	0.284523	0.334489	0.388036
58.96	0.297336	0.238138	0.290571	0.366477	0.368511	0.285936	0.33575	0.387662
58.96	0.30019	0.236944	0.290066	0.370265	0.369242	0.284664	0.334805	0.386914
58.9294	0.299715	0.238138	0.28956	0.368371	0.363393	0.284947	0.33575	0.387038
58.8989	0.300983	0.238138	0.289055	0.375	0.361443	0.284664	0.340794	0.387226
58.8379	0.304472	0.236646	0.28817	0.369318	0.364611	0.280848	0.339218	0.384855
58.8379	0.303996	0.235452	0.286527	0.372159	0.368511	0.281696	0.334805	0.384855
58.8684	0.301142	0.236944	0.28678	0.368371	0.366805	0.283392	0.337327	0.385167
58.7463	0.303362	0.235751	0.28678	0.359849	0.362661	0.284382	0.333544	0.38367
58.7463	0.301776	0.232468	0.289055	0.358901	0.361199	0.281837	0.334489	0.382173
58.6853	0.30352	0.232766	0.288043	0.360795	0.362174	0.279435	0.333544	0.382485
58.6548	0.301459	0.232468	0.287285	0.351326	0.363636	0.277173	0.329445	0.38261
58.5632	0.3013	0.231573	0.286148	0.352273	0.368267	0.276325	0.330076	0.382423
58.5937	0.299873	0.231871	0.286274	0.351326	0.369486	0.274346	0.331652	0.38367
58.4717	0.297177	0.22829	0.285768	0.350379	0.368998	0.274629	0.331337	0.384793
58.5632	0.299715	0.228588	0.285389	0.35322	0.371923	0.275194	0.326923	0.384107
58.5022	0.296384	0.227096	0.286527	0.360795	0.370704	0.275901	0.324401	0.384169
58.5632	0.296384	0.228887	0.288549	0.352273	0.364855	0.275053	0.32377	0.384668
58.4106	0.297494	0.227096	0.288043	0.345644	0.368755	0.275053	0.324086	0.384731
58.3801	0.298763	0.225903	0.2864	0.356061	0.366805	0.276749	0.330391	0.383358
58.2886	0.29575	0.227693	0.284884	0.359849	0.363393	0.274912	0.334805	0.382485
58.2275	0.293689	0.228887	0.285895	0.364583	0.36193	0.276466	0.337642	0.382423
58.136	0.292896	0.231274	0.284252	0.359849	0.363149	0.276608	0.338588	0.382423
58.3191	0.293689	0.230081	0.280966	0.355114	0.363636	0.275618	0.337327	0.382173
58.197	0.294799	0.229782	0.276542	0.356061	0.365342	0.275477	0.336696	0.38105
58.136	0.296543	0.227992	0.276668	0.356061	0.368023	0.275901	0.331021	0.379491
58.1055	0.297177	0.230081	0.279702	0.356061	0.367048	0.273922	0.330706	0.378056
58.0444	0.298129	0.228887	0.277174	0.357955	0.364611	0.27265	0.333544	0.377495
57.9529	0.298605	0.227096	0.277553	0.340909	0.361687	0.272085	0.331337	0.376559
57.9529	0.299239	0.224709	0.279196	0.350379	0.363149	0.272509	0.327554	0.375873
58.0444	0.296067	0.225903	0.277679	0.337121	0.361199	0.27053	0.327554	0.376934
57.9529	0.29686	0.227992	0.275152	0.348485	0.362905	0.268834	0.328184	0.377807
57.8918	0.299239	0.224709	0.27591	0.357008	0.366805	0.266007	0.330706	0.376435
57.9224	0.300349	0.22262	0.274646	0.344697	0.362174	0.26629	0.326923	0.376684
57.8613	0.299397	0.224112	0.276416	0.348485	0.360712	0.266431	0.330706	0.377433
57.8308	0.298129	0.222322	0.278438	0.350379	0.360955	0.264452	0.333228	0.376747
57.6172	0.297336	0.224411	0.276921	0.35322	0.357543	0.265159	0.333859	0.376372
58.0139	0.29575	0.221725	0.277048	0.354167	0.358031	0.265018	0.334174	0.376248
57.5867	0.293689	0.221426	0.278059	0.355114	0.357056	0.262049	0.337011	0.375561
57.7087	0.2902	0.22262	0.278185	0.349432	0.3573	0.261767	0.337642	0.374875
57.6172	0.292578	0.221426	0.278311	0.351326	0.358274	0.260353	0.335435	0.374938
57.6477	0.295433	0.222919	0.279449	0.354167	0.360955	0.261201	0.336696	0.37475
57.4951	0.297177	0.221725	0.278943	0.352273	0.360468	0.262049	0.331337	0.375624
57.6477	0.294481	0.222919	0.2773	0.352273	0.356081	0.262615	0.329445	0.375
57.312	0.292261	0.221128	0.27591	0.335227	0.356325	0.26318	0.334174	0.374251
57.4646	0.294006	0.219039	0.276289	0.338068	0.3573	0.264028	0.336066	0.373565
57.373	0.293689	0.219338	0.275657	0.339015	0.35535	0.262473	0.333228	0.373129
57.4341	0.292103	0.219636	0.271739	0.346591	0.353644	0.263039	0.330706	0.373066
57.3425	0.290358	0.220233	0.272118	0.344697	0.353156	0.264452	0.328499	0.372817
57.2815	0.290041	0.216652	0.273382	0.340909	0.352181	0.265583	0.334489	0.372505
57.2205	0.292578	0.217547	0.272245	0.342803	0.353644	0.263463	0.331337	0.373129
57.1899	0.292578	0.21516	0.268706	0.340909	0.351206	0.262756	0.332913	0.372131
57.1594	0.292261	0.219039	0.268959	0.346591	0.356325	0.26318	0.330076	0.371819
57.2205	0.292103	0.215756	0.267947	0.344697	0.353887	0.263604	0.330391	0.37132
57.0679	0.29353	0.216055	0.267695	0.349432	0.345845	0.263887	0.332282	0.369823
57.1289	0.291151	0.216353	0.270602	0.348485	0.347307	0.263322	0.325977	0.370821
57.0374	0.28909	0.214264	0.271486	0.350379	0.352425	0.261908	0.325977	0.371881
57.0679	0.287821	0.213668	0.271739	0.35322	0.352669	0.262615	0.326608	0.37132
57.0068	0.28798	0.21516	0.271486	0.344697	0.352669	0.264028	0.319987	0.369573
57.0679	0.283381	0.215458	0.270349	0.350379	0.349988	0.261484	0.319357	0.369449
56.7932	0.280526	0.216055	0.271107	0.340909	0.348525	0.260495	0.320303	0.36976
56.8237	0.282271	0.216055	0.270602	0.34375	0.3495	0.260212	0.320303	0.368263
56.9153	0.281161	0.214563	0.266684	0.341856	0.349257	0.260495	0.322194	0.368575
56.8542	0.278306	0.215756	0.265672	0.347538	0.350963	0.262473	0.314313	0.369636
56.6406	0.278465	0.215458	0.26542	0.34375	0.350963	0.263039	0.311475	0.366766
56.8848	0.279099	0.212772	0.264408	0.34375	0.350232	0.261484	0.317465	0.365145
56.7322	0.279416	0.212474	0.264661	0.340909	0.350719	0.261908	0.314628	0.36502
56.6101	0.278782	0.211877	0.265925	0.337121	0.349013	0.261343	0.315574	0.363398
56.6101	0.278941	0.209788	0.264408	0.34375	0.347551	0.259788	0.315889	0.364147
56.6406	0.277989	0.205909	0.265672	0.341856	0.344626	0.260636	0.316835	0.365269
56.5186	0.273866	0.20561	0.261628	0.340909	0.346332	0.258375	0.322509	0.365768
56.5796	0.276562	0.20561	0.258974	0.341856	0.343407	0.257809	0.321564	0.36396
56.3965	0.277355	0.20382	0.26087	0.341856	0.341214	0.258233	0.318411	0.363648
56.4575	0.278306	0.207401	0.260743	0.348485	0.347794	0.259364	0.311475	0.364147
56.427	0.280844	0.209191	0.261502	0.336174	0.350232	0.260071	0.311475	0.36477
56.3965	0.277989	0.210982	0.259227	0.34375	0.348525	0.258657	0.317781	0.364147
56.3965	0.274342	0.208296	0.258721	0.344697	0.346819	0.256537	0.311791	0.363398
56.2134	0.274342	0.206207	0.260238	0.34375	0.34487	0.257244	0.308638	0.362151
56.3354	0.276086	0.205909	0.259858	0.350379	0.344382	0.256537	0.31116	0.3624
56.0608	0.276562	0.211579	0.26049	0.33428	0.341457	0.254982	0.312421	0.363273
56.2439	0.276879	0.213071	0.26049	0.332386	0.336827	0.254558	0.313997	0.362463
56.0913	0.274025	0.211877	0.259606	0.332386	0.340239	0.251307	0.311791	0.361776
56.2439	0.271487	0.214563	0.260617	0.327651	0.338533	0.251307	0.316835	0.362088
56.0608	0.269743	0.213369	0.26365	0.329545	0.337558	0.251731	0.315258	0.361527
56.0608	0.268633	0.21695	0.26087	0.332386	0.340483	0.248339	0.311475	0.360778
56.0303	0.269743	0.212175	0.258847	0.326705	0.340726	0.249753	0.311791	0.360716
55.8777	0.266889	0.21128	0.259732	0.327651	0.341214	0.251025	0.312736	0.359406
56.0303	0.264669	0.212772	0.261502	0.33428	0.33902	0.251449	0.313682	0.360092
55.8777	0.265779	0.210087	0.260364	0.33428	0.338045	0.250318	0.319042	0.36109
56.0913	0.268316	0.209191	0.257078	0.336174	0.336827	0.250035	0.314943	0.36109
55.7556	0.268633	0.209788	0.2591	0.328599	0.335364	0.249187	0.307377	0.360966
55.9387	0.267047	0.212772	0.26049	0.329545	0.334877	0.248905	0.309584	0.361465
55.7556	0.266413	0.208594	0.26049	0.33428	0.335364	0.250318	0.312736	0.360092
55.6641	0.267047	0.207401	0.260996	0.330492	0.328784	0.251307	0.31116	0.357535
55.7556	0.267206	0.206506	0.258215	0.328599	0.329515	0.24947	0.302648	0.356974
55.6946	0.267206	0.209191	0.257583	0.319129	0.332196	0.24735	0.296974	0.35635
55.6641	0.269902	0.209191	0.257457	0.325758	0.332683	0.24636	0.302648	0.35479
55.5115	0.270853	0.209191	0.254929	0.324811	0.332927	0.246078	0.305485	0.354042
55.6335	0.267999	0.210087	0.252654	0.331439	0.334146	0.246078	0.301702	0.353917
55.4199	0.267364	0.205909	0.252907	0.329545	0.337802	0.245795	0.300757	0.354728
55.3284	0.268474	0.204118	0.253665	0.326705	0.333171	0.246219	0.303594	0.356225
55.4504	0.26562	0.203521	0.255688	0.320076	0.335121	0.245795	0.30517	0.356038
55.4504	0.267364	0.199642	0.253033	0.320076	0.333171	0.247633	0.303909	0.355539
55.3284	0.267999	0.202328	0.25139	0.323864	0.32854	0.249046	0.30517	0.354104
55.2673	0.267047	0.201731	0.248989	0.322917	0.33244	0.247915	0.306747	0.353044
55.3894	0.268316	0.201731	0.247219	0.327651	0.333902	0.244806	0.302333	0.353106
55.2368	0.265779	0.200239	0.248357	0.318182	0.330246	0.245654	0.29855	0.353418
55.1453	0.264351	0.201134	0.250758	0.320076	0.328784	0.246078	0.297604	0.35373
55.1453	0.264193	0.200537	0.251769	0.323864	0.328296	0.24424	0.292245	0.352919
55.0842	0.263876	0.204118	0.250253	0.318182	0.329759	0.243816	0.291929	0.353418
55.0537	0.265303	0.204118	0.249621	0.311553	0.332683	0.242968	0.291299	0.353418
55.0232	0.263083	0.200836	0.250885	0.32197	0.333658	0.241131	0.290353	0.352794
55.1453	0.258643	0.200239	0.252275	0.319129	0.333902	0.243392	0.296658	0.352171
54.9011	0.257374	0.199642	0.251264	0.325758	0.335121	0.241555	0.303279	0.352607
55.1758	0.259277	0.198747	0.252149	0.310606	0.333171	0.240848	0.300126	0.351422
54.9622	0.260546	0.197851	0.250253	0.317235	0.332196	0.240848	0.294767	0.349738
54.718	0.26118	0.195166	0.25	0.316288	0.330977	0.238021	0.295082	0.349489
54.8706	0.261814	0.193972	0.250379	0.323864	0.326347	0.239576	0.297289	0.350112
54.718	0.26007	0.195464	0.248736	0.314394	0.330246	0.241837	0.291929	0.350736
54.6875	0.25896	0.19427	0.248483	0.319129	0.331465	0.240848	0.294136	0.35005
54.657	0.259118	0.193972	0.249368	0.323864	0.331709	0.240283	0.297919	0.349551
54.7485	0.259753	0.195762	0.248736	0.322917	0.330734	0.240424	0.300441	0.350362
54.9011	0.258008	0.196658	0.247346	0.322917	0.330246	0.239576	0.296974	0.350798
54.5959	0.253727	0.198448	0.246587	0.32197	0.325859	0.239859	0.292245	0.349364
54.7485	0.255947	0.195464	0.247346	0.322917	0.325859	0.239576	0.294767	0.347929
54.5349	0.255154	0.196061	0.245829	0.321023	0.329759	0.238587	0.296343	0.347493
54.4434	0.253885	0.198448	0.243554	0.315341	0.327565	0.237173	0.291929	0.346994
54.5349	0.257533	0.196658	0.241911	0.316288	0.328296	0.236042	0.290353	0.346806
54.3823	0.258325	0.195464	0.243933	0.313447	0.329271	0.239576	0.296343	0.346307
54.2908	0.255947	0.194867	0.246714	0.308712	0.32659	0.240283	0.295397	0.345497
54.2908	0.25563	0.19427	0.247093	0.314394	0.324641	0.236184	0.294767	0.344436
54.3213	0.255947	0.193375	0.246967	0.307765	0.322691	0.232509	0.291614	0.344436
53.9246	0.254202	0.193077	0.246208	0.317235	0.325859	0.230954	0.290038	0.345684
54.2602	0.254519	0.193972	0.247978	0.314394	0.324884	0.233216	0.288146	0.346245
53.9551	0.254361	0.193375	0.246714	0.298295	0.324397	0.233216	0.288777	0.345684
54.1687	0.25563	0.191286	0.243807	0.305871	0.322203	0.23364	0.289092	0.344062
54.0466	0.256581	0.195166	0.242922	0.299242	0.322203	0.232509	0.293821	0.34375
54.0466	0.258325	0.19427	0.242922	0.315341	0.323666	0.229399	0.286885	0.344374
53.9246	0.258484	0.191585	0.241658	0.322917	0.32001	0.230389	0.284994	0.344998
54.0466	0.259118	0.190988	0.240142	0.311553	0.320253	0.232933	0.286255	0.344623
53.9246	0.254361	0.189496	0.236855	0.308712	0.321472	0.231237	0.283733	0.342877
53.894	0.254361	0.191585	0.239383	0.311553	0.31611	0.231237	0.283733	0.340756
53.7415	0.256422	0.189197	0.239762	0.311553	0.314404	0.231802	0.286255	0.340257
53.833	0.25674	0.188899	0.240142	0.320076	0.318304	0.23265	0.286255	0.339571
53.8635	0.255788	0.188899	0.238625	0.3125	0.320253	0.233216	0.281211	0.339945
53.772	0.256898	0.18681	0.238625	0.307765	0.315866	0.23265	0.279004	0.339883
53.5889	0.259435	0.184423	0.240015	0.30303	0.314648	0.231943	0.28058	0.339508
53.4058	0.256105	0.184124	0.238119	0.313447	0.317085	0.232367	0.284678	0.338635
53.5278	0.254678	0.184124	0.238751	0.308712	0.316598	0.229682	0.285939	0.338448
53.894	0.252141	0.184423	0.238372	0.3125	0.315623	0.22841	0.281211	0.338074
53.6499	0.255154	0.185915	0.23635	0.305871	0.320741	0.227986	0.277743	0.338386
53.5583	0.256581	0.185318	0.237108	0.306818	0.319522	0.226855	0.275536	0.337824
53.5278	0.255471	0.18293	0.23774	0.305871	0.314404	0.22629	0.273644	0.337575
53.4058	0.255471	0.187108	0.238878	0.310606	0.311967	0.22417	0.275221	0.336265
53.4363	0.253727	0.185019	0.23913	0.316288	0.313185	0.224594	0.280265	0.336577
53.3752	0.251665	0.188004	0.237487	0.311553	0.310017	0.222756	0.280265	0.336764
53.3447	0.254044	0.188004	0.236476	0.315341	0.308798	0.225018	0.278689	0.335953
53.2532	0.253251	0.187407	0.236982	0.316288	0.309773	0.226996	0.282787	0.335953
53.2532	0.250555	0.191883	0.237614	0.315341	0.307824	0.226431	0.282156	0.335579
53.2227	0.250714	0.190689	0.240142	0.3125	0.310748	0.224735	0.281211	0.336015
53.2227	0.251031	0.191585	0.238751	0.307765	0.308067	0.224311	0.277112	0.336078
53.2227	0.249128	0.190988	0.23635	0.310606	0.308555	0.22318	0.27396	0.335392
53.1616	0.249286	0.191286	0.236097	0.310606	0.310505	0.224311	0.277427	0.334082
53.1006	0.250872	0.189496	0.233443	0.318182	0.310261	0.224028	0.27459	0.334082
53.1006	0.250238	0.189496	0.234833	0.301136	0.308067	0.223039	0.273644	0.334394
53.0395	0.249128	0.190689	0.234454	0.304924	0.308067	0.220495	0.273329	0.333957
52.948	0.251031	0.190988	0.232305	0.307765	0.309042	0.219788	0.272699	0.333832
52.9785	0.248652	0.189794	0.233822	0.308712	0.306849	0.22106	0.269231	0.333146
52.9175	0.249762	0.188899	0.232179	0.310606	0.302949	0.22106	0.270807	0.331213
52.9175	0.249128	0.189496	0.232685	0.308712	0.303193	0.221908	0.271753	0.330714
52.8564	0.250238	0.188899	0.232811	0.306818	0.305143	0.220777	0.272068	0.329965
52.7954	0.251189	0.185616	0.234201	0.304924	0.304168	0.218516	0.268915	0.329154
52.7954	0.250079	0.190391	0.233316	0.315341	0.302705	0.219223	0.268915	0.329092
52.7344	0.249921	0.18681	0.23003	0.310606	0.302462	0.220353	0.275221	0.327907
52.5818	0.248652	0.188302	0.229019	0.301136	0.301487	0.221201	0.273329	0.327033
52.6733	0.248652	0.185019	0.228766	0.305871	0.300512	0.21894	0.272383	0.324726
52.6428	0.251189	0.185318	0.231041	0.313447	0.294906	0.218375	0.268285	0.324227
52.7039	0.249762	0.185318	0.232179	0.303977	0.2971	0.219223	0.266078	0.323915
52.5818	0.249128	0.182334	0.232937	0.307765	0.300024	0.218657	0.270177	0.3251
52.4597	0.247542	0.181737	0.231926	0.306818	0.297831	0.215972	0.26797	0.325724
52.5513	0.245956	0.18293	0.231547	0.309659	0.297343	0.216961	0.269546	0.324913
52.5513	0.244688	0.181438	0.232053	0.316288	0.293931	0.220353	0.268915	0.324476
52.4597	0.242943	0.181737	0.228261	0.3125	0.295637	0.220495	0.263556	0.324039
52.4902	0.243419	0.182632	0.228893	0.309659	0.297343	0.221484	0.263871	0.324414
52.4292	0.242626	0.182632	0.22864	0.313447	0.298318	0.222473	0.267654	0.324102
52.3376	0.242309	0.184721	0.230789	0.3125	0.298318	0.224594	0.272068	0.323353
52.4292	0.239613	0.188899	0.230283	0.307765	0.2971	0.222332	0.269861	0.322293
52.2766	0.2366	0.18681	0.227503	0.30303	0.295394	0.220919	0.266078	0.322418
52.2766	0.239137	0.186511	0.229146	0.314394	0.296369	0.225018	0.265448	0.323104
52.1851	0.241833	0.188004	0.226744	0.310606	0.294662	0.224735	0.269546	0.32273
52.2461	0.240723	0.185019	0.226997	0.311553	0.292956	0.222191	0.266709	0.323104
52.1851	0.240089	0.182035	0.227376	0.3125	0.292956	0.221625	0.264817	0.32273
52.0325	0.242943	0.183229	0.225733	0.321023	0.288569	0.221343	0.261034	0.322168
52.1545	0.243419	0.184423	0.225354	0.317235	0.294419	0.221484	0.257566	0.321045
52.0935	0.242626	0.182632	0.224596	0.307765	0.299781	0.219929	0.261349	0.320796
52.063	0.241992	0.181737	0.224216	0.305871	0.296125	0.221484	0.264817	0.321607
51.9104	0.242467	0.177857	0.223332	0.297349	0.295637	0.222615	0.263556	0.32117
51.9714	0.243102	0.179648	0.223205	0.297349	0.294175	0.219929	0.261665	0.321607
51.8799	0.239296	0.177857	0.224596	0.30303	0.291494	0.218233	0.266078	0.321607
51.8494	0.235807	0.177261	0.224848	0.286932	0.291981	0.218799	0.266393	0.320921
51.9104	0.235014	0.180245	0.22409	0.291667	0.295394	0.219364	0.267024	0.321482
51.7883	0.2366	0.179648	0.225859	0.289773	0.293688	0.220212	0.264502	0.320546
51.7883	0.238344	0.178753	0.223584	0.295455	0.291007	0.21894	0.263241	0.319611
51.6968	0.2366	0.179946	0.222068	0.300189	0.292225	0.218657	0.263241	0.318051
51.5747	0.232953	0.179051	0.2227	0.294508	0.293444	0.219929	0.260088	0.318301
51.6357	0.23105	0.180245	0.223837	0.302083	0.290519	0.220919	0.260088	0.3188
51.6357	0.230891	0.179946	0.222826	0.295455	0.290763	0.219929	0.260404	0.319361
51.6357	0.230098	0.175768	0.222447	0.292614	0.289544	0.219647	0.26198	0.318301
51.4221	0.232953	0.175172	0.223458	0.285985	0.292956	0.219788	0.263871	0.31749
51.6052	0.236283	0.17547	0.222321	0.286932	0.292713	0.219505	0.261349	0.316305
51.5442	0.236124	0.176067	0.219414	0.294508	0.291007	0.219788	0.258827	0.315369
51.4221	0.236917	0.174575	0.220172	0.289773	0.289544	0.220777	0.255359	0.314621
51.4526	0.234063	0.170695	0.222447	0.292614	0.289301	0.219223	0.255044	0.315057
51.3306	0.231526	0.172187	0.223332	0.294508	0.287838	0.218375	0.255675	0.316617
51.5442	0.234063	0.169502	0.22093	0.299242	0.289301	0.216113	0.257566	0.316492
51.3306	0.232794	0.170397	0.221562	0.293561	0.286376	0.21682	0.259458	0.315931
51.3306	0.232636	0.172187	0.219287	0.295455	0.286376	0.214841	0.256936	0.315432
51.239	0.232953	0.175172	0.220172	0.284091	0.288813	0.2147	0.255675	0.315494
51.2085	0.230891	0.173083	0.220298	0.295455	0.290032	0.217951	0.258512	0.315556
51.0864	0.231526	0.176664	0.218276	0.299242	0.290519	0.215689	0.262926	0.315432
51.0864	0.232794	0.177261	0.217139	0.293561	0.288082	0.217102	0.260088	0.314371
50.9338	0.230257	0.179648	0.215748	0.298295	0.290275	0.218799	0.257251	0.313748
51.1169	0.226451	0.179648	0.218782	0.294508	0.289057	0.218516	0.257251	0.31356
50.9033	0.228988	0.177261	0.219666	0.302083	0.28662	0.216254	0.26261	0.313685
50.8728	0.232001	0.176664	0.218529	0.285038	0.28467	0.216113	0.262295	0.312687
50.8423	0.22994	0.174873	0.217518	0.287879	0.287594	0.216537	0.257566	0.312188
50.9338	0.229781	0.176365	0.215875	0.299242	0.286376	0.216678	0.263871	0.311377
50.8423	0.228513	0.174575	0.214863	0.293561	0.286376	0.2147	0.264817	0.310941
50.7812	0.230257	0.172187	0.214863	0.295455	0.285401	0.213569	0.262295	0.309943
50.7507	0.227402	0.171591	0.214863	0.293561	0.282964	0.214134	0.266709	0.309007
50.7507	0.228195	0.171292	0.215243	0.293561	0.28467	0.213569	0.264817	0.309693
50.6287	0.228988	0.171292	0.213726	0.296401	0.285888	0.21583	0.265448	0.310941
50.7202	0.229305	0.169502	0.215622	0.288826	0.284182	0.212721	0.266393	0.310317
50.6897	0.22883	0.171591	0.216886	0.285985	0.281745	0.212014	0.259773	0.308695
50.7812	0.22661	0.169502	0.213726	0.280303	0.281014	0.210742	0.261349	0.308196
50.415	0.22772	0.170994	0.211072	0.285985	0.280283	0.211449	0.266078	0.307759
50.5676	0.225024	0.1698	0.213473	0.282197	0.278577	0.213004	0.262926	0.30726
50.3235	0.222169	0.169203	0.214863	0.282197	0.281501	0.211025	0.260404	0.306262
50.415	0.225182	0.167711	0.213852	0.283144	0.279795	0.210742	0.263241	0.305701
50.3845	0.226768	0.167413	0.212209	0.29072	0.281501	0.210177	0.264502	0.307136
50.4456	0.224072	0.167711	0.209302	0.285038	0.27882	0.208905	0.260404	0.308196
50.2319	0.223438	0.167413	0.210187	0.273674	0.277602	0.210459	0.263871	0.307822
50.3235	0.224548	0.168606	0.211325	0.280303	0.273946	0.209187	0.26198	0.307448
50.2014	0.222804	0.168905	0.210819	0.274621	0.277114	0.210177	0.253153	0.305888
50.1709	0.221694	0.166517	0.209681	0.279356	0.276383	0.209046	0.254729	0.305389
50.1404	0.221059	0.169203	0.209934	0.285038	0.276627	0.208905	0.255044	0.305514
50.2319	0.218522	0.167413	0.210945	0.279356	0.27419	0.209611	0.259142	0.30514
50.1099	0.219156	0.163832	0.208923	0.275568	0.270777	0.209894	0.261665	0.304204
50.0793	0.219474	0.162936	0.207912	0.27178	0.276139	0.20735	0.257881	0.304079
49.9878	0.217095	0.163235	0.207533	0.276515	0.274677	0.206502	0.26198	0.304142
50.0488	0.216461	0.163533	0.208291	0.267045	0.274433	0.210318	0.266709	0.303518
49.8047	0.216461	0.165025	0.205763	0.277462	0.277845	0.209753	0.266393	0.302832
49.8962	0.217729	0.16234	0.204879	0.279356	0.277358	0.208763	0.264187	0.303268
49.9573	0.216302	0.164429	0.203109	0.277462	0.27419	0.207067	0.26198	0.303767
49.7742	0.215509	0.163235	0.204752	0.28125	0.276139	0.208339	0.263556	0.302083
49.7742	0.217412	0.16234	0.204752	0.275568	0.271752	0.20735	0.263556	0.30252
49.8962	0.216619	0.161743	0.20412	0.289773	0.267365	0.206502	0.263556	0.302832
49.6521	0.215668	0.163235	0.204752	0.279356	0.267609	0.208057	0.262295	0.301335
49.8047	0.217253	0.164727	0.204247	0.283144	0.271265	0.210883	0.26198	0.301959
49.6521	0.219474	0.163832	0.204373	0.28125	0.273946	0.208622	0.259458	0.301771
49.5911	0.217888	0.165025	0.20273	0.269886	0.271509	0.205654	0.258197	0.300711
49.53	0.217412	0.166219	0.201213	0.275568	0.271265	0.204947	0.257566	0.301584
49.5911	0.215826	0.166816	0.200834	0.27178	0.269803	0.204523	0.256936	0.301584
49.408	0.215192	0.165324	0.19957	0.278409	0.271996	0.208481	0.260088	0.301335
49.469	0.214399	0.165025	0.199317	0.272727	0.273702	0.207915	0.256936	0.300898
49.3774	0.212813	0.162936	0.200202	0.267992	0.276139	0.204099	0.258827	0.301085
49.408	0.215192	0.160251	0.198686	0.260417	0.272971	0.202686	0.255359	0.300586
49.1943	0.216143	0.15846	0.199444	0.261364	0.271752	0.200707	0.254729	0.299152
49.2249	0.215033	0.159057	0.198054	0.276515	0.272727	0.201272	0.25599	0.29728
49.0723	0.215033	0.159952	0.19502	0.274621	0.274433	0.200707	0.252522	0.295721
49.0723	0.215033	0.159057	0.194135	0.28125	0.271509	0.200707	0.252522	0.295908
49.0723	0.216143	0.161146	0.194894	0.27178	0.271021	0.202261	0.253783	0.296095
49.0417	0.218205	0.159355	0.193251	0.273674	0.270777	0.202403	0.253153	0.296719
49.0112	0.216778	0.157565	0.195652	0.275568	0.269315	0.200707	0.253153	0.296719
48.9502	0.215826	0.158162	0.194388	0.269886	0.26639	0.199152	0.254729	0.296095
48.8892	0.214716	0.156073	0.192619	0.283144	0.262735	0.199717	0.251576	0.295097
48.7976	0.215033	0.155774	0.19186	0.275568	0.263222	0.200989	0.250631	0.294723
48.8281	0.212496	0.157863	0.192113	0.278409	0.262247	0.203675	0.252207	0.295409
48.8586	0.209166	0.155178	0.19224	0.275568	0.263953	0.199859	0.254098	0.295284
48.9502	0.210435	0.156073	0.189712	0.275568	0.262978	0.200707	0.249054	0.296906
48.7061	0.213448	0.155476	0.188322	0.274621	0.260541	0.204099	0.246847	0.297093
48.8281	0.21313	0.156073	0.18908	0.273674	0.259079	0.202544	0.248739	0.295347
48.7366	0.21424	0.159654	0.188448	0.277462	0.263709	0.200989	0.249685	0.294474
48.6755	0.211545	0.153685	0.188448	0.28125	0.268584	0.200707	0.25	0.293787
48.6145	0.21313	0.153984	0.188827	0.267992	0.26176	0.199576	0.245586	0.294474
48.6755	0.213289	0.15667	0.189585	0.274621	0.262247	0.199011	0.242749	0.294411
48.6145	0.211862	0.153387	0.190091	0.270833	0.261029	0.197456	0.24338	0.294536
48.5229	0.212655	0.154879	0.18769	0.27178	0.255179	0.198163	0.249054	0.294349
48.5229	0.210752	0.155774	0.187184	0.274621	0.255179	0.198021	0.244325	0.295908
48.4619	0.208849	0.154282	0.186299	0.267992	0.256398	0.195477	0.243695	0.294661
48.4314	0.210752	0.156968	0.186426	0.273674	0.253717	0.195336	0.245271	0.292977
48.3704	0.211069	0.155178	0.18592	0.273674	0.25786	0.19576	0.248108	0.291168
48.3704	0.211862	0.156968	0.186047	0.278409	0.260054	0.194205	0.247163	0.292166
48.3704	0.211862	0.158162	0.187563	0.274621	0.257129	0.194205	0.245586	0.292478
48.2788	0.209642	0.156371	0.188322	0.27178	0.252011	0.194629	0.247163	0.291916
48.2788	0.210276	0.152193	0.18731	0.270833	0.249086	0.194912	0.244641	0.291168
48.2483	0.212655	0.153089	0.185794	0.272727	0.251523	0.193498	0.238966	0.290357
48.2178	0.211862	0.155476	0.186047	0.267992	0.252011	0.193074	0.232976	0.290232
48.0347	0.212813	0.155774	0.186299	0.266099	0.252498	0.19364	0.238335	0.290981
48.0347	0.211862	0.152193	0.187058	0.268939	0.250548	0.195053	0.242749	0.290482
48.0041	0.210752	0.151	0.184403	0.260417	0.246405	0.193357	0.239596	0.289484
47.9736	0.211227	0.152193	0.182381	0.265151	0.247136	0.191237	0.239596	0.288361
47.9431	0.208849	0.148016	0.186678	0.263258	0.250792	0.190954	0.240227	0.288735
47.8516	0.20758	0.150403	0.187058	0.264205	0.249573	0.189399	0.246217	0.289733
47.8516	0.206787	0.153685	0.186299	0.267992	0.249573	0.187279	0.24401	0.289795
47.7905	0.207104	0.153984	0.185415	0.272727	0.250792	0.185724	0.244956	0.288361
47.821	0.207739	0.155178	0.184656	0.272727	0.246649	0.189117	0.238651	0.287612
47.6685	0.208373	0.150403	0.185162	0.267045	0.246405	0.189399	0.240542	0.286677
47.6685	0.207897	0.151	0.18314	0.267992	0.24738	0.18841	0.240858	0.286365
47.5769	0.206946	0.149806	0.182002	0.270833	0.250548	0.185724	0.241173	0.286053
47.5159	0.203933	0.149806	0.185541	0.273674	0.251036	0.186431	0.239596	0.285741
47.4853	0.201871	0.149806	0.18592	0.273674	0.246161	0.187562	0.234868	0.285741
47.4548	0.201871	0.14712	0.186173	0.266099	0.245674	0.189399	0.238966	0.284556
47.4853	0.203457	0.152193	0.184909	0.268939	0.251036	0.188975	0.23802	0.283371
47.5464	0.20425	0.151298	0.183519	0.266099	0.252742	0.189117	0.236444	0.282186
47.4853	0.199493	0.148911	0.185035	0.267045	0.252986	0.189823	0.232661	0.282685
47.3938	0.198065	0.148314	0.185794	0.272727	0.248599	0.191802	0.231715	0.28231
47.3328	0.20203	0.150104	0.184783	0.265151	0.24933	0.190106	0.234868	0.281874
47.3938	0.20314	0.151	0.184656	0.267992	0.24933	0.189399	0.233922	0.281125
47.3633	0.198858	0.145927	0.18276	0.261364	0.250792	0.18629	0.233291	0.280377
47.3328	0.199493	0.148612	0.18276	0.258523	0.251036	0.187562	0.234552	0.280751
47.3328	0.199493	0.149508	0.181876	0.265151	0.247624	0.187138	0.239281	0.280377
47.2107	0.198382	0.151	0.18276	0.264205	0.24933	0.185866	0.239281	0.280002
47.1802	0.198858	0.149508	0.184403	0.27178	0.253473	0.185583	0.240858	0.279192
47.2107	0.199334	0.153089	0.184151	0.266099	0.252986	0.185866	0.236444	0.279566
47.0886	0.198224	0.152193	0.183392	0.269886	0.249817	0.185866	0.232976	0.279129
47.0581	0.197272	0.150701	0.184783	0.266099	0.250792	0.185442	0.232661	0.278817
47.1191	0.198541	0.153387	0.18276	0.270833	0.251036	0.185724	0.234552	0.278942
47.0581	0.197907	0.149508	0.183013	0.265151	0.246649	0.182898	0.232976	0.279254
46.9665	0.198541	0.148612	0.182887	0.270833	0.246893	0.18417	0.233922	0.279691
46.9971	0.19759	0.146523	0.180106	0.267992	0.245674	0.183604	0.232346	0.279628
47.0276	0.196321	0.147717	0.180612	0.263258	0.245674	0.183039	0.233607	0.278942
46.9665	0.195845	0.148612	0.17998	0.261364	0.250305	0.181908	0.233607	0.279129
46.936	0.199651	0.150104	0.180991	0.255682	0.25128	0.182191	0.230769	0.278194
46.9055	0.197748	0.147717	0.182255	0.264205	0.244455	0.180353	0.236129	0.276634
46.8445	0.193625	0.14712	0.180485	0.258523	0.240556	0.180353	0.233291	0.2752
46.5698	0.195687	0.14712	0.178337	0.248106	0.2369	0.180919	0.230139	0.274576
46.7529	0.197272	0.147419	0.179348	0.260417	0.242018	0.180353	0.228247	0.273578
46.6919	0.195687	0.152193	0.17998	0.256629	0.247136	0.176961	0.230454	0.274701
46.7224	0.19759	0.148314	0.179601	0.263258	0.248599	0.177809	0.229508	0.274389
46.6003	0.197431	0.148314	0.178463	0.256629	0.246893	0.177668	0.23203	0.273328
46.7224	0.196638	0.145927	0.179474	0.261364	0.242993	0.17682	0.226671	0.273266
46.5698	0.19648	0.143838	0.179095	0.254735	0.241531	0.176678	0.228247	0.273079
46.6614	0.198065	0.146225	0.177958	0.248106	0.242262	0.178799	0.229193	0.272393
46.4783	0.196638	0.146225	0.179727	0.254735	0.244455	0.178799	0.228562	0.272517
46.4783	0.194577	0.14712	0.177831	0.244318	0.242505	0.178092	0.232346	0.274077
46.4172	0.194894	0.144434	0.178463	0.252841	0.239581	0.1747	0.226986	0.274513
46.4172	0.197431	0.142047	0.176694	0.247159	0.237875	0.174276	0.226356	0.27389
46.2646	0.197272	0.143241	0.174419	0.252841	0.243724	0.175548	0.222888	0.273515
46.3562	0.195845	0.143838	0.175051	0.25	0.24933	0.173428	0.220681	0.273266
46.2646	0.194418	0.143838	0.175935	0.257576	0.243968	0.175124	0.222888	0.273141
46.4477	0.194259	0.143539	0.176314	0.25947	0.243237	0.17371	0.226671	0.272143
46.2341	0.195052	0.142644	0.174166	0.257576	0.241287	0.173569	0.226671	0.270459
46.2341	0.192674	0.144136	0.172144	0.250947	0.242505	0.172438	0.226986	0.269648
46.0815	0.191564	0.148016	0.172396	0.253788	0.242262	0.171731	0.228878	0.269898
46.2341	0.193625	0.143539	0.173281	0.264205	0.240556	0.173286	0.222257	0.26996
46.051	0.193467	0.142346	0.173155	0.262311	0.239337	0.174417	0.226671	0.270521
46.1121	0.193149	0.140555	0.174419	0.25947	0.241774	0.173428	0.228878	0.27021
45.9595	0.191088	0.138466	0.173155	0.262311	0.240068	0.173569	0.227301	0.269399
46.051	0.189661	0.139361	0.173787	0.260417	0.240312	0.173852	0.223834	0.268276
45.9595	0.190454	0.135184	0.174419	0.255682	0.238362	0.170601	0.225725	0.266218
46.1121	0.191722	0.134885	0.172649	0.258523	0.238362	0.169753	0.228878	0.265843
45.8069	0.189343	0.134885	0.173155	0.258523	0.240312	0.171166	0.226986	0.265906
45.8984	0.185696	0.135482	0.172144	0.248106	0.238362	0.171873	0.226671	0.265594
45.7153	0.183635	0.136974	0.171764	0.257576	0.240312	0.171307	0.224464	0.264845
45.7153	0.18633	0.135184	0.171764	0.265151	0.239093	0.169187	0.222573	0.263972
45.6848	0.184269	0.135482	0.171259	0.25	0.235437	0.170742	0.223834	0.263723
45.8069	0.18633	0.135184	0.172523	0.252841	0.240556	0.172721	0.223834	0.26497
45.7153	0.186172	0.137272	0.173787	0.25	0.238606	0.175124	0.223518	0.265843
45.6238	0.188868	0.134288	0.172902	0.250947	0.233244	0.172438	0.226671	0.26497
45.6238	0.190295	0.138168	0.173281	0.25	0.237387	0.170742	0.227932	0.264783
45.6543	0.188868	0.13578	0.175051	0.245265	0.236412	0.170459	0.219105	0.265095
45.5322	0.189978	0.132498	0.172144	0.249053	0.237875	0.169611	0.217844	0.265719
45.5017	0.189026	0.134587	0.172649	0.250947	0.235925	0.170742	0.216898	0.265719
45.5017	0.187916	0.132199	0.173913	0.253788	0.236412	0.169046	0.220366	0.264845
45.3796	0.188075	0.131304	0.171891	0.253788	0.234463	0.168198	0.223203	0.264284
45.3491	0.188868	0.132498	0.171006	0.248106	0.231782	0.169187	0.226671	0.264097
45.4102	0.188551	0.134288	0.170121	0.252841	0.233244	0.170177	0.223834	0.263224
45.3796	0.188868	0.132796	0.170121	0.255682	0.231294	0.169046	0.219105	0.265282
45.227	0.189185	0.130409	0.170374	0.250947	0.227638	0.168763	0.220681	0.265906
45.3796	0.188392	0.131603	0.168605	0.251894	0.229101	0.168622	0.215952	0.264908
45.166	0.187123	0.131006	0.167594	0.234848	0.232025	0.167491	0.216898	0.262849
45.2881	0.186806	0.12832	0.16772	0.239583	0.232513	0.168339	0.217844	0.263099
45.1355	0.186013	0.13011	0.169489	0.245265	0.232269	0.165936	0.217844	0.26366
45.166	0.18633	0.131901	0.168857	0.248106	0.230563	0.16735	0.216267	0.264097
45.105	0.186648	0.13011	0.168225	0.248106	0.231538	0.169187	0.215322	0.263535
45.166	0.187599	0.131603	0.168225	0.239583	0.232757	0.167208	0.216267	0.263036
45.105	0.18522	0.134587	0.169742	0.236742	0.231782	0.167633	0.216267	0.262537
44.9524	0.185062	0.131901	0.167088	0.245265	0.234219	0.169046	0.217213	0.262787
45.0134	0.182525	0.130707	0.165824	0.238636	0.234219	0.169611	0.214691	0.262537
44.8608	0.179829	0.130409	0.164687	0.243371	0.230807	0.166502	0.212799	0.263286
44.8608	0.183	0.132796	0.165192	0.243371	0.230563	0.164099	0.213745	0.26366
44.7998	0.184428	0.129514	0.166077	0.245265	0.230319	0.164947	0.215952	0.263286
44.7998	0.183635	0.129812	0.16595	0.24053	0.223982	0.166926	0.220366	0.263161
44.7082	0.18189	0.131006	0.166456	0.25	0.222276	0.166926	0.220366	0.263224
44.6167	0.182683	0.131006	0.163928	0.242424	0.223495	0.165795	0.215006	0.263286
44.6472	0.182683	0.129514	0.163296	0.233902	0.22447	0.16523	0.210593	0.262288
44.4946	0.181097	0.127126	0.16595	0.237689	0.225932	0.164806	0.213115	0.260853
44.5862	0.182207	0.126828	0.166203	0.237689	0.223251	0.165654	0.217213	0.260105
44.4946	0.183159	0.128021	0.165192	0.233902	0.223739	0.163816	0.215637	0.259294
44.5557	0.180304	0.12444	0.165066	0.232008	0.225201	0.163816	0.210593	0.259232
44.4031	0.177609	0.127723	0.164687	0.224432	0.226663	0.16424	0.208386	0.258296
44.3726	0.177926	0.126828	0.163928	0.237689	0.222764	0.16424	0.211538	0.259169
44.4031	0.176657	0.12832	0.164687	0.232955	0.222033	0.163675	0.211223	0.258795
44.3115	0.175389	0.13011	0.163043	0.238636	0.223982	0.161413	0.209647	0.259918
44.3115	0.176023	0.131304	0.161527	0.238636	0.230319	0.160565	0.207755	0.259169
44.281	0.173961	0.132498	0.160768	0.232008	0.228369	0.159576	0.209016	0.258733
44.2505	0.174596	0.129215	0.162412	0.229167	0.225445	0.159435	0.206179	0.258421
44.0674	0.174754	0.12832	0.161148	0.235795	0.225445	0.158869	0.209647	0.258046
44.1589	0.17523	0.131603	0.160263	0.234848	0.224957	0.160707	0.213115	0.258171
44.1894	0.174754	0.13011	0.162285	0.235795	0.225932	0.160424	0.213745	0.257984
43.8843	0.175864	0.132498	0.160516	0.224432	0.223008	0.160707	0.210277	0.257485
44.0979	0.173644	0.131603	0.159125	0.235795	0.22252	0.160848	0.204603	0.257423
43.9453	0.172693	0.129215	0.158367	0.229167	0.222764	0.16	0.208071	0.25761
43.9758	0.174754	0.129215	0.158241	0.239583	0.223495	0.162827	0.209647	0.256924
43.8232	0.173644	0.127425	0.15685	0.230114	0.223008	0.160565	0.209647	0.2563
43.9453	0.174437	0.13011	0.15723	0.238636	0.224714	0.16	0.211854	0.255863
43.8538	0.172058	0.131603	0.156092	0.230114	0.223251	0.160707	0.214061	0.255801
43.7317	0.173644	0.131006	0.16001	0.226326	0.222276	0.159293	0.209332	0.254803
43.7622	0.173803	0.130409	0.158241	0.232008	0.225932	0.157032	0.209332	0.254304
43.6707	0.172851	0.133095	0.158999	0.21875	0.228613	0.156325	0.207125	0.25499
43.6401	0.172058	0.129812	0.158241	0.229167	0.22642	0.15689	0.203026	0.254179
43.6707	0.173486	0.131006	0.158241	0.241477	0.225201	0.158163	0.202081	0.254179
43.7927	0.17523	0.13399	0.158241	0.241477	0.224226	0.158587	0.196721	0.254865
43.7317	0.172376	0.131603	0.15862	0.234848	0.223982	0.158869	0.204603	0.255177
43.6707	0.173961	0.13011	0.156598	0.227273	0.225445	0.158728	0.20681	0.254678
43.6401	0.174913	0.129215	0.157861	0.231061	0.221058	0.159011	0.206179	0.253743
43.4875	0.1719	0.129215	0.15685	0.229167	0.219352	0.158869	0.203342	0.254304
43.5486	0.171107	0.12832	0.157609	0.232955	0.219108	0.155618	0.201765	0.253867
43.5181	0.167618	0.125933	0.158367	0.232008	0.219839	0.154346	0.203026	0.252932
43.457	0.168252	0.12832	0.15685	0.224432	0.217402	0.15576	0.203657	0.253056
43.396	0.16968	0.127126	0.159125	0.225379	0.220814	0.15576	0.203972	0.252308
43.457	0.169997	0.126828	0.160137	0.231061	0.221545	0.155477	0.198928	0.250374
43.3044	0.168887	0.126529	0.158241	0.215909	0.222276	0.155194	0.199874	0.249251
43.396	0.169838	0.125336	0.159884	0.214962	0.217646	0.15576	0.198298	0.24975
43.2434	0.169521	0.121755	0.16001	0.219697	0.218133	0.155901	0.197667	0.249875
43.4875	0.16968	0.12265	0.157861	0.223485	0.217889	0.156749	0.196406	0.248752
43.1824	0.16857	0.123844	0.157861	0.226326	0.218621	0.15576	0.202081	0.247879
43.1824	0.168094	0.125037	0.156471	0.217803	0.217646	0.155618	0.203026	0.24763
43.0908	0.16968	0.12444	0.153564	0.220644	0.215452	0.155901	0.201765	0.247068
43.0908	0.169363	0.123844	0.156218	0.225379	0.216914	0.155477	0.203972	0.247505
42.9687	0.167618	0.124739	0.154954	0.226326	0.215208	0.156325	0.204918	0.248066
43.0603	0.165715	0.125634	0.156345	0.229167	0.216183	0.155194	0.202711	0.246694
42.9077	0.164922	0.125336	0.156218	0.222538	0.217158	0.15477	0.203026	0.245946
42.9687	0.164764	0.123545	0.155207	0.224432	0.214721	0.155477	0.201765	0.245072
42.7856	0.163019	0.119666	0.155713	0.221591	0.214233	0.15265	0.202081	0.244636
42.7856	0.164447	0.12265	0.154828	0.230114	0.214477	0.151378	0.20145	0.243887
42.7246	0.164447	0.121456	0.155334	0.229167	0.21594	0.152367	0.197982	0.243575
42.8467	0.162226	0.12444	0.153311	0.226326	0.214965	0.151943	0.200189	0.243887
42.7551	0.162544	0.124142	0.152932	0.226326	0.212771	0.152085	0.196091	0.244386
42.6941	0.161592	0.121755	0.153311	0.219697	0.216183	0.154205	0.195776	0.24476
42.6331	0.161751	0.120859	0.151921	0.223485	0.215696	0.151378	0.190731	0.243825
42.6941	0.162385	0.122948	0.151795	0.214015	0.212527	0.149823	0.18947	0.243513
42.5415	0.161434	0.120859	0.153059	0.221591	0.21594	0.153781	0.195145	0.243638
42.6025	0.163019	0.122352	0.153059	0.220644	0.217646	0.151802	0.196091	0.244074
42.511	0.162068	0.121755	0.155839	0.223485	0.216671	0.151095	0.192623	0.244261
42.4805	0.161434	0.119367	0.155713	0.229167	0.21399	0.152933	0.193253	0.244137
42.3889	0.161116	0.120263	0.152806	0.222538	0.214233	0.152367	0.193253	0.2437
42.4499	0.160324	0.119069	0.154954	0.223485	0.21399	0.148693	0.196091	0.242265
42.2974	0.161275	0.121456	0.152932	0.219697	0.211309	0.147986	0.199243	0.242515
42.4194	0.160641	0.120859	0.151542	0.221591	0.21399	0.147986	0.197667	0.242889
42.1753	0.159055	0.121158	0.151921	0.216856	0.211553	0.146007	0.195145	0.242453
42.4194	0.158579	0.122053	0.1523	0.224432	0.208628	0.147421	0.198613	0.242889
42.2058	0.159531	0.121158	0.152048	0.212121	0.202535	0.147845	0.20082	0.242453
42.2058	0.160006	0.122053	0.149014	0.220644	0.205703	0.146714	0.198928	0.24133
42.2363	0.160324	0.122352	0.149141	0.214962	0.208872	0.146431	0.19483	0.240207
42.2974	0.161751	0.121456	0.14952	0.211174	0.210578	0.146996	0.195776	0.239521
42.0532	0.160799	0.119367	0.149393	0.212121	0.20814	0.147421	0.198928	0.238897
42.1448	0.162226	0.119964	0.148888	0.21875	0.209603	0.147562	0.197982	0.240082
42.1143	0.159689	0.119069	0.147371	0.217803	0.209115	0.149541	0.199874	0.24002
41.9311	0.158579	0.119964	0.146486	0.211174	0.206678	0.148693	0.198613	0.239396
41.9922	0.160641	0.118771	0.14636	0.210227	0.209846	0.147845	0.191992	0.239396
41.9006	0.160165	0.120263	0.146613	0.214962	0.209603	0.147562	0.194199	0.239583
41.9006	0.157786	0.119367	0.147497	0.20928	0.207653	0.146996	0.196091	0.240706
41.7786	0.159848	0.116682	0.147245	0.215909	0.208872	0.147703	0.194199	0.240893
41.8396	0.159213	0.116682	0.145222	0.214962	0.211309	0.146572	0.192308	0.239958
41.7786	0.156676	0.116682	0.148003	0.213068	0.209115	0.144735	0.190731	0.238336
41.748	0.155408	0.115786	0.148888	0.219697	0.211065	0.14417	0.192623	0.237213
41.687	0.155883	0.118174	0.147497	0.212121	0.209115	0.143039	0.193884	0.236527
41.687	0.154615	0.114593	0.147371	0.207386	0.208628	0.143322	0.190731	0.237899
41.626	0.154139	0.113996	0.145349	0.217803	0.210821	0.142191	0.192938	0.238336
41.748	0.151602	0.11131	0.145602	0.208333	0.209115	0.143322	0.190731	0.238273
41.5649	0.150492	0.111608	0.146739	0.204545	0.205947	0.143039	0.190101	0.238149
41.5649	0.148747	0.111608	0.147624	0.19697	0.205703	0.14318	0.18884	0.237962
41.4429	0.149382	0.111907	0.147877	0.19697	0.210334	0.141484	0.186633	0.237463
41.5039	0.147796	0.108624	0.145728	0.206439	0.211309	0.14318	0.186633	0.236964
41.3513	0.150174	0.111608	0.146234	0.199811	0.211553	0.144594	0.187579	0.236153
41.3818	0.149857	0.11131	0.146107	0.204545	0.210334	0.14629	0.187579	0.235404
41.4124	0.148589	0.114891	0.146613	0.196023	0.203997	0.146572	0.186633	0.234718
41.1377	0.149382	0.114294	0.147245	0.19697	0.203022	0.144735	0.190101	0.234718
41.2903	0.15065	0.115189	0.145854	0.206439	0.204972	0.142049	0.18884	0.233845
41.1987	0.149857	0.113996	0.145981	0.196023	0.206922	0.139505	0.192623	0.233595
41.2292	0.146844	0.11131	0.146107	0.202652	0.208628	0.144452	0.191047	0.233782
41.1072	0.149064	0.109221	0.145728	0.206439	0.206922	0.143746	0.190731	0.234281
40.9851	0.150967	0.112205	0.144591	0.201705	0.209115	0.142615	0.189786	0.232722
40.9851	0.148589	0.109818	0.145096	0.212121	0.208628	0.141484	0.190101	0.232098
41.1072	0.14954	0.108326	0.144338	0.204545	0.205703	0.143039	0.189155	0.232348
41.0767	0.150967	0.108923	0.144085	0.20928	0.206191	0.142615	0.18947	0.233782
40.9241	0.150492	0.10952	0.142315	0.204545	0.203997	0.143322	0.191992	0.233283
40.9241	0.151602	0.112504	0.141178	0.198864	0.204485	0.143887	0.194199	0.231599
40.7715	0.152395	0.110713	0.143327	0.207386	0.205947	0.144311	0.192308	0.230414
40.7715	0.149699	0.110415	0.143453	0.195076	0.202047	0.142756	0.191047	0.230726
40.802	0.149223	0.109221	0.142189	0.199811	0.20351	0.142474	0.186003	0.231599
40.802	0.152395	0.10952	0.140672	0.205492	0.202291	0.142615	0.185687	0.231038
40.802	0.150492	0.10952	0.140293	0.205492	0.201804	0.143746	0.190416	0.230227
40.6799	0.150809	0.110116	0.140672	0.201705	0.204241	0.140071	0.189786	0.229603
40.6799	0.148906	0.106834	0.138903	0.207386	0.203022	0.141625	0.188209	0.229167
40.5579	0.146686	0.106535	0.136881	0.196023	0.201072	0.140212	0.185372	0.229479
40.6189	0.148589	0.108624	0.137386	0.202652	0.202047	0.138799	0.185372	0.229728
40.4663	0.148747	0.106834	0.139029	0.19697	0.199854	0.138092	0.186948	0.22898
40.4663	0.151602	0.108027	0.138524	0.204545	0.198635	0.138233	0.185057	0.229167
40.5579	0.150809	0.107431	0.139408	0.199811	0.201804	0.136678	0.18884	0.229104
40.4053	0.147479	0.109221	0.141304	0.20928	0.201804	0.137951	0.191992	0.227857
40.4053	0.147003	0.10564	0.140672	0.213068	0.199123	0.137668	0.18884	0.228106
40.4663	0.147954	0.108326	0.139029	0.213068	0.198635	0.137951	0.190416	0.228106
40.4358	0.14732	0.110415	0.136375	0.20928	0.19961	0.13682	0.191047	0.227545
40.0085	0.146844	0.10564	0.137513	0.203598	0.200829	0.136396	0.191992	0.227607
40.2222	0.145734	0.104745	0.138397	0.210227	0.198148	0.136254	0.186948	0.227358
40.2527	0.147637	0.104745	0.137133	0.203598	0.203753	0.136113	0.182219	0.226859
40.1306	0.145258	0.105342	0.136502	0.205492	0.200829	0.138516	0.184426	0.227358
40.1611	0.14621	0.105342	0.137513	0.200758	0.194492	0.136961	0.191362	0.227046
39.978	0.14399	0.10564	0.137007	0.202652	0.198391	0.13583	0.192308	0.22742
40.1306	0.144307	0.108326	0.137892	0.198864	0.19571	0.135689	0.192308	0.227171
40.0085	0.146369	0.109818	0.136249	0.194129	0.198879	0.133993	0.191362	0.226547
40.5884	0.146051	0.107431	0.136754	0.201705	0.201804	0.133993	0.18947	0.225299
39.978	0.146051	0.107431	0.138018	0.198864	0.198635	0.13371	0.186633	0.2248
40.1001	0.145734	0.107132	0.13865	0.197917	0.197904	0.132155	0.186633	0.223802
39.856	0.143831	0.105342	0.139029	0.201705	0.196198	0.133428	0.187894	0.22399
39.7949	0.145258	0.108326	0.136249	0.198864	0.19571	0.132297	0.186633	0.224489
39.7949	0.145893	0.106237	0.136628	0.205492	0.196929	0.131307	0.18884	0.223491
39.7339	0.146686	0.106834	0.136502	0.204545	0.196442	0.131307	0.189155	0.224052
39.4897	0.14621	0.106237	0.133089	0.202652	0.198879	0.131449	0.187894	0.224114
39.5813	0.14288	0.103551	0.134985	0.196023	0.199123	0.13159	0.187264	0.223116
39.6728	0.145893	0.107132	0.135238	0.196023	0.196929	0.131166	0.18348	0.222804
39.6118	0.144941	0.106834	0.134353	0.198864	0.194492	0.128763	0.184426	0.222617
39.6118	0.143673	0.105939	0.133215	0.199811	0.196929	0.130318	0.180643	0.222181
39.5203	0.145258	0.10385	0.132836	0.195076	0.19571	0.130742	0.182219	0.221744
39.5508	0.14288	0.104745	0.133721	0.194129	0.193761	0.129329	0.184111	0.222929
39.4897	0.143038	0.105342	0.134606	0.196023	0.193273	0.130035	0.180643	0.223241
39.4897	0.146686	0.10385	0.133215	0.197917	0.196442	0.129894	0.177806	0.223678
39.3982	0.14399	0.0999702	0.134606	0.203598	0.198148	0.129187	0.177806	0.222555
39.2761	0.145258	0.104148	0.133595	0.204545	0.195467	0.128481	0.183796	0.221744
39.2456	0.145734	0.107132	0.1341	0.191288	0.193273	0.127774	0.185687	0.220808
39.154	0.143673	0.104745	0.135111	0.199811	0.192542	0.127067	0.184111	0.220434
39.4287	0.141294	0.105939	0.137007	0.203598	0.190105	0.126643	0.181589	0.220621
39.2456	0.141928	0.105939	0.135238	0.202652	0.196198	0.12735	0.179382	0.220996
39.0015	0.143197	0.106834	0.133468	0.193182	0.190592	0.127491	0.179382	0.220309
39.2151	0.144307	0.107431	0.132331	0.197917	0.18718	0.126502	0.183796	0.218812
39.154	0.141611	0.10385	0.132457	0.19697	0.19108	0.127208	0.185372	0.218064
39.3372	0.143038	0.102656	0.131699	0.197917	0.189617	0.12947	0.186318	0.217939
39.0015	0.141928	0.0990749	0.130435	0.200758	0.190592	0.128481	0.181589	0.217752
39.0015	0.140343	0.0999702	0.129676	0.192235	0.188399	0.126784	0.180328	0.217378
38.9404	0.139074	0.100865	0.128539	0.192235	0.189617	0.126784	0.179382	0.216567
38.9099	0.138757	0.0996717	0.128286	0.1875	0.19108	0.123958	0.180643	0.216754
39.093	0.13955	0.0996717	0.127781	0.189394	0.189861	0.124523	0.177175	0.217003
38.8184	0.140343	0.102656	0.127022	0.190341	0.187911	0.123251	0.175599	0.216941
38.8184	0.139708	0.0993733	0.127022	0.19697	0.190836	0.123251	0.174968	0.214945
38.9099	0.137805	0.0984781	0.12816	0.199811	0.193517	0.124806	0.175914	0.21507
38.7878	0.136695	0.100567	0.128286	0.190341	0.190349	0.12424	0.179382	0.215195
38.7573	0.137012	0.104148	0.127275	0.191288	0.185961	0.124806	0.184111	0.214883
38.6352	0.137488	0.102954	0.125	0.1875	0.187668	0.124947	0.181274	0.214696
38.7573	0.137488	0.101164	0.125	0.1875	0.190105	0.123816	0.17686	0.215444
38.5132	0.138122	0.100567	0.126138	0.1875	0.190836	0.121837	0.178121	0.215943
38.6047	0.135744	0.103253	0.124874	0.197917	0.189374	0.121131	0.175914	0.214945
38.5132	0.136378	0.096986	0.123989	0.200758	0.192786	0.122686	0.180013	0.214009
38.4827	0.137171	0.101164	0.122978	0.197917	0.190105	0.123534	0.177491	0.214758
38.4521	0.140977	0.101164	0.122093	0.188447	0.181087	0.124382	0.175599	0.213885
38.5437	0.140025	0.0990749	0.12361	0.188447	0.184499	0.122686	0.178121	0.212762
38.4827	0.13844	0.100865	0.12361	0.194129	0.187668	0.120283	0.180013	0.213635
38.3301	0.139232	0.0966876	0.122978	0.190341	0.188399	0.122544	0.17686	0.212887
38.3911	0.142245	0.0984781	0.121967	0.186553	0.183281	0.122968	0.172762	0.212263
38.269	0.141294	0.100567	0.122219	0.1875	0.186449	0.122544	0.173077	0.213074
38.269	0.138757	0.102656	0.123989	0.1875	0.190592	0.121979	0.173707	0.212762
38.1775	0.138281	0.102358	0.123736	0.191288	0.186693	0.122261	0.176545	0.212201
38.269	0.136854	0.100865	0.124368	0.191288	0.18718	0.121272	0.174023	0.211889
38.0859	0.135902	0.10385	0.124368	0.186553	0.183524	0.120989	0.167087	0.211452
38.1775	0.137647	0.105342	0.122599	0.188447	0.183281	0.119152	0.163934	0.211265
37.9944	0.137805	0.10385	0.124621	0.193182	0.184012	0.120283	0.16488	0.211015
37.9333	0.136219	0.0999702	0.12184	0.188447	0.186205	0.118728	0.168663	0.211265
37.9944	0.132096	0.101761	0.120956	0.189394	0.185718	0.119152	0.171501	0.211514
37.9639	0.130511	0.0987765	0.122346	0.201705	0.185474	0.117597	0.168033	0.210205
37.9028	0.133841	0.0984781	0.121461	0.204545	0.184499	0.11788	0.167087	0.209269
37.8113	0.134951	0.0975828	0.122093	0.19697	0.182062	0.117597	0.162673	0.208583
37.9028	0.134317	0.0966876	0.121967	0.196023	0.180356	0.118163	0.169294	0.208708
37.8113	0.134634	0.0957923	0.123862	0.194129	0.182306	0.119011	0.169609	0.209144
37.6892	0.134792	0.0943002	0.122472	0.188447	0.186693	0.120424	0.167087	0.208708
37.7197	0.135268	0.0940018	0.121461	0.190341	0.182793	0.119293	0.16425	0.206712
37.7502	0.132096	0.0945986	0.119186	0.191288	0.184012	0.119152	0.165195	0.206961
37.7197	0.130352	0.0954939	0.120956	0.182765	0.181574	0.120707	0.165511	0.207772
37.6892	0.132414	0.0972844	0.121461	0.188447	0.181087	0.118587	0.164565	0.207585
37.6892	0.130828	0.0993733	0.121461	0.185606	0.179625	0.118163	0.160467	0.207023
37.6282	0.128132	0.0990749	0.119818	0.194129	0.181574	0.12	0.158575	0.20615
37.5061	0.12718	0.0987765	0.119312	0.1875	0.183281	0.119717	0.158575	0.2064
37.5977	0.127815	0.0975828	0.120956	0.181818	0.182062	0.119859	0.160151	0.206462
37.5366	0.129083	0.0999702	0.121335	0.185606	0.186205	0.118445	0.163934	0.205464
37.4451	0.130035	0.102954	0.12184	0.188447	0.18913	0.119576	0.169924	0.205277
37.4145	0.130035	0.100269	0.120829	0.191288	0.18523	0.120989	0.169294	0.20509
37.4145	0.131779	0.0972844	0.120324	0.186553	0.181087	0.118163	0.167402	0.204466
37.323	0.129083	0.0940018	0.121335	0.178977	0.178406	0.117314	0.165195	0.204341
37.262	0.127498	0.0963891	0.122472	0.182765	0.176213	0.120424	0.165195	0.204341
37.2314	0.128608	0.0963891	0.121967	0.178977	0.176213	0.120848	0.167087	0.204092
37.2314	0.128449	0.0925097	0.119565	0.1875	0.178893	0.118728	0.164565	0.204466
37.2009	0.128766	0.0922113	0.11906	0.181818	0.181331	0.119717	0.168979	0.203905
37.2314	0.129242	0.0925097	0.119565	0.185606	0.180843	0.120141	0.159836	0.202782
37.0483	0.129401	0.0940018	0.120197	0.183712	0.177675	0.118587	0.160467	0.202283
37.0789	0.129718	0.0945986	0.11868	0.176136	0.180112	0.117456	0.164565	0.203281
37.1094	0.128766	0.0937034	0.115774	0.180871	0.179868	0.119717	0.160467	0.203967
37.0483	0.128291	0.0925097	0.1159	0.174242	0.17865	0.118728	0.158575	0.202532
36.8652	0.129559	0.0928081	0.115521	0.181818	0.178406	0.115901	0.153846	0.201597
36.8652	0.130035	0.0937034	0.117796	0.182765	0.1728	0.114488	0.154161	0.202532
36.9263	0.128291	0.0943002	0.116532	0.17803	0.178162	0.114488	0.157629	0.20272
36.8042	0.129718	0.0940018	0.11729	0.186553	0.179625	0.115194	0.155107	0.202907
36.7737	0.129876	0.091316	0.117037	0.178977	0.179381	0.11788	0.155738	0.203718
36.7432	0.128291	0.0919129	0.115142	0.190341	0.1767	0.119011	0.161097	0.203842
36.7737	0.125753	0.0937034	0.115015	0.180871	0.1767	0.118163	0.158575	0.204217
36.7126	0.125595	0.0937034	0.116911	0.172348	0.177675	0.117314	0.156999	0.203031
36.6821	0.12607	0.0928081	0.11729	0.17803	0.17475	0.116608	0.155422	0.201846
36.5906	0.124643	0.0910176	0.116026	0.17803	0.172069	0.115618	0.154792	0.201098
36.6211	0.125912	0.0916144	0.117164	0.184659	0.174263	0.115053	0.156053	0.200599
36.5601	0.125912	0.0895255	0.116911	0.171402	0.17865	0.115336	0.156368	0.200162
36.5295	0.124485	0.0898239	0.117543	0.172348	0.174019	0.113216	0.156368	0.200412
36.5601	0.124485	0.0916144	0.116785	0.172348	0.177187	0.11265	0.152585	0.200786
36.499	0.125436	0.0904208	0.116279	0.169508	0.177675	0.111802	0.151324	0.200724
36.4685	0.125278	0.0904208	0.117922	0.173295	0.1728	0.112085	0.151009	0.20116
36.2244	0.125753	0.0889287	0.11413	0.179924	0.1728	0.110813	0.153531	0.200911
36.4075	0.125436	0.0886303	0.113498	0.176136	0.174019	0.111802	0.151009	0.199726
36.1328	0.126388	0.0886303	0.11274	0.172348	0.175725	0.111237	0.1529	0.198291
36.2549	0.124009	0.0916144	0.113119	0.181818	0.173532	0.109682	0.156053	0.197917
36.1938	0.124643	0.0925097	0.113878	0.171402	0.173775	0.108693	0.156683	0.197605
36.2549	0.124009	0.0919129	0.113246	0.167614	0.170363	0.10841	0.153846	0.198041
36.1938	0.120996	0.0919129	0.112108	0.173295	0.167926	0.110954	0.147856	0.196981
36.1328	0.122106	0.091316	0.112361	0.171402	0.172069	0.109965	0.147541	0.196981
36.1328	0.122265	0.0883318	0.110592	0.177083	0.175238	0.109682	0.154477	0.19748
36.1633	0.122106	0.0838556	0.111097	0.174242	0.173044	0.110247	0.152585	0.197106
36.0413	0.122582	0.0853477	0.108948	0.171402	0.169388	0.111095	0.150063	0.197542
35.9497	0.121313	0.0853477	0.109201	0.17803	0.171582	0.109682	0.14691	0.197231
36.0107	0.120362	0.0856461	0.112108	0.171402	0.167926	0.110247	0.147856	0.196045
35.9497	0.122423	0.0862429	0.110339	0.182765	0.170607	0.110671	0.148172	0.196045
35.8276	0.122106	0.0856461	0.108443	0.174242	0.170363	0.110247	0.150063	0.196544
35.9192	0.121154	0.0874366	0.10996	0.171402	0.171094	0.111237	0.151955	0.195858
35.7666	0.120362	0.0853477	0.110465	0.172348	0.171094	0.112933	0.154477	0.194923
35.7666	0.121154	0.084154	0.111097	0.174242	0.170363	0.112226	0.150694	0.194736
35.8276	0.125278	0.087735	0.111729	0.177083	0.171094	0.11265	0.146595	0.194299
35.7361	0.125278	0.0868397	0.110718	0.177083	0.171094	0.114205	0.148802	0.194112
35.675	0.123692	0.0850492	0.108064	0.177083	0.165976	0.113781	0.150063	0.195235
35.614	0.120679	0.0856461	0.107305	0.169508	0.166707	0.112085	0.150694	0.194923
35.614	0.121313	0.0862429	0.106041	0.177083	0.169145	0.111661	0.150694	0.194299
35.553	0.124802	0.087735	0.106673	0.172348	0.166707	0.110954	0.149117	0.194361
35.4919	0.124643	0.0862429	0.109201	0.177083	0.162808	0.108834	0.151639	0.194112
35.4919	0.122423	0.0847508	0.108822	0.167614	0.164757	0.109965	0.151324	0.193613
35.4004	0.11941	0.0856461	0.108443	0.169508	0.167438	0.112085	0.14691	0.194299
35.4004	0.1183	0.0838556	0.107937	0.168561	0.167682	0.110954	0.151009	0.194361
35.3699	0.120203	0.0835571	0.108822	0.166667	0.163783	0.111802	0.150378	0.193862
35.2783	0.119727	0.0838556	0.1068	0.170455	0.164026	0.109682	0.151639	0.193176
35.3088	0.11941	0.0847508	0.106926	0.177083	0.165001	0.109258	0.147856	0.193363
35.1562	0.121313	0.0838556	0.107305	0.175189	0.16427	0.112226	0.145334	0.193675
35.1257	0.123057	0.0832587	0.105789	0.171402	0.167438	0.112226	0.145965	0.191554
35.1562	0.119569	0.0850492	0.106294	0.176136	0.168657	0.110389	0.149117	0.190744
35.0342	0.120044	0.0832587	0.104778	0.168561	0.167438	0.107138	0.150378	0.191243
35.0647	0.118934	0.0820651	0.104778	0.170455	0.162808	0.108127	0.14628	0.191679
34.9121	0.120837	0.0865413	0.107432	0.167614	0.164757	0.108127	0.143127	0.191742
34.9731	0.120837	0.0865413	0.108443	0.174242	0.165976	0.108127	0.147541	0.191929
34.8816	0.117507	0.0868397	0.107811	0.171402	0.161345	0.108127	0.148172	0.191742
34.8206	0.117349	0.0853477	0.1068	0.171402	0.16232	0.107138	0.147856	0.190993
34.729	0.118776	0.0871382	0.106673	0.169508	0.161833	0.108975	0.148802	0.190432
34.729	0.119569	0.087735	0.107179	0.157197	0.159152	0.110106	0.149433	0.190307
34.729	0.118141	0.0874366	0.105536	0.171402	0.162077	0.107421	0.15227	0.19012
34.5764	0.114811	0.0826619	0.106926	0.167614	0.161102	0.106855	0.151324	0.19012
34.5764	0.113384	0.0814682	0.106673	0.170455	0.161345	0.107138	0.153531	0.189059
34.5459	0.11386	0.084154	0.104398	0.170455	0.161589	0.107845	0.149433	0.18856
34.4849	0.115128	0.0850492	0.101618	0.167614	0.158177	0.107986	0.148172	0.188935
34.5459	0.115287	0.0844524	0.101744	0.157197	0.159152	0.108127	0.14691	0.188186
34.4238	0.114494	0.0838556	0.105662	0.168561	0.161589	0.103463	0.147856	0.187438
34.5154	0.11497	0.0817666	0.105789	0.157197	0.159883	0.104594	0.145965	0.18856
34.3933	0.115287	0.0832587	0.10503	0.170455	0.163051	0.105159	0.141236	0.188249
34.5154	0.114494	0.080573	0.103387	0.174242	0.165489	0.105018	0.145019	0.188124
34.3018	0.114653	0.0835571	0.101871	0.164773	0.162564	0.107138	0.147226	0.188061
34.3018	0.117666	0.0829603	0.103134	0.16572	0.161589	0.105724	0.143758	0.1875
34.3018	0.114811	0.084154	0.103893	0.163826	0.162808	0.10417	0.141866	0.18775
34.3018	0.114653	0.0874366	0.103893	0.178977	0.16037	0.103746	0.141551	0.188748
34.1797	0.115287	0.0832587	0.104398	0.173295	0.156227	0.101625	0.142497	0.187625
34.2102	0.112433	0.0829603	0.104146	0.169508	0.152084	0.101484	0.145649	0.186315
34.2102	0.112115	0.084154	0.102882	0.168561	0.15574	0.101908	0.142182	0.186003
34.1186	0.114336	0.0823635	0.102503	0.173295	0.157933	0.0995053	0.145019	0.186252
34.0576	0.114653	0.0796777	0.100733	0.179924	0.158908	0.099364	0.143443	0.187438
34.2407	0.11386	0.0790809	0.101491	0.166667	0.159396	0.099788	0.139975	0.186751
34.0271	0.112591	0.0766935	0.106421	0.171402	0.158177	0.0976678	0.138083	0.186502
34.0576	0.112908	0.078484	0.107305	0.158144	0.159152	0.0983746	0.142497	0.186315
33.9966	0.112115	0.078484	0.107432	0.153409	0.158421	0.100353	0.140605	0.186003
33.9661	0.111005	0.0799761	0.106294	0.169508	0.158664	0.102332	0.139029	0.185816
33.8745	0.111798	0.0817666	0.10364	0.159091	0.16037	0.100071	0.137137	0.185379
33.8745	0.110847	0.0793793	0.102123	0.167614	0.159883	0.0985159	0.14029	0.185504
33.905	0.109895	0.0811698	0.103514	0.160038	0.157933	0.0980919	0.139975	0.184755
33.783	0.109578	0.0793793	0.105662	0.161932	0.160614	0.099788	0.137137	0.182822
33.6914	0.110213	0.0775888	0.10503	0.168561	0.159639	0.0990813	0.135561	0.182884
33.5999	0.109261	0.0781856	0.103387	0.163826	0.158177	0.099364	0.138398	0.184319
33.6609	0.107675	0.080573	0.104272	0.168561	0.15574	0.101625	0.142182	0.183446
33.4778	0.10831	0.0781856	0.103008	0.174242	0.156715	0.101767	0.142812	0.183508
33.4473	0.107358	0.078484	0.10364	0.163826	0.156958	0.10106	0.139344	0.184444
33.4473	0.107199	0.0772904	0.105536	0.167614	0.155983	0.100919	0.138714	0.184381
33.3557	0.107834	0.0766935	0.104904	0.162879	0.156715	0.100353	0.14029	0.18357
33.3862	0.107992	0.0754998	0.103008	0.178977	0.157202	0.0980919	0.136822	0.181574
33.3862	0.105455	0.0775888	0.104651	0.169508	0.155252	0.0968198	0.135876	0.18145
33.2947	0.105614	0.0769919	0.102882	0.163826	0.15574	0.0982332	0.136192	0.181387
33.2336	0.106248	0.0743062	0.102376	0.162879	0.157202	0.0987986	0.134615	0.180763
33.2336	0.104662	0.0737093	0.10225	0.150568	0.154765	0.100636	0.135561	0.180015
33.2031	0.105614	0.0781856	0.101997	0.159091	0.15184	0.100777	0.132724	0.180327
33.2031	0.105772	0.0769919	0.102882	0.16572	0.151596	0.099788	0.132409	0.179578
33.2031	0.106565	0.0781856	0.100859	0.171402	0.151353	0.0979505	0.135561	0.178892
32.9895	0.105772	0.0778872	0.102123	0.164773	0.151596	0.0972438	0.136822	0.179142
33.1116	0.106882	0.0781856	0.102503	0.163826	0.152815	0.0982332	0.139029	0.179079
33.0811	0.105138	0.0799761	0.102882	0.155303	0.156227	0.0969611	0.142182	0.178331
33.0811	0.103394	0.078484	0.103766	0.153409	0.157202	0.0982332	0.14029	0.17858
32.959	0.104345	0.0796777	0.103893	0.155303	0.15574	0.0986572	0.14029	0.179017
33.02	0.103869	0.0799761	0.103008	0.159091	0.154765	0.0986572	0.137768	0.179641
32.959	0.103711	0.0757983	0.101112	0.167614	0.155496	0.0971025	0.14029	0.179017
32.7759	0.102125	0.0743062	0.100354	0.17803	0.154034	0.0945583	0.13966	0.179516
32.9285	0.101649	0.0787825	0.100859	0.16572	0.149403	0.0939929	0.140605	0.179017
32.7759	0.102284	0.0769919	0.100227	0.159091	0.152815	0.0930035	0.140921	0.178268
32.8369	0.103552	0.0760967	0.100101	0.160038	0.149647	0.0937102	0.142182	0.176771
32.6843	0.102442	0.0752014	0.100354	0.154356	0.150621	0.0937102	0.137453	0.175961
32.8369	0.102284	0.0757983	0.0997219	0.155303	0.150134	0.0935689	0.137768	0.17646
32.6843	0.103869	0.0754998	0.09909	0.159091	0.154277	0.0951237	0.139344	0.177582
32.7148	0.101808	0.0769919	0.102376	0.168561	0.153302	0.0955477	0.141551	0.176584
32.6233	0.102284	0.0760967	0.103261	0.162879	0.151109	0.0941343	0.144388	0.175898
32.6538	0.101015	0.0775888	0.101491	0.14678	0.152571	0.0955477	0.145019	0.175462
32.5623	0.100539	0.0734109	0.100859	0.154356	0.148915	0.095265	0.139975	0.175586
32.5012	0.102918	0.0746046	0.100354	0.154356	0.148915	0.094841	0.140605	0.175773
32.5928	0.102125	0.0719188	0.100354	0.149621	0.149403	0.0938516	0.142182	0.175337
32.4402	0.0986362	0.0725157	0.0992164	0.14678	0.149159	0.0945583	0.14029	0.175274
32.4097	0.100539	0.0731125	0.100101	0.15625	0.150621	0.0931449	0.136192	0.174588
32.3486	0.0987948	0.0725157	0.100986	0.153409	0.148915	0.0928622	0.139975	0.173653
32.4402	0.0968919	0.0737093	0.0980789	0.153409	0.14331	0.0930035	0.141236	0.173341
32.2571	0.0978433	0.0743062	0.0965622	0.151515	0.144772	0.0917315	0.138714	0.173528
32.4402	0.0995877	0.0743062	0.0955511	0.148674	0.14526	0.0924382	0.137137	0.173154
32.2266	0.0995877	0.0760967	0.0958038	0.157197	0.145016	0.0930035	0.137768	0.173528
32.2266	0.0989534	0.0725157	0.0980789	0.148674	0.143797	0.0927209	0.133985	0.172655
32.2571	0.0994291	0.0737093	0.0956774	0.151515	0.146478	0.0934276	0.131463	0.171969
32.3486	0.0978433	0.0760967	0.0934024	0.142045	0.148915	0.0921555	0.133354	0.171095
32.135	0.096099	0.0728141	0.0942872	0.153409	0.147453	0.0925795	0.136192	0.171781
32.196	0.0992705	0.0728141	0.0937816	0.144886	0.143797	0.0917315	0.135561	0.172904
31.9214	0.0997463	0.0728141	0.0960566	0.15625	0.143066	0.0920141	0.130517	0.172779
32.074	0.0992705	0.0731125	0.0956774	0.15625	0.145503	0.0922968	0.127995	0.171781
31.9824	0.0986362	0.0728141	0.0949191	0.147727	0.152571	0.0906007	0.12768	0.172093
32.0435	0.100381	0.0728141	0.0954247	0.151515	0.150378	0.0930035	0.129571	0.171844
32.0435	0.099112	0.0743062	0.0956774	0.149621	0.145991	0.0921555	0.129571	0.171719
31.9214	0.0992705	0.0734109	0.0987108	0.158144	0.142822	0.0911661	0.130202	0.170659
31.9214	0.0989534	0.0737093	0.0979525	0.152462	0.145991	0.0913074	0.130832	0.169411
31.7993	0.0984776	0.0731125	0.0944135	0.159091	0.147453	0.0911661	0.130832	0.168351
31.8604	0.0965747	0.0743062	0.093276	0.151515	0.144772	0.0914488	0.130202	0.167977
31.8604	0.0953061	0.0746046	0.0942872	0.158144	0.144528	0.0901767	0.130517	0.168288
31.8298	0.0975262	0.0743062	0.0950455	0.159091	0.146478	0.0890459	0.131778	0.167602
31.7078	0.0984776	0.0746046	0.0952983	0.159091	0.145991	0.0889046	0.132093	0.16729
31.7993	0.0976847	0.0754998	0.0947927	0.155303	0.144285	0.0897527	0.131148	0.168351
31.6772	0.0948303	0.0740078	0.0942872	0.14678	0.143554	0.0908834	0.128625	0.1686
31.5857	0.0943546	0.0763951	0.0950455	0.157197	0.142822	0.0927209	0.124212	0.167977
31.5857	0.0937203	0.0769919	0.093276	0.151515	0.141604	0.0893286	0.123581	0.167415
31.5552	0.0951475	0.0746046	0.0965622	0.147727	0.142579	0.0891873	0.123266	0.166604
31.4636	0.0956232	0.0740078	0.0989636	0.144886	0.142091	0.0891873	0.125158	0.166043
31.4331	0.0951475	0.0754998	0.0964358	0.158144	0.144285	0.0891873	0.129256	0.166292
31.5247	0.0946717	0.0731125	0.0987108	0.144886	0.144528	0.0904594	0.130517	0.165856
31.3721	0.0951475	0.0728141	0.0945399	0.154356	0.145991	0.0908834	0.125788	0.165232
31.3721	0.0959404	0.0746046	0.0937816	0.14678	0.145747	0.0917315	0.123581	0.165045
31.3416	0.0986362	0.0716204	0.0935288	0.142045	0.143554	0.0900353	0.123897	0.164733
31.311	0.0970504	0.0743062	0.093276	0.150568	0.14136	0.0872085	0.129256	0.165731
31.2195	0.0937203	0.0704267	0.0946663	0.136364	0.142579	0.0874912	0.127995	0.16492
31.4026	0.0959404	0.0701283	0.0937816	0.139205	0.142335	0.0889046	0.123897	0.165045
31.25	0.0962575	0.0701283	0.0931496	0.143939	0.138923	0.0876325	0.12768	0.16492
31.0669	0.094196	0.0716204	0.0931496	0.145833	0.138923	0.0897527	0.126419	0.16517
31.0974	0.0934031	0.0731125	0.0925177	0.136364	0.134536	0.0908834	0.126734	0.164172
31.0669	0.0926102	0.0722172	0.0917594	0.149621	0.135267	0.0900353	0.127995	0.164047
31.0974	0.0951475	0.071322	0.0931496	0.137311	0.136486	0.0907421	0.125788	0.164608
30.9448	0.0956232	0.0728141	0.0923913	0.14678	0.136973	0.0901767	0.125158	0.163985
31.0364	0.094196	0.0710236	0.0901163	0.142992	0.137217	0.0915901	0.124212	0.164234
30.9753	0.0916587	0.0725157	0.0896107	0.142992	0.136973	0.0896113	0.126419	0.163361
30.8533	0.0915002	0.0689346	0.0912538	0.142045	0.137704	0.0874912	0.125158	0.162924
30.426	0.0940374	0.0692331	0.0923913	0.139205	0.135998	0.0883392	0.125473	0.162488
30.8228	0.0937203	0.0710236	0.0902427	0.142045	0.138435	0.0867845	0.121375	0.162612
30.7922	0.0916587	0.0719188	0.0897371	0.140152	0.137704	0.0874912	0.123581	0.162238
30.7007	0.0915002	0.0698299	0.0896107	0.143939	0.138679	0.0889046	0.12169	0.161427
30.7617	0.0910244	0.0686362	0.0926441	0.153409	0.141116	0.0881979	0.123897	0.16149
30.6091	0.0876943	0.067741	0.0927705	0.144886	0.140141	0.0870671	0.123266	0.162425
30.5481	0.0902315	0.0689346	0.0903691	0.139205	0.134536	0.0876325	0.120429	0.162363
30.5481	0.0891215	0.0692331	0.0894843	0.141098	0.132098	0.0886219	0.120744	0.161302
30.6091	0.0932445	0.071322	0.0879676	0.143939	0.133317	0.0891873	0.12232	0.161115
30.5176	0.0954646	0.0689346	0.0885996	0.136364	0.133805	0.0884806	0.122005	0.160304
30.5481	0.0943546	0.0692331	0.0896107	0.132576	0.132586	0.0872085	0.120113	0.160055
30.5481	0.0891215	0.0686362	0.0902427	0.141098	0.13941	0.0901767	0.122951	0.159805
30.3955	0.086267	0.0668457	0.0897371	0.142992	0.140385	0.0891873	0.126103	0.159369
30.365	0.0895972	0.0665473	0.0896107	0.148674	0.134536	0.0874912	0.121375	0.160117
30.3345	0.0905487	0.0662489	0.088094	0.132576	0.135511	0.0877739	0.119168	0.160367
30.2734	0.0897558	0.0680394	0.0891052	0.136364	0.135754	0.084947	0.120429	0.160741
30.2429	0.0899144	0.0662489	0.0882204	0.136364	0.13283	0.084523	0.120429	0.160554
30.0293	0.0900729	0.0674426	0.0860718	0.136364	0.130636	0.0862191	0.120744	0.160055
30.2124	0.0895972	0.0674426	0.0851871	0.141098	0.136973	0.0873498	0.118222	0.159494
30.0903	0.0883286	0.0701283	0.0855662	0.133523	0.136242	0.0865018	0.116015	0.159993
30.0598	0.08817	0.0692331	0.0869565	0.132576	0.134292	0.0867845	0.116646	0.159119
30.0598	0.0878528	0.0668457	0.0879676	0.140152	0.13088	0.0867845	0.119483	0.159119
29.9377	0.0892801	0.0704267	0.0877149	0.132576	0.128686	0.0863604	0.123266	0.159618
30.0598	0.0889629	0.0674426	0.0889788	0.144886	0.135511	0.0866431	0.122636	0.158745
29.8157	0.0876943	0.0665473	0.0893579	0.131629	0.13746	0.0863604	0.123266	0.160055
29.8157	0.0886457	0.0668457	0.088094	0.137311	0.135998	0.0860777	0.123581	0.160242
29.7852	0.0880114	0.06416	0.0868301	0.138258	0.135511	0.084523	0.126103	0.159681
29.7852	0.0865842	0.0650552	0.0850607	0.14678	0.134292	0.0852297	0.123266	0.158932
29.7852	0.0891215	0.0632647	0.0868301	0.141098	0.13283	0.0852297	0.12169	0.159244
29.7241	0.0908658	0.0650552	0.0875885	0.144886	0.13088	0.0860777	0.121059	0.159556
29.8462	0.0924516	0.0647568	0.0877149	0.137311	0.128443	0.0862191	0.124527	0.158496
29.6631	0.0913416	0.0599821	0.0869565	0.148674	0.13088	0.0865018	0.119483	0.156811
29.541	0.0918173	0.0602805	0.0865773	0.141098	0.138679	0.084523	0.120113	0.156749
29.5715	0.0918173	0.0632647	0.0841759	0.132576	0.137217	0.0835336	0.119168	0.155876
29.541	0.0916587	0.06416	0.0846815	0.131629	0.131855	0.0866431	0.117907	0.155439
29.541	0.0907073	0.0629663	0.0851871	0.140152	0.129661	0.085371	0.1157	0.155439
29.602	0.0900729	0.0647568	0.0859454	0.144886	0.129661	0.0842403	0.115385	0.155813
29.541	0.0854741	0.0632647	0.0844287	0.147727	0.12893	0.0835336	0.113808	0.15625
29.4189	0.0837298	0.0626679	0.0831648	0.144886	0.129661	0.0838163	0.113808	0.155501
29.3274	0.0869014	0.0608773	0.0843023	0.152462	0.129417	0.0850883	0.113808	0.15388
29.3579	0.08817	0.0617726	0.0850607	0.147727	0.126493	0.0850883	0.114754	0.154192
29.3884	0.0878528	0.062071	0.0841759	0.136364	0.126737	0.0840989	0.112547	0.155127
29.1138	0.0875357	0.0614742	0.0827856	0.135417	0.12698	0.084523	0.113493	0.154379
29.2969	0.0880114	0.0608773	0.0840495	0.143939	0.127468	0.0855124	0.115385	0.154192
29.2358	0.0865842	0.0608773	0.0844287	0.142992	0.131367	0.0846643	0.114124	0.153693
29.2664	0.0859499	0.0599821	0.0849343	0.132576	0.13283	0.0840989	0.116961	0.153194
29.1443	0.0869014	0.0608773	0.0846815	0.132576	0.128443	0.0825442	0.114754	0.152133
29.2053	0.0878528	0.0596837	0.0851871	0.130682	0.124056	0.0831095	0.112547	0.152695
29.1138	0.0880114	0.0578932	0.0840495	0.133523	0.123081	0.0836749	0.111602	0.152944
29.0527	0.0872185	0.0608773	0.0820273	0.136364	0.124056	0.0836749	0.107188	0.153256
29.0527	0.0846813	0.0626679	0.0830384	0.133523	0.125274	0.0814134	0.105612	0.152695
29.0222	0.0849984	0.0632647	0.0821537	0.140152	0.130392	0.080424	0.113808	0.153256
28.8391	0.0884872	0.0596837	0.0831648	0.137311	0.13088	0.0809894	0.113178	0.15257
28.9612	0.0859499	0.0593853	0.0820273	0.13447	0.126493	0.0831095	0.112232	0.151946
28.9307	0.0849984	0.0611758	0.0819009	0.135417	0.124299	0.0824028	0.114439	0.152383
28.8696	0.0846813	0.0599821	0.0808898	0.133523	0.125762	0.0814134	0.116646	0.151821
28.7781	0.086267	0.0623694	0.0793731	0.147727	0.126493	0.079576	0.120113	0.151447
28.9001	0.0859499	0.0614742	0.0792467	0.139205	0.126005	0.0812721	0.114124	0.150324
28.717	0.0859499	0.0587884	0.0800051	0.142045	0.126493	0.0829682	0.108764	0.151073
28.7781	0.0859499	0.0590868	0.0784884	0.148674	0.130636	0.0805654	0.110656	0.151198
28.717	0.0830955	0.0599821	0.0767189	0.140152	0.127955	0.0783039	0.111917	0.150761
28.7476	0.0829369	0.0564011	0.0784884	0.140152	0.124787	0.0791519	0.111286	0.149576
28.5339	0.0848398	0.0546106	0.0786148	0.140152	0.12698	0.0819788	0.114124	0.148453
28.595	0.083254	0.0540137	0.0791203	0.136364	0.126249	0.08	0.113808	0.148266
28.4729	0.083254	0.0543121	0.0794995	0.136364	0.124056	0.0797173	0.107818	0.14758
28.5645	0.0856327	0.05849	0.0802578	0.137311	0.128199	0.0812721	0.106873	0.147705
28.4424	0.0835712	0.0564011	0.0831648	0.136364	0.123081	0.0826855	0.108764	0.147393
28.4729	0.0840469	0.0572963	0.081269	0.142992	0.124299	0.079576	0.109079	0.14758
28.2898	0.0846813	0.0572963	0.0796259	0.141098	0.123568	0.080424	0.10971	0.147767
28.3813	0.0818268	0.0572963	0.0797523	0.131629	0.121618	0.0794346	0.111602	0.14758
28.2898	0.0842055	0.0561027	0.081269	0.141098	0.121618	0.0788693	0.109395	0.145771
28.2593	0.0856327	0.0558042	0.0817745	0.135417	0.123812	0.08	0.108134	0.145646
28.1372	0.0845227	0.0575947	0.0800051	0.131629	0.121862	0.0805654	0.107818	0.146707
28.2898	0.0826197	0.0593853	0.081269	0.127841	0.122349	0.0792933	0.102144	0.148204
28.0762	0.0803996	0.054909	0.0802578	0.13447	0.122349	0.0794346	0.106557	0.147455
28.2288	0.0792896	0.0552074	0.0793731	0.140152	0.123324	0.0788693	0.109079	0.146519
28.0762	0.079131	0.0561027	0.0791203	0.136364	0.118937	0.0780212	0.109395	0.145958
28.1067	0.0807168	0.0555058	0.078362	0.135417	0.115769	0.0794346	0.106242	0.14627
27.9846	0.0797653	0.0546106	0.0781092	0.138258	0.118937	0.0798587	0.107818	0.146457
28.0151	0.0792896	0.0534169	0.0779828	0.136364	0.121618	0.0791519	0.108764	0.146644
27.771	0.080241	0.0569979	0.0779828	0.142992	0.121375	0.079576	0.104981	0.146332
27.9846	0.0829369	0.0555058	0.0768453	0.13447	0.119425	0.0802827	0.105927	0.145771
27.9846	0.0824611	0.0555058	0.0787412	0.125947	0.117962	0.0805654	0.105927	0.145584
27.9236	0.0803996	0.0558042	0.07773	0.132576	0.113575	0.0783039	0.10372	0.145896
27.8015	0.0805582	0.0572963	0.078362	0.127841	0.1165	0.0784452	0.103405	0.146145
27.771	0.0811925	0.0566995	0.0765925	0.137311	0.115525	0.0785866	0.10309	0.146519
27.71	0.0815097	0.0569979	0.0750758	0.129735	0.119425	0.0778799	0.10309	0.145334
27.9236	0.0781795	0.0566995	0.078362	0.13447	0.118206	0.079576	0.108449	0.14521
27.6184	0.0796067	0.0566995	0.0784884	0.126894	0.117475	0.0790106	0.106873	0.144212
27.6794	0.0792896	0.0581916	0.0788675	0.13447	0.116013	0.0798587	0.104981	0.143713
27.4658	0.0780209	0.054909	0.0788675	0.129735	0.113332	0.0780212	0.104035	0.143151
27.6184	0.0797653	0.0561027	0.0762133	0.13447	0.116744	0.0787279	0.106242	0.14259
27.2827	0.0759594	0.0575947	0.0784884	0.126894	0.116013	0.0794346	0.106242	0.142527
27.6184	0.0758008	0.05849	0.0763397	0.125947	0.113088	0.0809894	0.103405	0.142527
27.4048	0.0775452	0.0555058	0.0765925	0.128788	0.113088	0.0787279	0.103405	0.141904
27.3132	0.079131	0.0540137	0.0763397	0.121212	0.116988	0.0770318	0.0996217	0.141779
27.4353	0.0792896	0.0519248	0.0757078	0.123106	0.116256	0.0778799	0.104981	0.142403
27.2217	0.079131	0.0519248	0.075455	0.118371	0.117231	0.0775972	0.104666	0.141841
27.2827	0.0783381	0.0525216	0.0745703	0.127841	0.113575	0.0805654	0.107503	0.142153
27.3132	0.0770695	0.054909	0.0753286	0.128788	0.112601	0.0777385	0.107188	0.141966
27.1912	0.0764351	0.0561027	0.0745703	0.125	0.115769	0.0773145	0.106873	0.141779
27.1912	0.0773866	0.0569979	0.0758342	0.120265	0.115281	0.0784452	0.109079	0.141529
27.1912	0.0764351	0.0566995	0.0740647	0.120265	0.114063	0.0785866	0.105927	0.140843
27.0996	0.0732636	0.0558042	0.0752022	0.11553	0.113088	0.0771731	0.100252	0.14103
27.0081	0.0758008	0.0587884	0.0744439	0.123106	0.11455	0.0780212	0.101829	0.141155
27.0996	0.0764351	0.05849	0.0743175	0.122159	0.115769	0.079576	0.10372	0.139845
27.0081	0.0745322	0.0558042	0.0745703	0.124053	0.10992	0.0759011	0.104981	0.140469
27.0081	0.0762766	0.054909	0.0733064	0.120265	0.111626	0.0749117	0.100883	0.14103
26.9165	0.0745322	0.0555058	0.0726744	0.117424	0.112601	0.0766078	0.103405	0.140594
26.9775	0.0735807	0.0537153	0.0728008	0.127841	0.113332	0.0784452	0.102774	0.140469
26.9775	0.0743736	0.0555058	0.0755814	0.122159	0.110894	0.0770318	0.100567	0.140032
26.7639	0.0743736	0.0528201	0.0744439	0.120265	0.107726	0.0773145	0.0980454	0.139596
26.6418	0.0734221	0.0546106	0.0744439	0.114583	0.109676	0.0777385	0.104351	0.140032
26.7334	0.0719949	0.0546106	0.0746967	0.125	0.109432	0.0767491	0.108134	0.140157
26.7639	0.0740565	0.0569979	0.0730536	0.125	0.110407	0.0784452	0.104035	0.140594
26.7334	0.0723121	0.0555058	0.0728008	0.110795	0.108214	0.0770318	0.102459	0.140531
26.7639	0.0724707	0.0575947	0.0722952	0.121212	0.110407	0.0781625	0.100883	0.139845
26.5503	0.0721535	0.0531185	0.0717897	0.110795	0.113332	0.0788693	0.105612	0.139097
26.5198	0.0735807	0.054909	0.07318	0.122159	0.112113	0.0774558	0.104351	0.138723
26.4893	0.0748494	0.0531185	0.0739383	0.116477	0.1165	0.0775972	0.102459	0.137974
26.1841	0.0759594	0.0522232	0.0720425	0.118371	0.11455	0.0777385	0.101829	0.138036
26.4587	0.0746908	0.0555058	0.0712841	0.127841	0.110894	0.0784452	0.102459	0.137974
26.4587	0.0721535	0.0540137	0.0707786	0.119318	0.111869	0.0761837	0.10372	0.138099
26.4282	0.0719949	0.0525216	0.070273	0.126894	0.113332	0.0736396	0.0989912	0.138598
[truncated: 3,002 more rows]

## Sheet: Fig. S10b
	I/Imax
Voltage (mV)	Cell1	Cell2	Cell3	Cell4	Cell5	Cell6	Cell7	Cell8
98.9075	0.995921	0.97093	0.989247	0.98748	1	0.997137	0.988433	0.999883
98.9075	0.993697	0.94186	0.990591	0.985915	0.993906	1	0.993165	0.995788
98.7854	0.99518	0.97093	0.994624	0.98748	0.985272	0.999523	0.990536	0.995671
98.8464	0.989618	0.982558	1	0.998435	0.983748	0.992844	0.995794	0.998362
98.7854	0.99073	0.991279	0.99328	0.995305	0.980193	0.989981	1	0.999532
98.6633	0.997034	0.988372	0.991935	0.99374	0.977654	0.993321	0.998948	1
98.6938	0.997405	0.965116	0.986559	0.973396	0.976638	0.989027	0.980021	0.996841
98.6633	0.999258	0.953488	0.987231	0.962441	0.985272	0.992366	0.977918	0.995085
98.6633	1	0.950581	0.988575	1	0.991874	0.992844	0.984227	0.9945
98.5413	0.992214	0.953488	0.981855	0.98748	0.985272	0.993798	0.987382	0.995202
98.7244	0.99073	0.968023	0.975806	0.982786	0.990858	0.990935	0.98265	0.995905
98.6023	0.992214	0.973837	0.980511	0.981221	0.98324	0.991412	0.978444	0.995085
98.6023	0.989989	0.968023	0.982527	0.976526	0.978669	0.992844	0.980021	0.993681
98.5107	0.987764	0.968023	0.977823	0.976526	0.976638	0.992366	0.977918	0.992628
98.4497	0.984798	0.956395	0.974462	0.971831	0.972067	0.98855	0.993165	0.990054
98.4497	0.984427	0.991279	0.978495	0.982786	0.975622	0.989981	0.987907	0.990171
98.4192	0.982944	0.962209	0.984543	0.979656	0.977654	0.986641	0.978444	0.991224
98.4192	0.979607	0.973837	0.979167	0.985915	0.979177	0.989027	0.985804	0.990054
98.4192	0.981461	1	0.977823	0.979656	0.983748	0.989027	0.988433	0.987714
98.2971	0.980719	0.968023	0.989919	0.976526	0.979177	0.985687	0.976866	0.986777
98.3581	0.980719	0.979651	0.988575	0.981221	0.977146	0.989027	0.976341	0.986192
98.2056	0.98109	0.988372	0.983871	0.960876	0.981209	0.98855	0.97266	0.985724
98.2056	0.982202	0.962209	0.986559	0.971831	0.976638	0.979962	0.969506	0.985724
98.2361	0.982944	0.962209	0.983199	0.970266	0.970036	0.977576	0.958991	0.986075
98.1445	0.977753	0.965116	0.988575	0.967136	0.970543	0.98187	0.9653	0.982331
98.0225	0.978124	0.973837	0.997984	0.981221	0.964957	0.985687	0.974763	0.980108
98.114	0.979236	0.944767	0.993952	0.960876	0.971051	0.989981	0.972135	0.980576
98.053	0.975158	0.927326	0.986559	0.960876	0.96902	0.987595	0.964248	0.982682
97.9309	0.976641	0.947674	0.981183	0.960876	0.970036	0.98187	0.961094	0.983852
97.9614	0.975528	0.944767	0.973118	0.968701	0.979177	0.978531	0.952681	0.984437
97.9614	0.969596	0.912791	0.968414	0.970266	0.972575	0.977099	0.946372	0.982916
97.9004	0.973674	0.953488	0.97379	0.949922	0.95937	0.973282	0.952156	0.981863
97.9004	0.98109	0.959302	0.979839	0.956182	0.956831	0.979485	0.948475	0.982916
97.8699	0.98109	0.959302	0.989247	0.951487	0.958354	0.974237	0.956887	0.982097
97.9004	0.977753	0.968023	0.97379	0.957747	0.971559	0.978531	0.950053	0.980459
97.5647	0.975528	0.938953	0.972446	0.973396	0.972067	0.972805	0.95163	0.981395
97.7173	0.977382	0.936047	0.975134	0.971831	0.96648	0.964218	0.953733	0.981161
97.6257	0.971821	0.962209	0.974462	0.960876	0.971559	0.966603	0.949001	0.977416
97.6257	0.974045	0.93314	0.977151	0.949922	0.96902	0.975668	0.945847	0.975076
97.6257	0.97145	0.93314	0.976479	0.960876	0.961402	0.971851	0.954784	0.976246
97.6257	0.965146	0.959302	0.968414	0.956182	0.965973	0.969943	0.958465	0.975778
97.5342	0.963293	0.930233	0.960349	0.949922	0.955815	0.971374	0.957413	0.975544
97.4731	0.965517	0.936047	0.954301	0.937402	0.952768	0.969943	0.954784	0.974491
97.5342	0.961068	0.918605	0.956317	0.962441	0.94261	0.96708	0.959516	0.976363
97.4426	0.967742	0.938953	0.952285	0.970266	0.949213	0.962309	0.958465	0.976129
97.29	0.972562	0.930233	0.950269	0.943662	0.962417	0.956107	0.942692	0.975193
97.2595	0.966259	0.921512	0.959005	0.948357	0.965465	0.958492	0.948475	0.975544
97.2595	0.955506	0.944767	0.950269	0.949922	0.963433	0.958969	0.953207	0.974023
97.229	0.96218	0.901163	0.939516	0.956182	0.951244	0.964695	0.954784	0.972268
97.1069	0.963663	0.924419	0.950269	0.965571	0.948197	0.96374	0.953733	0.970396
97.1985	0.959956	0.930233	0.954973	0.956182	0.966988	0.961832	0.940063	0.971917
97.1985	0.958102	0.93314	0.950941	0.949922	0.970543	0.961832	0.946372	0.9718
97.1069	0.961439	0.921512	0.954301	0.970266	0.953784	0.957061	0.953733	0.969342
97.0154	0.956618	0.936047	0.955645	0.948357	0.944134	0.952767	0.952681	0.968289
97.0459	0.949944	0.918605	0.961694	0.965571	0.94261	0.954198	0.947424	0.966417
97.0764	0.955135	0.912791	0.960349	0.962441	0.948197	0.960401	0.942166	0.966417
96.9849	0.951428	0.93314	0.959677	0.957747	0.951244	0.964218	0.945321	0.967119
96.9849	0.945124	0.924419	0.961694	0.960876	0.950736	0.968034	0.942166	0.969225
96.9238	0.949944	0.93314	0.944892	0.928012	0.94515	0.954198	0.937434	0.968289
96.8323	0.950315	0.895349	0.942876	0.956182	0.944134	0.947042	0.939537	0.965247
96.8933	0.954765	0.924419	0.942204	0.923318	0.946166	0.945611	0.944795	0.964428
96.6492	0.958102	0.915698	0.950941	0.934272	0.948197	0.949905	0.941115	0.963258
96.8017	0.956989	0.889535	0.957661	0.929577	0.947689	0.953244	0.935857	0.961268
96.7712	0.952169	0.915698	0.949597	0.929577	0.951244	0.947996	0.934805	0.961151
96.6492	0.953652	0.927326	0.955645	0.924883	0.944642	0.939886	0.927971	0.961034
96.6186	0.949203	0.892442	0.959677	0.932707	0.943118	0.938931	0.926919	0.962205
96.5881	0.954765	0.912791	0.954301	0.923318	0.943626	0.943225	0.929022	0.961385
96.6797	0.953652	0.93314	0.948925	0.917058	0.941595	0.947042	0.936383	0.959396
96.4355	0.953281	0.924419	0.943548	0.910798	0.930929	0.940363	0.937434	0.959747
96.405	0.950686	0.898256	0.931452	0.921753	0.939055	0.947042	0.927445	0.959045
96.4661	0.946978	0.90407	0.943548	0.937402	0.937024	0.949427	0.933228	0.957524
96.344	0.944753	0.927326	0.950269	0.934272	0.931945	0.948473	0.930599	0.957875
96.3745	0.941046	0.936047	0.946909	0.926448	0.931437	0.95563	0.93428	0.956939
96.344	0.945495	0.924419	0.939516	0.923318	0.921788	0.947519	0.93796	0.958694
96.344	0.939933	0.93314	0.944892	0.904538	0.921788	0.936069	0.927971	0.957056
96.2524	0.93845	0.906977	0.950269	0.915493	0.917725	0.9375	0.930074	0.956237
96.2219	0.93845	0.898256	0.941532	0.923318	0.924327	0.937023	0.931651	0.95378
96.2219	0.93845	0.901163	0.946909	0.923318	0.929406	0.930821	0.939537	0.952141
96.0693	0.941416	0.895349	0.939516	0.902973	0.922296	0.933206	0.935331	0.951556
96.0693	0.945866	0.875	0.938844	0.904538	0.920772	0.925095	0.92429	0.949918
96.0998	0.946237	0.860465	0.934812	0.896714	0.927882	0.930344	0.919558	0.948046
96.0083	0.940675	0.895349	0.932796	0.928012	0.922803	0.933683	0.925342	0.947578
95.9473	0.937709	0.880814	0.942876	0.921753	0.919756	0.939886	0.927971	0.944887
95.9778	0.937709	0.90407	0.939516	0.935837	0.921788	0.943225	0.921136	0.945121
95.8252	0.938821	0.895349	0.942204	0.915493	0.928898	0.932729	0.920084	0.946057
95.8252	0.934372	0.886628	0.938172	0.923318	0.930929	0.927481	0.930074	0.944887
95.7947	0.928439	0.869186	0.948925	0.920188	0.923819	0.931298	0.934805	0.94477
95.6421	0.927697	0.880814	0.942876	0.923318	0.920264	0.927481	0.932702	0.943248
95.7947	0.931035	0.883721	0.931452	0.917058	0.923819	0.937023	0.929548	0.942546
95.6421	0.935484	0.866279	0.929435	0.923318	0.919756	0.935592	0.923764	0.946876
95.7642	0.934742	0.886628	0.931452	0.901408	0.925343	0.927958	0.925867	0.946525
95.6421	0.931776	0.892442	0.934812	0.902973	0.931437	0.920324	0.926393	0.945589
95.6421	0.931405	0.886628	0.926075	0.906103	0.92839	0.916508	0.932177	0.944184
95.5505	0.925473	0.872093	0.936828	0.917058	0.922296	0.919847	0.93428	0.942546
95.4895	0.92399	0.875	0.943548	0.918623	0.915185	0.92271	0.930599	0.939738
95.459	0.929551	0.869186	0.93078	0.917058	0.914678	0.921756	0.923239	0.938568
95.459	0.927697	0.866279	0.920699	0.902973	0.915693	0.924141	0.923764	0.937749
95.459	0.935113	0.869186	0.936828	0.918623	0.921788	0.920324	0.92429	0.937281
95.459	0.932888	0.866279	0.938172	0.906103	0.92128	0.923664	0.921661	0.937164
95.4285	0.929551	0.889535	0.941532	0.915493	0.920264	0.929866	0.907466	0.938217
95.3369	0.931776	0.895349	0.932124	0.910798	0.91163	0.923664	0.908517	0.937749
95.2759	0.936596	0.880814	0.932796	0.906103	0.913662	0.91937	0.923239	0.937398
95.3064	0.929181	0.895349	0.938844	0.915493	0.910107	0.921279	0.922713	0.935642
95.2759	0.929181	0.895349	0.93414	0.924883	0.910615	0.919847	0.913249	0.934472
95.3064	0.929181	0.912791	0.929435	0.910798	0.920264	0.920802	0.909569	0.93494
95.2148	0.919911	0.892442	0.918683	0.923318	0.923819	0.914599	0.900631	0.935642
95.0928	0.92399	0.898256	0.921371	0.896714	0.916201	0.918416	0.900105	0.934823
95.0928	0.926214	0.895349	0.928763	0.912363	0.909599	0.923187	0.901157	0.931664
95.0928	0.92436	0.883721	0.922043	0.901408	0.906552	0.917462	0.898528	0.93143
95.0928	0.923619	0.877907	0.924731	0.915493	0.916201	0.914122	0.904837	0.930143
95.0012	0.929551	0.889535	0.915995	0.899844	0.916709	0.910305	0.907466	0.932951
95.0012	0.920653	0.880814	0.913979	0.901408	0.917725	0.909351	0.909043	0.930494
94.9707	0.913237	0.857558	0.914651	0.884194	0.922296	0.908874	0.916404	0.926632
94.8791	0.911754	0.906977	0.913306	0.902973	0.91417	0.900286	0.91693	0.926866
94.8791	0.910271	0.875	0.928763	0.901408	0.907567	0.898378	0.908517	0.928388
94.9097	0.912125	0.872093	0.924059	0.907668	0.895378	0.903626	0.900631	0.928739
94.7571	0.915091	0.915698	0.923387	0.917058	0.898933	0.912691	0.900105	0.928154
94.7266	0.913237	0.889535	0.918683	0.888889	0.906552	0.914122	0.902734	0.926047
94.7266	0.913608	0.857558	0.924731	0.902973	0.896394	0.903149	0.910095	0.923473
94.696	0.910641	0.857558	0.926747	0.910798	0.88776	0.904103	0.903785	0.921835
94.7571	0.909529	0.863372	0.914651	0.906103	0.892839	0.901718	0.908517	0.920548
94.6045	0.914349	0.880814	0.903898	0.904538	0.891315	0.899809	0.910095	0.918558
94.7266	0.916203	0.880814	0.906586	0.890454	0.894871	0.902672	0.911146	0.917739
94.5434	0.913608	0.875	0.922043	0.892019	0.892331	0.902672	0.909043	0.917154
94.5434	0.913979	0.880814	0.916667	0.890454	0.885221	0.903149	0.898528	0.916686
94.4824	0.908417	0.880814	0.914651	0.899844	0.890808	0.902195	0.895899	0.916335
94.4519	0.910641	0.875	0.915995	0.902973	0.891823	0.900763	0.902734	0.917037
94.3298	0.908417	0.872093	0.918683	0.885759	0.885221	0.89313	0.899579	0.916335
94.3603	0.904709	0.872093	0.917339	0.881064	0.877095	0.891221	0.896425	0.915399
94.4519	0.901001	0.906977	0.912634	0.895149	0.886237	0.884542	0.892744	0.913878
94.2383	0.911012	0.895349	0.906586	0.890454	0.893855	0.887882	0.893796	0.91224
94.2993	0.912125	0.883721	0.902554	0.890454	0.894871	0.895038	0.907992	0.910601
94.2078	0.913608	0.875	0.915323	0.874804	0.892331	0.896469	0.902208	0.906974
94.1162	0.912495	0.854651	0.913979	0.874804	0.891315	0.894561	0.895373	0.902762
94.1772	0.911754	0.869186	0.915323	0.874804	0.886745	0.898855	0.888538	0.905804
94.1162	0.915462	0.854651	0.918683	0.881064	0.880142	0.894561	0.88959	0.908144
94.0247	0.903597	0.872093	0.91129	0.887324	0.890808	0.894084	0.893796	0.908729
94.0857	0.905451	0.909884	0.903898	0.888889	0.898933	0.890744	0.890641	0.90908
94.0247	0.9099	0.880814	0.908602	0.887324	0.890808	0.895515	0.895899	0.908963
93.9331	0.90508	0.875	0.930108	0.879499	0.882682	0.895515	0.902208	0.907091
93.8721	0.906192	0.875	0.917339	0.868545	0.882682	0.890267	0.899054	0.90791
93.9026	0.903226	0.860465	0.909274	0.885759	0.881666	0.888836	0.891693	0.906974
93.8721	0.908788	0.880814	0.90457	0.865415	0.884205	0.887405	0.890641	0.904868
93.8415	0.896923	0.883721	0.903226	0.874804	0.891315	0.889313	0.88959	0.902879
93.8415	0.892473	0.84593	0.900538	0.868545	0.886237	0.885973	0.892219	0.899485
93.75	0.905451	0.837209	0.893817	0.868545	0.88065	0.87834	0.890641	0.899953
93.6584	0.899518	0.863372	0.901882	0.876369	0.879126	0.882634	0.88591	0.902645
93.689	0.90063	0.84593	0.900538	0.873239	0.881666	0.88645	0.888538	0.901825
93.689	0.892844	0.860465	0.896505	0.877934	0.888268	0.885496	0.882229	0.896794
93.5669	0.889507	0.834302	0.899866	0.868545	0.883697	0.882634	0.881703	0.896092
93.8721	0.889878	0.848837	0.891801	0.87011	0.885221	0.884065	0.88591	0.897379
93.6279	0.89581	0.843023	0.886425	0.862285	0.875571	0.885973	0.886961	0.896092
93.5364	0.897664	0.857558	0.899194	0.874804	0.876587	0.884542	0.891167	0.894571
93.5059	0.89099	0.880814	0.909946	0.86072	0.890808	0.885496	0.885384	0.893049
93.4143	0.887653	0.840116	0.909274	0.868545	0.893855	0.883588	0.885384	0.89539
93.4143	0.888395	0.857558	0.897849	0.86385	0.882174	0.879294	0.889064	0.897379
93.3533	0.887282	0.851744	0.895161	0.86385	0.881158	0.884542	0.888013	0.897496
93.2312	0.890248	0.854651	0.902554	0.86072	0.884713	0.893607	0.887487	0.895156
93.2617	0.893956	0.840116	0.905914	0.856025	0.879126	0.887405	0.886961	0.8934
93.1702	0.893585	0.860465	0.909274	0.849765	0.868969	0.883588	0.882229	0.895507
93.1091	0.883574	0.834302	0.900538	0.85446	0.863382	0.874523	0.881703	0.895273
93.2007	0.882462	0.822674	0.887097	0.849765	0.868969	0.869275	0.884858	0.892581
93.0786	0.88617	0.825581	0.887097	0.856025	0.87354	0.873092	0.874343	0.889305
93.1702	0.878013	0.840116	0.886425	0.86385	0.86643	0.877863	0.864879	0.887784
93.0176	0.875788	0.819767	0.881048	0.852895	0.864906	0.875	0.870662	0.88872
93.0786	0.888765	0.796512	0.882392	0.8482	0.86643	0.876908	0.883281	0.888369
93.0786	0.892473	0.854651	0.885081	0.862285	0.874556	0.877386	0.881703	0.88755
92.865	0.892844	0.825581	0.883065	0.874804	0.869985	0.875954	0.871188	0.886614
93.0176	0.885799	0.813953	0.881048	0.865415	0.865922	0.875954	0.865405	0.886731
92.865	0.880608	0.840116	0.887097	0.86698	0.862367	0.877863	0.872765	0.884858
92.926	0.874305	0.80814	0.885081	0.874804	0.854749	0.875954	0.876446	0.881816
92.8039	0.873934	0.834302	0.883737	0.856025	0.849162	0.870706	0.882755	0.881816
92.8345	0.878754	0.860465	0.889785	0.85133	0.850686	0.872137	0.876446	0.88088
92.7429	0.879496	0.843023	0.882392	0.86385	0.853225	0.867844	0.876972	0.881699
92.5903	0.879125	0.837209	0.894489	0.859155	0.866938	0.875954	0.873817	0.882986
92.7429	0.879125	0.843023	0.886425	0.843506	0.869985	0.875954	0.873817	0.880412
92.6514	0.878013	0.811047	0.888441	0.840376	0.862367	0.866412	0.865931	0.877721
92.7734	0.875046	0.796512	0.886425	0.84507	0.85678	0.859256	0.871188	0.87854
92.6208	0.872451	0.793605	0.875672	0.846635	0.851193	0.869752	0.871188	0.880061
92.4988	0.871709	0.81686	0.87164	0.835681	0.851193	0.873092	0.861725	0.878306
92.4988	0.87208	0.81686	0.860887	0.849765	0.84256	0.870229	0.865931	0.877604
92.4988	0.875046	0.813953	0.867608	0.834116	0.845099	0.872137	0.868034	0.877838
92.4072	0.878013	0.843023	0.879032	0.849765	0.844591	0.870229	0.863302	0.876667
92.3157	0.878383	0.843023	0.883737	0.843506	0.830371	0.868321	0.868034	0.873274
92.3767	0.876159	0.811047	0.875	0.843506	0.828847	0.875	0.875394	0.873625
92.3157	0.877642	0.837209	0.864247	0.832551	0.835957	0.872137	0.865931	0.875146
92.3157	0.875788	0.822674	0.870968	0.843506	0.83291	0.862595	0.864879	0.874561
92.1326	0.872451	0.81686	0.875672	0.87011	0.832402	0.868798	0.859096	0.873274
92.1631	0.865406	0.831395	0.863575	0.846635	0.842052	0.872614	0.849632	0.87304
92.1936	0.866148	0.822674	0.864247	0.849765	0.844591	0.867844	0.851209	0.871753
92.0715	0.869114	0.831395	0.866935	0.862285	0.84256	0.865935	0.856467	0.8707
92.1326	0.867631	0.819767	0.860887	0.856025	0.835449	0.868321	0.864353	0.86953
91.8579	0.864664	0.851744	0.847446	0.843506	0.829355	0.875477	0.859096	0.867657
92.041	0.863923	0.831395	0.847446	0.837246	0.830879	0.876431	0.855415	0.865902
92.0105	0.863181	0.80814	0.846102	0.84507	0.833926	0.874046	0.852787	0.865902
91.7969	0.864664	0.819767	0.850134	0.85446	0.837481	0.867366	0.854364	0.870115
91.8274	0.86244	0.80814	0.857527	0.849765	0.837989	0.872137	0.851209	0.86953
91.8274	0.862811	0.796512	0.858871	0.840376	0.830879	0.870229	0.850158	0.868008
91.7664	0.863923	0.813953	0.857527	0.829421	0.832402	0.869275	0.863302	0.864498
91.6138	0.86244	0.80814	0.858871	0.829421	0.828847	0.866412	0.856993	0.863094
91.7053	0.858361	0.793605	0.856855	0.838811	0.8258	0.858779	0.841746	0.863094
91.6138	0.854283	0.781977	0.857527	0.85133	0.834942	0.857347	0.837539	0.86169
91.6443	0.856878	0.787791	0.865591	0.85446	0.842052	0.864027	0.8449	0.860286
91.5222	0.85762	0.811047	0.870296	0.841941	0.838497	0.862595	0.847529	0.859232
91.4612	0.85762	0.77907	0.865591	0.835681	0.845607	0.855439	0.841746	0.860403
91.6138	0.851316	0.811047	0.863575	0.841941	0.845607	0.859733	0.84858	0.863328
91.2781	0.859473	0.799419	0.855511	0.840376	0.846115	0.861641	0.851209	0.863679
91.5222	0.852799	0.77907	0.862231	0.840376	0.830371	0.858302	0.851209	0.862392
91.3391	0.849462	0.787791	0.866935	0.826291	0.819198	0.861164	0.850158	0.862743
91.2781	0.849462	0.781977	0.864247	0.820031	0.828339	0.854008	0.847529	0.86169
91.4001	0.84835	0.790698	0.87164	0.824726	0.824276	0.859256	0.848055	0.861456
91.2476	0.849462	0.764535	0.859543	0.824726	0.820213	0.854962	0.8449	0.8597
91.3086	0.850204	0.77907	0.857527	0.820031	0.817166	0.859256	0.839117	0.856424
91.1865	0.849092	0.761628	0.857527	0.820031	0.808532	0.86021	0.839117	0.855956
91.1865	0.85317	0.761628	0.852151	0.823161	0.816658	0.853053	0.838065	0.859817
91.0339	0.850945	0.758721	0.848118	0.815336	0.809548	0.850668	0.840694	0.857711
91.0644	0.849092	0.773256	0.852823	0.818466	0.812595	0.852099	0.843323	0.853265
91.0034	0.856507	0.761628	0.844758	0.816901	0.820213	0.850668	0.842271	0.853733
90.8508	0.855395	0.787791	0.850134	0.810642	0.811579	0.84542	0.834911	0.854669
90.9424	0.852799	0.776163	0.864919	0.805947	0.814119	0.843034	0.833333	0.852095
90.8508	0.847979	0.781977	0.855511	0.813772	0.815135	0.841603	0.834911	0.849754
91.0034	0.847608	0.773256	0.851479	0.820031	0.811072	0.84542	0.828076	0.848584
90.9119	0.847608	0.796512	0.846774	0.823161	0.817166	0.843034	0.826498	0.84601
90.7898	0.846867	0.784884	0.854167	0.820031	0.822245	0.838263	0.830179	0.846127
90.7898	0.84835	0.776163	0.858871	0.823161	0.808024	0.843034	0.837014	0.84718
90.9729	0.847979	0.790698	0.856183	0.818466	0.813611	0.837309	0.839642	0.845893
90.7898	0.841676	0.805233	0.852151	0.810642	0.820213	0.835401	0.845426	0.844372
90.5456	0.835743	0.77907	0.852151	0.809077	0.824784	0.833492	0.842797	0.841212
90.6982	0.832036	0.764535	0.852151	0.810642	0.825292	0.839218	0.832282	0.840159
90.5762	0.833889	0.767442	0.854167	0.809077	0.821229	0.836832	0.833859	0.844723
90.6982	0.843159	0.75	0.853495	0.813772	0.826816	0.831107	0.831756	0.845074
90.5151	0.83871	0.723837	0.854167	0.818466	0.822245	0.831584	0.829653	0.841797
90.7593	0.841676	0.752907	0.84207	0.829421	0.820213	0.833969	0.832282	0.840159
90.6067	0.836114	0.755814	0.83871	0.827856	0.816658	0.834924	0.830705	0.839574
90.5151	0.836856	0.770349	0.83871	0.832551	0.818182	0.833969	0.838065	0.839223
90.4541	0.836114	0.764535	0.841398	0.820031	0.824276	0.836832	0.834385	0.839691
90.3625	0.832406	0.776163	0.852823	0.820031	0.823768	0.831107	0.817035	0.838287
90.2405	0.831294	0.758721	0.842742	0.805947	0.824276	0.82729	0.812303	0.83817
90.2405	0.83426	0.77907	0.827957	0.813772	0.8258	0.824905	0.811251	0.838521
90.4236	0.829069	0.773256	0.827957	0.807512	0.81869	0.821088	0.821767	0.838404
90.3931	0.825732	0.767442	0.825941	0.816901	0.814627	0.825859	0.826498	0.835713
90.271	0.830923	0.747093	0.825941	0.821596	0.822245	0.828244	0.825973	0.837936
90.271	0.829069	0.744186	0.823253	0.813772	0.820721	0.828244	0.829127	0.836883
90.21	0.82944	0.758721	0.820565	0.804382	0.809548	0.83063	0.82387	0.833723
90.0879	0.829069	0.75	0.81922	0.805947	0.810564	0.829676	0.817035	0.833138
89.6912	0.828328	0.787791	0.821237	0.813772	0.811579	0.825382	0.820189	0.832787
90.21	0.824991	0.776163	0.825269	0.796557	0.80193	0.824905	0.822818	0.831032
89.6912	0.822395	0.758721	0.829301	0.804382	0.798375	0.831107	0.818086	0.829277
90.0574	0.829069	0.752907	0.825941	0.804382	0.795835	0.826813	0.811251	0.8315
89.9963	0.830182	0.735465	0.808468	0.809077	0.793296	0.819656	0.806519	0.831266
89.9353	0.82944	0.72093	0.80914	0.787167	0.789741	0.813454	0.812829	0.828107
89.9353	0.830552	0.726744	0.818548	0.798122	0.787202	0.819179	0.823344	0.825649
89.7522	0.821654	0.752907	0.815188	0.796557	0.795835	0.819179	0.822292	0.826352
89.9353	0.81498	0.735465	0.819892	0.799687	0.796851	0.816317	0.819138	0.828458
89.7217	0.818317	0.741279	0.821909	0.807512	0.797359	0.815363	0.806519	0.826586
89.9353	0.822766	0.767442	0.84207	0.810642	0.795328	0.818225	0.800736	0.825649
89.6912	0.821654	0.776163	0.831989	0.802817	0.789741	0.819179	0.802839	0.824947
89.2334	0.820171	0.75	0.823253	0.799687	0.790757	0.822519	0.812303	0.824479
89.5996	0.817575	0.75	0.828629	0.809077	0.784662	0.817271	0.814406	0.823543
89.508	0.823137	0.755814	0.833333	0.791862	0.790249	0.818702	0.807571	0.823192
89.508	0.827586	0.752907	0.841398	0.799687	0.783647	0.826813	0.805468	0.822373
89.4165	0.826103	0.758721	0.846774	0.804382	0.781107	0.816794	0.807045	0.823075
89.386	0.822024	0.755814	0.836021	0.805947	0.779584	0.812023	0.809148	0.822373
89.4775	0.809418	0.755814	0.830645	0.801252	0.786186	0.813931	0.817035	0.820618
89.386	0.813867	0.752907	0.81586	0.784038	0.786694	0.811069	0.811251	0.819565
89.4775	0.813867	0.77907	0.827957	0.796557	0.787709	0.810114	0.810726	0.818863
89.3249	0.816833	0.758721	0.827285	0.788732	0.786186	0.8125	0.812303	0.819565
89.2639	0.817204	0.744186	0.827957	0.788732	0.782631	0.813454	0.805468	0.819682
89.2029	0.819058	0.747093	0.822581	0.788732	0.776028	0.817271	0.80021	0.81898
89.2639	0.821654	0.761628	0.816532	0.784038	0.786186	0.816317	0.80021	0.817107
89.1113	0.817575	0.767442	0.822581	0.788732	0.782123	0.811069	0.797056	0.818395
89.0198	0.812384	0.738372	0.831317	0.793427	0.777044	0.810592	0.809674	0.818512
89.3249	0.806822	0.758721	0.828629	0.791862	0.775013	0.819179	0.808622	0.816873
89.0503	0.803856	0.747093	0.828629	0.793427	0.779076	0.813454	0.800736	0.814182
88.9892	0.804598	0.741279	0.816532	0.794992	0.779076	0.814886	0.803891	0.812895
89.0198	0.807564	0.752907	0.821909	0.798122	0.776536	0.810114	0.800736	0.811374
88.9282	0.81053	0.712209	0.831989	0.788732	0.776028	0.813454	0.798107	0.809385
88.9587	0.807193	0.747093	0.827285	0.796557	0.769426	0.816317	0.805994	0.808916
88.8977	0.802373	0.729651	0.819892	0.799687	0.771965	0.820611	0.804416	0.811257
88.8061	0.800519	0.694767	0.828629	0.794992	0.774505	0.813931	0.809148	0.811608
89.0198	0.804598	0.694767	0.81922	0.784038	0.773997	0.802004	0.809148	0.809619
88.6536	0.806452	0.697674	0.822581	0.784038	0.767395	0.802004	0.801262	0.808097
88.8367	0.806452	0.697674	0.821237	0.782473	0.77095	0.802481	0.798107	0.80681
88.7756	0.804968	0.703488	0.827285	0.791862	0.769934	0.801527	0.790747	0.805289
88.5315	0.801631	0.697674	0.822581	0.776213	0.762316	0.805344	0.794953	0.805289
88.7756	0.803485	0.723837	0.813172	0.780908	0.759777	0.802958	0.787066	0.80564
88.6536	0.802002	0.726744	0.80914	0.780908	0.758761	0.800095	0.792324	0.804119
88.501	0.800148	0.72093	0.795699	0.769953	0.759777	0.799618	0.800736	0.804353
88.5315	0.802002	0.732558	0.800403	0.779343	0.758761	0.790553	0.792324	0.805172
88.501	0.799778	0.726744	0.811828	0.774648	0.760792	0.790076	0.793375	0.803768
88.5925	0.80089	0.735465	0.814516	0.773083	0.757745	0.782443	0.799159	0.801662
88.4094	0.799036	0.747093	0.819892	0.779343	0.758253	0.784351	0.790747	0.80096
88.3484	0.800148	0.72093	0.827285	0.765258	0.758761	0.799618	0.790221	0.80014
88.3789	0.804968	0.735465	0.821237	0.784038	0.760792	0.796756	0.792324	0.797332
88.2568	0.806822	0.712209	0.820565	0.776213	0.759269	0.800573	0.790747	0.796747
88.3484	0.799407	0.738372	0.809812	0.771518	0.763839	0.798187	0.787592	0.798034
88.2873	0.794216	0.709302	0.803763	0.779343	0.764855	0.793416	0.781809	0.798619
88.1042	0.797553	0.668605	0.811156	0.773083	0.752666	0.79771	0.783386	0.798151
88.1958	0.807935	0.697674	0.803091	0.784038	0.751143	0.791508	0.791798	0.797332
88.1958	0.805339	0.703488	0.791667	0.782473	0.750635	0.790076	0.793901	0.795811
87.9211	0.795699	0.680233	0.792339	0.769953	0.753174	0.792939	0.790221	0.795226
88.1042	0.79162	0.735465	0.795027	0.782473	0.748603	0.785305	0.778654	0.794641
88.0737	0.790879	0.732558	0.803763	0.776213	0.758761	0.784828	0.779706	0.794641
87.9822	0.791991	0.72093	0.803763	0.780908	0.75419	0.786737	0.776551	0.794641
87.9822	0.794587	0.744186	0.806452	0.768388	0.753174	0.779103	0.772871	0.795577
87.6465	0.79607	0.738372	0.807796	0.779343	0.75419	0.779103	0.780231	0.794875
87.9822	0.792733	0.697674	0.802419	0.777778	0.759269	0.783397	0.784437	0.792535
87.7991	0.785688	0.718023	0.799731	0.787167	0.755714	0.780057	0.785489	0.789726
87.7075	0.783834	0.718023	0.795699	0.799687	0.757237	0.781966	0.786015	0.788907
87.738	0.789025	0.715116	0.796371	0.790297	0.760792	0.776718	0.784437	0.7923
87.738	0.785317	0.718023	0.795699	0.782473	0.7613	0.770515	0.784963	0.791832
87.7075	0.779014	0.712209	0.804435	0.779343	0.760284	0.772901	0.77918	0.789024
87.738	0.784575	0.69186	0.813172	0.768388	0.759777	0.769561	0.76919	0.785865
87.6465	0.784205	0.674419	0.815188	0.765258	0.757237	0.775763	0.774448	0.786216
87.616	0.785688	0.665698	0.807796	0.763693	0.749111	0.777672	0.780231	0.787503
87.2497	0.783463	0.668605	0.801075	0.768388	0.742509	0.772424	0.778654	0.783758
87.4634	0.785317	0.668605	0.799731	0.780908	0.742509	0.774809	0.774448	0.780482
87.3718	0.789025	0.674419	0.794355	0.780908	0.754698	0.771947	0.769716	0.781652
87.4329	0.790137	0.677326	0.796371	0.762128	0.753682	0.773378	0.770242	0.782471
87.4023	0.783463	0.680233	0.797043	0.782473	0.748095	0.772901	0.779706	0.782588
87.7991	0.78198	0.688953	0.796371	0.760563	0.745048	0.767653	0.774448	0.782471
87.3718	0.787171	0.686047	0.794355	0.777778	0.750127	0.765744	0.76919	0.784461
87.2803	0.786059	0.674419	0.795699	0.773083	0.756221	0.767653	0.763933	0.782939
87.1277	0.775306	0.703488	0.793683	0.771518	0.756221	0.772901	0.768665	0.781067
87.1582	0.781238	0.715116	0.800403	0.771518	0.763839	0.781489	0.76551	0.780014
87.2192	0.7868	0.703488	0.801075	0.773083	0.758761	0.775286	0.762355	0.780248
87.1582	0.779755	0.694767	0.794355	0.779343	0.745556	0.769561	0.778128	0.780248
87.0666	0.77271	0.718023	0.799059	0.762128	0.75419	0.763836	0.773396	0.779078
87.0361	0.776789	0.700581	0.793011	0.758998	0.75419	0.766221	0.767613	0.779195
87.0361	0.770856	0.68314	0.78629	0.769953	0.742001	0.776718	0.768665	0.778844
86.7309	0.771598	0.694767	0.790995	0.766823	0.73997	0.775286	0.767613	0.778259
86.9751	0.768261	0.697674	0.781586	0.769953	0.738954	0.771469	0.757624	0.777908
86.9446	0.767149	0.668605	0.77621	0.765258	0.743017	0.767653	0.762355	0.777206
86.8225	0.765666	0.674419	0.784946	0.768388	0.746064	0.765744	0.777077	0.776504
86.6699	0.770115	0.665698	0.785618	0.751174	0.736922	0.763836	0.776025	0.775568
86.6089	0.770115	0.65407	0.780914	0.771518	0.735399	0.765744	0.771819	0.775333
86.6699	0.768261	0.662791	0.780914	0.768388	0.738446	0.767176	0.768139	0.775333
86.5478	0.761587	0.674419	0.778226	0.765258	0.740477	0.76479	0.764984	0.773578
86.6394	0.76789	0.651163	0.773521	0.779343	0.73997	0.760973	0.764984	0.772408
86.5173	0.770486	0.694767	0.771505	0.768388	0.74454	0.759542	0.763407	0.772291
86.5173	0.767519	0.674419	0.78293	0.771518	0.736414	0.763836	0.759201	0.772642
86.3953	0.759733	0.665698	0.778226	0.757433	0.733367	0.76145	0.760252	0.77194
86.5478	0.762699	0.674419	0.776882	0.757433	0.728796	0.760973	0.762881	0.770419
86.3953	0.764924	0.688953	0.770833	0.754304	0.729812	0.763836	0.762881	0.768079
86.3342	0.763812	0.688953	0.771505	0.741784	0.730828	0.756202	0.759201	0.766908
86.3647	0.760475	0.665698	0.772177	0.749609	0.724733	0.757634	0.761304	0.766908
86.3342	0.76307	0.674419	0.771505	0.754304	0.718131	0.760019	0.762881	0.767728
86.3037	0.762329	0.668605	0.770161	0.755869	0.728796	0.762882	0.760778	0.767377
86.1816	0.761587	0.674419	0.764785	0.758998	0.728796	0.767653	0.76551	0.766908
86.2427	0.764182	0.665698	0.771505	0.751174	0.724733	0.766698	0.758675	0.762579
86.2122	0.764553	0.665698	0.770833	0.751174	0.726257	0.759065	0.755521	0.761058
86.2427	0.761958	0.668605	0.774866	0.754304	0.719147	0.751431	0.75184	0.761526
86.2427	0.755654	0.659884	0.770833	0.755869	0.726765	0.749523	0.752892	0.760005
86.0596	0.754171	0.65407	0.774194	0.746479	0.721686	0.753817	0.756572	0.758952
86.0596	0.757879	0.633721	0.774866	0.749609	0.711021	0.750477	0.750789	0.76176
85.968	0.756025	0.668605	0.767473	0.740219	0.721686	0.747614	0.747634	0.762228
85.9985	0.754171	0.662791	0.774866	0.749609	0.72321	0.748092	0.748686	0.762111
85.9375	0.755284	0.662791	0.763441	0.748044	0.714576	0.75	0.754469	0.763866
85.9375	0.756025	0.642442	0.767473	0.746479	0.703403	0.755248	0.760252	0.762813
85.907	0.747126	0.671512	0.766129	0.743349	0.707466	0.756679	0.760778	0.759771
85.8154	0.750834	0.668605	0.760081	0.738654	0.717115	0.748092	0.753943	0.757079
85.8459	0.753059	0.65407	0.770833	0.757433	0.722194	0.744275	0.760778	0.755558
85.8765	0.752688	0.656977	0.768817	0.743349	0.724226	0.748092	0.758149	0.75392
85.6628	0.756025	0.648256	0.772177	0.754304	0.719147	0.753817	0.752892	0.751463
85.6323	0.75343	0.633721	0.758065	0.743349	0.720163	0.757634	0.75184	0.750527
85.5713	0.748239	0.630814	0.747312	0.743349	0.720163	0.753817	0.746057	0.750059
85.5713	0.747126	0.613372	0.752016	0.737089	0.717623	0.744275	0.73817	0.748771
85.5102	0.753801	0.645349	0.75	0.746479	0.726257	0.744752	0.743428	0.748771
85.5713	0.754171	0.604651	0.754704	0.751174	0.724733	0.75	0.739222	0.747952
85.3882	0.755284	0.619186	0.752016	0.754304	0.719147	0.748569	0.737645	0.747016
85.3271	0.75343	0.65407	0.754032	0.762128	0.720163	0.74666	0.738696	0.745729
85.3577	0.743419	0.651163	0.763441	0.757433	0.727781	0.749046	0.745531	0.746548
85.3577	0.741194	0.659884	0.769489	0.754304	0.719147	0.740935	0.742902	0.747835
85.3271	0.74861	0.662791	0.761425	0.757433	0.712544	0.741412	0.737119	0.74725
85.2966	0.74898	0.665698	0.750672	0.735524	0.717115	0.749046	0.741851	0.746314
85.2356	0.747868	0.65407	0.74328	0.754304	0.715084	0.744752	0.740273	0.746665
85.2051	0.74416	0.636628	0.747984	0.749609	0.705434	0.743321	0.738696	0.74608
85.1746	0.732666	0.627907	0.741263	0.754304	0.700863	0.737595	0.740273	0.745027
85.2356	0.736003	0.642442	0.730511	0.748044	0.697308	0.737595	0.743428	0.744793
85.1746	0.736374	0.639535	0.733871	0.737089	0.697308	0.743321	0.740273	0.74608
84.9914	0.738969	0.636628	0.727151	0.737089	0.69934	0.737595	0.742376	0.747952
85.2051	0.740452	0.639535	0.715726	0.738654	0.711529	0.732824	0.741851	0.744559
84.9914	0.736003	0.645349	0.726479	0.733959	0.71356	0.734256	0.749737	0.742219
84.9304	0.733407	0.645349	0.734543	0.738654	0.703911	0.732347	0.753417	0.742102
84.9609	0.730441	0.642442	0.728495	0.7277	0.702387	0.733302	0.749737	0.741868
84.8999	0.725992	0.639535	0.72379	0.737089	0.705942	0.728531	0.741851	0.739527
85.022	0.731924	0.636628	0.727823	0.733959	0.702387	0.726145	0.735016	0.736953
84.8389	0.732666	0.633721	0.725134	0.738654	0.704418	0.725191	0.731861	0.737304
84.8389	0.73452	0.639535	0.725806	0.738654	0.69934	0.726622	0.73449	0.737538
84.7778	0.738228	0.636628	0.726479	0.732394	0.70645	0.730439	0.725552	0.736953
84.7168	0.733407	0.662791	0.719758	0.743349	0.705942	0.734256	0.729758	0.737772
84.7473	0.733037	0.665698	0.725806	0.733959	0.700356	0.724714	0.728181	0.738708
84.6558	0.734149	0.630814	0.726479	0.743349	0.711529	0.729008	0.731861	0.737772
84.5642	0.732295	0.630814	0.722446	0.738654	0.707466	0.729485	0.736593	0.734262
84.5642	0.728587	0.639535	0.722446	0.71831	0.697816	0.728531	0.735016	0.735081
84.4726	0.718205	0.633721	0.727151	0.710485	0.696293	0.722805	0.740799	0.734145
84.4421	0.722284	0.662791	0.731855	0.70579	0.697308	0.712786	0.746583	0.735081
84.5642	0.725621	0.665698	0.730511	0.710485	0.700356	0.716126	0.741325	0.73274
84.4116	0.724509	0.648256	0.729167	0.71205	0.697308	0.717557	0.725026	0.729347
84.4421	0.73007	0.659884	0.737903	0.710485	0.695785	0.721374	0.719769	0.73157
84.4116	0.7297	0.642442	0.741263	0.713615	0.697308	0.728531	0.720294	0.733209
84.3506	0.722655	0.639535	0.726479	0.71518	0.688167	0.719943	0.729758	0.732272
84.3506	0.723767	0.65407	0.735215	0.72144	0.686643	0.711832	0.728707	0.729464
84.259	0.721542	0.627907	0.751344	0.704225	0.697816	0.719943	0.723975	0.727592
84.259	0.72043	0.639535	0.745968	0.729264	0.703911	0.725191	0.716614	0.726305
84.2895	0.717464	0.633721	0.740591	0.72144	0.702387	0.72376	0.723449	0.724667
84.2285	0.719318	0.645349	0.745296	0.72144	0.689182	0.724237	0.727129	0.721741
84.2285	0.719318	0.642442	0.743952	0.71518	0.688674	0.721374	0.723975	0.721858
84.1675	0.720801	0.627907	0.737231	0.72457	0.686643	0.725191	0.713985	0.722911
84.1064	0.717093	0.630814	0.728495	0.713615	0.688674	0.72042	0.716614	0.723379
84.137	0.71561	0.680233	0.72379	0.713615	0.694769	0.714218	0.716088	0.724198
83.9844	0.714868	0.668605	0.736559	0.701095	0.693753	0.718511	0.709779	0.724198
83.9233	0.716722	0.619186	0.739919	0.716745	0.694261	0.709447	0.719243	0.721741
83.9539	0.713014	0.645349	0.722446	0.719875	0.693245	0.716126	0.716088	0.720337
83.8928	0.711531	0.633721	0.728495	0.72457	0.68969	0.71708	0.717666	0.718933
83.8623	0.712644	0.627907	0.732527	0.70579	0.690198	0.715649	0.719243	0.719284
83.8928	0.713014	0.648256	0.72379	0.696401	0.696293	0.715649	0.719769	0.719752
84.0149	0.712273	0.639535	0.727151	0.70579	0.700863	0.710401	0.710831	0.719635
83.7097	0.70597	0.639535	0.721774	0.710485	0.695785	0.710878	0.702944	0.717412
83.7402	0.710419	0.613372	0.722446	0.71518	0.693753	0.718034	0.70715	0.716944
83.7402	0.714127	0.648256	0.715726	0.694836	0.695785	0.714218	0.709779	0.71589
83.7097	0.713385	0.625	0.705645	0.693271	0.684612	0.700859	0.709779	0.715422
83.5571	0.703374	0.619186	0.704973	0.716745	0.682072	0.703721	0.714511	0.713901
83.6487	0.701891	0.613372	0.71371	0.683881	0.687151	0.708015	0.711356	0.713199
83.5876	0.704857	0.593023	0.723118	0.71205	0.686643	0.710878	0.701893	0.711327
83.5876	0.70634	0.619186	0.735215	0.71205	0.681056	0.705153	0.701367	0.71121
83.4961	0.698554	0.613372	0.735215	0.70266	0.683088	0.701336	0.702419	0.711795
83.5876	0.700408	0.578488	0.722446	0.696401	0.684612	0.69895	0.707676	0.707934
83.4656	0.707082	0.59593	0.725134	0.677621	0.68258	0.697519	0.709253	0.708051
83.4961	0.710048	0.584302	0.721774	0.694836	0.675978	0.697996	0.710305	0.710508
83.4961	0.701149	0.584302	0.721102	0.690141	0.672423	0.707538	0.716088	0.711327
83.2825	0.699666	0.598837	0.718414	0.691706	0.67547	0.708015	0.709253	0.708636
83.2825	0.702262	0.581395	0.71707	0.694836	0.679533	0.707061	0.704522	0.704891
83.2825	0.710419	0.59593	0.717742	0.696401	0.690706	0.709924	0.700315	0.705593
83.313	0.710048	0.610465	0.702285	0.699531	0.689182	0.716126	0.69979	0.708402
83.1299	0.704486	0.581395	0.69422	0.697966	0.689182	0.715172	0.700315	0.708402
83.2214	0.704116	0.610465	0.686828	0.690141	0.682072	0.707538	0.703996	0.705944
83.1604	0.704116	0.593023	0.689516	0.687011	0.676486	0.700859	0.701893	0.707231
83.1604	0.699666	0.572674	0.698925	0.693271	0.680041	0.699427	0.70347	0.707582
83.0383	0.704116	0.593023	0.704973	0.685446	0.689182	0.697996	0.702419	0.704189
83.0383	0.705228	0.590116	0.702957	0.687011	0.688167	0.697996	0.70347	0.702551
82.9468	0.699296	0.581395	0.700269	0.679186	0.678517	0.689886	0.70715	0.700211
82.9163	0.690397	0.636628	0.700269	0.680751	0.681056	0.682729	0.705047	0.699743
82.9468	0.703003	0.607558	0.705645	0.676056	0.680041	0.686069	0.702944	0.699977
82.8552	0.704116	0.587209	0.711021	0.693271	0.675978	0.688454	0.705047	0.700679
82.8552	0.697442	0.572674	0.706317	0.688576	0.683088	0.683683	0.692429	0.699977
82.7637	0.692992	0.598837	0.704973	0.691706	0.685119	0.680821	0.700315	0.701147
82.7637	0.695217	0.584302	0.696237	0.657277	0.673438	0.679866	0.705573	0.698572
82.7331	0.688914	0.578488	0.706989	0.676056	0.659218	0.694656	0.701367	0.697051
82.7026	0.687431	0.590116	0.709005	0.677621	0.666328	0.692748	0.701367	0.701966
82.6721	0.694105	0.587209	0.711694	0.666667	0.673946	0.689886	0.687697	0.701264
82.55	0.692251	0.55814	0.704301	0.671362	0.664804	0.689408	0.68612	0.699157
82.6111	0.690397	0.581395	0.69422	0.676056	0.661757	0.677481	0.689274	0.697636
82.4585	0.689284	0.563953	0.704301	0.680751	0.663281	0.674141	0.696635	0.695062
82.4585	0.684835	0.575581	0.697581	0.672926	0.668867	0.681775	0.687697	0.694828
82.4585	0.686318	0.569767	0.684812	0.674491	0.664804	0.678912	0.679811	0.696466
82.3975	0.690768	0.590116	0.692204	0.661972	0.653123	0.682729	0.677182	0.695296
82.3364	0.695217	0.613372	0.68078	0.677621	0.656679	0.681298	0.690326	0.69319
82.1838	0.690768	0.601744	0.693548	0.666667	0.659218	0.678435	0.6898	0.691435
82.3364	0.685577	0.604651	0.69422	0.660407	0.667852	0.674141	0.688749	0.689562
82.1838	0.68706	0.607558	0.683468	0.669797	0.660742	0.67271	0.692955	0.688977
82.1838	0.690768	0.561047	0.689516	0.671362	0.664804	0.676527	0.691378	0.689445
82.0923	0.690768	0.555233	0.678763	0.679186	0.663789	0.678912	0.690852	0.68769
82.1838	0.683723	0.59593	0.676075	0.660407	0.661757	0.673187	0.691903	0.687924
82.0618	0.675195	0.569767	0.670699	0.663537	0.655155	0.674141	0.694006	0.686637
82.0312	0.678903	0.569767	0.670027	0.666667	0.655155	0.67605	0.687171	0.687105
82.0312	0.686689	0.590116	0.675403	0.652582	0.661757	0.677481	0.679811	0.688392
82.0923	0.692992	0.555233	0.677419	0.655712	0.665312	0.682252	0.67613	0.688626
81.8787	0.688914	0.587209	0.682796	0.655712	0.660234	0.676527	0.690326	0.686403
81.8787	0.68224	0.572674	0.672715	0.658842	0.658202	0.670324	0.689274	0.684648
81.8481	0.680015	0.56686	0.670027	0.660407	0.661249	0.672233	0.687697	0.682425
81.8176	0.676678	0.552326	0.674731	0.672926	0.653123	0.667939	0.684017	0.684414
81.7871	0.678903	0.540698	0.671371	0.672926	0.649568	0.670324	0.679811	0.687222
81.8176	0.681498	0.572674	0.679435	0.671362	0.644997	0.673664	0.687697	0.686988
81.8176	0.676307	0.540698	0.676075	0.676056	0.648553	0.669847	0.684543	0.683946
81.665	0.67779	0.563953	0.681452	0.674491	0.652108	0.672233	0.67613	0.681722
81.7261	0.67779	0.55814	0.671371	0.674491	0.653631	0.67271	0.674553	0.681254
81.7261	0.673341	0.517442	0.670699	0.666667	0.65871	0.669847	0.682965	0.680084
81.6345	0.678532	0.540698	0.665323	0.671362	0.657186	0.668893	0.677708	0.680903
81.543	0.670745	0.549419	0.657258	0.663537	0.656171	0.674141	0.681914	0.677393
81.4514	0.664813	0.534884	0.664651	0.669797	0.650584	0.674141	0.691378	0.676106
81.543	0.674082	0.546512	0.668011	0.672926	0.657694	0.666031	0.688223	0.677861
81.543	0.673341	0.610465	0.669355	0.661972	0.647537	0.659351	0.688223	0.678329
81.3904	0.670375	0.52907	0.650538	0.654147	0.646521	0.654103	0.688223	0.676925
81.3599	0.665925	0.537791	0.656586	0.665102	0.657186	0.662214	0.677708	0.675521
81.2073	0.669262	0.534884	0.668011	0.665102	0.653123	0.666031	0.667192	0.674936
81.2988	0.670375	0.552326	0.663979	0.668232	0.637379	0.67271	0.665089	0.676223
81.1157	0.667779	0.517442	0.668011	0.663537	0.64195	0.665076	0.666141	0.677393
81.2683	0.665925	0.546512	0.668011	0.660407	0.644997	0.663168	0.675079	0.675521
81.1767	0.667037	0.55814	0.664651	0.651017	0.646013	0.665076	0.681914	0.674117
81.0852	0.667037	0.540698	0.659274	0.649452	0.651092	0.661737	0.68244	0.671425
81.2073	0.667408	0.540698	0.658602	0.658842	0.645505	0.660305	0.667718	0.669553
81.1157	0.664071	0.537791	0.659274	0.660407	0.647537	0.656011	0.663512	0.670489
81.0547	0.659993	0.52907	0.661962	0.663537	0.64195	0.655534	0.659832	0.671191
80.9936	0.660363	0.540698	0.668011	0.660407	0.638395	0.659351	0.663512	0.669085
80.9936	0.665925	0.514535	0.669355	0.657277	0.637379	0.656489	0.665615	0.668734
80.9936	0.659993	0.52907	0.660618	0.661972	0.630777	0.649332	0.659306	0.670138
80.9021	0.6637	0.537791	0.65457	0.663537	0.635348	0.650763	0.646688	0.669553
80.8411	0.662588	0.55814	0.653898	0.658842	0.626206	0.655534	0.656151	0.665809
80.8105	0.657026	0.55814	0.656586	0.669797	0.630777	0.651718	0.669821	0.665692
80.8716	0.662588	0.523256	0.656586	0.672926	0.63484	0.63979	0.661935	0.66733
80.7495	0.665925	0.514535	0.656586	0.669797	0.629253	0.63979	0.663512	0.66733
80.8716	0.669262	0.502907	0.65121	0.649452	0.627222	0.637882	0.667192	0.664872
80.658	0.669262	0.540698	0.662634	0.649452	0.627222	0.642653	0.664038	0.661362
80.6274	0.665554	0.543605	0.661962	0.635368	0.624175	0.641698	0.666667	0.661245
80.5969	0.667408	0.587209	0.655914	0.651017	0.632301	0.649332	0.659832	0.663234
80.4748	0.667037	0.543605	0.65121	0.657277	0.636364	0.650763	0.661409	0.662415
80.5359	0.664442	0.549419	0.65793	0.669797	0.629761	0.645038	0.6551	0.663
80.5359	0.659251	0.552326	0.648521	0.661972	0.625698	0.637405	0.651945	0.660426
80.5664	0.650723	0.563953	0.645833	0.655712	0.622143	0.643607	0.646162	0.658203
80.4748	0.65406	0.552326	0.655914	0.643192	0.628746	0.649809	0.644059	0.659373
80.4138	0.655914	0.526163	0.640457	0.668232	0.626206	0.649809	0.640904	0.658788
80.5664	0.65406	0.520349	0.636425	0.657277	0.630269	0.643607	0.644059	0.657735
80.2917	0.650723	0.563953	0.641801	0.658842	0.624683	0.640267	0.640904	0.65715
80.2917	0.650352	0.549419	0.652554	0.660407	0.623667	0.640744	0.64511	0.65715
80.2307	0.649611	0.543605	0.647849	0.643192	0.625698	0.63979	0.639327	0.657852
80.3833	0.648869	0.552326	0.639785	0.646322	0.626206	0.643607	0.635121	0.655862
80.1697	0.647757	0.523256	0.643145	0.647887	0.617064	0.646469	0.650368	0.654692
80.1697	0.649981	0.531977	0.649866	0.647887	0.618588	0.638836	0.656677	0.65399
80.1697	0.649981	0.549419	0.647177	0.657277	0.61808	0.639313	0.645636	0.651767
80.1086	0.653319	0.555233	0.640457	0.652582	0.611986	0.646469	0.646162	0.651182
80.0781	0.654802	0.543605	0.640457	0.655712	0.613002	0.643607	0.640379	0.650714
79.956	0.645532	0.531977	0.649194	0.638498	0.619604	0.643607	0.644585	0.650948
80.0476	0.641083	0.543605	0.65793	0.647887	0.62062	0.647424	0.651945	0.649661
80.0171	0.643678	0.546512	0.643817	0.638498	0.618588	0.647901	0.642482	0.648842
79.9866	0.648869	0.563953	0.641801	0.652582	0.616049	0.645515	0.645636	0.647554
79.895	0.652577	0.572674	0.633065	0.641628	0.612494	0.64313	0.655626	0.649076
79.8645	0.650723	0.520349	0.639113	0.622848	0.616049	0.642176	0.648791	0.647203
79.7424	0.650352	0.540698	0.639113	0.641628	0.607923	0.640267	0.647213	0.645916
79.7424	0.64442	0.555233	0.635081	0.636933	0.61097	0.645038	0.644585	0.645916
79.7424	0.641453	0.531977	0.635081	0.638498	0.614017	0.643607	0.640379	0.643693
79.7424	0.64442	0.543605	0.63172	0.630673	0.609446	0.640744	0.635647	0.64264
79.6509	0.641453	0.531977	0.631048	0.636933	0.598273	0.632156	0.644059	0.644044
79.5898	0.64442	0.491279	0.644489	0.630673	0.599289	0.629771	0.644059	0.644512
79.7119	0.651835	0.531977	0.645161	0.638498	0.608939	0.63645	0.636172	0.644512
79.5898	0.647015	0.534884	0.641129	0.624413	0.605891	0.636927	0.636698	0.644629
79.4678	0.638116	0.543605	0.642473	0.632238	0.601828	0.633588	0.636172	0.642406
79.4678	0.635892	0.531977	0.643145	0.636933	0.603352	0.637882	0.63775	0.637491
79.4678	0.637746	0.514535	0.639785	0.641628	0.609446	0.635973	0.640379	0.637374
79.2541	0.6396	0.526163	0.644489	0.643192	0.61097	0.635496	0.631966	0.638778
79.3762	0.643307	0.517442	0.641801	0.640063	0.613509	0.633111	0.633544	0.640417
79.3762	0.636633	0.526163	0.648521	0.625978	0.607923	0.631202	0.64143	0.641236
79.3152	0.63997	0.517442	0.640457	0.624413	0.602844	0.627386	0.641956	0.640417
79.2847	0.632925	0.517442	0.637769	0.640063	0.595226	0.633111	0.631966	0.639246
79.2847	0.631813	0.526163	0.644489	0.629108	0.594718	0.634542	0.626709	0.639129
79.1626	0.631813	0.546512	0.638441	0.624413	0.594718	0.630248	0.635121	0.639012
79.1016	0.63033	0.531977	0.637769	0.618153	0.588624	0.625477	0.632492	0.634332
79.071	0.625139	0.520349	0.637769	0.646322	0.600305	0.62166	0.640379	0.6348
79.1321	0.624768	0.517442	0.641129	0.635368	0.596242	0.625477	0.641956	0.6348
79.071	0.624768	0.473837	0.644489	0.624413	0.593702	0.625477	0.63775	0.631992
78.9795	0.628847	0.47093	0.638441	0.625978	0.595734	0.628817	0.637224	0.631641
79.071	0.626993	0.497093	0.633737	0.633803	0.593195	0.632156	0.630389	0.633045
79.0405	0.624397	0.505814	0.632392	0.625978	0.60132	0.62834	0.639853	0.631524
78.8574	0.626251	0.5	0.632392	0.627543	0.597765	0.630248	0.639327	0.630236
78.8574	0.621802	0.447674	0.627688	0.629108	0.59421	0.632156	0.635647	0.629417
78.8574	0.62551	0.482558	0.618952	0.627543	0.594718	0.625	0.63775	0.628247
78.8269	0.623285	0.511628	0.632392	0.625978	0.594718	0.619275	0.634595	0.629066
78.8879	0.62551	0.5	0.625672	0.629108	0.599797	0.622614	0.630389	0.628715
78.8269	0.629959	0.508721	0.623656	0.619718	0.598273	0.624046	0.625657	0.627779
78.7048	0.628105	0.485465	0.624328	0.624413	0.591163	0.619275	0.634069	0.627311
78.7048	0.629218	0.505814	0.62164	0.624413	0.588624	0.614504	0.629338	0.627428
78.6133	0.63033	0.508721	0.620968	0.624413	0.587608	0.616889	0.621451	0.626492
78.4607	0.628105	0.508721	0.622984	0.625978	0.591163	0.615458	0.615142	0.625088
78.5217	0.632184	0.502907	0.629704	0.629108	0.59675	0.616889	0.621451	0.625439
78.4912	0.628847	0.5	0.624328	0.618153	0.589132	0.617366	0.631441	0.62345
78.4912	0.621802	0.5	0.619624	0.619718	0.584053	0.620229	0.635121	0.620992
78.3997	0.625881	0.497093	0.615591	0.605634	0.590655	0.622614	0.635121	0.620056
78.4912	0.622544	0.502907	0.610215	0.616588	0.583545	0.617366	0.634595	0.621577
78.4607	0.616611	0.514535	0.607527	0.625978	0.588624	0.609256	0.631441	0.621694
78.2776	0.613645	0.5	0.622984	0.622848	0.585069	0.607824	0.62408	0.620641
78.3081	0.616982	0.465116	0.616263	0.615023	0.584053	0.603531	0.618822	0.619354
78.2776	0.624768	0.485465	0.626344	0.624413	0.588624	0.599237	0.617245	0.620524
78.1555	0.618465	0.485465	0.622984	0.610329	0.582529	0.601622	0.624606	0.621343
78.186	0.614757	0.491279	0.609543	0.616588	0.57999	0.604485	0.623028	0.621109
78.0334	0.612903	0.488372	0.608871	0.619718	0.582529	0.603531	0.613565	0.618301
78.186	0.612903	0.491279	0.605511	0.611894	0.586592	0.601145	0.607781	0.616312
78.0029	0.615869	0.494186	0.607527	0.597809	0.584053	0.603531	0.612513	0.619354
78.0334	0.610308	0.485465	0.602823	0.611894	0.5871	0.605916	0.627235	0.61912
78.0029	0.612532	0.485465	0.601479	0.619718	0.583037	0.604008	0.621451	0.617248
77.8503	0.615869	0.491279	0.586694	0.615023	0.583037	0.603053	0.617771	0.616195
77.9114	0.612903	0.482558	0.59879	0.605634	0.579482	0.604008	0.612513	0.615025
77.8503	0.61142	0.479651	0.609543	0.608764	0.567801	0.600668	0.624606	0.614908
77.8503	0.612162	0.459302	0.603495	0.604069	0.582529	0.603531	0.622503	0.615376
77.7588	0.610308	0.450581	0.601479	0.597809	0.583545	0.596851	0.617771	0.614088
77.8503	0.613274	0.462209	0.59879	0.608764	0.578974	0.601145	0.609884	0.612801
77.6977	0.618094	0.453488	0.598118	0.611894	0.574911	0.604008	0.607781	0.612567
77.5757	0.622544	0.436047	0.603495	0.597809	0.573388	0.604485	0.605678	0.610344
77.6062	0.612532	0.450581	0.59543	0.602504	0.571356	0.606393	0.600421	0.609876
77.6977	0.604746	0.47093	0.602823	0.596244	0.574403	0.599237	0.603575	0.609642
77.5452	0.599555	0.482558	0.607527	0.599374	0.57288	0.601145	0.606204	0.610461
77.5757	0.607341	0.502907	0.600134	0.596244	0.564754	0.600668	0.611462	0.60894
77.4841	0.607341	0.485465	0.591398	0.610329	0.562722	0.590649	0.614616	0.609525
77.3926	0.606971	0.494186	0.58871	0.624413	0.564246	0.589218	0.609359	0.607653
77.3315	0.600667	0.485465	0.593414	0.600939	0.567293	0.594943	0.61041	0.60578
77.3926	0.600297	0.479651	0.603495	0.604069	0.567801	0.597805	0.604627	0.606717
77.24	0.604004	0.482558	0.59543	0.616588	0.576435	0.599714	0.605678	0.608121
77.2095	0.607341	0.465116	0.591398	0.593114	0.564246	0.599237	0.603575	0.606249
77.2095	0.609195	0.502907	0.59207	0.608764	0.559675	0.59876	0.595689	0.605546
77.24	0.605858	0.468023	0.588038	0.588419	0.565262	0.596374	0.604101	0.605546
76.9653	0.598443	0.482558	0.59543	0.596244	0.568309	0.593989	0.607781	0.603908
77.0874	0.598813	0.491279	0.589382	0.604069	0.562214	0.594466	0.605152	0.603206
77.0874	0.595476	0.491279	0.593414	0.599374	0.560183	0.591603	0.594111	0.60227
76.9348	0.600297	0.479651	0.599462	0.593114	0.562214	0.593511	0.597266	0.604259
77.0874	0.594735	0.485465	0.601479	0.594679	0.558151	0.597328	0.594637	0.60461
76.9043	0.595476	0.473837	0.597446	0.57903	0.555104	0.592557	0.593586	0.604142
76.8738	0.595106	0.476744	0.583333	0.600939	0.553581	0.594943	0.599895	0.602504
76.9043	0.594735	0.476744	0.59543	0.599374	0.555104	0.590649	0.603049	0.601334
76.8433	0.588432	0.479651	0.599462	0.605634	0.559675	0.589695	0.602524	0.600047
76.7822	0.588061	0.494186	0.608199	0.593114	0.559675	0.59208	0.598843	0.598643
76.7517	0.588802	0.468023	0.600134	0.580595	0.560183	0.579676	0.601998	0.597824
76.7517	0.588802	0.479651	0.582661	0.600939	0.552565	0.582061	0.605152	0.59876
76.6296	0.589915	0.459302	0.590726	0.604069	0.550533	0.586355	0.598843	0.598058
76.5686	0.591769	0.473837	0.593414	0.597809	0.553073	0.58874	0.597792	0.597941
76.5991	0.591769	0.488372	0.597446	0.58529	0.552565	0.583015	0.599369	0.597589
76.6907	0.586948	0.473837	0.583333	0.57903	0.552565	0.580153	0.601998	0.596653
76.5991	0.584724	0.468023	0.590054	0.5759	0.554088	0.574427	0.603575	0.595366
76.5991	0.587319	0.453488	0.59543	0.586854	0.554088	0.579198	0.601472	0.595132
76.477	0.582499	0.479651	0.600806	0.580595	0.550533	0.578244	0.603049	0.594313
76.4465	0.581387	0.462209	0.594086	0.577465	0.544439	0.574905	0.596215	0.592675
76.1108	0.581757	0.453488	0.580645	0.574335	0.552057	0.571565	0.595689	0.591856
76.3855	0.58287	0.453488	0.587366	0.594679	0.554596	0.575859	0.595163	0.591622
76.3855	0.585095	0.462209	0.592742	0.588419	0.545455	0.575382	0.587802	0.59209
76.355	0.582499	0.462209	0.590726	0.583725	0.547994	0.571088	0.59306	0.59092
76.355	0.583241	0.450581	0.584677	0.58529	0.553581	0.570134	0.590957	0.59092
76.2329	0.584353	0.453488	0.579973	0.586854	0.559675	0.570611	0.588854	0.589633
76.0193	0.586948	0.450581	0.577957	0.58216	0.567293	0.572042	0.580442	0.587643
76.2634	0.588061	0.459302	0.588038	0.577465	0.561706	0.572042	0.580442	0.588462
76.0193	0.591027	0.447674	0.591398	0.602504	0.556628	0.562023	0.585699	0.588813
76.1414	0.590656	0.465116	0.582661	0.588419	0.553073	0.569179	0.59306	0.585771
76.3245	0.584724	0.468023	0.575269	0.583725	0.548502	0.568702	0.591483	0.584484
76.1414	0.576567	0.473837	0.582661	0.602504	0.549518	0.566794	0.588854	0.583899
76.0498	0.576937	0.476744	0.582661	0.583725	0.54901	0.564886	0.588854	0.583197
76.0803	0.583982	0.5	0.580645	0.588419	0.551549	0.564886	0.588328	0.582378
76.0193	0.573229	0.5	0.571909	0.589984	0.543423	0.561069	0.580967	0.582729
75.9888	0.571005	0.485465	0.572581	0.577465	0.54647	0.555821	0.580442	0.583899
75.8972	0.575454	0.456395	0.571237	0.5759	0.547486	0.559637	0.585699	0.58191
75.8667	0.575825	0.436047	0.576613	0.57277	0.54647	0.566794	0.587277	0.57875
75.8667	0.581387	0.456395	0.575941	0.586854	0.544947	0.560592	0.580967	0.579452
75.7141	0.579162	0.456395	0.579301	0.583725	0.545962	0.560592	0.575184	0.579686
75.8667	0.570634	0.47093	0.584005	0.600939	0.543931	0.567271	0.579916	0.578165
75.7446	0.568039	0.479651	0.578629	0.583725	0.53936	0.569179	0.58307	0.578516
75.6226	0.564331	0.468023	0.573253	0.57903	0.540884	0.565363	0.582019	0.578399
75.6836	0.569151	0.444767	0.578629	0.57277	0.542407	0.565363	0.57939	0.580388
75.6226	0.572488	0.479651	0.580645	0.580595	0.541899	0.56584	0.574133	0.578282
75.531	0.571746	0.47093	0.573925	0.589984	0.53225	0.558206	0.569926	0.576644
75.531	0.573229	0.459302	0.568548	0.588419	0.538852	0.561069	0.567298	0.577931
75.5615	0.569522	0.438953	0.575941	0.58529	0.549518	0.563931	0.572029	0.577229
75.3174	0.567297	0.468023	0.570565	0.583725	0.551549	0.5625	0.580442	0.576293
75.4089	0.569892	0.459302	0.567204	0.571205	0.541899	0.558683	0.57939	0.575825
75.3479	0.572117	0.438953	0.566532	0.56338	0.53936	0.565363	0.572555	0.575591
75.3174	0.570263	0.430233	0.569892	0.57277	0.543423	0.562023	0.572029	0.573719
75.2563	0.562848	0.44186	0.572581	0.568075	0.542407	0.566794	0.566246	0.57208
75.2869	0.565443	0.438953	0.566532	0.571205	0.536821	0.567271	0.567298	0.572666
75.2258	0.572488	0.453488	0.563172	0.558685	0.536313	0.55916	0.567298	0.574187
75.1648	0.570634	0.430233	0.565188	0.56338	0.536821	0.553435	0.556257	0.575474
75.1038	0.565814	0.430233	0.570565	0.56025	0.530218	0.552958	0.559411	0.575474
75.1343	0.567668	0.462209	0.571237	0.56651	0.529711	0.553912	0.556257	0.572666
75.2258	0.565443	0.47093	0.558468	0.552426	0.526663	0.555821	0.558885	0.570793
75.0427	0.564701	0.462209	0.561828	0.558685	0.530726	0.551527	0.565195	0.571495
75.0732	0.564331	0.450581	0.563172	0.550861	0.528187	0.54771	0.55836	0.571846
75.0732	0.560623	0.476744	0.565188	0.56338	0.529203	0.555344	0.562566	0.571027
74.9817	0.562477	0.491279	0.571237	0.57903	0.531742	0.549141	0.570452	0.571027
74.8291	0.563218	0.468023	0.571909	0.56651	0.529711	0.55105	0.567298	0.571261
74.8596	0.561364	0.447674	0.578629	0.56338	0.5226	0.555344	0.556257	0.569155
74.8901	0.563589	0.476744	0.561156	0.544601	0.534281	0.548187	0.562566	0.568336
74.8291	0.56396	0.453488	0.56922	0.552426	0.538344	0.541985	0.568349	0.567634
74.7681	0.560994	0.447674	0.567876	0.550861	0.531742	0.542462	0.56572	0.567634
74.7375	0.55432	0.43314	0.55578	0.538341	0.531234	0.539122	0.558885	0.567634
74.707	0.551724	0.453488	0.561156	0.550861	0.533266	0.543893	0.555731	0.568453
74.5544	0.55914	0.47093	0.550403	0.539906	0.534789	0.55105	0.562566	0.568102
74.646	0.560252	0.438953	0.55914	0.552426	0.527679	0.553912	0.566246	0.565996
74.585	0.556544	0.47093	0.567204	0.546166	0.520061	0.549141	0.563091	0.565879
74.4629	0.558769	0.468023	0.568548	0.553991	0.523616	0.549141	0.55836	0.564475
74.4934	0.557657	0.462209	0.573925	0.558685	0.524632	0.549141	0.552576	0.564124
74.4629	0.556544	0.447674	0.566532	0.530516	0.529711	0.553435	0.553102	0.564826
74.4018	0.553207	0.444767	0.559812	0.544601	0.528187	0.543893	0.559937	0.562719
74.5239	0.552095	0.44186	0.556452	0.549296	0.527171	0.542939	0.556257	0.562251
74.1577	0.552836	0.465116	0.561156	0.553991	0.527171	0.545324	0.556257	0.560613
74.4018	0.553578	0.459302	0.577957	0.555556	0.524124	0.548664	0.556782	0.558507
74.3408	0.550983	0.459302	0.567876	0.550861	0.521585	0.537691	0.552576	0.558273
74.2187	0.54987	0.453488	0.5625	0.543036	0.529203	0.535305	0.547844	0.557688
74.2493	0.549129	0.406977	0.561156	0.547731	0.523616	0.535782	0.548896	0.557454
74.0967	0.549499	0.424419	0.553763	0.558685	0.523108	0.539122	0.550473	0.558741
74.2187	0.549129	0.430233	0.549731	0.543036	0.529711	0.543416	0.551525	0.558507
73.9441	0.548016	0.438953	0.545027	0.533646	0.524124	0.539122	0.553102	0.556752
74.0662	0.545792	0.436047	0.545699	0.535211	0.528187	0.535305	0.54469	0.555699
74.1272	0.542084	0.427326	0.543011	0.539906	0.523108	0.533397	0.547844	0.555465
74.0967	0.54505	0.43314	0.545699	0.538341	0.520061	0.53626	0.546793	0.555933
74.0662	0.544679	0.409884	0.543011	0.541471	0.521585	0.534351	0.546793	0.556635
73.9746	0.541342	0.406977	0.543683	0.533646	0.520061	0.537214	0.555205	0.554879
73.883	0.541713	0.409884	0.542339	0.539906	0.522092	0.539599	0.548896	0.553943
73.822	0.547646	0.40407	0.53629	0.549296	0.518537	0.538168	0.539432	0.553592
73.8525	0.551353	0.395349	0.534946	0.557121	0.517014	0.539599	0.547844	0.553592
73.822	0.544679	0.412791	0.538306	0.530516	0.521585	0.539122	0.538381	0.551954
73.7915	0.542825	0.383721	0.540323	0.544601	0.519045	0.53626	0.537329	0.551252
73.761	0.540971	0.389535	0.540323	0.543036	0.520061	0.531011	0.549947	0.551486
73.6999	0.543196	0.430233	0.549731	0.543036	0.521585	0.537691	0.552576	0.550433
73.5779	0.545421	0.421512	0.557796	0.547731	0.527679	0.535305	0.54837	0.550199
73.5779	0.54987	0.418605	0.547715	0.544601	0.521585	0.526718	0.54837	0.551252
73.6084	0.550612	0.418605	0.540995	0.552426	0.519553	0.527195	0.545216	0.552071
73.5168	0.548758	0.427326	0.53629	0.539906	0.5226	0.531011	0.546267	0.551369
73.4863	0.540601	0.415698	0.538306	0.533646	0.510919	0.537214	0.55205	0.552188
73.4863	0.53578	0.392442	0.536962	0.536776	0.509903	0.535305	0.545741	0.549146
73.4253	0.536893	0.412791	0.536962	0.550861	0.510411	0.534828	0.538381	0.547274
73.4253	0.54023	0.418605	0.546371	0.543036	0.514982	0.531489	0.535752	0.549146
73.3337	0.539859	0.392442	0.543011	0.533646	0.506856	0.534351	0.537855	0.549731
73.3948	0.538376	0.40407	0.540995	0.533646	0.512443	0.530057	0.542061	0.54821
73.2117	0.539859	0.406977	0.541667	0.528951	0.510919	0.534351	0.539958	0.546923
73.2117	0.536522	0.415698	0.52621	0.530516	0.510411	0.534828	0.542587	0.547976
73.2117	0.532814	0.395349	0.514113	0.522692	0.513459	0.530057	0.541535	0.548795
73.1506	0.538376	0.424419	0.525538	0.535211	0.509903	0.523378	0.538906	0.547625
73.1811	0.533927	0.415698	0.531586	0.528951	0.506348	0.525286	0.541009	0.545752
73.0896	0.53059	0.415698	0.540323	0.538341	0.509396	0.528626	0.54469	0.54505
73.1506	0.529848	0.421512	0.543011	0.536776	0.512951	0.531011	0.546793	0.544582
72.937	0.53578	0.424419	0.545699	0.541471	0.517014	0.528626	0.538381	0.543412
73.0286	0.534297	0.430233	0.538979	0.516432	0.513966	0.525286	0.529968	0.54271
72.876	0.532814	0.40407	0.53629	0.510172	0.515998	0.519561	0.537855	0.542359
72.937	0.53096	0.401163	0.539651	0.513302	0.5226	0.520515	0.542587	0.544114
72.8455	0.530219	0.377907	0.53629	0.525822	0.514474	0.525763	0.547319	0.545518
72.8455	0.536522	0.398256	0.531586	0.543036	0.510411	0.521947	0.550999	0.544465
72.8149	0.532073	0.395349	0.532258	0.528951	0.510411	0.522424	0.542061	0.543763
72.6623	0.528736	0.398256	0.522177	0.527387	0.496699	0.528149	0.536803	0.542359
72.7234	0.533185	0.383721	0.525538	0.533646	0.496191	0.528149	0.541009	0.540019
72.5403	0.529106	0.389535	0.528898	0.524257	0.498222	0.519561	0.538906	0.540019
72.6318	0.529848	0.40407	0.519489	0.549296	0.503301	0.525763	0.526288	0.540721
72.6318	0.525769	0.395349	0.528226	0.533646	0.503301	0.523378	0.52734	0.539668
72.5403	0.527623	0.409884	0.537634	0.546166	0.50127	0.525763	0.533123	0.539668
72.3572	0.528736	0.398256	0.534274	0.536776	0.499238	0.524809	0.534175	0.538381
72.4182	0.523174	0.392442	0.520833	0.519562	0.501778	0.519084	0.537329	0.537678
72.3572	0.518354	0.383721	0.530242	0.525822	0.501778	0.516221	0.536803	0.537093
72.2961	0.529106	0.40407	0.525538	0.525822	0.494159	0.516221	0.535226	0.53604
72.2961	0.528365	0.398256	0.528898	0.527387	0.497207	0.521469	0.53102	0.53487
72.2046	0.525769	0.406977	0.522177	0.527387	0.503809	0.520038	0.531546	0.533349
72.2351	0.519466	0.40407	0.522177	0.522692	0.499238	0.517653	0.5347	0.532413
72.2961	0.516871	0.409884	0.533602	0.527387	0.490604	0.519561	0.52734	0.529956
72.2046	0.521691	0.427326	0.532258	0.527387	0.487557	0.521469	0.52734	0.529956
72.2046	0.520949	0.398256	0.526882	0.516432	0.491112	0.517653	0.524711	0.529487
72.052	0.524657	0.383721	0.521505	0.507042	0.49162	0.509542	0.526288	0.529136
72.0825	0.52132	0.380814	0.512097	0.517997	0.497207	0.504771	0.52103	0.53019
72.0825	0.512792	0.377907	0.522177	0.513302	0.494159	0.506202	0.519979	0.528317
71.9604	0.5165	0.380814	0.520161	0.530516	0.492636	0.507156	0.533123	0.526913
72.0215	0.518725	0.360465	0.509409	0.513302	0.493652	0.512405	0.524711	0.527615
71.8689	0.514275	0.401163	0.519489	0.524257	0.497715	0.502386	0.529968	0.529838
71.8689	0.510197	0.401163	0.515457	0.521127	0.49162	0.500954	0.529443	0.52937
71.7163	0.513163	0.392442	0.516801	0.533646	0.488065	0.497615	0.519979	0.528551
71.8689	0.514646	0.398256	0.530242	0.514867	0.493652	0.501431	0.519979	0.526679
71.7468	0.515758	0.401163	0.524866	0.522692	0.497715	0.50334	0.528391	0.525509
71.7468	0.518354	0.40407	0.52957	0.513302	0.497207	0.5	0.531546	0.52586
71.7468	0.512421	0.386628	0.518817	0.502347	0.486541	0.495706	0.535226	0.526679
71.8384	0.512421	0.386628	0.518145	0.524257	0.486541	0.499046	0.532597	0.526445
71.5942	0.513534	0.386628	0.514785	0.517997	0.490604	0.499523	0.533123	0.524924
71.5942	0.516871	0.377907	0.524194	0.519562	0.489589	0.496183	0.5347	0.524456
71.6247	0.514275	0.40407	0.528226	0.503912	0.487049	0.49666	0.528391	0.52235
71.4111	0.518354	0.389535	0.524866	0.522692	0.478923	0.497615	0.52103	0.522233
71.5637	0.515387	0.372093	0.514785	0.516432	0.475368	0.500477	0.516299	0.523403
71.4416	0.510197	0.357558	0.514113	0.519562	0.475876	0.49666	0.514721	0.522935
71.5027	0.508713	0.401163	0.50672	0.536776	0.479939	0.488073	0.514196	0.521531
71.4722	0.510567	0.375	0.512769	0.510172	0.487049	0.497137	0.508412	0.519424
71.4416	0.512421	0.375	0.50672	0.519562	0.479939	0.50334	0.520505	0.518605
71.1365	0.509826	0.375	0.506048	0.517997	0.487557	0.497615	0.524185	0.517786
71.1975	0.509084	0.348837	0.501344	0.511737	0.484002	0.490458	0.520505	0.517084
71.3196	0.511309	0.372093	0.49664	0.507042	0.478923	0.494752	0.514721	0.518605
71.167	0.508713	0.369186	0.495968	0.521127	0.483494	0.497137	0.507886	0.518839
71.228	0.501298	0.389535	0.5	0.528951	0.480955	0.498092	0.509464	0.518371
71.167	0.503152	0.398256	0.510753	0.511737	0.480955	0.489504	0.511567	0.516499
71.1365	0.512792	0.386628	0.50672	0.513302	0.482478	0.48187	0.51367	0.514627
71.0449	0.507601	0.392442	0.492608	0.510172	0.479431	0.487118	0.515773	0.514861
71.0449	0.499815	0.392442	0.495968	0.517997	0.479939	0.491412	0.509989	0.51568
71.0144	0.500185	0.392442	0.508737	0.508607	0.482478	0.489981	0.511567	0.514978
71.1365	0.496107	0.406977	0.514785	0.513302	0.478923	0.494275	0.515247	0.513925
71.0144	0.506859	0.377907	0.498656	0.517997	0.480447	0.497137	0.51367	0.513106
70.8313	0.505747	0.351744	0.495968	0.492958	0.47486	0.491889	0.508412	0.51252
70.9228	0.507601	0.386628	0.495968	0.503912	0.476384	0.490458	0.505258	0.512755
70.8008	0.507601	0.380814	0.500672	0.510172	0.470797	0.489981	0.497897	0.511701
70.7092	0.507601	0.389535	0.497312	0.505477	0.475368	0.479962	0.502103	0.510414
70.8008	0.509084	0.386628	0.498656	0.507042	0.468766	0.486164	0.504206	0.509361
70.6177	0.507972	0.375	0.511425	0.514867	0.468258	0.489981	0.505258	0.507957
70.7092	0.506489	0.398256	0.512097	0.505477	0.469782	0.485687	0.501577	0.508425
70.7092	0.503893	0.380814	0.502688	0.510172	0.468766	0.48187	0.5	0.508659
70.5566	0.499444	0.377907	0.49664	0.511737	0.46775	0.482824	0.5	0.510063
70.5872	0.495736	0.392442	0.495296	0.505477	0.467242	0.482824	0.5	0.509712
70.6177	0.496107	0.383721	0.489919	0.494523	0.469782	0.48187	0.5	0.509595
70.5261	0.496478	0.40407	0.474462	0.491393	0.470797	0.479962	0.504206	0.508074
70.4346	0.494994	0.40407	0.479839	0.494523	0.475368	0.479962	0.499474	0.507957
70.5566	0.494624	0.360465	0.489247	0.494523	0.464195	0.480439	0.49632	0.507606
70.4651	0.495736	0.369186	0.491263	0.485133	0.462164	0.480439	0.500526	0.507372
70.3735	0.501669	0.372093	0.483199	0.494523	0.472829	0.480916	0.494217	0.50351
70.3735	0.496107	0.369186	0.483199	0.500782	0.469274	0.479008	0.490011	0.500351
70.343	0.494994	0.418605	0.479167	0.486698	0.463179	0.479485	0.492114	0.501287
70.2209	0.492399	0.401163	0.481855	0.491393	0.469782	0.479485	0.492639	0.501755
70.3125	0.489433	0.412791	0.474462	0.499218	0.461656	0.478053	0.494217	0.501521
70.2209	0.484242	0.401163	0.487231	0.496088	0.452514	0.476145	0.494217	0.500468
70.1599	0.493882	0.380814	0.492608	0.483568	0.457085	0.473282	0.492639	0.498245
70.1904	0.499815	0.389535	0.476478	0.482003	0.465211	0.475668	0.485279	0.496373
70.0989	0.502039	0.389535	0.479167	0.478873	0.461656	0.476622	0.483701	0.494734
70.1904	0.500927	0.406977	0.485887	0.485133	0.452514	0.485687	0.494217	0.495085
70.0378	0.494624	0.40407	0.489919	0.491393	0.455561	0.484256	0.490011	0.494851
70.0378	0.494253	0.377907	0.477823	0.488263	0.456069	0.483302	0.493165	0.496022
70.0073	0.495736	0.375	0.487231	0.486698	0.455561	0.480916	0.491588	0.495671
69.8547	0.495736	0.383721	0.495296	0.471048	0.458101	0.479008	0.491588	0.495085
69.8852	0.49277	0.392442	0.494624	0.469484	0.462671	0.476145	0.496845	0.493798
69.7937	0.489433	0.380814	0.49328	0.471048	0.459116	0.475191	0.491062	0.493915
69.8547	0.489062	0.380814	0.485887	0.475743	0.452514	0.474237	0.494217	0.495436
69.7937	0.482388	0.383721	0.478495	0.467919	0.447943	0.467557	0.485804	0.494149
69.6716	0.480163	0.366279	0.474462	0.463224	0.447435	0.467557	0.489485	0.491341
69.7327	0.4835	0.369186	0.475806	0.466354	0.446927	0.47376	0.487907	0.488416
69.7632	0.490545	0.377907	0.477151	0.478873	0.450482	0.475191	0.491062	0.488416
69.6411	0.491657	0.363372	0.483871	0.480438	0.452006	0.470897	0.485804	0.487831
69.6106	0.490174	0.343023	0.488575	0.488263	0.44388	0.470897	0.481073	0.488065
69.5496	0.484242	0.383721	0.489247	0.471048	0.44642	0.476145	0.485804	0.487831
69.6716	0.483871	0.377907	0.486559	0.482003	0.452006	0.478053	0.489485	0.487128
69.458	0.48832	0.372093	0.484543	0.471048	0.45099	0.474237	0.498948	0.487948
69.4275	0.492028	0.380814	0.487903	0.475743	0.449467	0.469466	0.490011	0.487948
69.4885	0.484242	0.380814	0.489919	0.486698	0.455053	0.466603	0.485804	0.48748
69.3359	0.488691	0.380814	0.483871	0.466354	0.458608	0.47042	0.485279	0.48748
69.3054	0.484613	0.369186	0.486559	0.474178	0.454038	0.469466	0.482124	0.488767
69.2139	0.477938	0.372093	0.497312	0.467919	0.454038	0.473282	0.484753	0.48666
69.2749	0.476085	0.369186	0.49328	0.483568	0.454038	0.47376	0.487907	0.485256
69.1833	0.478309	0.389535	0.482527	0.472613	0.452514	0.471851	0.485279	0.484671
69.0918	0.478309	0.348837	0.478495	0.480438	0.442864	0.465649	0.488433	0.483267
69.1833	0.481646	0.375	0.479839	0.474178	0.44388	0.464218	0.484753	0.483735
69.0918	0.475714	0.375	0.472446	0.449139	0.440325	0.467557	0.487382	0.484671
69.0613	0.479422	0.354651	0.477823	0.467919	0.442864	0.458969	0.480021	0.484788
69.1528	0.480905	0.343023	0.477823	0.466354	0.445912	0.454676	0.476866	0.482448
68.8782	0.477938	0.322674	0.473118	0.464789	0.444896	0.468511	0.479495	0.480342
69.0002	0.477197	0.340116	0.469086	0.467919	0.450482	0.474237	0.479495	0.480576
68.9392	0.477568	0.31686	0.465054	0.464789	0.454545	0.467557	0.473186	0.48081
68.9697	0.477197	0.337209	0.47043	0.480438	0.458608	0.461355	0.476341	0.479874
68.8782	0.476085	0.328488	0.471774	0.464789	0.450482	0.462309	0.471083	0.479523
69.0002	0.480163	0.354651	0.464382	0.482003	0.439817	0.458969	0.477392	0.478938
68.8171	0.477938	0.322674	0.452957	0.466354	0.447943	0.462309	0.490536	0.480108
68.7866	0.474601	0.363372	0.465054	0.460094	0.449975	0.454198	0.484227	0.481746
68.7561	0.480163	0.357558	0.469758	0.464789	0.440833	0.453721	0.473712	0.481044
68.6951	0.479792	0.34593	0.469086	0.463224	0.439309	0.454676	0.470557	0.479289
68.7256	0.467557	0.340116	0.473118	0.453834	0.435246	0.456584	0.467403	0.478586
68.5425	0.469781	0.357558	0.478495	0.458529	0.436262	0.453721	0.461094	0.47882
68.6645	0.471264	0.360465	0.471102	0.449139	0.444896	0.449905	0.462145	0.477767
68.6035	0.46422	0.340116	0.461694	0.456964	0.45353	0.460401	0.463722	0.477533
68.5425	0.46904	0.343023	0.454301	0.447574	0.45099	0.46708	0.465825	0.478235
68.3899	0.463849	0.372093	0.451613	0.458529	0.445912	0.461355	0.464248	0.477182
68.4204	0.461253	0.331395	0.461694	0.452269	0.445912	0.458969	0.45531	0.478001
68.4814	0.466444	0.360465	0.474462	0.464789	0.444388	0.452767	0.460042	0.477533
68.3899	0.461995	0.357558	0.471102	0.460094	0.442864	0.458492	0.461619	0.475661
68.3289	0.458287	0.354651	0.461022	0.467919	0.449975	0.461355	0.471083	0.474257
68.3594	0.459029	0.351744	0.459005	0.461659	0.448451	0.45229	0.458991	0.472502
68.2678	0.460882	0.34593	0.461022	0.460094	0.444896	0.448473	0.454259	0.473321
68.1763	0.457545	0.343023	0.466398	0.469484	0.440833	0.450382	0.451104	0.474842
68.1152	0.454579	0.386628	0.468414	0.452269	0.438801	0.448473	0.450053	0.473321
68.1152	0.46422	0.360465	0.465054	0.463224	0.43677	0.447996	0.456362	0.473204
68.0237	0.461624	0.351744	0.466398	0.452269	0.429152	0.450382	0.460042	0.4718
67.9932	0.464961	0.334302	0.456989	0.455399	0.431183	0.452767	0.456362	0.469576
67.9932	0.463107	0.322674	0.458333	0.455399	0.434738	0.447996	0.460042	0.470044
67.9321	0.461995	0.322674	0.451613	0.449139	0.435246	0.445611	0.459516	0.468172
67.8406	0.454208	0.311047	0.456317	0.460094	0.431183	0.450382	0.458465	0.469459
67.8101	0.450501	0.311047	0.454973	0.442879	0.432199	0.450382	0.458465	0.470513
67.8406	0.451242	0.337209	0.44422	0.444444	0.428136	0.449905	0.461094	0.468172
67.7185	0.446422	0.325581	0.448253	0.43036	0.427628	0.449427	0.454784	0.4663
67.7795	0.449388	0.293605	0.444892	0.455399	0.42712	0.445611	0.449001	0.466651
67.6269	0.458287	0.319767	0.448253	0.452269	0.428644	0.450859	0.459516	0.466651
67.6575	0.457175	0.331395	0.451613	0.464789	0.434231	0.456107	0.468454	0.466651
67.5659	0.452725	0.354651	0.444892	0.453834	0.439309	0.454198	0.461619	0.465832
67.5049	0.450501	0.34593	0.452957	0.442879	0.433723	0.444656	0.44795	0.465715
67.4438	0.452354	0.34593	0.453629	0.452269	0.433723	0.439408	0.446372	0.465364
67.4133	0.448647	0.319767	0.447581	0.461659	0.432199	0.4375	0.454259	0.463843
67.4133	0.453096	0.313953	0.442876	0.461659	0.429152	0.44084	0.452681	0.465013
67.3828	0.450501	0.322674	0.441532	0.449139	0.429152	0.441317	0.453207	0.465715
67.3828	0.448276	0.340116	0.442204	0.449139	0.434231	0.440363	0.452156	0.46513
67.3523	0.447905	0.351744	0.43078	0.450704	0.431691	0.441317	0.457413	0.464545
67.2302	0.453467	0.343023	0.436156	0.450704	0.423565	0.44084	0.455836	0.464896
67.2607	0.45495	0.305233	0.436828	0.456964	0.424073	0.435592	0.458465	0.463258
67.2913	0.451613	0.331395	0.438172	0.449139	0.426105	0.436069	0.452681	0.463843
67.1387	0.449759	0.343023	0.43414	0.446009	0.426105	0.443225	0.444269	0.463141
67.1997	0.452354	0.296512	0.425403	0.461659	0.42255	0.438454	0.458991	0.464428
67.1997	0.449759	0.313953	0.432796	0.442879	0.428644	0.434637	0.45531	0.461502
67.1081	0.443456	0.284884	0.436828	0.442879	0.423565	0.434637	0.453733	0.460683
67.1387	0.451242	0.334302	0.426747	0.452269	0.423565	0.430821	0.454784	0.461151
67.1387	0.449759	0.305233	0.427419	0.447574	0.426613	0.429389	0.451104	0.460215
67.0166	0.451613	0.290698	0.418683	0.467919	0.421534	0.428435	0.452681	0.45963
66.8945	0.447905	0.322674	0.433468	0.446009	0.416455	0.431298	0.452681	0.458811
66.864	0.439748	0.305233	0.429435	0.458529	0.425089	0.42605	0.446372	0.457758
66.9556	0.444197	0.311047	0.430108	0.442879	0.428644	0.427481	0.443218	0.458928
66.8945	0.452725	0.311047	0.428091	0.453834	0.424581	0.428912	0.442692	0.459045
66.8945	0.453096	0.348837	0.433468	0.469484	0.412392	0.431775	0.453207	0.458226
66.803	0.449388	0.337209	0.438844	0.449139	0.411376	0.43416	0.449001	0.45729
66.7725	0.448276	0.325581	0.429435	0.450704	0.418487	0.435592	0.446898	0.45612
66.7114	0.44086	0.322674	0.429435	0.452269	0.414424	0.433683	0.450053	0.454248
66.6504	0.441231	0.31686	0.418683	0.449139	0.412392	0.428435	0.446372	0.453429
66.6504	0.436782	0.299419	0.424059	0.449139	0.421534	0.428912	0.449527	0.452726
66.4062	0.437894	0.311047	0.430108	0.43662	0.417471	0.427958	0.450053	0.452843
66.5893	0.440119	0.340116	0.429435	0.441315	0.411884	0.434637	0.444795	0.452141
66.4978	0.443085	0.284884	0.424731	0.441315	0.410868	0.433206	0.439012	0.45179
66.4978	0.444568	0.302326	0.428763	0.441315	0.411884	0.430344	0.443743	0.450152
66.4368	0.439377	0.287791	0.415323	0.456964	0.417471	0.424618	0.44164	0.448982
66.3147	0.438636	0.319767	0.408602	0.442879	0.415439	0.429866	0.444795	0.448631
66.3452	0.431961	0.311047	0.423387	0.446009	0.407313	0.428912	0.437434	0.447227
66.1621	0.433815	0.293605	0.415995	0.450704	0.417979	0.425573	0.434805	0.447812
66.1926	0.44086	0.31686	0.417339	0.438185	0.408837	0.421279	0.436909	0.448163
66.1926	0.441231	0.287791	0.415995	0.43975	0.401219	0.427958	0.43796	0.447344
66.1621	0.434928	0.31686	0.420699	0.43975	0.413916	0.42271	0.438486	0.448397
66.1316	0.434928	0.311047	0.426075	0.455399	0.413916	0.411737	0.438486	0.447812
66.1011	0.439006	0.30814	0.432124	0.467919	0.415439	0.419847	0.436909	0.448163
66.0095	0.437152	0.31686	0.432124	0.460094	0.417471	0.427958	0.438486	0.448982
66.1316	0.434928	0.337209	0.432124	0.455399	0.404266	0.431775	0.436909	0.44711
66.0705	0.433445	0.305233	0.428763	0.441315	0.399695	0.423187	0.432177	0.446642
65.8874	0.438636	0.293605	0.426075	0.43975	0.400711	0.416031	0.432702	0.445823
66.0705	0.439748	0.302326	0.413978	0.43975	0.405282	0.422233	0.433754	0.444301
65.9485	0.431961	0.293605	0.402554	0.43975	0.408837	0.425573	0.430599	0.442897
65.979	0.435669	0.313953	0.405914	0.42097	0.40579	0.418416	0.42429	0.442429
65.8264	0.430478	0.31686	0.414651	0.43036	0.398172	0.41937	0.427971	0.440323
65.8874	0.425287	0.311047	0.406586	0.43036	0.393093	0.423187	0.433228	0.439855
65.7959	0.427883	0.313953	0.414651	0.438185	0.400711	0.419847	0.429548	0.438685
65.8264	0.425658	0.293605	0.426747	0.43662	0.400711	0.418416	0.429548	0.437515
65.8264	0.42195	0.328488	0.433468	0.43349	0.39614	0.413645	0.429548	0.437515
65.6128	0.423063	0.328488	0.415323	0.452269	0.400203	0.412691	0.427971	0.437983
65.7043	0.425287	0.319767	0.415323	0.425665	0.397664	0.416508	0.431651	0.437047
65.6128	0.430849	0.337209	0.416667	0.431925	0.406298	0.414122	0.438486	0.436813
65.5823	0.429366	0.337209	0.420699	0.43036	0.401727	0.411737	0.424816	0.43494
65.4297	0.426029	0.325581	0.406586	0.441315	0.393093	0.41126	0.423764	0.434706
65.5212	0.425658	0.325581	0.40457	0.446009	0.39614	0.405534	0.422187	0.435993
65.4907	0.424175	0.34593	0.408602	0.43349	0.396648	0.412214	0.425868	0.435174
65.3686	0.422692	0.328488	0.40793	0.43662	0.403758	0.410305	0.431651	0.434004
65.4907	0.422321	0.30814	0.399866	0.419405	0.400203	0.415553	0.427971	0.434355
65.4297	0.423433	0.293605	0.405914	0.428795	0.393093	0.416508	0.431651	0.434004
65.3686	0.425287	0.311047	0.406586	0.41784	0.398172	0.402195	0.430599	0.432834
65.3686	0.423804	0.322674	0.406586	0.442879	0.398172	0.407443	0.426919	0.432015
65.3686	0.423804	0.31686	0.40793	0.438185	0.393601	0.408397	0.426393	0.431781
65.3686	0.425287	0.331395	0.409274	0.42097	0.396648	0.406966	0.424816	0.430845
65.3076	0.420838	0.302326	0.414651	0.428795	0.393601	0.406966	0.426393	0.429558
65.3076	0.42158	0.319767	0.416667	0.42723	0.39614	0.406011	0.425342	0.42909
65.2466	0.42158	0.319767	0.408602	0.43349	0.395124	0.414122	0.42429	0.429909
65.1855	0.423063	0.360465	0.406586	0.43662	0.38903	0.415553	0.435331	0.429207
65.094	0.425287	0.343023	0.405242	0.42097	0.384459	0.402195	0.436383	0.428973
65.1245	0.419355	0.328488	0.394489	0.42723	0.388014	0.403626	0.429548	0.429324
65.0635	0.423063	0.325581	0.391129	0.43975	0.38903	0.403149	0.432702	0.431079
64.8804	0.424917	0.348837	0.40793	0.42097	0.387506	0.398855	0.425342	0.430845
65.0024	0.422692	0.331395	0.405914	0.428795	0.390554	0.403149	0.424816	0.431898
64.8498	0.420467	0.328488	0.403898	0.42097	0.383443	0.405057	0.430074	0.429675
64.9414	0.418613	0.30814	0.409274	0.422535	0.385475	0.405057	0.432177	0.42792
64.8498	0.416389	0.296512	0.406586	0.399061	0.384459	0.398855	0.427971	0.427802
64.8193	0.42195	0.313953	0.402554	0.419405	0.392077	0.399809	0.426919	0.428505
64.6667	0.423063	0.328488	0.407258	0.403756	0.394617	0.397901	0.424816	0.427802
64.8193	0.41713	0.328488	0.399194	0.411581	0.393093	0.399809	0.426919	0.425696
64.7278	0.409714	0.313953	0.389785	0.42097	0.383443	0.400286	0.430599	0.424058
64.6057	0.411568	0.284884	0.392473	0.410016	0.384459	0.398378	0.423764	0.422537
64.7888	0.413793	0.296512	0.40457	0.406886	0.388522	0.398378	0.418507	0.42359
64.6057	0.413793	0.305233	0.40793	0.400626	0.384459	0.403149	0.412723	0.423122
64.5447	0.416018	0.296512	0.395833	0.4241	0.383951	0.403149	0.415352	0.421484
64.5752	0.417501	0.302326	0.397849	0.410016	0.388522	0.395038	0.41693	0.422186
64.5752	0.411568	0.299419	0.399866	0.419405	0.390554	0.394084	0.414301	0.421835
64.4226	0.414164	0.30814	0.390457	0.413146	0.390046	0.395515	0.41693	0.42125
64.4226	0.411939	0.313953	0.386425	0.413146	0.389538	0.392176	0.423239	0.421718
64.5447	0.408602	0.31686	0.389785	0.41471	0.386998	0.396947	0.417455	0.422069
64.4531	0.405636	0.305233	0.40121	0.408451	0.382935	0.398378	0.409043	0.421133
64.27	0.404153	0.293605	0.407258	0.410016	0.369731	0.395038	0.413249	0.419026
64.331	0.410456	0.281977	0.397177	0.411581	0.369731	0.396947	0.420084	0.419846
64.3616	0.410456	0.273256	0.392473	0.405321	0.376841	0.397901	0.412723	0.420431
64.27	0.413052	0.27907	0.395833	0.402191	0.383951	0.392653	0.41062	0.42008
64.27	0.408973	0.276163	0.387097	0.413146	0.377349	0.390744	0.407992	0.417388
64.1174	0.404524	0.273256	0.390457	0.403756	0.375317	0.395038	0.411672	0.417271
64.0564	0.407861	0.264535	0.397177	0.406886	0.37481	0.397901	0.414827	0.41692
64.0564	0.406748	0.284884	0.387769	0.402191	0.375317	0.392653	0.414827	0.417622
64.1479	0.407119	0.264535	0.393145	0.392801	0.381412	0.388836	0.414301	0.415984
64.0259	0.40749	0.287791	0.397177	0.408451	0.384967	0.391698	0.411672	0.413761
63.9648	0.405265	0.290698	0.403226	0.416275	0.386998	0.382156	0.415878	0.413059
63.9954	0.402299	0.264535	0.389785	0.413146	0.378873	0.38979	0.418507	0.413293
63.9038	0.401557	0.276163	0.379032	0.399061	0.375317	0.387405	0.412198	0.41341
63.6902	0.404153	0.281977	0.374328	0.395931	0.382428	0.382156	0.403786	0.412942
63.8733	0.401187	0.293605	0.380376	0.394366	0.381412	0.385496	0.401157	0.413059
63.9038	0.399703	0.305233	0.373656	0.41784	0.375825	0.388359	0.403786	0.41224
63.7817	0.402299	0.328488	0.385081	0.405321	0.378873	0.393607	0.403786	0.411304
63.6291	0.395254	0.30814	0.391801	0.399061	0.378365	0.399809	0.404311	0.41341
63.5681	0.398591	0.276163	0.387097	0.397496	0.383951	0.38645	0.395899	0.41341
63.5986	0.397479	0.290698	0.387097	0.388106	0.369731	0.379771	0.396951	0.411538
63.6902	0.40267	0.313953	0.379704	0.400626	0.370747	0.377863	0.399579	0.411421
63.5681	0.401187	0.302326	0.381048	0.386541	0.37481	0.383588	0.401157	0.410601
63.5376	0.3934	0.273256	0.377016	0.389671	0.372778	0.385496	0.404837	0.410484
63.4155	0.394142	0.281977	0.382392	0.394366	0.365668	0.381202	0.395899	0.410367
63.446	0.395254	0.276163	0.387769	0.386541	0.362621	0.382156	0.388538	0.408963
63.5071	0.399333	0.276163	0.37836	0.411581	0.376333	0.383111	0.395899	0.40791
63.385	0.403411	0.27907	0.383065	0.402191	0.379888	0.378817	0.39327	0.405921
63.2629	0.400445	0.313953	0.377688	0.391236	0.370239	0.378817	0.396951	0.4044
63.324	0.396366	0.311047	0.372984	0.380282	0.36516	0.381679	0.396425	0.405687
63.2019	0.395996	0.293605	0.370968	0.383412	0.368207	0.385019	0.394322	0.406038
63.2324	0.391175	0.305233	0.375672	0.384977	0.370747	0.384065	0.401157	0.404985
63.1409	0.388951	0.293605	0.375672	0.383412	0.374302	0.380725	0.395373	0.404517
63.0798	0.390434	0.267442	0.375672	0.388106	0.360589	0.383111	0.391693	0.405336
63.2324	0.391546	0.30814	0.377688	0.389671	0.355003	0.372137	0.390116	0.405921
63.0493	0.387838	0.313953	0.383065	0.377152	0.371254	0.371183	0.396425	0.407208
63.0798	0.386726	0.299419	0.372984	0.397496	0.366684	0.380725	0.393796	0.407442
62.9578	0.389692	0.313953	0.36828	0.386541	0.361605	0.384065	0.391693	0.407325
62.9272	0.390434	0.299419	0.363575	0.395931	0.357542	0.378817	0.395373	0.405453
62.8967	0.391546	0.284884	0.362231	0.383412	0.358558	0.374523	0.400105	0.4044
62.8967	0.390434	0.296512	0.374328	0.386541	0.359065	0.381202	0.40326	0.401006
62.8662	0.38376	0.281977	0.375672	0.372457	0.352971	0.381202	0.399054	0.399017
62.7441	0.383389	0.299419	0.37164	0.375587	0.35805	0.380248	0.396951	0.40007
62.6831	0.388209	0.276163	0.373656	0.394366	0.361097	0.379294	0.390641	0.399719
62.8052	0.389692	0.287791	0.363575	0.399061	0.350432	0.384065	0.385384	0.400304
62.6526	0.38858	0.302326	0.362903	0.391236	0.351447	0.38645	0.390641	0.402176
62.6831	0.387838	0.287791	0.367608	0.383412	0.354495	0.376908	0.398528	0.401708
62.5915	0.382647	0.284884	0.369624	0.377152	0.351447	0.373569	0.396951	0.402879
62.5915	0.377456	0.267442	0.36828	0.389671	0.35551	0.377385	0.392744	0.401708
62.4695	0.384501	0.284884	0.370968	0.374022	0.350432	0.377385	0.394848	0.399134
62.4084	0.38376	0.305233	0.361559	0.389671	0.352463	0.37834	0.401157	0.397262
62.5	0.380793	0.276163	0.36828	0.374022	0.35094	0.376908	0.401157	0.397964
62.3779	0.383389	0.270349	0.376344	0.372457	0.351955	0.379771	0.399579	0.398549
62.3474	0.385984	0.284884	0.366935	0.381847	0.35551	0.370229	0.384858	0.396911
62.439	0.380793	0.264535	0.358871	0.380282	0.352971	0.369752	0.388538	0.396326
62.2253	0.377086	0.276163	0.36828	0.367762	0.344845	0.366412	0.401157	0.397262
62.2253	0.378198	0.258721	0.366935	0.388106	0.344337	0.370229	0.393796	0.394805
62.0117	0.37449	0.261628	0.374328	0.374022	0.344845	0.369752	0.39327	0.392113
62.2253	0.374119	0.25	0.375	0.388106	0.347384	0.368321	0.391167	0.394571
61.9812	0.377086	0.25	0.377016	0.372457	0.347892	0.366889	0.384332	0.39539
62.0727	0.375973	0.270349	0.36828	0.386541	0.347892	0.36355	0.387487	0.394688
62.1338	0.371895	0.284884	0.356183	0.366197	0.345353	0.364981	0.385384	0.393634
62.1338	0.372636	0.264535	0.361559	0.372457	0.342306	0.368321	0.388538	0.390826
62.0727	0.376715	0.264535	0.376344	0.380282	0.347384	0.361164	0.380126	0.390475
61.9202	0.379681	0.281977	0.379704	0.389671	0.352971	0.363073	0.385384	0.390826
62.1033	0.379681	0.273256	0.387769	0.381847	0.349416	0.368798	0.384332	0.390358
61.9202	0.380052	0.287791	0.377016	0.374022	0.3484	0.368321	0.37592	0.390592
61.7676	0.370412	0.27907	0.377016	0.380282	0.338751	0.362595	0.379075	0.388369
61.8591	0.370782	0.267442	0.373656	0.361502	0.337735	0.364027	0.381703	0.387316
61.9202	0.374119	0.287791	0.367608	0.377152	0.344337	0.359733	0.380652	0.388837
61.8286	0.368187	0.281977	0.362903	0.370892	0.346369	0.362595	0.37592	0.389071
61.7065	0.367816	0.264535	0.365591	0.364632	0.348908	0.365935	0.375394	0.38872
61.5234	0.366333	0.241279	0.354839	0.374022	0.352463	0.373569	0.374869	0.388135
61.7065	0.368187	0.273256	0.347446	0.361502	0.345353	0.365458	0.371714	0.386731
61.676	0.368558	0.267442	0.354167	0.366197	0.345353	0.358302	0.372766	0.386614
61.676	0.371524	0.244186	0.356183	0.383412	0.349416	0.35687	0.366982	0.386848
61.676	0.36967	0.229651	0.358199	0.391236	0.345861	0.362118	0.375394	0.385326
61.5845	0.371524	0.241279	0.370968	0.378717	0.342306	0.357824	0.375394	0.385326
61.4929	0.373749	0.229651	0.370968	0.377152	0.341798	0.357347	0.371714	0.38556
61.676	0.370041	0.255814	0.365591	0.381847	0.341798	0.360687	0.37592	0.385443
61.554	0.368187	0.267442	0.362903	0.374022	0.339766	0.355439	0.368559	0.383805
61.4014	0.369299	0.270349	0.355511	0.367762	0.339258	0.361164	0.373817	0.383103
61.5234	0.370412	0.273256	0.353495	0.375587	0.335703	0.354962	0.371714	0.382167
61.3098	0.364479	0.276163	0.350806	0.374022	0.336211	0.353531	0.364353	0.381582
61.2183	0.361884	0.261628	0.343414	0.375587	0.337227	0.350668	0.364879	0.38322
61.3098	0.36485	0.281977	0.353495	0.375587	0.346877	0.348282	0.371188	0.382518
61.2183	0.365962	0.264535	0.363575	0.369327	0.345861	0.345897	0.371188	0.38322
61.2488	0.367075	0.273256	0.358871	0.369327	0.347384	0.351145	0.373817	0.38322
61.1877	0.365591	0.255814	0.350134	0.363067	0.345861	0.352576	0.369611	0.381231
60.9436	0.358917	0.238372	0.340726	0.375587	0.340782	0.352576	0.373817	0.379359
61.1267	0.364108	0.255814	0.335349	0.370892	0.337227	0.34876	0.367508	0.381699
61.0962	0.363737	0.264535	0.338038	0.361502	0.337735	0.354485	0.362776	0.380997
61.0657	0.358547	0.258721	0.337366	0.372457	0.337735	0.351145	0.35857	0.37971
60.9741	0.357805	0.258721	0.344086	0.372457	0.337227	0.353053	0.356993	0.379827
61.2183	0.359659	0.232558	0.34543	0.367762	0.325546	0.355916	0.363302	0.378189
61.0046	0.361142	0.258721	0.341398	0.358372	0.332148	0.350191	0.353312	0.377955
60.852	0.360771	0.255814	0.335349	0.367762	0.339766	0.341603	0.35489	0.377604
61.1877	0.358547	0.247093	0.352823	0.372457	0.342306	0.343511	0.356993	0.376433
60.7605	0.360771	0.276163	0.354167	0.344288	0.342306	0.344466	0.364879	0.376082
60.791	0.357063	0.267442	0.34879	0.348983	0.340274	0.353531	0.365405	0.375614
60.791	0.357805	0.267442	0.348118	0.347418	0.333672	0.349237	0.360673	0.376784
60.73	0.361513	0.270349	0.346774	0.347418	0.326562	0.343511	0.365405	0.376082
60.6079	0.357063	0.241279	0.338038	0.350548	0.338751	0.347805	0.359096	0.374561
60.5774	0.35521	0.244186	0.337366	0.358372	0.339766	0.352099	0.357518	0.373742
60.6689	0.35558	0.235465	0.335349	0.350548	0.329609	0.351145	0.356467	0.374795
60.4248	0.35558	0.241279	0.329301	0.353678	0.32707	0.350668	0.359096	0.373508
60.5774	0.364108	0.25	0.34543	0.347418	0.324022	0.349237	0.360147	0.372806
60.6995	0.3604	0.244186	0.34207	0.353678	0.321991	0.348282	0.360673	0.374912
60.5469	0.35521	0.273256	0.335349	0.352113	0.328593	0.354485	0.365405	0.374444
60.4248	0.356693	0.267442	0.328629	0.353678	0.326562	0.352576	0.354364	0.372104
60.3943	0.35558	0.264535	0.328629	0.356807	0.328085	0.34876	0.35489	0.369764
60.3332	0.352614	0.273256	0.340726	0.353678	0.329609	0.344466	0.363828	0.369998
60.3638	0.352985	0.264535	0.340726	0.339593	0.325038	0.346851	0.361199	0.370349
60.2722	0.351131	0.27907	0.344086	0.344288	0.327577	0.349714	0.355941	0.370466
60.2722	0.349277	0.293605	0.337366	0.341158	0.334688	0.351145	0.352787	0.367657
60.2112	0.354097	0.287791	0.33871	0.348983	0.323514	0.352099	0.356993	0.365668
60.1807	0.357805	0.284884	0.330645	0.353678	0.316912	0.347328	0.350683	0.364498
59.8144	0.353356	0.290698	0.326613	0.353678	0.326054	0.344466	0.349632	0.366253
60.0586	0.351502	0.261628	0.330645	0.330203	0.326562	0.344943	0.353838	0.367891
59.967	0.354839	0.273256	0.336022	0.338028	0.320975	0.334924	0.35489	0.367423
60.1501	0.343715	0.270349	0.34207	0.344288	0.326054	0.336355	0.357518	0.363562
60.0281	0.345198	0.25	0.325941	0.328638	0.316912	0.338263	0.35489	0.363445
60.0586	0.346682	0.255814	0.321909	0.342723	0.320975	0.334924	0.356467	0.363211
59.9365	0.348165	0.247093	0.334005	0.336463	0.317928	0.34208	0.352787	0.363211
59.906	0.351502	0.273256	0.330645	0.334898	0.314881	0.347805	0.349632	0.363562
59.906	0.344457	0.241279	0.336694	0.325509	0.318944	0.34542	0.34858	0.363913
59.7229	0.342603	0.238372	0.340726	0.352113	0.318944	0.343034	0.352261	0.363211
59.5093	0.341861	0.238372	0.346102	0.352113	0.330117	0.34208	0.351209	0.362158
59.7229	0.346311	0.244186	0.331989	0.333333	0.32707	0.346851	0.345952	0.359583
59.7229	0.350389	0.244186	0.323253	0.342723	0.326054	0.349237	0.355941	0.360871
59.6924	0.342974	0.264535	0.325941	0.338028	0.318436	0.343989	0.353838	0.360637
59.5703	0.342232	0.264535	0.329973	0.341158	0.31742	0.349237	0.347529	0.360286
59.6313	0.346311	0.252907	0.325269	0.345853	0.315896	0.341603	0.347529	0.360286
59.5398	0.343344	0.261628	0.319892	0.356807	0.326054	0.339218	0.347003	0.359934
59.5703	0.341861	0.232558	0.324597	0.338028	0.321991	0.338263	0.349632	0.360286
59.4482	0.346311	0.235465	0.321909	0.342723	0.318436	0.338263	0.346477	0.360754
59.4177	0.345198	0.232558	0.319892	0.338028	0.317928	0.337786	0.347003	0.3597
59.5398	0.341861	0.238372	0.314516	0.348983	0.321483	0.338263	0.342797	0.360286
59.3567	0.343715	0.241279	0.309812	0.344288	0.319959	0.336832	0.3449	0.359934
59.2957	0.341491	0.22093	0.317204	0.334898	0.320467	0.336355	0.352787	0.358764
59.3872	0.344086	0.232558	0.319892	0.334898	0.320467	0.333969	0.342797	0.356775
59.1736	0.339266	0.229651	0.321237	0.342723	0.320467	0.336355	0.339642	0.356307
59.2651	0.346682	0.215116	0.321909	0.331768	0.308278	0.340172	0.344374	0.35853
59.1736	0.341491	0.232558	0.323925	0.342723	0.305231	0.329676	0.350158	0.357945
59.2041	0.343344	0.229651	0.319892	0.333333	0.309802	0.32729	0.342797	0.35502
59.1431	0.342603	0.244186	0.311828	0.341158	0.30777	0.329198	0.338591	0.354201
59.082	0.3363	0.232558	0.3125	0.339593	0.309802	0.333015	0.339642	0.354318
59.082	0.334446	0.244186	0.309812	0.330203	0.31031	0.331584	0.339642	0.354084
59.0515	0.334075	0.229651	0.310484	0.344288	0.312849	0.33063	0.336488	0.354435
58.8379	0.337783	0.238372	0.314516	0.334898	0.308278	0.332538	0.342797	0.354084
58.96	0.332221	0.252907	0.317204	0.348983	0.307263	0.335878	0.349106	0.35385
58.8684	0.338154	0.244186	0.310484	0.339593	0.311326	0.32729	0.3449	0.352212
58.8989	0.338154	0.226744	0.3125	0.350548	0.314881	0.33063	0.336488	0.351392
58.8074	0.333333	0.238372	0.318548	0.342723	0.311833	0.331584	0.334911	0.352797
58.8379	0.340007	0.235465	0.31586	0.317684	0.312341	0.331107	0.33123	0.350924
58.7769	0.335929	0.215116	0.318548	0.333333	0.312849	0.323473	0.335436	0.350924
58.6853	0.3363	0.218023	0.318548	0.325509	0.30777	0.316317	0.339642	0.351041
58.6548	0.331109	0.241279	0.317876	0.328638	0.307263	0.319656	0.332808	0.350807
58.5937	0.333704	0.244186	0.30578	0.327074	0.309294	0.322996	0.337014	0.349286
58.6548	0.3363	0.241279	0.294355	0.328638	0.310818	0.325859	0.337539	0.349637
58.6243	0.333333	0.209302	0.299059	0.319249	0.306247	0.321565	0.337014	0.350573
58.5022	0.333333	0.232558	0.303091	0.339593	0.305739	0.321565	0.334385	0.349754
58.4717	0.32703	0.232558	0.305108	0.338028	0.310818	0.32395	0.332808	0.34718
58.4412	0.329996	0.232558	0.310484	0.339593	0.306247	0.321088	0.332282	0.34718
58.2886	0.328142	0.22093	0.315188	0.331768	0.31031	0.326336	0.332282	0.348467
58.197	0.328884	0.232558	0.307796	0.322379	0.306755	0.330153	0.338591	0.34718
58.3496	0.323322	0.247093	0.303763	0.328638	0.297105	0.326336	0.335436	0.346946
58.197	0.325918	0.270349	0.317204	0.330203	0.30066	0.324427	0.337014	0.347414
58.1055	0.326288	0.252907	0.313844	0.336463	0.302184	0.31584	0.340168	0.346361
58.1665	0.326288	0.255814	0.306452	0.327074	0.297613	0.317748	0.335436	0.346478
58.1665	0.32703	0.229651	0.295027	0.309859	0.301168	0.324905	0.337014	0.345074
58.1055	0.322951	0.218023	0.296371	0.330203	0.302184	0.339695	0.330705	0.345191
58.0749	0.324805	0.244186	0.296371	0.320814	0.301676	0.326813	0.328601	0.345542
58.0139	0.320727	0.232558	0.288978	0.319249	0.304723	0.313454	0.328601	0.344957
57.8613	0.320356	0.22093	0.295699	0.317684	0.302692	0.316317	0.33123	0.345191
57.9529	0.320356	0.229651	0.298387	0.330203	0.301168	0.319656	0.33123	0.343904
57.8613	0.315536	0.226744	0.30914	0.322379	0.301676	0.323473	0.333333	0.343436
57.9224	0.318502	0.223837	0.307124	0.333333	0.301676	0.326336	0.326498	0.343787
57.7087	0.320727	0.229651	0.303763	0.339593	0.304215	0.318225	0.319664	0.341914
57.7393	0.314794	0.232558	0.292339	0.323944	0.304215	0.319656	0.322818	0.341563
57.8003	0.316648	0.226744	0.295699	0.327074	0.301168	0.317271	0.33123	0.342733
57.6782	0.322951	0.229651	0.295027	0.323944	0.296597	0.31584	0.330705	0.342265
57.6477	0.325547	0.235465	0.295699	0.312989	0.288471	0.316317	0.338591	0.342733
57.6477	0.323322	0.226744	0.301075	0.312989	0.290503	0.313454	0.33123	0.341914
57.5256	0.313682	0.215116	0.302419	0.322379	0.291519	0.315363	0.322818	0.343084
57.5867	0.313311	0.22093	0.301747	0.312989	0.292026	0.317271	0.331756	0.341797
57.5256	0.312199	0.209302	0.299059	0.320814	0.298629	0.311546	0.321241	0.341095
57.4951	0.311457	0.197674	0.301075	0.320814	0.304723	0.310115	0.32387	0.338755
57.4341	0.31776	0.218023	0.302419	0.319249	0.297613	0.313454	0.322292	0.338872
57.6477	0.324064	0.229651	0.303763	0.320814	0.289487	0.310115	0.324921	0.339106
57.4341	0.324064	0.226744	0.295699	0.306729	0.287963	0.313454	0.329653	0.339106
57.312	0.318502	0.22093	0.290323	0.319249	0.292534	0.318702	0.324921	0.336415
57.373	0.311086	0.186047	0.288306	0.311424	0.287456	0.317271	0.328076	0.334191
57.3425	0.309603	0.226744	0.278898	0.312989	0.288471	0.311546	0.323344	0.334425
57.4036	0.310345	0.229651	0.288978	0.309859	0.288471	0.309637	0.319138	0.334308
57.312	0.309603	0.209302	0.28629	0.325509	0.281869	0.310592	0.322292	0.335596
57.312	0.318502	0.19186	0.295027	0.317684	0.2839	0.303912	0.3102	0.336298
57.1594	0.320727	0.18314	0.293011	0.311424	0.2839	0.304866	0.319664	0.334425
57.251	0.317019	0.235465	0.296371	0.314554	0.289487	0.308683	0.324395	0.332904
57.1899	0.315165	0.197674	0.290995	0.317684	0.293042	0.312023	0.325973	0.333021
57.1289	0.314423	0.19186	0.293011	0.320814	0.284408	0.30916	0.328076	0.332436
56.9458	0.312199	0.215116	0.295027	0.325509	0.284408	0.304866	0.323344	0.331851
57.0374	0.310716	0.203488	0.297715	0.322379	0.288979	0.303435	0.324921	0.329277
56.9153	0.305895	0.186047	0.287634	0.311424	0.2839	0.304866	0.328076	0.328341
56.8542	0.309974	0.229651	0.28629	0.306729	0.285424	0.305344	0.320189	0.329862
56.9458	0.310345	0.212209	0.288306	0.322379	0.282377	0.302004	0.315983	0.329511
56.8542	0.306637	0.209302	0.295699	0.308294	0.279837	0.300095	0.315983	0.328809
56.8237	0.307379	0.188953	0.303091	0.302034	0.284408	0.303912	0.31756	0.327639
56.7932	0.302929	0.186047	0.298387	0.308294	0.284408	0.304389	0.320715	0.32682
56.7932	0.307379	0.215116	0.295027	0.314554	0.284408	0.298664	0.314932	0.329862
56.7017	0.309974	0.218023	0.287634	0.319249	0.279837	0.299618	0.3102	0.328692
56.7322	0.307749	0.209302	0.280242	0.319249	0.281869	0.303435	0.313354	0.326117
56.7017	0.304783	0.212209	0.283602	0.312989	0.281869	0.306775	0.307045	0.325766
56.5186	0.3033	0.203488	0.295699	0.317684	0.27679	0.311069	0.308623	0.325298
56.6406	0.307379	0.19186	0.286962	0.314554	0.274759	0.308683	0.306519	0.326352
56.5796	0.309232	0.180233	0.293683	0.322379	0.278314	0.30105	0.309148	0.326117
56.5186	0.307379	0.180233	0.284946	0.316119	0.2839	0.30105	0.308623	0.325415
56.4575	0.306637	0.209302	0.285618	0.328638	0.274251	0.298664	0.305468	0.322841
56.4575	0.306637	0.203488	0.294355	0.320814	0.268156	0.294847	0.304416	0.322607
56.4575	0.307008	0.229651	0.289651	0.320814	0.2839	0.294847	0.304942	0.322724
56.3354	0.30812	0.232558	0.287634	0.298905	0.284916	0.298187	0.308623	0.323894
56.366	0.305895	0.223837	0.287634	0.303599	0.27933	0.298187	0.312303	0.32249
56.2439	0.30812	0.203488	0.286962	0.312989	0.277298	0.295324	0.301262	0.32132
56.1829	0.305895	0.215116	0.292339	0.306729	0.277806	0.300573	0.295478	0.320852
56.2134	0.302188	0.186047	0.287634	0.314554	0.276282	0.294847	0.305468	0.320501
56.2134	0.303671	0.226744	0.281586	0.300469	0.275775	0.287214	0.304942	0.319799
56.0913	0.303671	0.212209	0.274866	0.29734	0.270696	0.29437	0.302313	0.318512
56.0608	0.300704	0.223837	0.273522	0.305164	0.277298	0.296756	0.304942	0.320267
56.1218	0.304042	0.232558	0.28293	0.295775	0.272727	0.295802	0.3102	0.320267
56.0303	0.305154	0.19186	0.280914	0.302034	0.272727	0.297233	0.309148	0.317458
55.9998	0.300704	0.212209	0.273522	0.298905	0.274759	0.290553	0.302313	0.316405
56.0303	0.307749	0.209302	0.280242	0.29421	0.274759	0.292462	0.306519	0.316873
56.0303	0.307008	0.212209	0.278898	0.302034	0.271204	0.290553	0.314406	0.31582
55.9387	0.298109	0.206395	0.281586	0.29421	0.271204	0.293893	0.303365	0.316054
55.9082	0.301817	0.203488	0.276882	0.305164	0.269172	0.295324	0.314406	0.317575
55.7861	0.301817	0.206395	0.270161	0.29734	0.274251	0.292462	0.308097	0.317341
55.8166	0.295514	0.226744	0.275538	0.289515	0.274251	0.292462	0.297581	0.316288
55.7861	0.294772	0.229651	0.281586	0.286385	0.270188	0.292462	0.30021	0.316054
55.7251	0.298851	0.200581	0.277554	0.27856	0.274759	0.288645	0.309148	0.316054
55.8472	0.291435	0.197674	0.271505	0.302034	0.26003	0.292462	0.298633	0.314182
55.542	0.286986	0.174419	0.260081	0.292645	0.256475	0.296756	0.294427	0.313948
55.6946	0.292547	0.209302	0.267473	0.28795	0.266633	0.292462	0.293901	0.313597
55.603	0.299592	0.206395	0.274866	0.300469	0.268664	0.293416	0.298633	0.311725
55.5725	0.299592	0.212209	0.270833	0.286385	0.266125	0.290076	0.296004	0.310555
55.542	0.295143	0.223837	0.264785	0.298905	0.266125	0.289122	0.294953	0.310789
55.3894	0.295143	0.197674	0.271505	0.29421	0.265617	0.291031	0.301788	0.311023
55.4199	0.295143	0.223837	0.281586	0.298905	0.265109	0.290553	0.293375	0.31114
55.3894	0.292176	0.232558	0.269489	0.283255	0.269172	0.291031	0.293375	0.30997
55.3589	0.291435	0.212209	0.27621	0.29108	0.266125	0.296279	0.289169	0.310087
55.2978	0.292176	0.194767	0.280242	0.29421	0.266633	0.291508	0.291798	0.309502
55.2368	0.291806	0.194767	0.276882	0.28482	0.271712	0.287214	0.292324	0.308565
55.3284	0.288469	0.197674	0.276882	0.298905	0.270188	0.284351	0.291798	0.307395
55.1758	0.287356	0.177326	0.280242	0.283255	0.268664	0.287691	0.291798	0.307395
55.0842	0.292547	0.180233	0.275538	0.29421	0.262062	0.289599	0.289695	0.308331
55.1147	0.289581	0.200581	0.273522	0.29734	0.257491	0.28626	0.285489	0.308331
55.0537	0.284019	0.212209	0.271505	0.27856	0.256983	0.289599	0.293901	0.307044
54.8706	0.290323	0.197674	0.274194	0.27543	0.263586	0.286737	0.289695	0.307395
55.0232	0.29366	0.212209	0.276882	0.28169	0.268156	0.28626	0.282334	0.305991
54.8401	0.284019	0.180233	0.278898	0.28169	0.260538	0.291031	0.291798	0.303768
54.9622	0.288098	0.19186	0.274866	0.300469	0.263586	0.288168	0.291798	0.304002
54.8706	0.287727	0.180233	0.274866	0.28482	0.268664	0.287691	0.282334	0.304002
54.8096	0.291064	0.174419	0.270161	0.286385	0.267649	0.291508	0.283912	0.302598
54.8096	0.290323	0.171512	0.272177	0.289515	0.268664	0.283397	0.284963	0.304002
54.6875	0.286615	0.174419	0.275538	0.286385	0.264601	0.283397	0.286015	0.304236
54.8096	0.280682	0.19186	0.270161	0.292645	0.259523	0.287214	0.287066	0.303534
54.6265	0.282165	0.186047	0.264785	0.286385	0.256983	0.283397	0.286015	0.303066
54.8096	0.285132	0.197674	0.267473	0.289515	0.264601	0.283397	0.282334	0.302481
54.5959	0.285873	0.200581	0.265457	0.273865	0.266633	0.28292	0.279706	0.301896
54.6875	0.285873	0.200581	0.264785	0.276995	0.264093	0.27958	0.28654	0.301428
54.5349	0.284019	0.197674	0.271505	0.29734	0.254444	0.28626	0.286015	0.300608
54.5044	0.283278	0.194767	0.277554	0.28482	0.257491	0.280534	0.288118	0.301545
54.5044	0.285873	0.197674	0.266129	0.29108	0.267141	0.27624	0.281283	0.301194
54.4739	0.284761	0.209302	0.254032	0.276995	0.257491	0.276718	0.273396	0.300257
54.3823	0.284019	0.165698	0.254704	0.264476	0.255968	0.281011	0.273922	0.298268
54.4128	0.28439	0.165698	0.260753	0.27856	0.263078	0.291985	0.284437	0.297917
54.3823	0.280682	0.180233	0.264785	0.267606	0.261554	0.289599	0.27918	0.2978
54.3213	0.271783	0.165698	0.273522	0.27856	0.260538	0.281966	0.27918	0.297215
54.2602	0.284019	0.165698	0.266129	0.266041	0.254444	0.281966	0.277077	0.297332
54.4128	0.284761	0.171512	0.251344	0.29108	0.254444	0.273855	0.27918	0.297917
54.1992	0.279199	0.171512	0.262097	0.28795	0.259523	0.275763	0.274974	0.298034
54.2602	0.285132	0.171512	0.262769	0.27856	0.261554	0.275763	0.278128	0.296747
54.1687	0.291064	0.156977	0.252016	0.286385	0.257999	0.282443	0.280231	0.295694
54.1382	0.28439	0.203488	0.25	0.280125	0.258507	0.281489	0.27918	0.296747
54.0771	0.279199	0.174419	0.257392	0.286385	0.261554	0.270992	0.274974	0.294758
53.894	0.282165	0.168605	0.265457	0.29421	0.261554	0.275763	0.270768	0.294641
53.9856	0.286244	0.168605	0.266129	0.280125	0.256475	0.28292	0.278654	0.294524
53.833	0.281795	0.174419	0.249328	0.273865	0.257491	0.28292	0.272345	0.294641
53.9551	0.279941	0.206395	0.252688	0.262911	0.253428	0.281489	0.26551	0.295577
53.8025	0.283648	0.19186	0.255376	0.2723	0.242763	0.275763	0.270768	0.296045
53.833	0.277345	0.177326	0.260081	0.276995	0.249873	0.280534	0.272871	0.293237
53.6804	0.272896	0.18314	0.255376	0.273865	0.249873	0.281489	0.278128	0.292066
53.8025	0.271783	0.180233	0.247312	0.28169	0.247334	0.276718	0.27918	0.291715
53.6804	0.276604	0.18314	0.241935	0.264476	0.250889	0.273855	0.272345	0.290896
53.5583	0.27475	0.15407	0.243952	0.276995	0.25546	0.270992	0.277603	0.291364
53.9551	0.2703	0.174419	0.240591	0.270736	0.257491	0.272424	0.276551	0.292183
53.4973	0.269559	0.162791	0.250672	0.270736	0.251905	0.274332	0.272345	0.290545
53.5889	0.272896	0.18314	0.249328	0.27543	0.254952	0.274809	0.270768	0.291013
53.4668	0.276233	0.174419	0.254704	0.264476	0.253936	0.269084	0.26919	0.289024
53.4973	0.27475	0.174419	0.249328	0.269171	0.246318	0.275286	0.266562	0.288322
53.1921	0.274008	0.197674	0.236559	0.269171	0.243271	0.272424	0.269716	0.288556
53.2837	0.273267	0.188953	0.238575	0.273865	0.251905	0.26813	0.271293	0.289609
53.1921	0.268076	0.188953	0.236559	0.2723	0.24581	0.265267	0.266036	0.289375
53.1921	0.268446	0.174419	0.243952	0.27856	0.241239	0.269084	0.264458	0.288088
53.1616	0.269188	0.180233	0.243952	0.269171	0.249365	0.271469	0.264458	0.287386
53.1616	0.263626	0.218023	0.241263	0.27856	0.247334	0.274332	0.268665	0.287386
53.1311	0.268446	0.200581	0.250672	0.256651	0.243779	0.269084	0.270242	0.286684
53.0395	0.271042	0.197674	0.242608	0.256651	0.235145	0.273378	0.266036	0.286216
53.1006	0.267705	0.19186	0.235887	0.262911	0.245302	0.26479	0.256046	0.285514
52.948	0.266593	0.186047	0.233871	0.262911	0.251905	0.263836	0.26551	0.283173
53.0395	0.268076	0.171512	0.227823	0.276995	0.24581	0.267176	0.263407	0.284227
53.0395	0.268446	0.188953	0.237231	0.267606	0.242255	0.266221	0.260252	0.28411
52.9175	0.267705	0.159884	0.235887	0.262911	0.242763	0.259542	0.263407	0.283173
52.948	0.265109	0.148256	0.228495	0.276995	0.243779	0.26145	0.268139	0.283992
52.887	0.264739	0.159884	0.247984	0.269171	0.243779	0.265267	0.257624	0.28329
52.887	0.265109	0.156977	0.240591	0.27856	0.239716	0.260496	0.263933	0.28212
52.8259	0.260289	0.188953	0.240591	0.280125	0.232098	0.259542	0.26551	0.282588
52.7344	0.259177	0.180233	0.235215	0.267606	0.241239	0.260496	0.252892	0.281184
52.7344	0.266222	0.162791	0.245968	0.264476	0.233113	0.259542	0.247108	0.280365
52.7344	0.269188	0.209302	0.24328	0.262911	0.23616	0.257156	0.24816	0.282588
52.4597	0.268446	0.206395	0.235215	0.256651	0.237684	0.259542	0.261304	0.281301
52.6123	0.267705	0.197674	0.236559	0.261346	0.228542	0.255725	0.260778	0.280599
52.7039	0.26066	0.180233	0.231855	0.261346	0.232605	0.250477	0.256046	0.280131
52.5207	0.263997	0.188953	0.228495	0.267606	0.230066	0.25334	0.259727	0.279546
52.5207	0.265109	0.171512	0.218414	0.253521	0.232605	0.26145	0.263933	0.277323
52.5513	0.262514	0.174419	0.229839	0.267606	0.231082	0.257634	0.262881	0.278376
52.3682	0.257694	0.18314	0.231855	0.264476	0.234637	0.247614	0.256046	0.280716
52.4597	0.255098	0.177326	0.221102	0.258216	0.239208	0.248569	0.261304	0.278727
52.3376	0.255469	0.130814	0.237231	0.261346	0.228035	0.258111	0.267613	0.277323
52.3682	0.254727	0.156977	0.236559	0.264476	0.230574	0.262405	0.257624	0.276738
52.1851	0.254357	0.168605	0.247312	0.28169	0.223464	0.257634	0.25552	0.274046
52.3376	0.256581	0.171512	0.242608	0.2723	0.226511	0.248092	0.261304	0.274748
52.3071	0.258065	0.186047	0.24328	0.269171	0.233113	0.256679	0.253943	0.275802
52.063	0.25584	0.238372	0.229167	0.251956	0.232605	0.246183	0.25184	0.274514
52.2461	0.25584	0.162791	0.241263	0.259781	0.228542	0.245706	0.24816	0.272291
52.063	0.259548	0.171512	0.24664	0.283255	0.230574	0.250477	0.25184	0.274397
52.063	0.259548	0.168605	0.227823	0.261346	0.231082	0.251431	0.258149	0.273929
51.9714	0.259177	0.171512	0.233199	0.269171	0.223464	0.251431	0.257098	0.273812
51.9409	0.251761	0.156977	0.235215	0.266041	0.219909	0.256679	0.254469	0.273695
51.8799	0.254727	0.168605	0.222446	0.276995	0.218893	0.250954	0.253417	0.272759
51.8494	0.252874	0.19186	0.219086	0.267606	0.223464	0.251431	0.241325	0.273812
51.9104	0.248424	0.15407	0.231183	0.256651	0.224987	0.250477	0.246583	0.272759
51.7578	0.24175	0.15407	0.237231	0.262911	0.222448	0.25334	0.252892	0.272525
51.7273	0.246941	0.142442	0.227151	0.262911	0.223972	0.252385	0.246583	0.272174
51.7273	0.248053	0.125	0.222446	0.259781	0.221432	0.249523	0.245005	0.273929
51.6663	0.246199	0.142442	0.231183	0.262911	0.218893	0.248569	0.252366	0.273929
51.6663	0.252874	0.145349	0.226478	0.244131	0.217877	0.247137	0.25184	0.271238
51.7883	0.247683	0.168605	0.225806	0.267606	0.22194	0.243798	0.24816	0.271238
51.6663	0.24657	0.174419	0.234543	0.264476	0.22194	0.24666	0.242376	0.270185
51.4832	0.255469	0.145349	0.237231	0.251956	0.216353	0.248092	0.248686	0.270302
51.6357	0.256952	0.145349	0.219086	0.27543	0.209751	0.247137	0.247634	0.27077
51.5442	0.248053	0.162791	0.212366	0.269171	0.21229	0.24666	0.242902	0.269483
51.5747	0.25102	0.171512	0.218414	0.280125	0.201117	0.249523	0.241851	0.268196
51.4832	0.249907	0.180233	0.225134	0.262911	0.206196	0.251908	0.246057	0.268664
51.4832	0.247683	0.165698	0.224462	0.266041	0.211783	0.250477	0.250263	0.267611
51.4832	0.246199	0.162791	0.22379	0.258216	0.223972	0.242366	0.253943	0.265855
51.2695	0.248424	0.165698	0.22379	0.258216	0.223464	0.237595	0.243954	0.265621
51.5442	0.25102	0.156977	0.21371	0.258216	0.218385	0.23855	0.242902	0.265621
51.2695	0.247312	0.159884	0.221774	0.261346	0.223464	0.242844	0.24816	0.265855
51.239	0.245829	0.15407	0.219758	0.258216	0.217369	0.246183	0.246057	0.26726
51.3	0.239525	0.148256	0.230511	0.256651	0.213306	0.245229	0.241851	0.264568
51.2085	0.239525	0.15407	0.215054	0.250391	0.215338	0.239504	0.233964	0.264334
51.1475	0.243233	0.139535	0.225134	0.244131	0.21229	0.23855	0.240273	0.263281
51.0559	0.240638	0.165698	0.213038	0.239437	0.214322	0.237118	0.244479	0.262111
51.239	0.241009	0.180233	0.206989	0.242567	0.210259	0.23855	0.240799	0.262111
51.1475	0.233593	0.165698	0.219086	0.241002	0.210767	0.242844	0.237645	0.26293
51.0864	0.243975	0.174419	0.217742	0.241002	0.214322	0.240458	0.241851	0.263164
51.1475	0.246199	0.18314	0.21371	0.234742	0.223464	0.238073	0.239748	0.260707
50.9949	0.24175	0.197674	0.212366	0.251956	0.223972	0.239027	0.241325	0.260824
50.9033	0.237671	0.188953	0.215054	0.242567	0.213814	0.239504	0.244479	0.261643
50.9949	0.243604	0.18314	0.218414	0.250391	0.211783	0.237118	0.242376	0.261994
50.9338	0.247312	0.177326	0.224462	0.247261	0.215846	0.232824	0.241325	0.261058
50.7202	0.245087	0.177326	0.228495	0.239437	0.218385	0.234256	0.241851	0.260005
50.8423	0.242492	0.177326	0.225806	0.248826	0.213306	0.243321	0.241851	0.259654
50.6592	0.239155	0.171512	0.211022	0.248826	0.210767	0.234256	0.241851	0.259654
50.8118	0.245087	0.177326	0.204301	0.233177	0.210767	0.228053	0.245531	0.25743
50.6592	0.242121	0.165698	0.217742	0.248826	0.20772	0.23187	0.247634	0.256377
50.7812	0.239155	0.148256	0.218414	0.236307	0.209751	0.233302	0.23817	0.255558
50.5981	0.236559	0.15407	0.215726	0.233177	0.206704	0.234256	0.232387	0.255792
50.6287	0.241379	0.151163	0.219086	0.245696	0.212798	0.230439	0.23817	0.255675
50.6287	0.239155	0.168605	0.221102	0.233177	0.213306	0.235687	0.233438	0.255324
50.5676	0.237671	0.174419	0.218414	0.233177	0.207212	0.236164	0.23449	0.255675
50.3235	0.241379	0.171512	0.211022	0.234742	0.20772	0.230916	0.232387	0.255324
50.4761	0.242121	0.162791	0.209677	0.228482	0.212798	0.230916	0.229232	0.255558
50.4761	0.236188	0.159884	0.211022	0.239437	0.213814	0.232347	0.224501	0.254622
50.3845	0.239525	0.151163	0.218414	0.225352	0.209751	0.229485	0.229758	0.25275
50.3845	0.240638	0.156977	0.224462	0.253521	0.208735	0.236641	0.235542	0.252633
50.3235	0.239896	0.15407	0.219086	0.244131	0.203149	0.23187	0.239222	0.25392
50.1709	0.243604	0.162791	0.22043	0.237872	0.212798	0.234733	0.237119	0.253569
50.2319	0.240267	0.156977	0.216398	0.248826	0.210259	0.228531	0.231335	0.254973
50.2624	0.233964	0.171512	0.209677	0.234742	0.217369	0.224237	0.225552	0.25392
50.1709	0.235818	0.156977	0.212366	0.231612	0.209243	0.225668	0.225026	0.25158
50.0488	0.238042	0.159884	0.203629	0.237872	0.203149	0.229008	0.232387	0.25158
50.0488	0.233222	0.139535	0.215726	0.220657	0.203149	0.224237	0.23449	0.249707
50.1099	0.230627	0.125	0.202957	0.228482	0.200102	0.219466	0.232913	0.249356
49.9878	0.235076	0.139535	0.198253	0.234742	0.208735	0.221374	0.225026	0.249824
50.0488	0.237301	0.142442	0.204973	0.230047	0.206196	0.225668	0.230284	0.249707
49.9573	0.233222	0.133721	0.208333	0.209703	0.198578	0.231393	0.228707	0.248186
49.9573	0.234705	0.139535	0.206989	0.226917	0.202641	0.224237	0.227655	0.246548
49.8962	0.242121	0.119186	0.211022	0.226917	0.202641	0.229008	0.226078	0.245612
49.8657	0.235818	0.133721	0.204973	0.233177	0.19096	0.227099	0.226604	0.247016
49.8657	0.230627	0.148256	0.209677	0.223787	0.203149	0.225191	0.218717	0.247952
49.8047	0.233222	0.127907	0.216398	0.225352	0.203657	0.219466	0.220294	0.247016
49.8352	0.233593	0.145349	0.207661	0.231612	0.200609	0.219466	0.224501	0.247367
49.6521	0.232851	0.159884	0.206989	0.217527	0.203657	0.224237	0.226078	0.247367
49.6826	0.236559	0.145349	0.209005	0.215962	0.20772	0.224237	0.221872	0.245261
49.5911	0.236188	0.133721	0.209005	0.230047	0.207212	0.22376	0.219769	0.243272
49.7436	0.231368	0.142442	0.21707	0.223787	0.198578	0.223282	0.229232	0.242336
49.53	0.228773	0.142442	0.21707	0.223787	0.192484	0.220897	0.230284	0.243857
49.5605	0.233964	0.145349	0.211694	0.205008	0.188928	0.21374	0.219243	0.24374
49.6826	0.233593	0.139535	0.203629	0.211268	0.200609	0.230439	0.222397	0.243857
49.4995	0.230627	0.142442	0.200941	0.214397	0.20518	0.235687	0.220294	0.244091
49.408	0.226548	0.142442	0.213038	0.217527	0.203149	0.226145	0.222397	0.243038
49.3774	0.226177	0.125	0.202957	0.200313	0.202133	0.225668	0.216088	0.241165
49.3469	0.233593	0.127907	0.208333	0.192488	0.203657	0.226145	0.217666	0.240931
49.2859	0.233222	0.119186	0.196237	0.217527	0.201117	0.221374	0.221346	0.239761
49.2249	0.228773	0.122093	0.191532	0.215962	0.196039	0.223282	0.221346	0.240346
49.1943	0.225806	0.133721	0.193548	0.230047	0.19807	0.224714	0.222397	0.241751
49.1638	0.225065	0.130814	0.200269	0.228482	0.198578	0.218989	0.220294	0.240346
49.1943	0.229143	0.145349	0.192876	0.215962	0.204165	0.222805	0.21346	0.238123
49.0723	0.229885	0.133721	0.192204	0.212833	0.210259	0.219466	0.217666	0.237187
49.0723	0.226548	0.148256	0.186828	0.208138	0.201625	0.221374	0.224501	0.238942
49.0112	0.22729	0.139535	0.1875	0.219092	0.199086	0.218989	0.218191	0.238708
48.9197	0.226919	0.145349	0.19422	0.209703	0.197054	0.214695	0.212408	0.238474
49.0112	0.22729	0.151163	0.198925	0.208138	0.198578	0.222805	0.219769	0.237772
48.8892	0.221728	0.130814	0.200269	0.214397	0.199594	0.217557	0.21714	0.237772
48.8892	0.221728	0.145349	0.200269	0.198748	0.198578	0.221851	0.217666	0.238825
48.8281	0.225065	0.142442	0.192204	0.217527	0.195023	0.223282	0.216614	0.237889
48.7366	0.224323	0.145349	0.192876	0.208138	0.184358	0.224714	0.212408	0.236017
48.8586	0.223211	0.162791	0.184812	0.208138	0.190452	0.221851	0.217666	0.236017
48.6755	0.21802	0.15407	0.178091	0.212833	0.197054	0.222805	0.212934	0.2359
48.7061	0.219132	0.139535	0.180108	0.201878	0.189436	0.222328	0.210305	0.23707
48.8281	0.223211	0.142442	0.188844	0.214397	0.189436	0.222805	0.208728	0.236485
48.5535	0.223582	0.127907	0.192204	0.197183	0.194515	0.222805	0.208728	0.233677
48.4924	0.221357	0.145349	0.188844	0.203443	0.190452	0.221851	0.221872	0.232389
48.4924	0.223582	0.136628	0.188844	0.206573	0.187913	0.220897	0.215563	0.23157
48.4619	0.219503	0.139535	0.186828	0.201878	0.192991	0.208969	0.212934	0.230985
48.6145	0.222469	0.136628	0.192204	0.206573	0.183342	0.216126	0.215563	0.231687
48.4009	0.218391	0.127907	0.186156	0.198748	0.18385	0.219466	0.217666	0.229581
48.4619	0.220615	0.133721	0.178091	0.212833	0.185373	0.215172	0.216614	0.230517
48.2788	0.222469	0.136628	0.179435	0.215962	0.184865	0.214695	0.214511	0.230985
48.2483	0.221728	0.116279	0.18414	0.208138	0.179279	0.217557	0.210831	0.230283
48.3398	0.221357	0.122093	0.179435	0.211268	0.180802	0.209924	0.208728	0.228879
48.1873	0.221357	0.119186	0.183468	0.219092	0.19096	0.211832	0.208728	0.229347
48.1873	0.216908	0.125	0.182796	0.206573	0.186897	0.214695	0.202419	0.230166
48.0652	0.214683	0.125	0.173387	0.211268	0.183342	0.208015	0.206625	0.231219
48.1567	0.21802	0.127907	0.181452	0.212833	0.184358	0.208969	0.208728	0.22806
48.0652	0.219132	0.0872093	0.179435	0.200313	0.181818	0.211355	0.206099	0.226422
47.9431	0.220986	0.113372	0.179435	0.206573	0.176232	0.209447	0.208202	0.226422
48.0347	0.220245	0.110465	0.194892	0.208138	0.184865	0.217557	0.205573	0.225135
47.9736	0.218762	0.104651	0.186828	0.219092	0.189436	0.216126	0.210831	0.224315
47.9431	0.219874	0.113372	0.183468	0.205008	0.18385	0.210401	0.208202	0.225954
47.8821	0.216166	0.0988372	0.168683	0.200313	0.183342	0.207538	0.205573	0.225135
47.7295	0.216537	0.113372	0.178763	0.197183	0.179787	0.214218	0.202944	0.225837
47.7905	0.216166	0.107558	0.186156	0.205008	0.179279	0.213263	0.204522	0.225837
47.8821	0.214683	0.0959302	0.185484	0.203443	0.18385	0.210401	0.214511	0.225369
47.821	0.215054	0.107558	0.185484	0.205008	0.191468	0.203244	0.210305	0.226422
47.821	0.209121	0.0901163	0.190188	0.205008	0.189944	0.210401	0.210305	0.227007
47.699	0.209492	0.0959302	0.18414	0.212833	0.185881	0.211832	0.204522	0.227709
47.6685	0.206526	0.113372	0.184812	0.208138	0.180295	0.208969	0.204522	0.225837
47.6074	0.206155	0.113372	0.184812	0.203443	0.183342	0.208969	0.208728	0.223613
47.5769	0.20838	0.133721	0.174731	0.209703	0.186389	0.210878	0.207676	0.22455
47.8821	0.211717	0.104651	0.182124	0.212833	0.184865	0.215172	0.20347	0.224432
47.4853	0.212088	0.0901163	0.192204	0.208138	0.182326	0.213263	0.200315	0.222794
47.4853	0.215795	0.0959302	0.182796	0.203443	0.18131	0.210878	0.201893	0.219752
47.5159	0.220615	0.0988372	0.179435	0.211268	0.180802	0.206584	0.198738	0.219167
47.4853	0.212829	0.0930233	0.176075	0.195618	0.186897	0.204676	0.197161	0.219518
47.3022	0.213941	0.136628	0.18078	0.197183	0.186897	0.208969	0.197687	0.22022
47.3633	0.211717	0.116279	0.178091	0.197183	0.179787	0.210878	0.205573	0.219752
47.3633	0.211717	0.125	0.182796	0.198748	0.179279	0.205153	0.196635	0.218582
47.3022	0.209863	0.116279	0.18078	0.211268	0.186389	0.204198	0.197687	0.216593
47.2717	0.20838	0.113372	0.184812	0.197183	0.179279	0.207061	0.191903	0.216242
47.3633	0.210975	0.110465	0.1875	0.211268	0.174708	0.203721	0.197687	0.216827
47.1802	0.206155	0.119186	0.190188	0.203443	0.179279	0.20229	0.194532	0.217295
47.1802	0.20393	0.113372	0.184812	0.192488	0.184865	0.198473	0.198738	0.215422
47.1191	0.205784	0.122093	0.18414	0.203443	0.178771	0.197519	0.192955	0.216007
47.1497	0.202447	0.101744	0.186156	0.208138	0.178263	0.200382	0.200841	0.216593
46.9971	0.204672	0.0872093	0.1875	0.201878	0.184865	0.199905	0.201367	0.216593
47.0581	0.20838	0.0872093	0.190188	0.206573	0.182834	0.201813	0.191903	0.215773
46.936	0.20356	0.0872093	0.186156	0.197183	0.180802	0.201813	0.199264	0.215656
47.0886	0.20356	0.0959302	0.174059	0.197183	0.186897	0.198473	0.190852	0.216359
46.936	0.203189	0.0901163	0.176075	0.201878	0.179279	0.196565	0.189274	0.21589
46.9665	0.202076	0.0959302	0.170699	0.186228	0.176739	0.192748	0.185068	0.21355
46.8445	0.211346	0.116279	0.176747	0.192488	0.170645	0.194656	0.186646	0.214603
46.7529	0.208009	0.0988372	0.184812	0.192488	0.176232	0.197519	0.182965	0.215305
46.875	0.195773	0.133721	0.18414	0.198748	0.18131	0.197042	0.184017	0.215656
46.6614	0.202076	0.116279	0.180108	0.205008	0.184865	0.192271	0.185594	0.212965
46.6919	0.200222	0.101744	0.176747	0.198748	0.178263	0.195134	0.188749	0.211912
46.6919	0.197256	0.113372	0.18078	0.203443	0.172676	0.19084	0.181388	0.211093
46.6309	0.203189	0.107558	0.182124	0.203443	0.172676	0.194656	0.180336	0.210157
46.2341	0.20393	0.104651	0.180108	0.189358	0.178263	0.19895	0.182965	0.21004
46.5698	0.200964	0.127907	0.18078	0.190923	0.172169	0.194179	0.18612	0.211678
46.5698	0.196885	0.145349	0.178091	0.181534	0.166074	0.197519	0.1898	0.212614
46.4172	0.196515	0.125	0.180108	0.183099	0.172676	0.189408	0.18244	0.210859
46.4477	0.200222	0.0930233	0.176747	0.167449	0.169629	0.191317	0.18612	0.207817
46.2952	0.197998	0.0959302	0.172715	0.179969	0.168614	0.192271	0.188223	0.207114
46.3867	0.19911	0.113372	0.164651	0.175274	0.164551	0.185114	0.18244	0.208285
46.2646	0.198739	0.0988372	0.165323	0.184664	0.165566	0.187977	0.181914	0.209104
46.3867	0.197998	0.119186	0.172715	0.181534	0.173692	0.187023	0.186646	0.20887
46.2036	0.200222	0.113372	0.168011	0.184664	0.172169	0.1875	0.18244	0.207817
46.4172	0.197998	0.0930233	0.159946	0.181534	0.168106	0.187023	0.183491	0.20688
46.1731	0.200222	0.110465	0.16129	0.176839	0.162011	0.19084	0.188749	0.207934
46.1731	0.205784	0.101744	0.162634	0.179969	0.163027	0.197042	0.175605	0.208402
46.1731	0.199481	0.0930233	0.156586	0.183099	0.166582	0.201813	0.178233	0.208051
46.051	0.200593	0.0959302	0.159274	0.175274	0.169629	0.196565	0.183491	0.207231
46.0815	0.19429	0.104651	0.164651	0.175274	0.163027	0.192271	0.176656	0.206061
45.9595	0.19429	0.113372	0.169355	0.181534	0.165058	0.191317	0.180336	0.206646
45.9595	0.194661	0.116279	0.166667	0.162754	0.165566	0.182729	0.182965	0.205593
45.8984	0.192436	0.110465	0.15457	0.176839	0.164043	0.186069	0.186646	0.20571
45.929	0.189099	0.127907	0.157258	0.181534	0.168614	0.183683	0.181388	0.204423
45.5627	0.184279	0.101744	0.157258	0.173709	0.164043	0.191794	0.178759	0.203136
45.7458	0.189841	0.0988372	0.153898	0.165884	0.165566	0.185592	0.178233	0.202785
45.8374	0.197627	0.107558	0.155242	0.184664	0.160995	0.177958	0.178759	0.203136
45.6848	0.196144	0.101744	0.152554	0.165884	0.15998	0.186546	0.185594	0.202902
45.7153	0.196515	0.125	0.15793	0.176839	0.165058	0.195611	0.184543	0.20337
45.8069	0.191324	0.127907	0.160618	0.170579	0.160995	0.199905	0.179811	0.203721
45.5017	0.186504	0.113372	0.168011	0.161189	0.155917	0.189408	0.185068	0.2022
45.7153	0.189099	0.139535	0.157258	0.173709	0.159472	0.183206	0.186646	0.202551
45.5322	0.193178	0.130814	0.163306	0.162754	0.156425	0.186069	0.173502	0.201849
45.5933	0.191694	0.122093	0.159274	0.178404	0.163535	0.186069	0.175079	0.19986
45.4102	0.192065	0.127907	0.15793	0.164319	0.160488	0.186546	0.179285	0.198221
45.4712	0.189841	0.116279	0.162634	0.170579	0.156425	0.1875	0.180862	0.198221
45.4407	0.194661	0.0872093	0.165323	0.162754	0.148299	0.185114	0.176656	0.198806
45.4407	0.193548	0.110465	0.159274	0.14867	0.149314	0.183206	0.17613	0.199509
45.4102	0.191324	0.101744	0.148522	0.172144	0.154393	0.180821	0.179811	0.198923
45.3491	0.190211	0.142442	0.149194	0.167449	0.155409	0.177004	0.178759	0.199158
45.2881	0.186874	0.0872093	0.159274	0.183099	0.149822	0.18416	0.177182	0.197636
45.2576	0.183537	0.0988372	0.161962	0.181534	0.153885	0.183683	0.179811	0.197753
45.3491	0.185762	0.0930233	0.149866	0.1518	0.159472	0.174141	0.184017	0.197753
45.166	0.183908	0.0784884	0.152554	0.164319	0.154901	0.177958	0.178233	0.19904
45.1965	0.18947	0.0872093	0.151882	0.173709	0.151854	0.177004	0.178233	0.198455
45.227	0.18947	0.0813954	0.149194	0.172144	0.146267	0.181298	0.176656	0.198221
44.9829	0.188728	0.0465116	0.156586	0.170579	0.15744	0.184637	0.177708	0.19787
45.0134	0.191324	0.0523256	0.160618	0.159624	0.163535	0.181775	0.178233	0.197402
45.0439	0.192807	0.0610465	0.158602	0.164319	0.158964	0.181775	0.175079	0.194477
44.9219	0.187616	0.0581395	0.147849	0.176839	0.15033	0.181775	0.17613	0.193775
44.9829	0.180571	0.0668605	0.150538	0.165884	0.151854	0.182252	0.167192	0.194009
44.9219	0.176863	0.0755814	0.146505	0.170579	0.151854	0.181775	0.164564	0.195062
44.8303	0.185391	0.0813954	0.147177	0.172144	0.152869	0.183683	0.165615	0.194945
44.7998	0.185391	0.0872093	0.149194	0.170579	0.157948	0.178912	0.170347	0.195764
44.7082	0.183908	0.0581395	0.15457	0.170579	0.15744	0.179866	0.173502	0.193892
44.7693	0.202447	0.0784884	0.156586	0.173709	0.155917	0.175573	0.175079	0.193073
44.6777	0.215425	0.0813954	0.144489	0.161189	0.148807	0.17605	0.174027	0.194126
44.5251	0.188728	0.0639535	0.137769	0.159624	0.148807	0.180821	0.169821	0.194126
44.6777	0.167964	0.0523256	0.149194	0.153365	0.151346	0.178912	0.169821	0.193307
44.5557	0.17056	0.0581395	0.142473	0.164319	0.142712	0.17605	0.174553	0.192605
44.6472	0.178346	0.0813954	0.133065	0.161189	0.145759	0.177004	0.167192	0.192371
44.4946	0.176122	0.0581395	0.143817	0.150235	0.147283	0.181298	0.162461	0.192839
44.4641	0.175751	0.0784884	0.147177	0.159624	0.146775	0.179866	0.161409	0.191903
44.4336	0.174268	0.0581395	0.147177	0.169014	0.14322	0.185592	0.165615	0.190967
44.3115	0.172414	0.0697674	0.150538	0.165884	0.141188	0.181298	0.16877	0.189211
44.3726	0.176492	0.0930233	0.144489	0.167449	0.141188	0.174618	0.177708	0.190733
44.3115	0.180571	0.0901163	0.145161	0.176839	0.155917	0.174141	0.176656	0.190381
44.2505	0.180942	0.0959302	0.149194	0.159624	0.154393	0.170802	0.168244	0.189328
44.281	0.179459	0.0813954	0.16129	0.158059	0.151854	0.168893	0.164038	0.187807
44.22	0.175751	0.0843023	0.161962	0.172144	0.146775	0.17271	0.164564	0.188392
44.1894	0.176863	0.0813954	0.157258	0.165884	0.142204	0.177481	0.174553	0.189445
44.281	0.177976	0.0784884	0.148522	0.164319	0.146775	0.174141	0.169821	0.188158
44.0369	0.180571	0.0901163	0.145833	0.143975	0.146267	0.175095	0.160883	0.187105
44.0369	0.178717	0.0697674	0.139113	0.15493	0.140173	0.176527	0.158254	0.186169
43.9758	0.173155	0.0639535	0.138441	0.158059	0.14322	0.170324	0.164038	0.18652
44.0063	0.169448	0.0610465	0.137769	0.165884	0.144236	0.173664	0.163512	0.186169
43.9148	0.17056	0.0697674	0.135081	0.162754	0.14322	0.168416	0.163512	0.185701
43.9148	0.175009	0.0581395	0.15121	0.167449	0.146267	0.170802	0.170347	0.184414
43.8232	0.172414	0.0610465	0.147849	0.1518	0.140173	0.173187	0.171924	0.184414
43.7622	0.170189	0.0901163	0.140457	0.153365	0.141696	0.174141	0.161935	0.183595
43.7012	0.166852	0.0784884	0.137097	0.165884	0.141188	0.173664	0.166141	0.182776
43.7012	0.169818	0.0901163	0.145833	0.15493	0.151346	0.173187	0.164564	0.182659
43.6401	0.174268	0.0639535	0.139113	0.159624	0.15033	0.170324	0.161409	0.182308
43.6096	0.1802	0.0755814	0.135081	0.172144	0.142712	0.171279	0.156151	0.182308
43.6401	0.175751	0.0959302	0.13172	0.165884	0.142712	0.17605	0.148791	0.183127
43.457	0.16611	0.0959302	0.141801	0.167449	0.139157	0.175095	0.155626	0.182073
43.457	0.167594	0.0843023	0.143145	0.150235	0.140173	0.174141	0.165089	0.180786
43.4875	0.174638	0.0930233	0.141129	0.161189	0.140681	0.172233	0.164038	0.180786
43.5791	0.171301	0.101744	0.139785	0.158059	0.135094	0.167462	0.164038	0.181839
43.396	0.173155	0.0930233	0.139113	0.170579	0.138141	0.166031	0.159832	0.181254
43.457	0.172414	0.0843023	0.147177	0.158059	0.134586	0.168893	0.159832	0.180084
43.5486	0.16611	0.0872093	0.137097	0.143975	0.130015	0.171756	0.157203	0.179616
43.3655	0.166852	0.0930233	0.132392	0.15493	0.136618	0.164599	0.159832	0.180201
43.2434	0.167223	0.0726744	0.147849	0.165884	0.140681	0.159351	0.157203	0.178914
43.2739	0.166481	0.0813954	0.147177	0.159624	0.13611	0.155534	0.161935	0.178329
43.2129	0.16611	0.0959302	0.137769	0.13928	0.13357	0.166508	0.152471	0.179148
43.1213	0.166481	0.0406977	0.133737	0.13928	0.138649	0.162691	0.150894	0.179733
43.2129	0.170189	0.0436047	0.137097	0.158059	0.131031	0.166508	0.154048	0.177978
43.1213	0.169077	0.0465116	0.142473	0.161189	0.132555	0.172233	0.160883	0.176223
43.0298	0.167594	0.0813954	0.134409	0.153365	0.133062	0.168893	0.157203	0.175989
43.0908	0.171301	0.0668605	0.127016	0.156495	0.131539	0.156966	0.151945	0.177042
43.0603	0.173897	0.0668605	0.135753	0.153365	0.132555	0.160305	0.152997	0.177978
42.9382	0.171672	0.0726744	0.135081	0.159624	0.130523	0.166985	0.155626	0.175287
43.0298	0.166852	0.0697674	0.136425	0.147105	0.132047	0.163168	0.150894	0.174
42.8772	0.169818	0.0697674	0.130376	0.14554	0.135094	0.159828	0.158254	0.175053
42.9382	0.163144	0.0843023	0.123656	0.156495	0.127984	0.158874	0.157203	0.175404
42.6941	0.162032	0.0465116	0.130376	0.143975	0.131031	0.157443	0.157203	0.173648
42.8467	0.16611	0.0494186	0.13172	0.159624	0.132047	0.153626	0.160358	0.173414
42.7246	0.163515	0.0610465	0.129704	0.172144	0.132047	0.156489	0.152471	0.172829
42.6941	0.160549	0.0552326	0.127016	0.164319	0.132047	0.156966	0.153523	0.172127
42.6636	0.162032	0.0668605	0.124328	0.147105	0.130015	0.159828	0.152471	0.173297
42.6331	0.160549	0.0668605	0.129032	0.14241	0.133062	0.167462	0.147739	0.173648
42.572	0.158695	0.0232558	0.120968	0.14554	0.132047	0.154103	0.139327	0.17318
42.6636	0.164257	0.0494186	0.119624	0.140845	0.128492	0.148378	0.138801	0.17318
42.6636	0.164257	0.0348837	0.129704	0.153365	0.134078	0.159351	0.14143	0.170372
42.5415	0.165369	0.0552326	0.122312	0.15493	0.132047	0.151718	0.152471	0.169436
42.5415	0.169818	0.0406977	0.120296	0.159624	0.128492	0.153626	0.148791	0.170957
42.4499	0.16574	0.0290698	0.129032	0.167449	0.123921	0.156966	0.146162	0.169202
42.4499	0.162403	0.0406977	0.129704	0.1518	0.12646	0.156011	0.144585	0.1685
42.2974	0.16574	0.0494186	0.139113	0.1518	0.131539	0.148855	0.149316	0.168734
42.4499	0.164627	0.0465116	0.129704	0.164319	0.129507	0.156489	0.150894	0.169787
42.3889	0.164257	0.0726744	0.129704	0.153365	0.131539	0.154103	0.152471	0.170021
42.2668	0.157582	0.0581395	0.133065	0.156495	0.124429	0.154103	0.143007	0.171308
42.1753	0.154616	0.0494186	0.123656	0.159624	0.121381	0.148855	0.14143	0.169085
42.1448	0.159436	0.0697674	0.126344	0.150235	0.116811	0.149809	0.145636	0.167915
42.1143	0.16092	0.0581395	0.133737	0.1518	0.123921	0.15792	0.144585	0.166745
42.0532	0.162032	0.0436047	0.134409	0.14867	0.126968	0.156011	0.142482	0.166394
42.1143	0.157953	0.0639535	0.137097	0.14554	0.132047	0.153149	0.13775	0.165223
41.9922	0.150908	0.0436047	0.122312	0.14241	0.125444	0.155057	0.143533	0.164872
42.0227	0.158324	0.0552326	0.125	0.14554	0.124429	0.150763	0.140904	0.165809
41.9922	0.16129	0.0406977	0.127016	0.14241	0.122397	0.153149	0.141956	0.165223
41.9311	0.154987	0.0494186	0.118952	0.14241	0.121889	0.154103	0.140904	0.164755
41.8091	0.162403	0.0465116	0.129032	0.14241	0.124429	0.156966	0.129863	0.165341
41.8701	0.162403	0.0406977	0.124328	0.14867	0.124937	0.156011	0.135647	0.164521
41.8396	0.152392	0.0494186	0.127688	0.137715	0.125444	0.156966	0.136172	0.163117
41.7786	0.153875	0.0610465	0.11828	0.140845	0.124429	0.152195	0.131441	0.163468
41.9311	0.152762	0.0552326	0.117608	0.140845	0.128999	0.155534	0.136172	0.163585
41.8396	0.152762	0.0668605	0.129704	0.14554	0.117826	0.157443	0.131966	0.162766
41.626	0.153504	0.0755814	0.13172	0.156495	0.115287	0.149332	0.133018	0.162883
41.7175	0.152021	0.0930233	0.136425	0.128326	0.121381	0.140267	0.137224	0.161011
41.626	0.14683	0.0784884	0.129704	0.12989	0.122397	0.144084	0.136172	0.161713
41.5955	0.15165	0.0668605	0.120968	0.140845	0.115795	0.145038	0.133018	0.161245
41.5039	0.153504	0.0726744	0.114247	0.120501	0.117826	0.153149	0.136698	0.160192
41.5649	0.156841	0.0901163	0.113575	0.13302	0.115287	0.147901	0.132492	0.160426
41.5039	0.153504	0.0930233	0.120296	0.120501	0.11224	0.142653	0.132492	0.160426
41.3818	0.154616	0.0668605	0.122984	0.120501	0.121381	0.140267	0.136172	0.159841
41.3513	0.153133	0.0406977	0.125672	0.131455	0.124429	0.148855	0.133544	0.159139
41.4734	0.152392	0.0523256	0.124328	0.123631	0.125444	0.146469	0.135121	0.160192
41.2903	0.149425	0.0610465	0.122312	0.13615	0.117826	0.147901	0.135121	0.158905
41.2903	0.15165	0.0813954	0.120968	0.126761	0.1097	0.145515	0.130915	0.156447
41.2598	0.153504	0.0523256	0.114919	0.126761	0.108177	0.142653	0.129338	0.157033
41.2598	0.154245	0.0697674	0.108871	0.137715	0.107161	0.148378	0.128286	0.156564
41.1987	0.151279	0.0552326	0.108871	0.117371	0.108177	0.148378	0.136172	0.15633
41.1682	0.147571	0.0494186	0.111559	0.122066	0.114271	0.146947	0.131441	0.156564
41.1072	0.149796	0.0552326	0.113575	0.125196	0.111224	0.148855	0.126709	0.157033
41.0461	0.150538	0.0581395	0.104839	0.111111	0.114779	0.145038	0.133018	0.15715
41.0156	0.147942	0.0726744	0.104167	0.120501	0.113763	0.144561	0.130915	0.15516
41.0767	0.145717	0.0523256	0.116263	0.125196	0.114271	0.15124	0.132492	0.154224
40.8936	0.149425	0.0668605	0.115591	0.13302	0.11935	0.145038	0.135647	0.155394
40.9851	0.149796	0.0784884	0.120296	0.12989	0.108177	0.147901	0.138801	0.153288
40.8936	0.147571	0.0581395	0.114919	0.114241	0.106145	0.141698	0.136172	0.150831
40.9546	0.147942	0.0668605	0.109543	0.128326	0.113255	0.142176	0.131441	0.152235
40.863	0.141639	0.0639535	0.115591	0.112676	0.110208	0.151718	0.136172	0.152352
40.8325	0.144976	0.0581395	0.108871	0.120501	0.108685	0.152672	0.125131	0.153639
40.741	0.149796	0.0552326	0.110215	0.131455	0.108685	0.145992	0.12408	0.152235
40.6189	0.147571	0.0377907	0.114919	0.115806	0.111732	0.145992	0.132492	0.151416
40.741	0.145347	0.0639535	0.116935	0.122066	0.120366	0.141221	0.136172	0.150246
40.6799	0.142751	0.0319767	0.115591	0.118936	0.114271	0.13979	0.139853	0.150012
40.5579	0.139043	0.0494186	0.114247	0.12989	0.110208	0.145992	0.127234	0.150363
40.6189	0.141639	0.0406977	0.120296	0.114241	0.116303	0.144084	0.125657	0.150129
40.5884	0.143122	0.0348837	0.12164	0.126761	0.111732	0.142653	0.126709	0.148842
40.4053	0.145717	0.0523256	0.115591	0.123631	0.107669	0.13979	0.125131	0.148491
40.3748	0.144976	0.0523256	0.107527	0.122066	0.114779	0.142176	0.130389	0.148022
40.3748	0.145347	0.0552326	0.120296	0.125196	0.110716	0.141698	0.128286	0.147671
40.4358	0.150538	0.0377907	0.127016	0.13302	0.108177	0.138836	0.127234	0.147671
40.3442	0.146088	0.0436047	0.13172	0.128326	0.103606	0.145515	0.129863	0.147086
40.3748	0.139785	0.0552326	0.120296	0.115806	0.10513	0.142176	0.130915	0.148608
40.3137	0.139785	0.0610465	0.120296	0.120501	0.110208	0.138836	0.134069	0.149661
40.2527	0.137931	0.0377907	0.120968	0.128326	0.108177	0.136927	0.126183	0.148491
40.2832	0.144234	0.0465116	0.112903	0.13302	0.119858	0.138836	0.122503	0.147671
40.1916	0.139414	0.0523256	0.114247	0.122066	0.114779	0.145038	0.118822	0.147437
40.0696	0.136077	0.0348837	0.112231	0.122066	0.101067	0.14313	0.126183	0.146735
40.1306	0.126437	0.0377907	0.102151	0.128326	0.109192	0.144084	0.124606	0.146267
40.1306	0.127178	0.0290698	0.110215	0.107981	0.104114	0.141698	0.126709	0.146384
40.0085	0.139043	0.0552326	0.112903	0.118936	0.107669	0.142176	0.126709	0.14615
40.1001	0.145347	0.0377907	0.110887	0.120501	0.114779	0.133588	0.120925	0.144746
40.0391	0.144976	0.0465116	0.116263	0.128326	0.114779	0.132156	0.118297	0.145916
39.978	0.14201	0.0319767	0.123656	0.114241	0.110716	0.131202	0.119874	0.145097
39.7949	0.136819	0.0145349	0.122984	0.109546	0.106145	0.138359	0.126183	0.144161
39.978	0.136448	0.0232558	0.113575	0.123631	0.106145	0.141221	0.120925	0.144161
39.7949	0.140897	0.0145349	0.106855	0.126761	0.115287	0.140267	0.120925	0.143576
39.7949	0.143493	0.0377907	0.101478	0.117371	0.115795	0.13979	0.121977	0.142991
39.7034	0.14238	0.0145349	0.100134	0.109546	0.111732	0.132634	0.117771	0.142406
39.7949	0.136448	0.00872093	0.110215	0.109546	0.109192	0.135973	0.119348	0.142172
39.6423	0.135706	0.0377907	0.107527	0.107981	0.103098	0.138359	0.117245	0.141587
39.7339	0.133111	0.0290698	0.100134	0.106416	0.108177	0.132634	0.117245	0.141353
39.5508	0.130515	0.0232558	0.0954301	0.118936	0.113763	0.134542	0.108833	0.141002
39.4897	0.135706	0.0203488	0.0920699	0.112676	0.113255	0.132634	0.109359	0.14147
39.4897	0.129774	0.0319767	0.0981183	0.109546	0.110716	0.133588	0.115142	0.141119
39.4592	0.124954	0.0232558	0.108199	0.114241	0.104114	0.132634	0.11409	0.138778
39.4897	0.133111	0.0290698	0.0994624	0.118936	0.105637	0.137882	0.107256	0.138778
39.3982	0.139043	0.0116279	0.0947581	0.112676	0.111732	0.135973	0.107256	0.137608
39.3677	0.137931	0.0436047	0.094086	0.117371	0.107669	0.134065	0.119348	0.139246
39.2456	0.136448	0.0436047	0.104839	0.115806	0.0995429	0.136927	0.112513	0.138661
39.2761	0.133482	0.0290698	0.110215	0.117371	0.099035	0.135019	0.111462	0.139129
39.154	0.131628	0.0290698	0.107527	0.112676	0.103098	0.135973	0.111462	0.13948
39.1235	0.13274	0.0377907	0.0967742	0.118936	0.111732	0.135973	0.104101	0.139012
39.1235	0.138673	0.0406977	0.0974462	0.104851	0.0970036	0.132634	0.108307	0.139246
39.1235	0.133482	0.0406977	0.109543	0.114241	0.0898933	0.124523	0.121977	0.137959
39.093	0.129032	0.0319767	0.107527	0.106416	0.102082	0.125954	0.124606	0.135853
39.032	0.128291	0.0290698	0.094086	0.115806	0.103606	0.129771	0.123028	0.136087
39.032	0.119021	0.0319767	0.0887097	0.117371	0.099035	0.133588	0.114616	0.13714
39.0015	0.123841	0.0290698	0.0907258	0.115806	0.0929406	0.130725	0.110936	0.135853
38.8489	0.1231	0.0436047	0.0954301	0.0985916	0.0954799	0.131679	0.109359	0.136438
38.8489	0.127549	0.0377907	0.0974462	0.100156	0.0995429	0.129771	0.108833	0.136789
38.8489	0.122358	0.0145349	0.0961021	0.101721	0.0954799	0.12834	0.108307	0.135502
38.6963	0.1231	0.0319767	0.0907258	0.111111	0.0929406	0.126908	0.111462	0.135619
38.6963	0.128291	0.0145349	0.0900538	0.112676	0.10513	0.123569	0.106204	0.132928
38.6352	0.125324	0.0174419	0.0967742	0.104851	0.103098	0.128817	0.109359	0.132928
38.7878	0.128291	0.0174419	0.093414	0.106416	0.099035	0.131679	0.114616	0.132928
38.5742	0.127549	0.0494186	0.0947581	0.104851	0.0924327	0.124523	0.116719	0.132928
38.6963	0.121246	0.0319767	0.0913979	0.109546	0.0939563	0.124523	0.108833	0.133045
38.6047	0.123471	0.0232558	0.0913979	0.101721	0.0980193	0.130248	0.103575	0.13246
38.5132	0.127549	0.0319767	0.094086	0.107981	0.0985272	0.127386	0.106204	0.133162
38.5132	0.129032	0.0755814	0.0954301	0.112676	0.0954799	0.120706	0.106204	0.132928
38.5132	0.121987	0.0406977	0.0961021	0.126761	0.0939563	0.121183	0.105678	0.131055
38.4521	0.120133	0.0465116	0.093414	0.118936	0.0934485	0.118798	0.109359	0.131172
38.3301	0.131628	0.0581395	0.0907258	0.100156	0.0837989	0.12166	0.112513	0.131992
38.3606	0.119392	0.0348837	0.0913979	0.0954617	0.0853225	0.127863	0.116719	0.130587
38.3301	0.113089	0.0377907	0.0907258	0.0970266	0.0848146	0.119275	0.120925	0.130353
38.269	0.121246	0.0348837	0.0866935	0.101721	0.0878619	0.123092	0.109884	0.129183
38.2996	0.127549	0.0203488	0.0920699	0.109546	0.0817674	0.123569	0.104101	0.128247
38.3911	0.126066	0.0436047	0.0866935	0.112676	0.0883697	0.117844	0.103575	0.130821
38.3301	0.123841	0.0523256	0.0873656	0.100156	0.0944642	0.120706	0.0998948	0.131758
38.147	0.119392	0.0377907	0.094086	0.118936	0.0929406	0.124523	0.105678	0.130938
38.208	0.122358	0.0523256	0.0920699	0.107981	0.0924327	0.120229	0.108307	0.128949
38.0554	0.123841	0.0377907	0.0880376	0.0954617	0.0878619	0.118798	0.103049	0.129066
38.1165	0.124212	0.0377907	0.0893817	0.104851	0.0883697	0.118798	0.0993691	0.128598
38.0859	0.123471	0.0203488	0.100134	0.0970266	0.0883697	0.116889	0.097266	0.127311
38.0554	0.1231	0.00290698	0.0866935	0.109546	0.0858304	0.117844	0.0998948	0.126258
38.0249	0.116055	0.0406977	0.0752688	0.101721	0.0909091	0.117366	0.101998	0.126726
38.0249	0.116796	0.0232558	0.0840054	0.106416	0.0898933	0.124523	0.103575	0.126726
37.9333	0.126437	0.00581395	0.0793011	0.104851	0.0878619	0.127863	0.103575	0.127545
37.8723	0.120504	0.0319767	0.0819892	0.0970266	0.0909091	0.118798	0.0904311	0.127428
37.8418	0.11865	0.00581395	0.0967742	0.122066	0.0837989	0.116889	0.0977918	0.125556
37.7808	0.122358	0.0116279	0.106855	0.107981	0.0924327	0.119275	0.103049	0.125322
37.7197	0.123471	0.0203488	0.093414	0.107981	0.0959878	0.120229	0.102524	0.125673
37.6587	0.120504	0	0.0840054	0.0938967	0.0909091	0.111641	0.101472	0.12462
37.7502	0.115684	0.0145349	0.0719086	0.0892019	0.0898933	0.111164	0.100421	0.125322
37.6282	0.111605	0	0.0759409	0.106416	0.0868461	0.116412	0.0967403	0.123684
37.6587	0.119021	0.00872093	0.0772849	0.101721	0.083291	0.108779	0.0977918	0.123567
37.6587	0.11865	0.0261628	0.0893817	0.109546	0.0837989	0.111164	0.100421	0.122513
37.5671	0.113459	-0.00872093	0.0920699	0.104851	0.0848146	0.115458	0.0941115	0.121928
37.4451	0.110493	0.00872093	0.0880376	0.104851	0.0883697	0.114027	0.0878023	0.123801
37.5671	0.113089	0	0.0853495	0.107981	0.0893855	0.112118	0.0856993	0.124503
37.5671	0.114572	0.0290698	0.0927419	0.111111	0.087354	0.11355	0.0920084	0.122747
37.3535	0.115684	0.0465116	0.0819892	0.107981	0.0904012	0.114504	0.0998948	0.122045
37.4451	0.114572	0.0290698	0.0759409	0.109546	0.0904012	0.123092	0.0988433	0.12146
37.384	0.112718	0.00290698	0.0913979	0.101721	0.0807516	0.114981	0.104101	0.12029
37.4145	0.108268	0.0116279	0.0981183	0.104851	0.0756729	0.111641	0.095163	0.120875
37.384	0.107527	0.0494186	0.0927419	0.0892019	0.0756729	0.118798	0.0914826	0.12146
37.262	0.112347	0.0348837	0.0907258	0.0907668	0.0807516	0.114981	0.0930599	0.120758
37.2314	0.108268	0.0203488	0.0826613	0.101721	0.0807516	0.11355	0.0914826	0.119822
37.1399	0.111976	0	0.0793011	0.100156	0.0858304	0.117366	0.0998948	0.118886
37.1704	0.116055	0.00872093	0.0866935	0.0954617	0.0817674	0.115458	0.0851735	0.11912
37.0789	0.111976	0.00581395	0.0853495	0.0923318	0.0766887	0.109733	0.0830705	0.118184
36.9873	0.117167	0.0319767	0.0907258	0.104851	0.0766887	0.11021	0.0867508	0.117482
37.0178	0.112718	0.0377907	0.0813172	0.0938967	0.0797359	0.113073	0.0804416	0.117365
36.9873	0.109381	0.00581395	0.0806452	0.109546	0.0822753	0.114504	0.0867508	0.116663
36.8652	0.110493	0.0145349	0.0793011	0.106416	0.0807516	0.111641	0.0856993	0.117482
36.8042	0.111976	0.0377907	0.0813172	0.109546	0.0741493	0.105916	0.0883281	0.117365
36.8957	0.108639	0.0348837	0.0813172	0.0970266	0.0837989	0.107347	0.0878023	0.11561
36.8957	0.110122	0.0523256	0.0819892	0.109546	0.0787202	0.104008	0.0878023	0.114205
36.8652	0.107156	0.0377907	0.0833333	0.0923318	0.0756729	0.108779	0.0941115	0.116078
36.7126	0.110493	0.0290698	0.0766129	0.100156	0.0746572	0.114027	0.0930599	0.116312
36.7432	0.111605	0.0465116	0.0752688	0.084507	0.0807516	0.118798	0.0888538	0.118301
36.5906	0.106785	0.0523256	0.0766129	0.086072	0.079228	0.114504	0.084122	0.116312
36.5906	0.109381	0.0348837	0.0766129	0.084507	0.0777044	0.108302	0.0851735	0.113854
36.6211	0.109381	0.0232558	0.0819892	0.0829421	0.0670391	0.108302	0.084122	0.113971
36.5601	0.110493	0.0319767	0.0772849	0.0938967	0.0660234	0.104962	0.0883281	0.114439
36.499	0.112347	0.0261628	0.0759409	0.0719875	0.0766887	0.10687	0.0883281	0.114088
36.6211	0.105673	0.0145349	0.0840054	0.084507	0.0705942	0.110687	0.0851735	0.114088
36.4685	0.111235	0.0319767	0.0846774	0.0798122	0.0746572	0.108779	0.0867508	0.113971
36.5295	0.108268	0.0261628	0.078629	0.0782473	0.0807516	0.104485	0.0867508	0.112216
36.438	0.106785	-0.00581395	0.0860215	0.0923318	0.0721178	0.102576	0.0814932	0.113269
36.438	0.111605	0	0.0819892	0.0876369	0.0660234	0.10687	0.0883281	0.113503
36.2854	0.110122	0.0145349	0.0799731	0.0813771	0.0731336	0.108779	0.086225	0.113152
36.4075	0.101594	0.0232558	0.077957	0.0892019	0.0766887	0.10687	0.0825447	0.110929
36.3464	0.0975158	0.0377907	0.077957	0.084507	0.0756729	0.102099	0.0899054	0.109993
36.2244	0.107156	0.0406977	0.0900538	0.0766823	0.0766887	0.106393	0.0904311	0.109408
36.1633	0.111235	0.0436047	0.0866935	0.0688576	0.0731336	0.101622	0.0783386	0.110227
36.1023	0.104931	0.0290698	0.0799731	0.0876369	0.0639919	0.102576	0.0746583	0.110812
36.0718	0.105302	0.0319767	0.0860215	0.0829421	0.0665312	0.105916	0.0788644	0.110344
36.0107	0.110122	0.0436047	0.0819892	0.0829421	0.0812595	0.100668	0.0878023	0.109291
35.9802	0.107898	0.0116279	0.0793011	0.0798122	0.0751651	0.102576	0.0825447	0.108706
35.9497	0.105673	0.0174419	0.0739247	0.0751174	0.0665312	0.104008	0.0783386	0.110344
35.9192	0.102336	0.0145349	0.0719086	0.0735524	0.0731336	0.105439	0.0778128	0.108355
35.9497	0.101224	0.0319767	0.0752688	0.0813771	0.0726257	0.0930343	0.0762355	0.106132
35.9497	0.10419	0.0174419	0.0658602	0.086072	0.0705942	0.0958969	0.0746583	0.108238
35.8582	0.0997405	0.0290698	0.0591398	0.0719875	0.0690706	0.107347	0.0825447	0.1066
35.7666	0.100482	0.0203488	0.0692204	0.0751174	0.0711021	0.105916	0.0904311	0.10578
35.7971	0.103077	0.00581395	0.0638441	0.086072	0.07161	0.105439	0.0804416	0.106249
35.675	0.100111	0	0.0692204	0.0766823	0.0721178	0.100191	0.0741325	0.10578
35.675	0.107527	0.0203488	0.078629	0.0892019	0.0721178	0.0958969	0.075184	0.104259
35.7361	0.108639	0.0174419	0.0692204	0.086072	0.0756729	0.0968511	0.075184	0.104259
35.5835	0.101965	0.0116279	0.0658602	0.0892019	0.0705942	0.100668	0.0772871	0.104961
35.675	0.101224	0.0116279	0.0692204	0.0954617	0.0736414	0.0987595	0.075184	0.103323
35.553	0.100853	0.0145349	0.0672043	0.0876369	0.0705942	0.102576	0.0767613	0.103908
35.614	0.103077	0.0203488	0.0638441	0.0892019	0.0665312	0.0973282	0.0741325	0.10461
35.4004	0.105302	0.0145349	0.0611559	0.084507	0.0624683	0.0949427	0.075184	0.10344
35.553	0.106415	0.00872093	0.0645161	0.0798122	0.0685627	0.0997137	0.075184	0.101568
35.5225	0.100853	-0.00290698	0.0739247	0.0704225	0.0700863	0.0992366	0.0814932	0.101919
35.4309	0.0975158	-0.0203488	0.0725806	0.0735524	0.0711021	0.0987595	0.0793901	0.102504
35.3699	0.0997405	0.00290698	0.0672043	0.0688576	0.0619604	0.0949427	0.0825447	0.102387
35.3394	0.101965	-0.0145349	0.0551075	0.0719875	0.0639919	0.0925573	0.0809674	0.102621
35.3088	0.0923248	-0.0203488	0.0604839	0.0782473	0.0624683	0.0968511	0.0720294	0.101568
35.0952	0.0956618	-0.0348837	0.0577957	0.0766823	0.0639919	0.0987595	0.0741325	0.1011
35.2783	0.101594	-0.00290698	0.0517473	0.0829421	0.0711021	0.101145	0.0736067	0.0996958
35.2478	0.0938079	-0.0232558	0.0598118	0.0766823	0.0670391	0.100191	0.0778128	0.0995788
35.1868	0.101594	-0.0232558	0.0524194	0.0938967	0.0629761	0.0930343	0.0762355	0.0992277
35.1257	0.097145	-0.0145349	0.0584677	0.0782473	0.0558659	0.0935114	0.0662461	0.0984086
35.0647	0.0978865	-0.00290698	0.0651882	0.0782473	0.0629761	0.0958969	0.0694006	0.0978235
35.0037	0.097145	0	0.0799731	0.0782473	0.0705942	0.100191	0.0683491	0.0973555
35.1562	0.0982573	0.00581395	0.078629	0.0813771	0.0639919	0.0920802	0.0709779	0.0993447
35.0037	0.0941787	-0.00581395	0.0672043	0.0719875	0.0665312	0.0901718	0.0715037	0.0995788
34.79	0.0989989	0.0232558	0.0625	0.0829421	0.0644997	0.096374	0.073081	0.0989937
34.8816	0.0986281	0.0232558	0.0678763	0.0766823	0.0578974	0.0997137	0.0799159	0.0978235
34.79	0.0960326	0.00581395	0.0584677	0.0766823	0.0573895	0.0954198	0.0799159	0.0982916
34.7595	0.0926956	-0.0174419	0.0544355	0.0782473	0.0589132	0.0987595	0.075184	0.0970044
34.6374	0.0875046	-0.0145349	0.0564516	0.0719875	0.0614525	0.0997137	0.0746583	0.0950152
34.79	0.0945495	-0.00872093	0.0577957	0.0798122	0.0619604	0.107824	0.0709779	0.0957173
34.668	0.0926956	-0.00872093	0.0483871	0.056338	0.0563738	0.105439	0.0736067	0.0952492
34.5459	0.0897293	-0.00290698	0.0423387	0.0641628	0.0584053	0.0973282	0.0699264	0.0951322
34.7595	0.0897293	0.0145349	0.0557796	0.084507	0.0589132	0.0935114	0.0667718	0.0944301
34.4849	0.0863923	-0.0145349	0.0577957	0.0657277	0.0523108	0.0935114	0.0720294	0.093611
34.3933	0.0897293	0	0.0598118	0.084507	0.0584053	0.0925573	0.0715037	0.0953663
34.4849	0.0956618	-0.0319767	0.0544355	0.084507	0.0609446	0.0987595	0.0683491	0.0953663
34.4543	0.0938079	-0.0174419	0.0504032	0.0813771	0.0533266	0.104485	0.0694006	0.0941961
34.2712	0.0871339	0	0.0551075	0.0751174	0.0543423	0.0968511	0.0704522	0.093494
34.2102	0.0819429	-0.00290698	0.0557796	0.0594679	0.0584053	0.0916031	0.0646688	0.093377
34.3323	0.0845384	-0.0116279	0.0604839	0.0813771	0.0563738	0.0935114	0.0662461	0.0937281
34.0576	0.0904709	-0.0232558	0.0537634	0.0782473	0.0518029	0.091126	0.0651945	0.0915048
34.1492	0.0930664	-0.0319767	0.0504032	0.0688576	0.0492636	0.0930343	0.0688749	0.0923239
34.0881	0.091954	-0.0174419	0.0416667	0.0657277	0.0431691	0.0968511	0.0662461	0.093494
34.0576	0.0934371	-0.0377907	0.0450269	0.0688576	0.0533266	0.091126	0.0672976	0.0925579
33.9966	0.0923248	-0.0203488	0.0356183	0.0782473	0.0538344	0.0892176	0.0694006	0.0922069
33.8745	0.0867631	-0.0145349	0.0389785	0.0625978	0.0528187	0.0892176	0.0630915	0.092792
33.9661	0.0875046	-0.0406977	0.0557796	0.0735524	0.0472321	0.0849237	0.0657203	0.0913878
33.7219	0.0867631	-0.0174419	0.0537634	0.0500782	0.0487557	0.0882634	0.0715037	0.0916218
33.905	0.0875046	-0.0232558	0.0524194	0.0625978	0.04774	0.0978053	0.0683491	0.0910367
33.8745	0.0889878	-0.0145349	0.0551075	0.0782473	0.0472321	0.0944657	0.0657203	0.0885795
33.905	0.0878754	-0.0145349	0.0450269	0.0625978	0.0497715	0.0973282	0.0599369	0.0874093
33.8745	0.0875046	-0.0203488	0.0483871	0.086072	0.0482478	0.0916031	0.0604627	0.0884624
33.844	0.0867631	0.0145349	0.0477151	0.0657277	0.0446927	0.0901718	0.0599369	0.0897496
33.6914	0.083426	0	0.046371	0.0751174	0.0446927	0.0944657	0.0609884	0.0878774
33.6609	0.083426	-0.0116279	0.0436828	0.0625978	0.0467242	0.0873092	0.06204	0.0875263
33.905	0.0830552	-0.0232558	0.0430108	0.0688576	0.0446927	0.0873092	0.0615142	0.0890475
33.6914	0.0767519	-0.00872093	0.0551075	0.0735524	0.0431691	0.0892176	0.0657203	0.0876433
33.6304	0.0819429	-0.0203488	0.0504032	0.0719875	0.043677	0.0896947	0.0688749	0.0870583
33.6304	0.0867631	0.0232558	0.0430108	0.0798122	0.0482478	0.0834924	0.0683491	0.0868242
33.5999	0.0860215	-0.00872093	0.0517473	0.0751174	0.0482478	0.0868321	0.06204	0.085069
33.3557	0.0804598	-0.0290698	0.047043	0.0625978	0.04774	0.0858779	0.06204	0.0842499
33.5083	0.0797182	-0.00290698	0.0430108	0.0751174	0.0462164	0.0825382	0.0567823	0.0836649
33.4778	0.0797182	-0.0232558	0.0504032	0.0594679	0.0416455	0.0787214	0.0557308	0.084367
33.2947	0.0860215	-0.00872093	0.0443548	0.0594679	0.0401219	0.0825382	0.0578339	0.0854201
33.3862	0.0863923	-0.00581395	0.0396505	0.0516432	0.043677	0.0858779	0.0583596	0.0826117
33.3862	0.0726733	-0.0290698	0.0443548	0.056338	0.0421534	0.0844466	0.055205	0.0823777
33.3862	0.0756396	-0.00872093	0.046371	0.0547731	0.0487557	0.0830153	0.0520505	0.085186
33.3252	0.0819429	-0.0203488	0.0544355	0.0704225	0.0467242	0.0882634	0.0520505	0.085069
33.2031	0.0863923	-0.00290698	0.0456989	0.0625978	0.0467242	0.0830153	0.0494217	0.0830798
33.2336	0.0826845	-0.00872093	0.0490591	0.0704225	0.0416455	0.0801527	0.0557308	0.0823777
33.0811	0.083426	-0.00581395	0.0645161	0.056338	0.0375825	0.0830153	0.064143	0.0828458
33.1421	0.0812013	-0.00872093	0.0604839	0.0735524	0.0421534	0.081584	0.0625657	0.0812076
32.8674	0.0819429	-0.00872093	0.0678763	0.0688576	0.0487557	0.0796756	0.0594111	0.0807395
32.9285	0.0819429	-0.0203488	0.0577957	0.0672926	0.0467242	0.0844466	0.0588854	0.0800374
32.8979	0.0819429	-0.00872093	0.0537634	0.056338	0.0457085	0.086355	0.0567823	0.0806225
32.9285	0.080089	-0.0319767	0.0584677	0.0594679	0.0482478	0.0806298	0.055205	0.0798034
32.8064	0.0737857	-0.0436047	0.0510753	0.0782473	0.04774	0.0763359	0.0541535	0.0802715
32.8674	0.0745273	0.00581395	0.0423387	0.0704225	0.0492636	0.0777672	0.0494217	0.0806225
32.8674	0.0745273	-0.0203488	0.0436828	0.0813771	0.0487557	0.0791985	0.0536278	0.0796864
32.6843	0.0745273	-0.0116279	0.0524194	0.0719875	0.039614	0.0796756	0.055205	0.0788673
32.8064	0.074898	-0.0232558	0.0490591	0.0610329	0.0391061	0.0839695	0.0457413	0.0775802
32.5928	0.0723026	-0.0174419	0.0456989	0.0672926	0.0426612	0.0877863	0.044164	0.0780482
32.8674	0.0767519	-0.0348837	0.0376344	0.0672926	0.0446927	0.0873092	0.0520505	0.0782822
32.5317	0.0697071	-0.0290698	0.0483871	0.0625978	0.039614	0.0801527	0.0536278	0.076176
32.6538	0.071561	-0.0145349	0.0557796	0.0594679	0.0380904	0.0806298	0.0541535	0.0767611
32.6843	0.0723026	-0.00581395	0.0483871	0.0657277	0.0446927	0.0820611	0.0525762	0.0767611
32.5012	0.0726733	-0.0290698	0.047043	0.0672926	0.0426612	0.0868321	0.0478444	0.076644
32.5012	0.0741565	-0.00290698	0.0423387	0.0625978	0.0406298	0.081584	0.0452156	0.0771121
32.5012	0.0719318	-0.00872093	0.0403226	0.0547731	0.0360589	0.076813	0.0473186	0.0767611
32.4402	0.0697071	-0.0290698	0.0497312	0.0625978	0.039614	0.0839695	0.0520505	0.076644
32.4707	0.0756396	-0.0290698	0.0591398	0.0625978	0.0421534	0.0753817	0.0504732	0.0771121
32.4097	0.0760104	-0.0319767	0.0483871	0.0610329	0.0370747	0.0820611	0.0509989	0.0752399
32.4402	0.0723026	-0.0203488	0.0383065	0.0625978	0.035551	0.0777672	0.0567823	0.076644
32.135	0.0737857	-0.0261628	0.0356183	0.0594679	0.0406298	0.0734733	0.0494217	0.0769951
32.3181	0.0767519	-0.0261628	0.0275538	0.0485133	0.0441849	0.0758588	0.0462671	0.0747718
31.9824	0.0711902	-0.0261628	0.0282258	0.0688576	0.0375825	0.0749046	0.053102	0.075942
32.2266	0.0667408	-0.0319767	0.0517473	0.057903	0.0284408	0.0744275	0.0504732	0.0751229
32.0435	0.0667408	-0.0232558	0.0530914	0.0547731	0.0350432	0.0729962	0.0525762	0.0718465
32.2266	0.0700779	0	0.0423387	0.0375587	0.039614	0.0682252	0.0515247	0.0700913
32.135	0.0685947	-0.0494186	0.0423387	0.0547731	0.0385983	0.0758588	0.0425868	0.0724315
32.135	0.0704486	-0.0203488	0.031586	0.0375587	0.0365668	0.0806298	0.0362776	0.0727826
32.0435	0.0671116	-0.0232558	0.0356183	0.0516432	0.0370747	0.0758588	0.0378549	0.0730166
31.8909	0.0648869	-0.0348837	0.0376344	0.0438185	0.0335196	0.0739504	0.0467928	0.0714954
31.9824	0.0726733	-0.0116279	0.0389785	0.0469484	0.0421534	0.0706107	0.0457413	0.0725486
31.8298	0.0745273	-0.0116279	0.0403226	0.0547731	0.043677	0.0749046	0.0373291	0.0710274
31.7383	0.0726733	0.0174419	0.0456989	0.0594679	0.0391061	0.0696565	0.0362776	0.0698572
31.7993	0.0719318	0.0116279	0.0577957	0.0594679	0.0304723	0.0644084	0.0394322	0.0695062
31.8298	0.0697071	-0.00581395	0.0436828	0.0469484	0.0325038	0.0691794	0.0425868	0.068102
31.7993	0.0678532	0.0145349	0.031586	0.0485133	0.0385983	0.0744275	0.0383807	0.067634
31.7688	0.06637	0.0203488	0.0329301	0.0453834	0.0380904	0.0710878	0.0362776	0.0690381
31.6162	0.0626622	0.00581395	0.0369624	0.0547731	0.0340274	0.0739504	0.0304942	0.0690381
31.6772	0.0659993	0.00581395	0.0362903	0.0500782	0.0314881	0.0710878	0.0389064	0.068102
31.7688	0.0685947	-0.0116279	0.0336022	0.057903	0.0330117	0.0691794	0.0383807	0.067751
31.6467	0.0648869	-0.00872093	0.0369624	0.0485133	0.0289487	0.076813	0.0446898	0.067868
31.5857	0.0634038	0	0.0369624	0.0312989	0.0294566	0.072042	0.0378549	0.0670489
31.3416	0.0600667	-0.0203488	0.0362903	0.0453834	0.0289487	0.0725191	0.0299685	0.067634
31.5857	0.0626622	-0.00581395	0.031586	0.0422535	0.0253936	0.0682252	0.033123	0.0668149
31.4331	0.0667408	0.0116279	0.0477151	0.0391236	0.0335196	0.0667939	0.0299685	0.0649427
31.5247	0.0622914	-0.0174419	0.0483871	0.0391236	0.0269172	0.0682252	0.0320715	0.0641236
31.4026	0.0615499	-0.00872093	0.0403226	0.0453834	0.0309802	0.0663168	0.0378549	0.0652937
31.3416	0.0619207	-0.0232558	0.0430108	0.029734	0.0264093	0.0677481	0.0383807	0.0666979
31.4026	0.0589544	-0.0203488	0.0356183	0.0594679	0.0294566	0.0706107	0.0347003	0.0663468
31.3721	0.0626622	-0.0116279	0.0349462	0.0500782	0.0309802	0.0744275	0.033123	0.0645916
31.2805	0.068224	-0.0348837	0.0376344	0.0469484	0.0259015	0.076813	0.0304942	0.0641236
31.3416	0.0689655	-0.0232558	0.0356183	0.0594679	0.0233621	0.0644084	0.0299685	0.0655277
31.3416	0.0622914	-0.00581395	0.030914	0.0469484	0.0294566	0.0582061	0.0378549	0.0650597
31.1584	0.0637746	-0.00581395	0.0322581	0.0406886	0.0259015	0.0610687	0.0394322	0.0637725
31.1279	0.0678532	-0.00872093	0.0383065	0.0438185	0.0274251	0.0658397	0.0425868	0.0638895
31.1279	0.0678532	-0.0203488	0.0362903	0.0406886	0.0325038	0.0725191	0.0399579	0.0628364
31.0364	0.0678532	-0.00872093	0.0282258	0.029734	0.0213306	0.0696565	0.0320715	0.0621343
31.4331	0.0667408	-0.0232558	0.0282258	0.0532081	0.0203149	0.0658397	0.0373291	0.0620173
31.0059	0.0600667	-0.0319767	0.0356183	0.0438185	0.0223464	0.0706107	0.0347003	0.0621343
30.9448	0.0608083	-0.0145349	0.0302419	0.0469484	0.0289487	0.0663168	0.0362776	0.0602621
30.9753	0.0656285	0.00290698	0.030914	0.0422535	0.0213306	0.0653626	0.033123	0.0609642
30.9753	0.0622914	0.00581395	0.031586	0.0375587	0.0213306	0.0715649	0.0352261	0.0623684
30.8838	0.063033	-0.0145349	0.0248656	0.0359937	0.0289487	0.0639313	0.0357518	0.0617833
30.8228	0.0689655	-0.0203488	0.0329301	0.0375587	0.0253936	0.0663168	0.03102	0.0601451
30.9143	0.0652577	0	0.0255376	0.0359937	0.0167598	0.0653626	0.0252366	0.0606132
30.8838	0.0593252	-0.0377907	0.031586	0.0328638	0.0259015	0.0682252	0.0336488	0.0607302
30.7007	0.063033	-0.0261628	0.0302419	0.0328638	0.0289487	0.0734733	0.0341746	0.059326
30.5786	0.0637746	-0.00290698	0.0356183	0.0375587	0.0269172	0.0648855	0.033123	0.059092
30.6702	0.0526511	-0.0116279	0.0409946	0.0391236	0.0248857	0.0634542	0.0362776	0.0582729
30.6396	0.059696	-0.0232558	0.0336022	0.0234742	0.02387	0.0634542	0.0294427	0.0583899
30.5481	0.0641453	0.00290698	0.0369624	0.0203443	0.0172676	0.0601145	0.0304942	0.0586239
30.5481	0.0600667	-0.00290698	0.0275538	0.0391236	0.0218385	0.0615458	0.0289169	0.058975
30.5481	0.0637746	-0.0348837	0.0262097	0.0219092	0.027933	0.0629771	0.0273396	0.0573368
30.5176	0.0641453	-0.0406977	0.0201613	0.0125196	0.0203149	0.0601145	0.0294427	0.0573368
30.5176	0.0504264	-0.0319767	0.0275538	0.0234742	0.02387	0.0644084	0.0362776	0.0575708
30.5786	0.045977	-0.0523256	0.031586	0.0328638	0.0345353	0.0653626	0.0357518	0.0568687
30.304	0.0556174	-0.0639535	0.0268817	0.0391236	0.0304723	0.0620229	0.0347003	0.0569857
30.365	0.063033	-0.0639535	0.0275538	0.0250391	0.0243779	0.0648855	0.033123	0.0561666
30.3955	0.0585836	-0.0610465	0.031586	0.0328638	0.0335196	0.0567748	0.0283912	0.0576878
30.2124	0.0552466	-0.0581395	0.0362903	0.0156495	0.0299644	0.0558206	0.0283912	0.0559326
30.2124	0.0563589	-0.0552326	0.0282258	0.0187793	0.0192991	0.0625	0.0325973	0.0541774
30.2429	0.0556174	-0.0668605	0.0241935	0.028169	0.0243779	0.0682252	0.0262881	0.0544114
30.2124	0.0533927	-0.0523256	0.0215054	0.0187793	0.0309802	0.0644084	0.0194532	0.0567517
30.0598	0.0515387	-0.0377907	0.0241935	0.0266041	0.0228542	0.0620229	0.0210305	0.0559326
30.0293	0.0504264	-0.0348837	0.0302419	0.0344288	0.0172676	0.0582061	0.0315457	0.0545284
30.0903	0.0519095	-0.0203488	0.0376344	0.0234742	0.0223464	0.067271	0.0336488	0.0546454
29.9377	0.0611791	-0.0290698	0.0329301	0.0312989	0.0274251	0.067271	0.0373291	0.0530073
29.9988	0.0556174	-0.0319767	0.0208333	0.00782473	0.0253936	0.0620229	0.0368034	0.0544114
29.9683	0.0563589	-0.0174419	0.015457	0.0266041	0.0264093	0.0625	0.0315457	0.0545284
29.8767	0.0552466	-0.0290698	0.0268817	0.0156495	0.0284408	0.0591603	0.0283912	0.0534753
29.7852	0.0493141	-0.0174419	0.0295699	0.0328638	0.0243779	0.0596374	0.0268139	0.0514861
29.7852	0.0500556	-0.00872093	0.0235215	0.0375587	0.019807	0.0539122	0.0278654	0.0525392
29.6631	0.054505	-0.0232558	0.0389785	0.0234742	0.0142204	0.0596374	0.0294427	0.0535923
29.602	0.0563589	-0.0232558	0.0336022	0.0203443	0.00863382	0.0639313	0.0357518	0.0535923
29.6936	0.0522803	-0.0436047	0.0268817	0.0344288	0.0152362	0.0653626	0.0299685	0.0517201
29.6326	0.0541342	-0.0406977	0.0275538	0.0156495	0.0319959	0.0610687	0.0273396	0.0514861
29.5105	0.0526511	-0.0232558	0.0147849	0.0172144	0.0284408	0.0582061	0.0273396	0.05055
29.541	0.0496848	-0.0290698	0.0228495	0.0140845	0.0091417	0.0691794	0.0205047	0.0498479
29.541	0.0522803	-0.0261628	0.0295699	0.0266041	0.0152362	0.0682252	0.0194532	0.0494968
29.3274	0.0600667	-0.0116279	0.0349462	0.0359937	0.0162519	0.0639313	0.0236593	0.0499649
29.4495	0.0537634	-0.0232558	0.0288978	0.0250391	0.0126968	0.0586832	0.0268139	0.0499649
29.4189	0.0522803	-0.0348837	0.030914	0.0219092	0.0152362	0.0591603	0.0226078	0.0501989
29.3274	0.0504264	-0.0261628	0.0275538	0.0406886	0.0177755	0.0610687	0.0157729	0.0504329
29.3274	0.0489433	-0.0145349	0.0282258	0.0312989	0.0126968	0.0591603	0.0257624	0.0504329
29.3274	0.0493141	-0.0116279	0.0127688	0.0187793	0.0091417	0.0567748	0.0226078	0.050901
29.1748	0.0489433	-0.0261628	0.00873656	0.0187793	0.0116811	0.0596374	0.022082	0.0493798
29.1748	0.0437523	-0.0348837	0.0168011	0.0250391	0.0116811	0.0605916	0.0294427	0.0479757
29.1138	0.0448647	-0.0261628	0.0241935	0.0312989	0.0213306	0.0620229	0.0236593	0.0485607
29.1443	0.0467186	-0.0406977	0.0255376	0.0156495	0.0187913	0.0634542	0.0226078	0.0471566
29.0832	0.0489433	-0.0436047	0.0221774	0.0156495	0.0106653	0.057729	0.0147213	0.0482097
29.0222	0.0533927	-0.0348837	0.0241935	0.0234742	0.00558659	0.052958	0.0131441	0.0490288
28.9612	0.0470894	-0.0755814	0.0141129	0.028169	0.00406298	0.0534351	0.022082	0.0480927
28.9307	0.0441231	-0.0465116	0.0141129	0.0203443	0.00507872	0.0591603	0.0184017	0.0473906
28.9917	0.0482017	-0.0377907	0.0262097	0.0234742	0.0106653	0.0582061	0.0141956	0.0458694
28.9917	0.0430108	-0.0116279	0.0100806	0.0359937	0.0213306	0.052958	0.0215563	0.0479757
28.8696	0.0482017	-0.0552326	0.0107527	0.0375587	0.019807	0.0448473	0.0236593	0.0470395
28.7476	0.0463478	-0.0755814	0.0181452	0.0219092	0.0106653	0.0548664	0.0226078	0.0450503
28.8391	0.0441231	-0.0348837	0.0194892	0.0266041	0.0106653	0.0562977	0.0226078	0.0435291
28.8086	0.0474601	-0.0348837	0.0174731	0.0250391	0.0132047	0.0534351	0.0189274	0.0432951
28.717	0.045977	-0.0203488	0.0141129	0.0453834	0.00253936	0.0500954	0.0231335	0.0437632
28.8086	0.045977	-0.0145349	0.0114247	0.0266041	0.00457085	0.0520038	0.0231335	0.0439972
28.656	0.0467186	-0.0348837	0.00806452	0.029734	0.00558659	0.0562977	0.0157729	0.0442312
28.656	0.0444939	-0.0348837	0.00604839	0.0328638	0.0091417	0.0477099	0.0178759	0.0450503
28.6865	0.0400445	-0.00290698	0.00806452	0.0359937	0.0035551	0.0415076	0.0178759	0.0451673
28.656	0.0396737	-0.0261628	0.0120968	0.028169	0.00101574	0.0429389	0.0157729	0.0442312
28.595	0.0452354	-0.0348837	0.0168011	0.0312989	0.00406298	0.0500954	0.0231335	0.04271
28.5339	0.0418984	-0.0348837	0.0141129	0.0344288	0.00406298	0.0486641	0.0178759	0.0416569
28.5339	0.0441231	-0.0813954	0.00403226	0.0250391	0.00507872	0.0438931	0.019979	0.0408378
28.4119	0.0456062	-0.0436047	0.00672043	0.0203443	0.00304723	0.0419847	0.0147213	0.0416569
28.4729	0.0489433	-0.0784884	0.0221774	0.0172144	0.00253936	0.0429389	0.00893796	0.0413059
28.3813	0.0515387	-0.0319767	0.0201613	0.0266041	0.00863382	0.043416	0.00893796	0.0413059
28.3813	0.0467186	-0.0523256	0.0181452	0.029734	0.00812595	0.0472328	0.00683491	0.0404868
28.2288	0.0370782	-0.0552326	0.0188172	0.0172144	0.00203149	0.0458015	0.0152471	0.0397847
28.3508	0.04264	-0.0523256	0.0268817	0.0250391	0.00609446	0.0400763	0.0147213	0.0393166
28.2288	0.0456062	-0.0465116	0.0322581	0.028169	0.0101574	0.0453244	0.00630915	0.0376784
28.2898	0.0396737	-0.0377907	0.0255376	0.0375587	0.00101574	0.0496183	0.0115668	0.0377955
28.2288	0.0363367	-0.0174419	0.0268817	0.0172144	-0.00203149	0.0477099	0.0147213	0.0380295
28.1982	0.0389321	-0.0494186	0.016129	0.029734	0.00609446	0.0467557	0.0115668	0.0384975
28.0762	0.04264	-0.0523256	0.00672043	0.0203443	0.00609446	0.0410305	0.0084122	0.0379125
28.0762	0.0437523	-0.0290698	0.0120968	0.0219092	-0.00203149	0.0372137	0.00893796	0.0372104
28.0762	0.0355951	-0.0610465	0.0188172	0.0234742	0.00304723	0.0472328	0.00893796	0.0366253
27.8931	0.0367075	-0.0436047	0.0134409	0.0312989	0.0091417	0.0472328	0.0084122	0.0376784
27.9846	0.0396737	-0.0406977	0.0107527	0.0266041	0.00863382	0.0410305	0.0115668	0.0369764
27.8625	0.0378198	-0.0668605	0.0134409	0.0312989	0.00660234	0.0405534	0.00998949	0.0370934
27.9541	0.037449	-0.0552326	0.0134409	0.0234742	-0.000507872	0.0453244	0.00788643	0.0365083
27.832	0.0389321	-0.0668605	0.0208333	0.0125196	-0.00203149	0.0472328	0.00210305	0.0345191
27.9236	0.037449	-0.0436047	0.0174731	0.0172144	-0.00660234	0.0467557	0.0042061	0.034051
27.8015	0.0396737	-0.0494186	0.0255376	0.0156495	-0.000507872	0.0381679	0.00473186	0.0355722
27.7405	0.0385614	-0.0668605	0.0127688	0.0266041	0.00101574	0.0372137	0	0.0355722
27.771	0.0415276	-0.0552326	0.0107527	0.0219092	0.00203149	0.0391221	0	0.0334659
27.6794	0.0367075	-0.0581395	0.015457	0.029734	0.00152362	0.0496183	0.00683491	0.0329979
27.71	0.0300334	-0.0465116	0.0127688	0.0125196	0	0.0458015	0.0131441	0.0331149
27.6489	0.0311457	-0.0465116	0.0181452	0.0140845	-0.00152362	0.0462786	0.0105152	0.0329979
27.6489	0.0348535	-0.0668605	0.0262097	0.0156495	-0.00609446	0.0429389	0.00262881	0.0326469
27.5574	0.0396737	-0.0843023	0.0127688	0.0187793	0.00457085	0.0410305	0.00525762	0.0333489
27.4658	0.0355951	-0.0377907	0.0047043	0.0125196	0.0035551	0.043416	0.00998949	0.0345191
27.4658	0.0337412	-0.0406977	0.00268817	0.0109546	-0.0132047	0.0415076	0.0042061	0.0326469
27.3437	0.0355951	-0.0639535	0.00604839	0.0125196	-0.00457085	0.0372137	0.00473186	0.0312427
27.3743	0.0367075	-0.0523256	0.00604839	0.00469484	0.00203149	0.0400763	-0.00105152	0.0311257
27.3132	0.0344828	-0.0668605	0	0.00469484	-0.00203149	0.0372137	0.00683491	0.0310087
27.3437	0.0304042	-0.0959302	0.00134409	-0.00782473	0.00101574	0.0362595	0.00210305	0.0310087
27.1301	0.0307749	-0.101744	0.00604839	-0.00312989	-0.0101574	0.0453244	0.00262881	0.0317107
27.3437	0.0344828	-0.0494186	0.000672043	0.00938967	-0.00761808	0.0424618	0.0042061	0.0308916
27.2217	0.0337412	-0.0494186	0.00268817	0.00938967	-0.00507872	0.0395992	0.00525762	0.0300725
27.0691	0.0381906	-0.0406977	0.0107527	0.00782473	-0.0035551	0.0424618	0.00946372	0.0296045
27.0996	0.0385614	-0.0348837	0.00537634	0.00782473	-0.00761808	0.0372137	0.0042061	0.0299555
27.1912	0.0333704	-0.0290698	0.0107527	0.00312989	-0.00863382	0.0376908	-0.00262881	0.0299555
27.1301	0.0300334	-0.0319767	0.0141129	0.0203443	-0.00457085	0.0419847	-0.00157729	0.0312427
27.0081	0.0333704	-0.0116279	0.0100806	0.0140845	-0.00711021	0.0429389	0.00315457	0.0306576
27.0386	0.0337412	-0.0261628	0.0094086	0.0125196	-0.0132047	0.0372137	-0.000525762	0.0289024
26.9775	0.0393029	-0.0290698	0.0174731	0.00469484	-0.0132047	0.033874	-0.00368034	0.0272642
26.8249	0.0378198	-0.0174419	0.0107527	-0.00625978	-0.0101574	0.0324427	-0.00315457	0.0264451
26.9775	0.0315165	-0.0494186	0.00134409	0.0109546	-0.00507872	0.0353053	-0.0042061	0.025743
26.9165	0.0337412	-0.0290698	0.00604839	0	-0.00558659	0.0333969	0.00105152	0.0262111
26.7944	0.0281795	-0.0552326	0.00672043	0.00938967	-0.00761808	0.0405534	-0.00473186	0.0269132
26.8249	0.0281795	-0.0465116	0.00403226	-0.00312989	-0.0091417	0.0348282	0.00315457	0.0272642
26.7944	0.0326288	-0.0406977	-0.0100806	-0.00782473	-0.0111732	0.0353053	0.00473186	0.0277323
26.7639	0.0318873	-0.0348837	-0.00672043	-0.00625978	-0.015744	0.0419847	-0.00262881	0.0260941
26.6418	0.0281795	-0.0348837	-0.00201613	-0.0172144	-0.0192991	0.038645	-0.00368034	0.025392
26.6724	0.0237301	-0.0203488	0.00201613	0.00312989	-0.0187913	0.0357824	-0.00683491	0.0274982
26.4282	0.0215054	-0.0581395	0.00134409	-0.0156495	-0.0162519	0.0405534	0.000525762	0.0267962
26.5808	0.028921	-0.0436047	0.00201613	0.00156495	-0.0172676	0.0362595	-0.000525762	0.0258601
26.4893	0.0322581	-0.0465116	0.0100806	-0.00469484	-0.00203149	0.0395992	-0.00578339	0.025392
26.4587	0.0304042	-0.0552326	0.00537634	0.00782473	-0.00457085	0.0429389	-0.00262881	0.0248069
26.3977	0.0304042	-0.0261628	-0.0114247	0.0125196	-0.0121889	0.0405534	-0.0042061	0.0228177
26.4282	0.025584	-0.0348837	-0.00604839	0.0109546	-0.0162519	0.0362595	0	0.0217646
26.3977	0.0285502	-0.0348837	-0.0100806	0.00625978	-0.0142204	0.0362595	-0.00683491	0.0234028
[truncated: 3,002 more rows]

## Sheet: Fig. S10c
normalized rectification index
1 mM	13 uM
0.314836	2.52833
0.321033	1.34932
0.332506	1.09337
0.336462	0.409778
0.374019	0.703271
0.404057	0.900805
0.44783	0.644884
0.47603	0.37025
0.506335
0.621284
0.821221
0.89392
0.908428
2.75769
2.85366
3.63069

## Sheet: Fig. S10d
normalized reversal potential
1 mM	13 uM
0.991379	0.952727
1.04232	0.807273
1.1344	1.06909
0.877743	1.08
0.928683	1.09455
1.13636	0.872727
0.822884	1.14909
1.04036	0.985455
1.15008
1.02861
1.07759
0.967868
0.815047
1.05212
0.893417
1.08346
