# Supplementary material for: Structural heterogeneity of the ion and lipid channel TMEM16F
Source: Nat Commun. 2024 Jan 2;15:110. doi: 10.1038/s41467-023-44377-7 (PMC10761740; doi:10.1038/s41467-023-44377-7)
Supplement: Supplementary file 7 — Source Data [file 41467_2023_44377_MOESM7_ESM.zip › Fig S2.xlsx]

## Sheet: Fig. S2e
Cross-section analisys
x	y
[m]	[m]
0	5.5114e-06
4.02519e-09	5.5111e-06
8.05038e-09	5.51097e-06
1.20756e-08	5.51126e-06
1.61007e-08	5.51123e-06
2.01259e-08	5.51099e-06
2.41511e-08	5.51099e-06
2.81763e-08	5.51134e-06
3.22015e-08	5.51148e-06
3.62267e-08	5.51133e-06
4.02519e-08	5.5112e-06
4.42771e-08	5.51108e-06
4.83023e-08	5.51104e-06
5.23274e-08	5.51117e-06
5.63526e-08	5.51143e-06
6.03778e-08	5.51163e-06
6.4403e-08	5.51131e-06
6.84282e-08	5.51103e-06
7.24534e-08	5.51087e-06
7.64786e-08	5.51074e-06
8.05038e-08	5.51072e-06
8.45289e-08	5.51072e-06
8.85541e-08	5.51094e-06
9.25793e-08	5.51128e-06
9.66045e-08	5.51158e-06
1.0063e-07	5.51172e-06
1.04655e-07	5.51157e-06
1.0868e-07	5.51144e-06
1.12705e-07	5.51131e-06
1.1673e-07	5.51126e-06
1.20756e-07	5.51127e-06
1.24781e-07	5.5114e-06
1.28806e-07	5.51142e-06
1.32831e-07	5.51099e-06
1.36856e-07	5.51053e-06
1.40882e-07	5.51036e-06
1.44907e-07	5.51028e-06
1.48932e-07	5.51033e-06
1.52957e-07	5.51035e-06
1.56982e-07	5.51031e-06
1.61007e-07	5.51018e-06
1.65033e-07	5.51011e-06
1.69058e-07	5.51002e-06
1.73083e-07	5.50997e-06
1.77108e-07	5.51e-06
1.81133e-07	5.51004e-06
1.85159e-07	5.51001e-06
1.89184e-07	5.5101e-06
1.93209e-07	5.51007e-06
1.97234e-07	5.50996e-06
2.01259e-07	5.50996e-06
2.05285e-07	5.51011e-06
2.0931e-07	5.51047e-06
2.13335e-07	5.51065e-06
2.1736e-07	5.51077e-06
2.21385e-07	5.51086e-06
2.2541e-07	5.51067e-06
2.29436e-07	5.51051e-06
2.33461e-07	5.51044e-06
2.37486e-07	5.51055e-06
2.41511e-07	5.5106e-06
2.45536e-07	5.51082e-06
2.49562e-07	5.51099e-06
2.53587e-07	5.51117e-06
2.57612e-07	5.51116e-06
2.61637e-07	5.51119e-06
2.65662e-07	5.51135e-06
2.69688e-07	5.51138e-06
2.73713e-07	5.51135e-06
2.77738e-07	5.51137e-06
2.81763e-07	5.51139e-06
2.85788e-07	5.51144e-06
2.89814e-07	5.51135e-06
2.93839e-07	5.51133e-06
2.97864e-07	5.51114e-06
3.01889e-07	5.51097e-06
3.05914e-07	5.51077e-06
3.09939e-07	5.51078e-06
3.13965e-07	5.51096e-06
3.1799e-07	5.5113e-06
3.22015e-07	5.51167e-06
3.2604e-07	5.51224e-06
3.30065e-07	5.51288e-06
3.34091e-07	5.51385e-06
3.38116e-07	5.51488e-06
3.42141e-07	5.51562e-06
3.46166e-07	5.5158e-06
3.50191e-07	5.51539e-06
3.54217e-07	5.51444e-06
3.58242e-07	5.51357e-06
3.62267e-07	5.51318e-06
3.66292e-07	5.51317e-06
3.70317e-07	5.51331e-06
3.74342e-07	5.51334e-06
3.78368e-07	5.5132e-06
3.82393e-07	5.51306e-06
3.86418e-07	5.51278e-06
3.90443e-07	5.51225e-06
3.94468e-07	5.51198e-06
3.98494e-07	5.51186e-06
4.02519e-07	5.51162e-06
4.06544e-07	5.51126e-06
4.10569e-07	5.51098e-06
4.14594e-07	5.51076e-06
4.1862e-07	5.51074e-06
4.22645e-07	5.51104e-06
4.2667e-07	5.51172e-06
4.30695e-07	5.51275e-06
4.3472e-07	5.51396e-06
4.38745e-07	5.51526e-06
4.42771e-07	5.51642e-06
4.46796e-07	5.51734e-06
4.50821e-07	5.51752e-06
4.54846e-07	5.51687e-06
4.58871e-07	5.51591e-06
4.62897e-07	5.51482e-06
4.66922e-07	5.51375e-06
4.70947e-07	5.51282e-06
4.74972e-07	5.512e-06
4.78997e-07	5.51131e-06
4.83023e-07	5.51066e-06
4.87048e-07	5.51047e-06
4.91073e-07	5.51088e-06
4.95098e-07	5.51139e-06
4.99123e-07	5.5118e-06
5.03148e-07	5.51202e-06
5.07174e-07	5.51227e-06
5.11199e-07	5.51249e-06
5.15224e-07	5.51239e-06
5.19249e-07	5.51221e-06
5.23274e-07	5.51191e-06
5.273e-07	5.51142e-06
5.31325e-07	5.51078e-06
5.3535e-07	5.5103e-06
5.39375e-07	5.51014e-06
5.434e-07	5.51027e-06
5.47426e-07	5.51044e-06
5.51451e-07	5.51072e-06
5.55476e-07	5.51095e-06
5.59501e-07	5.51102e-06
5.63526e-07	5.51135e-06
5.67551e-07	5.51191e-06
5.71577e-07	5.51232e-06
5.75602e-07	5.51255e-06
5.79627e-07	5.51263e-06
5.83652e-07	5.51272e-06
5.87677e-07	5.51295e-06
5.91703e-07	5.51322e-06
5.95728e-07	5.51353e-06
5.99753e-07	5.514e-06
6.03778e-07	5.51441e-06
6.07803e-07	5.51476e-06
6.11829e-07	5.51508e-06
6.15854e-07	5.51525e-06
6.19879e-07	5.51524e-06
6.23904e-07	5.51499e-06
6.27929e-07	5.51444e-06
6.31954e-07	5.51418e-06
6.3598e-07	5.51412e-06
6.40005e-07	5.51408e-06
6.4403e-07	5.51399e-06
6.48055e-07	5.51392e-06
6.5208e-07	5.51398e-06
6.56106e-07	5.51407e-06
6.60131e-07	5.51403e-06
6.64156e-07	5.51398e-06
6.68181e-07	5.51401e-06
6.72206e-07	5.514e-06
6.76232e-07	5.51403e-06
6.80257e-07	5.51394e-06
6.84282e-07	5.51393e-06
6.88307e-07	5.51387e-06
6.92332e-07	5.51382e-06
6.96357e-07	5.5138e-06
7.00383e-07	5.51369e-06
7.04408e-07	5.51378e-06
7.08433e-07	5.51369e-06
7.12458e-07	5.51365e-06
7.16483e-07	5.51378e-06
7.20509e-07	5.51385e-06
7.24534e-07	5.51388e-06
7.28559e-07	5.51392e-06
7.32584e-07	5.51387e-06
7.36609e-07	5.51378e-06
7.40635e-07	5.51376e-06
7.4466e-07	5.51379e-06
7.48685e-07	5.51375e-06
7.5271e-07	5.51381e-06
7.56735e-07	5.5138e-06
7.6076e-07	5.5139e-06
7.64786e-07	5.51389e-06
7.68811e-07	5.514e-06
7.72836e-07	5.51401e-06
7.76861e-07	5.51386e-06
7.80886e-07	5.51354e-06
7.84912e-07	5.51333e-06
7.88937e-07	5.51313e-06
7.92962e-07	5.51298e-06
7.96987e-07	5.51275e-06
8.01012e-07	5.51241e-06
8.05038e-07	5.51186e-06
8.09063e-07	5.51153e-06
8.13088e-07	5.5114e-06
8.17113e-07	5.51134e-06
8.21138e-07	5.51131e-06
8.25163e-07	5.51132e-06
8.29189e-07	5.51123e-06
8.33214e-07	5.51117e-06
8.37239e-07	5.51108e-06
8.41264e-07	5.51089e-06
8.45289e-07	5.51062e-06
8.49315e-07	5.51051e-06
8.5334e-07	5.51025e-06
8.57365e-07	5.50994e-06
8.6139e-07	5.50985e-06
8.65415e-07	5.5098e-06
8.69441e-07	5.50973e-06
8.73466e-07	5.50985e-06
8.77491e-07	5.51011e-06
8.81516e-07	5.51026e-06
8.85541e-07	5.51026e-06
8.89566e-07	5.51019e-06
8.93592e-07	5.51011e-06
8.97617e-07	5.51e-06
9.01642e-07	5.50991e-06
9.05667e-07	5.51001e-06
9.09692e-07	5.51015e-06
9.13718e-07	5.51031e-06
9.17743e-07	5.51053e-06
9.21768e-07	5.51064e-06
9.25793e-07	5.5108e-06
9.29818e-07	5.51101e-06
9.33844e-07	5.51134e-06
9.37869e-07	5.51183e-06
9.41894e-07	5.51244e-06
9.45919e-07	5.51285e-06
9.49944e-07	5.51297e-06
9.53969e-07	5.51287e-06
9.57995e-07	5.51265e-06
9.6202e-07	5.5124e-06
9.66045e-07	5.51239e-06
9.7007e-07	5.51244e-06
9.74095e-07	5.51239e-06
9.78121e-07	5.5124e-06
9.82146e-07	5.51241e-06
9.86171e-07	5.51243e-06
9.90196e-07	5.51253e-06
9.94221e-07	5.51266e-06
9.98247e-07	5.51289e-06
1.00227e-06	5.51321e-06
1.0063e-06	5.51347e-06
1.01032e-06	5.51355e-06
