# Supplementary material for: Structural heterogeneity of the ion and lipid channel TMEM16F
Source: Nat Commun. 2024 Jan 2;15:110. doi: 10.1038/s41467-023-44377-7 (PMC10761740; doi:10.1038/s41467-023-44377-7)
Supplement: Supplementary file 7 — Source Data [file 41467_2023_44377_MOESM7_ESM.zip › Fig S6.xlsx]

## Sheet: Fig. S6b
Lc histogram LW (n=45)				Lc HW (n=33)
Bin center (nm)	Bin height (norm count)			Bin center (nm)	Bin height (norm count)
8.25	0			8.25	0.0195258
13.75	0			13.75	0
19.25	0			19.25	0
24.75	0			24.75	0.0125523
30.25	0			30.25	0.0195258
35.75	0			35.75	0.0251046
41.25	0			41.25	0
46.75	0.013382			46.75	0.0209205
52.25	0.0109489			52.25	0.097629
57.75	0.0145985			57.75	0.146444
63.25	0.013382			63.25	0.216179
68.75	0.013382			68.75	0.274756
74.25	0.0352798			74.25	0.232915
79.75	0.026764			79.75	0.239888
85.25	0.06691			85.25	0.252441
90.75	0.040146			90.75	0.192469
96.25	0			96.25	0.225941
101.75	0.040146			101.75	0.227336
107.25	0.0510949			107.25	0.200837
112.75	0.0912409			112.75	0.149233
118.25	0.110706			118.25	0.285914
123.75	0.093674			123.75	0.239888
129.25	0.166667			129.25	0.336123
134.75	0.250608			134.75	0.509066
140.25	0.195864			140.25	0.46583
145.75	0.203163			145.75	0.640167
151.25	0.22871			151.25	0.608089
156.75	0.412409			156.75	0.509066
162.25	0.469586			162.25	0.389121
167.75	0.266423			167.75	0.298466
173.25	0.293187			173.25	0.361227
178.75	0.220195			178.75	0.348675
184.25	0.239659			184.25	0.527197
189.75	0.345499			189.75	0.582985
195.25	0.395377			195.25	0.659693
200.75	0.507299			200.75	0.767085
206.25	0.476886			206.25	0.700139
211.75	0.377129			211.75	0.675035
217.25	0.351582			217.25	0.446304
222.75	0.0997567			222.75	0.301255
228.25	0.0948905			228.25	0.449093
233.75	0.0997567			233.75	0.476987
239.25	0.209246			239.25	0.44212
244.75	0.585158			244.75	0.520223
250.25	1			250.25	0.622036
255.75	0.948905			255.75	0.825662
261.25	0.70073			261.25	0.709902
266.75	0.53528			266.75	0.51325
272.25	0.453771			272.25	0.630404
277.75	0.321168			277.75	0.705718
283.25	0.272506			283.25	0.500697
288.75	0.268856			288.75	0.362622
294.25	0.186131			294.25	0.220363
299.75	0.139903			299.75	0.213389
305.25	0.254258			305.25	0.225941
310.75	0.53163			310.75	0.34728
316.25	0.826034			316.25	0.517434
321.75	0.965937			321.75	0.69735
327.25	0.934307			327.25	0.948396
332.75	0.726277			332.75	0.937238
338.25	0.615572			338.25	0.702929
343.75	0.815085			343.75	0.824268
349.25	0.878345			349.25	1
354.75	0.554745			354.75	0.998605
360.25	0.339416			360.25	0.666667
365.75	0.253041			365.75	0.514644
371.25	0.152068			371.25	0.425384
376.75	0.107056			376.75	0.428173
382.25	0.113139			382.25	0.333333
387.75	0.121655			387.75	0.225941
393.25	0.0790754			393.25	0.228731
398.75	0.0255474			398.75	0.185495
404.25	0.0182482			404.25	0.230126
409.75	0.0121655			409.75	0.244073
415.25	0			415.25	0.174338
420.75	0.0121655			420.75	0.0808926
426.25	0			426.25	0.0432357
431.75	0.0170316			431.75	0.0181311
437.25	0.0620438			437.25	0.0962343
442.75	0.0596107			442.75	0.0669456
448.25	0			448.25	0
453.75	0			453.75	0
