# Supplementary material for: Structural heterogeneity of the ion and lipid channel TMEM16F
Source: Nat Commun. 2024 Jan 2;15:110. doi: 10.1038/s41467-023-44377-7 (PMC10761740; doi:10.1038/s41467-023-44377-7)
Supplement: Supplementary file 7 — Source Data [file 41467_2023_44377_MOESM7_ESM.zip › Fig S7.xlsx]

## Sheet: Fig. S7a
N-N2B-16Fx2 (Left panel)			N-N2B-16F WT representative 1				C-N2B-16F WT representative 1					WT-16Fx2 (right panel)				PR-16Fx2 (right panel)
Distance(m)	Force(N)		Distance(m)	Force(N)			Distance(m)	Force(N)				Distance(m)	Force(N)			Distance(m)	Force(N)
-2.18576e-07	-1.01877e-09		-1.27505e-07	-5.45436e-10			1.57388e-07	-1.96073e-09				-2.78679e-09	-1.88859e-09			-5.50982e-09	-8.51272e-10
-2.18515e-07	-1.01272e-09		-1.27168e-07	-5.35946e-10			1.57679e-07	-1.96401e-09				-3.12837e-09	-1.86193e-09			-4.91012e-09	-8.01911e-10
-2.18412e-07	-1.0106e-09		-1.26793e-07	-5.22964e-10			1.5726e-07	-1.92867e-09				-3.39063e-09	-1.8392e-09			-4.09152e-09	-7.22326e-10
-2.18073e-07	-1.0029e-09		-1.26669e-07	-5.17742e-10			1.57763e-07	-1.94351e-09				-3.58574e-09	-1.81981e-09			-3.15022e-09	-6.55521e-10
-2.179e-07	-9.93217e-10		-1.26328e-07	-5.10748e-10			1.5771e-07	-1.92807e-09				-3.98685e-09	-1.79023e-09			-2.20082e-09	-5.72311e-10
-2.1783e-07	-9.94786e-10		-1.2604e-07	-4.89957e-10			1.57724e-07	-1.9163e-09				-4.34462e-09	-1.76278e-09			-1.20752e-09	-4.90085e-10
-2.17665e-07	-9.81602e-10		-1.25765e-07	-4.76726e-10			1.57937e-07	-1.91535e-09				-4.76898e-09	-1.73225e-09			-2.16216e-10	-4.09072e-10
-2.1741e-07	-9.80991e-10		-1.25426e-07	-4.63622e-10			1.57949e-07	-1.90344e-09				-5.32149e-09	-1.69517e-09			8.29687e-10	-3.48708e-10
-2.17296e-07	-9.69262e-10		-1.25218e-07	-4.4415e-10			1.58305e-07	-1.91028e-09				-5.42695e-09	-1.68021e-09			1.79559e-09	-2.78246e-10
-2.17113e-07	-9.61355e-10		-1.24774e-07	-4.32777e-10			1.58379e-07	-1.90182e-09				-5.51e-09	-1.66636e-09			2.83558e-09	-2.16143e-10
-2.1673e-07	-9.59519e-10		-1.24465e-07	-4.28723e-10			1.58552e-07	-1.89861e-09				-5.92729e-09	-1.63598e-09			3.78188e-09	-1.52545e-10
-2.16601e-07	-9.4551e-10		-1.24372e-07	-4.10977e-10			1.58743e-07	-1.89645e-09				-6.43712e-09	-1.60101e-09			4.78718e-09	-9.33159e-11
-2.1634e-07	-9.45822e-10		-1.24033e-07	-4.05108e-10			1.58727e-07	-1.88309e-09				-6.42959e-09	-1.59164e-09			5.83198e-09	-7.05423e-11
-2.16319e-07	-9.29711e-10		-1.23571e-07	-3.95145e-10			1.59059e-07	-1.8886e-09				-6.60229e-09	-1.57356e-09			6.83688e-09	-3.3088e-11
-2.16087e-07	-9.23484e-10		-1.23345e-07	-3.83909e-10			1.59221e-07	-1.88488e-09				-7.11053e-09	-1.53868e-09			7.80458e-09	-2.31645e-11
-2.15808e-07	-9.14331e-10		-1.22968e-07	-3.67364e-10			1.59139e-07	-1.86787e-09				-7.32573e-09	-1.51827e-09			8.82118e-09	-8.17658e-12
-2.15633e-07	-9.00214e-10		-1.22703e-07	-3.6786e-10			1.59331e-07	-1.86581e-09				-7.72145e-09	-1.48896e-09			9.83778e-09	-1.11922e-11
-2.1547e-07	-8.96825e-10		-1.22372e-07	-3.54888e-10			1.59132e-07	-1.84239e-09				-7.78581e-09	-1.47603e-09			1.08752e-08	-9.2022e-12
-2.1519e-07	-8.87173e-10		-1.22159e-07	-3.35635e-10			1.59266e-07	-1.83714e-09				-8.03849e-09	-1.454e-09			1.17819e-08	-6.97447e-13
-2.15065e-07	-8.83538e-10		-1.21909e-07	-3.26706e-10			1.59435e-07	-1.83376e-09				-8.25183e-09	-1.43369e-09			1.2796e-08	-7.50827e-13
-2.14847e-07	-8.71032e-10		-1.21566e-07	-3.2327e-10			1.58908e-07	-1.79248e-09				-8.39709e-09	-1.41677e-09			1.38402e-08	-2.61055e-11
-2.14602e-07	-8.61149e-10		-1.21183e-07	-3.15655e-10			1.59344e-07	-1.80369e-09				-8.54645e-09	-1.39964e-09			1.48319e-08	-2.07805e-11
-2.14645e-07	-8.57042e-10		-1.21063e-07	-2.95157e-10			1.59207e-07	-1.78372e-09				-8.96839e-09	-1.36901e-09			1.58092e-08	-1.64962e-11
-2.14399e-07	-8.44605e-10		-1.20662e-07	-2.91577e-10			1.58949e-07	-1.75712e-09				-9.07841e-09	-1.35383e-09			1.68352e-08	-1.86839e-11
-2.14205e-07	-8.35374e-10		-1.20472e-07	-2.77847e-10			1.59415e-07	-1.76993e-09				-9.14472e-09	-1.34082e-09			1.78054e-08	-1.35737e-11
-2.13949e-07	-8.25255e-10		-1.20022e-07	-2.68739e-10			1.59096e-07	-1.73995e-09				-9.335e-09	-1.32185e-09			1.88292e-08	-1.13347e-11
-2.13677e-07	-8.17914e-10		-1.19722e-07	-2.62213e-10			1.58863e-07	-1.71472e-09				-9.45078e-09	-1.30638e-09			1.98022e-08	-8.48264e-12
-2.1368e-07	-8.15066e-10		-1.19429e-07	-2.54525e-10			1.59412e-07	-1.73211e-09				-9.67417e-09	-1.28559e-09			2.08368e-08	-8.08194e-12
-2.13129e-07	-8.02766e-10		-1.19261e-07	-2.44507e-10			1.59299e-07	-1.71343e-09				-9.94071e-09	-1.26265e-09			2.18332e-08	-5.18273e-12
-2.13114e-07	-8.01626e-10		-1.18849e-07	-2.32536e-10			1.59365e-07	-1.70445e-09				-1.00334e-08	-1.24833e-09			2.28582e-08	-1.44647e-11
-2.12904e-07	-7.89539e-10		-1.18643e-07	-2.2642e-10			1.59534e-07	-1.70116e-09				-1.01442e-08	-1.2333e-09			2.38122e-08	-9.4573e-12
-2.1271e-07	-7.8867e-10		-1.18244e-07	-2.08622e-10			1.59188e-07	-1.66967e-09				-1.02331e-08	-1.21917e-09			2.48422e-08	-1.27083e-11
-2.12584e-07	-7.84842e-10		-1.17876e-07	-2.06177e-10			1.59373e-07	-1.66717e-09				-1.02483e-08	-1.20866e-09			2.58549e-08	-1.03397e-11
-2.12519e-07	-7.78768e-10		-1.17704e-07	-2.05384e-10			1.59365e-07	-1.65418e-09				-1.03954e-08	-1.19165e-09			2.68399e-08	-8.68455e-12
-2.12212e-07	-7.816e-10		-1.17387e-07	-1.92957e-10			1.59477e-07	-1.64774e-09				-1.03797e-08	-1.18269e-09			2.78176e-08	-1.19001e-11
-2.11982e-07	-7.69965e-10		-1.17001e-07	-1.87564e-10			1.59583e-07	-1.64099e-09				-1.06221e-08	-1.16094e-09			2.88572e-08	-1.37623e-11
-2.11858e-07	-7.7249e-10		-1.16633e-07	-1.73513e-10			1.59252e-07	-1.61043e-09				-1.07716e-08	-1.14381e-09			2.98542e-08	-1.22715e-11
-2.11826e-07	-7.62214e-10		-1.16591e-07	-1.82341e-10			1.59543e-07	-1.61371e-09				-1.12395e-08	-1.11113e-09			3.08382e-08	-8.94261e-12
-2.11559e-07	-7.63964e-10		-1.16335e-07	-1.7633e-10			1.59416e-07	-1.59425e-09				-1.09797e-08	-1.11424e-09			3.18162e-08	-8.62038e-12
-2.1122e-07	-7.58796e-10		-1.15972e-07	-1.72774e-10			1.59196e-07	-1.56966e-09				-1.11486e-08	-1.09613e-09			3.28552e-08	-1.06207e-11
-2.11115e-07	-7.51964e-10		-1.15642e-07	-1.61742e-10			1.59541e-07	-1.57592e-09				-1.13065e-08	-1.07858e-09			3.38398e-08	-8.78332e-12
-2.1075e-07	-7.51113e-10		-1.15298e-07	-1.53545e-10			1.59453e-07	-1.55859e-09				-1.15585e-08	-1.05637e-09			3.48708e-08	-1.85095e-11
-2.10623e-07	-7.39757e-10		-1.14975e-07	-1.50155e-10			1.59566e-07	-1.55219e-09				-1.14603e-08	-1.05168e-09			3.58275e-08	-1.45034e-11
-2.10485e-07	-7.38605e-10		-1.1468e-07	-1.47816e-10			1.59738e-07	-1.549e-09				-1.17461e-08	-1.0278e-09			3.68322e-08	-1.38784e-11
-2.10269e-07	-7.39042e-10		-1.14535e-07	-1.46795e-10			1.59456e-07	-1.52106e-09				-1.19678e-08	-1.00709e-09			3.78516e-08	-8.45574e-12
-2.09958e-07	-7.19993e-10		-1.14214e-07	-1.40527e-10			1.59909e-07	-1.53317e-09				-1.22866e-08	-9.81571e-10			3.88432e-08	-2.92268e-12
-2.09872e-07	-7.24975e-10		-1.13817e-07	-1.36003e-10			1.59753e-07	-1.51212e-09				-1.23204e-08	-9.70169e-10			3.98516e-08	-5.02004e-12
-2.09671e-07	-7.10122e-10		-1.13526e-07	-1.25063e-10			1.59779e-07	-1.50099e-09				-1.25923e-08	-9.46978e-10			4.08466e-08	-8.00035e-12
-2.09224e-07	-7.02727e-10		-1.13169e-07	-1.24821e-10			1.60259e-07	-1.51464e-09				-1.25309e-08	-9.40262e-10			4.18452e-08	-1.05757e-11
-2.09274e-07	-7.02732e-10		-1.13026e-07	-1.20256e-10			1.60056e-07	-1.49095e-09				-1.25024e-08	-9.32129e-10			4.28557e-08	-9.85244e-12
-2.09065e-07	-6.83264e-10		-1.12633e-07	-1.20827e-10			1.60276e-07	-1.49045e-09				-1.26257e-08	-9.16293e-10			4.38288e-08	-1.04462e-11
-2.08823e-07	-6.86336e-10		-1.12225e-07	-1.03929e-10			1.60591e-07	-1.49502e-09				-1.30228e-08	-8.8691e-10			4.48525e-08	-6.51791e-12
-2.08757e-07	-6.71004e-10		-1.1215e-07	-1.03465e-10			1.60283e-07	-1.46568e-09				-1.30158e-08	-8.77514e-10			4.58502e-08	-9.81966e-12
-2.08483e-07	-6.69619e-10		-1.11661e-07	-1.00446e-10			1.60711e-07	-1.47645e-09				-1.2831e-08	-8.76909e-10			4.68556e-08	-5.85572e-12
-2.08314e-07	-6.6148e-10		-1.11373e-07	-8.13342e-11			1.60923e-07	-1.47555e-09				-1.32205e-08	-8.48093e-10			4.78438e-08	-9.1112e-12
-2.0799e-07	-6.51632e-10		-1.11077e-07	-8.1968e-11			1.6075e-07	-1.45351e-09				-1.33785e-08	-8.30546e-10			4.88729e-08	-5.69012e-12
-2.07876e-07	-6.48833e-10		-1.1074e-07	-8.83506e-11			1.61198e-07	-1.46535e-09				-1.34245e-08	-8.18511e-10			4.98319e-08	-1.51276e-12
-2.07609e-07	-6.33774e-10		-1.10501e-07	-9.33095e-11			1.61281e-07	-1.45731e-09				-1.34631e-08	-8.06867e-10			5.08447e-08	-2.13647e-12
-2.07417e-07	-6.28355e-10		-1.10226e-07	-7.67601e-11			1.61327e-07	-1.44725e-09				-1.36562e-08	-7.87558e-10			5.18672e-08	-1.7711e-12
-2.07344e-07	-6.17456e-10		-1.09801e-07	-7.42179e-11			1.61423e-07	-1.43992e-09				-1.36933e-08	-7.75992e-10			5.28402e-08	-6.73487e-13
-2.07074e-07	-6.03547e-10		-1.09438e-07	-7.01633e-11			1.61565e-07	-1.43516e-09				-1.38463e-08	-7.5868e-10			5.38462e-08	3.62703e-12
-2.07033e-07	-5.95696e-10		-1.09272e-07	-6.97303e-11			1.6178e-07	-1.4343e-09				-1.37852e-08	-7.52167e-10			5.48514e-08	4.79791e-12
-2.06828e-07	-5.86391e-10		-1.08943e-07	-6.54761e-11			1.61779e-07	-1.42166e-09				-1.40883e-08	-7.27417e-10			5.58692e-08	7.09259e-12
-2.06552e-07	-5.81414e-10		-1.08671e-07	-6.21311e-11			1.62022e-07	-1.42237e-09				-1.4102e-08	-7.17008e-10			5.68587e-08	2.01608e-12
-2.06252e-07	-5.69526e-10		-1.08173e-07	-6.28266e-11			1.62198e-07	-1.41941e-09				-1.41359e-08	-7.05581e-10			5.78359e-08	1.61566e-12
-2.06273e-07	-5.65082e-10		-1.07993e-07	-5.46177e-11			1.62368e-07	-1.41607e-09				-1.41072e-08	-6.97259e-10			5.88642e-08	4.6067e-12
-2.06086e-07	-5.54064e-10		-1.0767e-07	-5.58422e-11			1.62233e-07	-1.39622e-09				-1.43087e-08	-6.77544e-10			5.98262e-08	6.03447e-12
-2.05758e-07	-5.4514e-10		-1.07399e-07	-4.30333e-11			1.6248e-07	-1.39719e-09				-1.4277e-08	-6.69377e-10			6.08432e-08	5.96843e-12
-2.05697e-07	-5.4321e-10		-1.0718e-07	-3.80975e-11			1.62627e-07	-1.39259e-09				-1.42368e-08	-6.61818e-10			6.18686e-08	5.67334e-12
-2.05486e-07	-5.3701e-10		-1.06664e-07	-3.6892e-11			1.62815e-07	-1.39026e-09				-1.45155e-08	-6.38278e-10			6.28542e-08	7.18679e-12
-2.05301e-07	-5.31834e-10		-1.06319e-07	-3.62048e-11			1.62843e-07	-1.37921e-09				-1.46187e-08	-6.23439e-10			6.38377e-08	3.74571e-12
-2.05095e-07	-5.30101e-10		-1.06171e-07	-4.65013e-11			1.62944e-07	-1.37221e-09				-1.45129e-08	-6.18939e-10			6.49242e-08	1.12311e-12
-2.04792e-07	-5.21676e-10		-1.05889e-07	-3.31269e-11			1.63166e-07	-1.37174e-09				-1.44785e-08	-6.10886e-10			6.58352e-08	5.05501e-12
-2.0477e-07	-5.1531e-10		-1.05494e-07	-2.30049e-11			1.63106e-07	-1.35599e-09				-1.45541e-08	-5.97604e-10			6.68445e-08	6.79028e-12
-2.0454e-07	-5.05044e-10		-1.05192e-07	-2.42648e-11			1.63383e-07	-1.35847e-09				-1.46181e-08	-5.84702e-10			6.78859e-08	6.20304e-12
-2.04239e-07	-5.06515e-10		-1.04955e-07	-2.2526e-11			1.63465e-07	-1.35031e-09				-1.46784e-08	-5.71975e-10			6.88132e-08	4.70313e-12
-2.03991e-07	-4.99785e-10		-1.04651e-07	-1.48992e-11			1.63475e-07	-1.33834e-09				-1.43319e-08	-5.7937e-10			6.98986e-08	1.22547e-11
-2.03857e-07	-5.00672e-10		-1.04253e-07	-3.25651e-11			1.6387e-07	-1.34732e-09				-1.44245e-08	-5.65043e-10			7.08576e-08	9.02529e-12
-2.03684e-07	-4.96228e-10		-1.04031e-07	-2.72719e-11			1.63815e-07	-1.33176e-09				-1.43133e-08	-5.608e-10			7.18942e-08	7.72999e-12
-2.03423e-07	-4.96893e-10		-1.03709e-07	-2.06882e-11			1.63737e-07	-1.31499e-09				-1.44166e-08	-5.4594e-10			7.28922e-08	1.42842e-11
-2.03493e-07	-4.87488e-10		-1.03467e-07	-2.12669e-11			1.64189e-07	-1.3271e-09				-1.44605e-08	-5.34223e-10			7.38732e-08	1.33233e-11
-2.03094e-07	-4.83261e-10		-1.03036e-07	-2.59604e-11			1.63964e-07	-1.3023e-09				-1.446e-08	-5.24516e-10			7.4869e-08	1.12997e-11
-2.02894e-07	-4.84046e-10		-1.02861e-07	-1.83338e-11			1.6416e-07	-1.30042e-09				-1.45625e-08	-5.09693e-10			7.58885e-08	1.76135e-11
-2.02762e-07	-4.77384e-10		-1.02393e-07	-1.96714e-11			1.64274e-07	-1.29402e-09				-1.43895e-08	-5.08516e-10			7.68207e-08	1.8771e-11
-2.02522e-07	-4.72249e-10		-1.02169e-07	-1.11989e-11			1.64028e-07	-1.26803e-09				-1.45961e-08	-4.88555e-10			7.78839e-08	1.50114e-11
-2.02218e-07	-4.65674e-10		-1.01876e-07	-2.33854e-11			1.64385e-07	-1.27499e-09				-1.48294e-08	-4.67474e-10			7.88242e-08	1.25718e-11
-2.02188e-07	-4.6985e-10		-1.01406e-07	-2.11628e-11			1.64217e-07	-1.25324e-09				-1.47068e-08	-4.63783e-10			7.98262e-08	1.34816e-11
-2.01994e-07	-4.67232e-10		-1.01375e-07	-1.21517e-11			1.64274e-07	-1.24381e-09				-1.46261e-08	-4.58043e-10			8.08772e-08	1.36889e-11
-2.0171e-07	-4.5528e-10		-1.0097e-07	-1.30517e-11			1.64346e-07	-1.23517e-09				-1.45295e-08	-4.53076e-10			8.18225e-08	1.45551e-11
-2.01438e-07	-4.53661e-10		-1.0068e-07	-1.3251e-11			1.64336e-07	-1.22211e-09				-1.4381e-08	-4.50677e-10			8.28682e-08	1.74874e-11
-2.01338e-07	-4.43736e-10		-1.00312e-07	-7.24903e-12			1.64494e-07	-1.21815e-09				-1.4426e-08	-4.38703e-10			8.39107e-08	2.08492e-11
-2.01099e-07	-4.38094e-10		-9.99555e-08	-1.83659e-11			1.64449e-07	-1.20313e-09				-1.45601e-08	-4.22335e-10			8.48616e-08	2.09251e-11
-2.00849e-07	-4.32667e-10		-9.96855e-08	-1.89472e-11			1.64522e-07	-1.19459e-09				-1.45425e-08	-4.13646e-10			8.58657e-08	1.49446e-11
-2.00785e-07	-4.19979e-10		-9.92905e-08	-6.51675e-12			1.64773e-07	-1.1957e-09				-1.44655e-08	-4.07719e-10			8.68512e-08	1.93012e-11
-2.00413e-07	-4.22077e-10		-9.90785e-08	-1.49242e-11			1.64337e-07	-1.15935e-09				-1.43374e-08	-4.04321e-10			8.78582e-08	2.12575e-11
-2.00382e-07	-4.16076e-10		-9.87965e-08	-3.06842e-12			1.64686e-07	-1.16588e-09				-1.44964e-08	-3.86704e-10			8.88979e-08	1.9565e-11
-2.0029e-07	-4.12558e-10		-9.85145e-08	-8.29181e-13			1.64746e-07	-1.1565e-09				-1.44396e-08	-3.79776e-10			8.98406e-08	2.17289e-11
-1.99976e-07	-3.98271e-10		-9.83953e-08	-5.91171e-12			1.64627e-07	-1.1375e-09				-1.44652e-08	-3.68966e-10			9.09002e-08	2.38052e-11
-2.00032e-07	-3.94089e-10		-9.80428e-08	-7.64531e-12			1.65036e-07	-1.14726e-09				-1.43698e-08	-3.6395e-10			9.18629e-08	2.01955e-11
-1.99688e-07	-3.91345e-10		-9.75613e-08	-2.09849e-12			1.64823e-07	-1.12313e-09				-1.43217e-08	-3.56577e-10			9.28665e-08	1.71641e-11
-1.9947e-07	-3.74346e-10		-9.71888e-08	-1.0826e-11			1.64702e-07	-1.10397e-09				-1.40612e-08	-3.59727e-10			9.39062e-08	1.9613e-11
-1.99256e-07	-3.76539e-10		-9.69903e-08	-2.87202e-12			1.65232e-07	-1.12026e-09				-1.39865e-08	-3.53675e-10			9.48465e-08	2.03339e-11
-1.99031e-07	-3.68851e-10		-9.67513e-08	4.54017e-13			1.64939e-07	-1.0917e-09				-1.40812e-08	-3.39241e-10			9.59019e-08	2.41168e-11
-1.98673e-07	-3.58987e-10		-9.63823e-08	7.01653e-13			1.64918e-07	-1.07799e-09				-1.40177e-08	-3.3264e-10			9.69062e-08	2.29579e-11
-1.98601e-07	-3.50235e-10		-9.59453e-08	5.4799e-13			1.65072e-07	-1.07387e-09				-1.37359e-08	-3.37048e-10			9.78612e-08	2.44193e-11
-1.98528e-07	-3.45436e-10		-9.58033e-08	6.11495e-13			1.64827e-07	-1.04805e-09				-1.38415e-08	-3.22063e-10			9.88702e-08	2.49435e-11
-1.9803e-07	-3.3684e-10		-9.54483e-08	4.47166e-12			1.65166e-07	-1.05391e-09				-1.37707e-08	-3.15831e-10			9.98814e-08	3.16636e-11
-1.97996e-07	-3.33644e-10		-9.50688e-08	1.48682e-12			1.65126e-07	-1.03917e-09				-1.35902e-08	-3.15022e-10			1.00886e-07	3.21558e-11
-1.97894e-07	-3.22424e-10		-9.48093e-08	1.13619e-11			1.65177e-07	-1.02937e-09				-1.34615e-08	-3.11653e-10			1.0185e-07	2.8865e-11
-1.97564e-07	-3.12568e-10		-9.45583e-08	-1.35773e-12			1.65471e-07	-1.03286e-09				-1.35206e-08	-2.99175e-10			1.02901e-07	2.87353e-11
-1.97518e-07	-3.19649e-10		-9.42548e-08	-9.44732e-13			1.65261e-07	-1.0088e-09				-1.34793e-08	-2.91476e-10			1.03913e-07	3.36941e-11
-1.97396e-07	-3.0831e-10		-9.39023e-08	7.96371e-13			1.65645e-07	-1.01725e-09				-1.3381e-08	-2.86606e-10			1.04875e-07	3.13299e-11
-1.97128e-07	-3.09773e-10		-9.36413e-08	-3.18325e-12			1.6574e-07	-1.00986e-09				-1.34547e-08	-2.73201e-10			1.05862e-07	3.23512e-11
-1.96871e-07	-3.02943e-10		-9.32573e-08	8.05941e-12			1.65499e-07	-9.84202e-10				-1.31189e-08	-2.80077e-10			1.06894e-07	3.42003e-11
-1.96488e-07	-3.03689e-10		-9.29893e-08	8.20172e-12			1.65907e-07	-9.9379e-10				-1.30993e-08	-2.71301e-10			1.07874e-07	3.84888e-11
-1.96332e-07	-2.9537e-10		-9.27733e-08	1.32814e-11			1.65967e-07	-9.84584e-10				-1.30764e-08	-2.62687e-10			1.0888e-07	4.02338e-11
-1.96175e-07	-2.85802e-10		-9.23593e-08	8.92929e-12			1.65906e-07	-9.6864e-10				-1.28201e-08	-2.65821e-10			1.09871e-07	3.67468e-11
-1.96033e-07	-2.78492e-10		-9.20938e-08	-2.10406e-12			1.66272e-07	-9.76074e-10				-1.27414e-08	-2.59975e-10			1.10865e-07	3.94694e-11
-1.95855e-07	-2.76496e-10		-9.17083e-08	-4.26979e-12			1.66207e-07	-9.5997e-10				-1.27113e-08	-2.5173e-10			1.11911e-07	3.66887e-11
-1.95678e-07	-2.75044e-10		-9.15433e-08	6.58631e-12			1.66432e-07	-9.59685e-10				-1.26728e-08	-2.43879e-10			1.129e-07	3.69345e-11
-1.95541e-07	-2.69686e-10		-9.11123e-08	-1.43972e-12			1.66675e-07	-9.60392e-10				-1.28111e-08	-2.27302e-10			1.13882e-07	3.99087e-11
-1.95232e-07	-2.72359e-10		-9.08763e-08	-7.73584e-12			1.66514e-07	-9.39058e-10				-1.2389e-08	-2.38636e-10			1.149e-07	3.95156e-11
-1.95063e-07	-2.6766e-10		-9.05733e-08	-5.94473e-12			1.66796e-07	-9.4188e-10				-1.19722e-08	-2.49522e-10			1.1586e-07	4.70695e-11
-1.94907e-07	-2.68497e-10		-9.02643e-08	-9.67327e-13			1.66551e-07	-9.15947e-10				-1.17876e-08	-2.48898e-10			1.16894e-07	4.48959e-11
-1.94512e-07	-2.68905e-10		-8.98563e-08	-6.60332e-12			1.66962e-07	-9.25818e-10				-1.19504e-08	-2.31111e-10			1.17906e-07	4.5058e-11
-1.94418e-07	-2.61152e-10		-8.94423e-08	-6.52301e-12			1.67143e-07	-9.23095e-10				-1.16873e-08	-2.34383e-10			1.18843e-07	4.85949e-11
-1.94124e-07	-2.61984e-10		-8.92333e-08	-1.22411e-11			1.67271e-07	-9.17467e-10				-1.14376e-08	-2.36983e-10			1.19874e-07	4.88798e-11
-1.94056e-07	-2.60904e-10		-8.90703e-08	-1.06692e-11			1.674e-07	-9.11951e-10				-1.15425e-08	-2.22054e-10			1.20893e-07	5.27599e-11
-1.93815e-07	-2.56764e-10		-8.88233e-08	-2.16317e-13			1.67508e-07	-9.05293e-10				-1.13075e-08	-2.24136e-10			1.21877e-07	5.85033e-11
-1.93646e-07	-2.49871e-10		-8.84273e-08	-1.41117e-13			1.67433e-07	-8.88646e-10				-1.13045e-08	-2.14534e-10			1.22882e-07	5.4991e-11
-1.93515e-07	-2.42783e-10		-8.80293e-08	-2.85649e-13			1.67974e-07	-9.05645e-10				-1.14201e-08	-1.9908e-10			1.23861e-07	5.50513e-11
-1.93245e-07	-2.45067e-10		-8.77323e-08	-3.70005e-12			1.67939e-07	-8.91192e-10				-1.12137e-08	-1.99549e-10			1.24875e-07	6.38943e-11
-1.93169e-07	-2.31176e-10		-8.74718e-08	-3.71996e-12			1.67987e-07	-8.81275e-10				-1.14463e-08	-1.78294e-10			1.25867e-07	6.08998e-11
-1.92933e-07	-2.31159e-10		-8.71398e-08	3.14067e-12			1.68411e-07	-8.91755e-10				-1.10146e-08	-1.89908e-10			1.26905e-07	5.20844e-11
-1.92673e-07	-2.20038e-10		-8.68893e-08	-4.02374e-13			1.68217e-07	-8.68593e-10				-1.09703e-08	-1.82366e-10			1.27875e-07	5.12802e-11
-1.92467e-07	-2.21585e-10		-8.64743e-08	2.21642e-12			1.68749e-07	-8.85064e-10				-1.09126e-08	-1.7568e-10			1.28868e-07	5.52343e-11
-1.92235e-07	-2.29919e-10		-8.61693e-08	4.45479e-12			1.68834e-07	-8.77178e-10				-1.07702e-08	-1.72967e-10			1.29883e-07	5.23546e-11
-1.92066e-07	-2.21826e-10		-8.60543e-08	3.46693e-12			1.68622e-07	-8.53082e-10				-1.05091e-08	-1.76142e-10			1.30884e-07	5.6503e-11
-1.91809e-07	-2.13624e-10		-8.56328e-08	7.95018e-13			1.69133e-07	-8.68332e-10				-1.06518e-08	-1.59342e-10			1.31918e-07	6.19036e-11
-1.91858e-07	-2.08336e-10		-8.51698e-08	-2.06017e-12			1.69223e-07	-8.60725e-10				-1.04947e-08	-1.57365e-10			1.32884e-07	4.64182e-11
-1.91577e-07	-2.16563e-10		-8.49223e-08	-4.63265e-13			1.69162e-07	-8.44834e-10				-1.03625e-08	-1.54359e-10			1.33899e-07	5.05042e-11
-1.91293e-07	-2.12023e-10		-8.45803e-08	1.91221e-12			1.69703e-07	-8.61714e-10				-1.00792e-08	-1.58643e-10			1.34874e-07	5.08449e-11
-1.91253e-07	-2.07746e-10		-8.43623e-08	9.23484e-13			1.6963e-07	-8.45208e-10				-9.88184e-09	-1.58646e-10			1.35884e-07	5.7335e-11
-1.91001e-07	-2.08241e-10		-8.40773e-08	2.58968e-12			1.69802e-07	-8.42051e-10				-9.94471e-09	-1.45805e-10			1.36863e-07	5.50058e-11
-1.90809e-07	-2.053e-10		-8.35833e-08	3.59709e-12			1.70123e-07	-8.47004e-10				-9.77805e-09	-1.44307e-10			1.37907e-07	5.85008e-11
-1.9047e-07	-2.01243e-10		-8.33723e-08	6.02258e-12			1.70132e-07	-8.3489e-10				-9.58991e-09	-1.43862e-10			1.38896e-07	5.69928e-11
-1.90187e-07	-1.96502e-10		-8.30273e-08	2.16511e-12			1.70367e-07	-8.35208e-10				-9.48975e-09	-1.39076e-10			1.39894e-07	6.35057e-11
-1.90051e-07	-1.95297e-10		-8.27913e-08	2.99449e-12			1.70531e-07	-8.31528e-10				-9.23168e-09	-1.42311e-10			1.40869e-07	6.02992e-11
-1.89788e-07	-1.96674e-10		-8.24823e-08	6.10699e-13			1.70731e-07	-8.29865e-10				-9.10706e-09	-1.38729e-10			1.4195e-07	6.67744e-11
-1.89731e-07	-1.94916e-10		-8.22258e-08	-8.50225e-12			1.70974e-07	-8.30589e-10				-8.98076e-09	-1.35232e-10			1.42892e-07	6.78933e-11
-1.89592e-07	-1.95149e-10		-8.18603e-08	5.50678e-12			1.71244e-07	-8.32743e-10				-8.74147e-09	-1.37326e-10			1.43913e-07	6.92222e-11
-1.89385e-07	-1.91009e-10		-8.15243e-08	4.28902e-12			1.71261e-07	-8.21106e-10				-8.72845e-09	-1.28232e-10			1.4488e-07	7.46271e-11
-1.89151e-07	-1.85529e-10		-8.12862e-08	4.42857e-12			1.71429e-07	-8.17766e-10				-8.79244e-09	-1.15525e-10			1.45846e-07	7.14502e-11
-1.88863e-07	-1.77185e-10		-8.08287e-08	6.28575e-13			1.71568e-07	-8.12749e-10				-8.46824e-09	-1.21804e-10			1.46923e-07	7.54153e-11
-1.88715e-07	-1.76878e-10		-8.08102e-08	-2.65152e-12			1.71733e-07	-8.09205e-10				-8.43076e-09	-1.13923e-10			1.47867e-07	7.82508e-11
-1.88595e-07	-1.75428e-10		-8.02912e-08	3.72779e-12			1.71845e-07	-8.02732e-10				-8.10982e-09	-1.20063e-10			1.48875e-07	8.22029e-11
-1.88256e-07	-1.70802e-10		-8.00002e-08	-1.75922e-12			1.72115e-07	-8.04902e-10				-8.24104e-09	-1.03819e-10			1.49907e-07	6.43792e-11
-1.88175e-07	-1.64004e-10		-7.97012e-08	3.80515e-12			1.72123e-07	-7.9278e-10				-8.07383e-09	-1.02354e-10			1.50894e-07	6.22834e-11
-1.88103e-07	-1.65225e-10		-7.94802e-08	5.71977e-12			1.7212e-07	-7.80098e-10				-8.04853e-09	-9.3867e-11			1.51959e-07	6.04846e-11
-1.87649e-07	-1.58107e-10		-7.89797e-08	-3.71871e-12			1.72576e-07	-7.92372e-10				-7.73503e-09	-9.983e-11			1.52897e-07	6.20228e-11
-1.87652e-07	-1.58389e-10		-7.87542e-08	-4.56505e-12			1.72356e-07	-7.67868e-10				-7.73103e-09	-9.0284e-11			1.5393e-07	6.39246e-11
-1.87544e-07	-1.57878e-10		-7.84912e-08	-6.5865e-12			1.72392e-07	-7.57153e-10				-7.53378e-09	-9.0293e-11			1.54885e-07	5.36717e-11
-1.87084e-07	-1.49096e-10		-7.81822e-08	-1.5389e-12			1.72709e-07	-7.61945e-10				-7.23236e-09	-9.547e-11			1.55855e-07	4.37595e-11
-1.8697e-07	-1.5138e-10		-7.78122e-08	-2.73208e-12			1.72759e-07	-7.52125e-10				-7.17796e-09	-8.84059e-11			1.56894e-07	4.71592e-11
-1.8672e-07	-1.48027e-10		-7.74742e-08	2.85266e-12			1.72757e-07	-7.39467e-10				-7.14699e-09	-8.03907e-11			1.5789e-07	4.81338e-11
-1.86529e-07	-1.45539e-10		-7.72402e-08	-2.39292e-12			1.72976e-07	-7.38861e-10				-7.018e-09	-7.70395e-11			1.58904e-07	4.69614e-11
-1.86439e-07	-1.43767e-10		-7.69197e-08	7.32829e-12			1.72909e-07	-7.22657e-10				-6.83935e-09	-7.61207e-11			1.59895e-07	4.87856e-11
-1.86078e-07	-1.42115e-10		-7.66142e-08	1.54326e-12			1.73087e-07	-7.1976e-10				-6.7376e-09	-7.14247e-11			1.60896e-07	5.07259e-11
-1.85837e-07	-1.32742e-10		-7.63802e-08	-2.30622e-12			1.73022e-07	-7.03699e-10				-6.58899e-09	-6.9036e-11			1.61901e-07	4.76132e-11
-1.85748e-07	-1.30567e-10		-7.59542e-08	-6.00007e-13			1.73068e-07	-6.93612e-10				-6.32803e-09	-7.21926e-11			1.62923e-07	4.91074e-11
-1.85657e-07	-1.27042e-10		-7.56122e-08	4.88897e-12			1.73006e-07	-6.77706e-10				-6.46455e-09	-5.57001e-11			1.63896e-07	4.80711e-11
-1.85349e-07	-1.18716e-10		-7.53902e-08	-6.97762e-12			1.73182e-07	-6.74783e-10				-6.02652e-09	-6.7833e-11			1.64919e-07	4.7415e-11
-1.8523e-07	-1.25359e-10		-7.49332e-08	5.10739e-12			1.73171e-07	-6.61586e-10				-5.77663e-09	-7.04493e-11			1.65945e-07	5.77853e-11
-1.85042e-07	-1.21529e-10		-7.47872e-08	-5.44367e-12			1.73266e-07	-6.5415e-10				-5.65155e-09	-6.68904e-11			1.6684e-07	5.67772e-11
-1.84735e-07	-1.19832e-10		-7.44677e-08	-5.16243e-12			1.73243e-07	-6.40394e-10				-5.27722e-09	-7.56619e-11			1.67872e-07	5.92871e-11
-1.84549e-07	-1.18368e-10		-7.42092e-08	-4.7001e-13			1.73407e-07	-6.36811e-10				-5.29954e-09	-6.48205e-11			1.68866e-07	5.94683e-11
-1.84346e-07	-1.15047e-10		-7.38332e-08	7.06892e-12			1.7352e-07	-6.30397e-10				-4.96828e-09	-7.16547e-11			1.69924e-07	6.00355e-11
-1.84163e-07	-1.20046e-10		-7.36492e-08	4.63804e-12			1.73538e-07	-6.18836e-10				-4.91899e-09	-6.43536e-11			1.70866e-07	5.72943e-11
-1.83905e-07	-1.09095e-10		-7.33872e-08	-1.68695e-13			1.73618e-07	-6.10622e-10				-4.89592e-09	-5.57583e-11			1.71944e-07	5.92396e-11
-1.83841e-07	-1.17441e-10		-7.30652e-08	-5.274e-13			1.73845e-07	-6.104e-10				-4.80432e-09	-5.05351e-11			1.72914e-07	6.04198e-11
-1.83629e-07	-1.1131e-10		-7.26122e-08	2.76068e-12			1.74016e-07	-6.07172e-10				-4.54513e-09	-5.36212e-11			1.73865e-07	6.23397e-11
-1.83451e-07	-1.12999e-10		-7.23712e-08	-2.63816e-13			1.73851e-07	-5.85712e-10				-4.51881e-09	-4.51819e-11			1.7492e-07	6.22678e-11
-1.83038e-07	-1.14184e-10		-7.21282e-08	-5.01844e-13			1.74123e-07	-5.87904e-10				-4.36768e-09	-4.29072e-11			1.75891e-07	6.26014e-11
-1.82843e-07	-1.06086e-10		-7.16762e-08	2.00575e-12			1.73962e-07	-5.66567e-10				-4.12449e-09	-4.53943e-11			1.7692e-07	6.28724e-11
-1.8274e-07	-1.07088e-10		-7.13942e-08	1.49559e-12			1.74124e-07	-5.6287e-10				-4.20186e-09	-3.18341e-11			1.77894e-07	6.16874e-11
-1.82605e-07	-1.09527e-10		-7.10142e-08	5.45797e-12			1.74037e-07	-5.45528e-10				-3.83879e-09	-4.00462e-11			1.78923e-07	6.30444e-11
-1.8259e-07	-1.13276e-10		-7.07897e-08	7.25567e-12			1.73907e-07	-5.25851e-10				-3.65949e-09	-3.91701e-11			1.79893e-07	5.36954e-11
-1.82306e-07	-1.09557e-10		-7.02872e-08	8.14706e-12			1.74153e-07	-5.26773e-10				-3.37277e-09	-4.36106e-11			1.8092e-07	2.77966e-11
-1.82059e-07	-1.09508e-10		-7.01192e-08	-1.79581e-12			1.74022e-07	-5.07102e-10				-3.35873e-09	-3.45704e-11			1.81907e-07	3.08901e-11
-1.81828e-07	-1.10709e-10		-6.98662e-08	2.1039e-12			1.74094e-07	-4.98494e-10				-3.14428e-09	-3.54216e-11			1.82898e-07	2.58952e-11
-1.81589e-07	-1.01571e-10		-6.95362e-08	-6.87644e-12			1.74376e-07	-5.01281e-10				-3.05286e-09	-3.04072e-11			1.83926e-07	2.75641e-11
-1.81351e-07	-1.16158e-10		-6.92132e-08	-7.09956e-12			1.74263e-07	-4.82516e-10				-2.62535e-09	-4.18165e-11			1.84895e-07	3.40908e-11
-1.81308e-07	-1.09217e-10		-6.87972e-08	-3.75548e-12			1.74527e-07	-4.84396e-10				-2.59801e-09	-3.34297e-11			1.85947e-07	3.45199e-11
-1.81003e-07	-1.15057e-10		-6.86122e-08	7.6863e-13			1.74829e-07	-4.88322e-10				-2.2725e-09	-3.97803e-11			1.86912e-07	3.38501e-11
-1.80961e-07	-1.14867e-10		-6.82832e-08	-1.89909e-12			1.74683e-07	-4.67809e-10				-2.30218e-09	-2.85759e-11			1.87891e-07	3.80201e-11
-1.80629e-07	-1.07587e-10		-6.80222e-08	-3.45941e-12			1.74984e-07	-4.71639e-10				-2.1269e-09	-2.77067e-11			1.88882e-07	3.74341e-11
-1.804e-07	-1.14487e-10		-6.76162e-08	1.01403e-12			1.75376e-07	-4.80453e-10				-1.97668e-09	-2.5392e-11			1.89921e-07	4.25335e-11
-1.80262e-07	-1.02039e-10		-6.74692e-08	2.91546e-12			1.75298e-07	-4.63624e-10				-1.58479e-09	-3.50327e-11			1.90914e-07	4.51419e-11
-1.80138e-07	-1.04355e-10		-6.70352e-08	1.82514e-12			1.75737e-07	-4.75031e-10				-1.58461e-09	-2.52956e-11			1.91946e-07	4.12738e-11
-1.79844e-07	-1.03873e-10		-6.68432e-08	-4.14461e-13			1.75683e-07	-4.59483e-10				-1.56295e-09	-1.66218e-11			1.92919e-07	4.51621e-11
-1.79674e-07	-1.04775e-10		-6.63992e-08	2.98763e-13			1.75781e-07	-4.52281e-10				-1.21275e-09	-2.42329e-11			1.93919e-07	5.07413e-11
-1.7948e-07	-1.02717e-10		-6.60062e-08	6.46273e-12			1.7606e-07	-4.54969e-10				-9.9753e-10	-2.51009e-11			1.94916e-07	4.77089e-11
-1.79399e-07	-1.00511e-10		-6.59302e-08	-5.71817e-13			1.76024e-07	-4.40471e-10				-1.06289e-09	-1.23375e-11			1.95908e-07	5.09315e-11
-1.79142e-07	-1.02275e-10		-6.55552e-08	-1.14209e-11			1.76261e-07	-4.40857e-10				-5.8598e-10	-2.62006e-11			1.96926e-07	5.18377e-11
-1.78879e-07	-1.02855e-10		-6.51972e-08	5.35567e-12			1.76521e-07	-4.42428e-10				-5.4922e-10	-1.82728e-11			1.979e-07	4.36743e-11
-1.78716e-07	-1.07047e-10		-6.48042e-08	-3.44615e-13			1.7635e-07	-4.20467e-10				-4.6021e-10	-1.28973e-11			1.98922e-07	5.18431e-11
-1.784e-07	-1.01064e-10		-6.45582e-08	2.52651e-12			1.76724e-07	-4.28382e-10				-4.1361e-10	-5.49027e-12			1.99885e-07	4.98488e-11
-1.78301e-07	-9.40249e-11		-6.44062e-08	2.98815e-12			1.767e-07	-4.14549e-10				-9.443e-11	-1.17329e-11			2.00899e-07	4.97197e-11
-1.78168e-07	-1.00512e-10		-6.38742e-08	3.87505e-12			1.76792e-07	-4.0696e-10				1.3513e-10	-1.33268e-11			2.01892e-07	4.71947e-11
-1.77901e-07	-9.81213e-11		-6.37222e-08	6.59974e-14			1.77011e-07	-4.06393e-10				0	3.08738e-12			2.02911e-07	4.70243e-11
-1.77901e-07	-9.36793e-11		-6.33112e-08	-1.52155e-12			1.77174e-07	-4.02696e-10				2.6773e-10	-4.11269e-13			2.03903e-07	4.93406e-11
-1.7748e-07	-9.65476e-11		-6.29582e-08	1.3675e-13			1.77529e-07	-4.09484e-10				4.3507e-10	1.05646e-12			2.04946e-07	4.85229e-11
-1.77154e-07	-9.37897e-11		-6.27307e-08	7.9267e-12			1.77904e-07	-4.17351e-10				6.6725e-10	-6.83969e-13			2.05908e-07	5.26676e-11
-1.77149e-07	-9.2053e-11		-6.23492e-08	6.55541e-12			1.78074e-07	-4.14099e-10				7.3689e-10	5.58401e-12			2.069e-07	5.44296e-11
-1.76904e-07	-9.13188e-11		-6.20667e-08	3.21284e-12			1.78296e-07	-4.1359e-10				9.7181e-10	3.54271e-12			2.07929e-07	5.33847e-11
-1.76798e-07	-9.01096e-11		-6.16852e-08	8.77098e-12			1.78619e-07	-4.18673e-10				1.08081e-09	7.86296e-12			2.08889e-07	5.74565e-11
-1.76399e-07	-8.22627e-11		-6.13123e-08	-6.13265e-12			1.78604e-07	-4.05325e-10				1.25625e-09	8.93006e-12			2.09905e-07	5.92797e-11
-1.76335e-07	-8.14883e-11		-6.11053e-08	1.9401e-12			1.79129e-07	-4.21383e-10				1.4728e-09	7.96325e-12			2.10917e-07	6.00518e-11
-1.76286e-07	-7.48961e-11		-6.07493e-08	5.54286e-12			1.79097e-07	-4.07067e-10				1.76439e-09	3.31728e-12			2.11883e-07	5.87005e-11
-1.7611e-07	-7.0203e-11		-6.05893e-08	9.53228e-12			1.79344e-07	-4.07976e-10				2.03584e-09	-5.97169e-13			2.12918e-07	4.99855e-11
-1.75892e-07	-6.93005e-11		-6.03733e-08	-1.67063e-12			1.79555e-07	-4.06879e-10				2.18019e-09	2.00819e-12			2.13911e-07	5.22047e-11
-1.75682e-07	-6.55314e-11		-5.98323e-08	1.35527e-13			1.79534e-07	-3.93173e-10				2.42865e-09	-5.19269e-13			2.14943e-07	5.2279e-11
-1.75321e-07	-6.62698e-11		-5.95433e-08	7.0814e-12			1.79884e-07	-3.99722e-10				2.26205e-09	1.74494e-11			2.1595e-07	5.4779e-11
-1.75251e-07	-5.78833e-11		-5.92703e-08	-4.76546e-12			1.79837e-07	-3.84589e-10				2.52665e-09	1.41065e-11			2.16901e-07	5.59044e-11
-1.75019e-07	-5.99117e-11		-5.89973e-08	-3.15897e-12			1.79796e-07	-3.69817e-10				2.54995e-09	2.27001e-11			2.17916e-07	5.12729e-11
-1.74823e-07	-5.58244e-11		-5.87893e-08	2.89247e-12			1.80255e-07	-3.82297e-10				3.03175e-09	8.61136e-12			2.18924e-07	5.3807e-11
-1.74522e-07	-5.41936e-11		-5.82823e-08	2.58628e-12			1.80375e-07	-3.76248e-10				3.09675e-09	1.49445e-11			2.19895e-07	6.07714e-11
-1.74312e-07	-5.90625e-11		-5.79893e-08	-4.41636e-12			1.80525e-07	-3.71882e-10				3.52425e-09	3.53821e-12			2.20933e-07	5.96854e-11
-1.74097e-07	-5.74943e-11		-5.76573e-08	5.08631e-12			1.8071e-07	-3.694e-10				3.45245e-09	1.68051e-11			2.21935e-07	5.55208e-11
-1.73902e-07	-4.77212e-11		-5.73193e-08	2.08041e-12			1.8084e-07	-3.63944e-10				3.57515e-09	2.04796e-11			2.22921e-07	5.99901e-11
-1.73851e-07	-5.48833e-11		-5.70563e-08	-3.72434e-12			1.81229e-07	-3.72641e-10				4.09865e-09	4.32716e-12			2.23938e-07	5.80195e-11
-1.7348e-07	-5.40223e-11		-5.66953e-08	2.18543e-12			1.81344e-07	-3.663e-10				4.06025e-09	1.57766e-11			2.24927e-07	6.21439e-11
-1.73502e-07	-5.17517e-11		-5.64643e-08	-5.60441e-12			1.81295e-07	-3.51132e-10				4.28455e-09	1.44239e-11			2.25948e-07	5.42712e-11
-1.73082e-07	-5.14165e-11		-5.61223e-08	1.00727e-12			1.81759e-07	-3.63818e-10				4.50795e-09	1.31183e-11			2.26914e-07	6.08711e-11
-1.73162e-07	-5.16635e-11		-5.58133e-08	-1.19819e-11			1.81693e-07	-3.47705e-10				4.31705e-09	3.22945e-11			2.27888e-07	5.81067e-11
-1.72859e-07	-5.31699e-11		-5.55693e-08	-4.01437e-12			1.81918e-07	-3.47404e-10				4.58225e-09	2.8937e-11			2.28932e-07	5.01184e-11
-1.72601e-07	-4.5672e-11		-5.50523e-08	3.80417e-12			1.82215e-07	-3.5101e-10				4.98375e-09	1.88214e-11			2.29923e-07	5.48697e-11
-1.72373e-07	-4.52382e-11		-5.48418e-08	-1.96523e-12			1.82211e-07	-3.38189e-10				5.00795e-09	2.73686e-11			2.30893e-07	5.55825e-11
-1.72362e-07	-4.07284e-11		-5.44653e-08	6.20709e-12			1.823e-07	-3.3048e-10				5.35745e-09	1.96267e-11			2.31957e-07	5.30659e-11
-1.72052e-07	-4.01225e-11		-5.41923e-08	-5.68983e-12			1.82497e-07	-3.28735e-10				5.36575e-09	2.89611e-11			2.32922e-07	5.71901e-11
-1.71807e-07	-4.10041e-11		-5.38693e-08	7.34152e-13			1.82598e-07	-3.21636e-10				5.74105e-09	2.0142e-11			2.33926e-07	5.75828e-11
-1.71472e-07	-4.14301e-11		-5.35703e-08	7.79618e-12			1.82741e-07	-3.16905e-10				5.72265e-09	3.07648e-11			2.34972e-07	5.29686e-11
-1.71299e-07	-3.39815e-11		-5.32643e-08	-1.07543e-12			1.82838e-07	-3.09652e-10				5.98285e-09	2.76368e-11			2.35899e-07	5.66009e-11
-1.71284e-07	-3.53434e-11		-5.29693e-08	3.51906e-13			1.82912e-07	-3.01084e-10				6.24285e-09	2.43242e-11			2.3691e-07	5.72966e-11
-1.708e-07	-3.58587e-11		-5.26593e-08	6.54096e-13			1.82846e-07	-2.84906e-10				6.50035e-09	2.13323e-11			2.37943e-07	5.51274e-11
-1.70805e-07	-3.62829e-11		-5.21733e-08	1.09624e-12			1.83088e-07	-2.85587e-10				6.45515e-09	3.33134e-11			2.38894e-07	5.73613e-11
-1.7051e-07	-3.53894e-11		-5.20953e-08	-1.98282e-12			1.83117e-07	-2.74591e-10				6.75255e-09	2.8347e-11			2.39951e-07	6.27568e-11
-1.70455e-07	-3.96769e-11		-5.16968e-08	-2.63336e-12			1.83282e-07	-2.7106e-10				6.95405e-09	2.81056e-11			2.40947e-07	5.80515e-11
-1.70087e-07	-4.44077e-11		-5.14163e-08	9.13806e-13			1.83406e-07	-2.65262e-10				7.04595e-09	3.33212e-11			2.41893e-07	5.95774e-11
-1.70093e-07	-3.49577e-11		-5.09923e-08	4.10875e-12			1.8365e-07	-2.66032e-10				7.12465e-09	3.91732e-11			2.4292e-07	6.61208e-11
-1.69967e-07	-3.32687e-11		-5.08018e-08	6.37994e-12			1.83746e-07	-2.58682e-10				7.40915e-09	3.46171e-11			2.4393e-07	6.46751e-11
-1.69582e-07	-2.85562e-11		-5.04533e-08	-5.60276e-12			1.83882e-07	-2.53542e-10				7.70025e-09	2.99602e-11			2.4492e-07	5.66862e-11
-1.69315e-07	-3.22443e-11		-5.01813e-08	1.13625e-12			1.83988e-07	-2.46753e-10				7.84405e-09	3.26256e-11			2.45936e-07	4.56108e-11
-1.69218e-07	-3.19166e-11		-4.97783e-08	5.78987e-12			1.84127e-07	-2.41766e-10				8.00445e-09	3.44346e-11			2.46894e-07	2.86757e-11
-1.68968e-07	-3.59097e-11		-4.96083e-08	1.49708e-12			1.84399e-07	-2.44061e-10				8.08845e-09	3.99927e-11			2.47941e-07	3.38808e-11
-1.68893e-07	-3.20939e-11		-4.92633e-08	-7.85691e-13			1.84453e-07	-2.34429e-10				8.45035e-09	3.18362e-11			2.48908e-07	3.72919e-11
-1.68496e-07	-2.98532e-11		-4.88703e-08	5.07396e-12			1.84547e-07	-2.26961e-10				8.52915e-09	3.76864e-11			2.49919e-07	3.63323e-11
-1.68508e-07	-2.1049e-11		-4.85403e-08	-4.59608e-12			1.8447e-07	-2.10187e-10				8.73045e-09	3.72731e-11			2.5092e-07	3.94734e-11
-1.68136e-07	-2.20501e-11		-4.83963e-08	-8.085e-12			1.84736e-07	-2.12194e-10				8.79875e-09	4.36398e-11			2.5193e-07	4.2871e-11
-1.68008e-07	-1.75606e-11		-4.78678e-08	-6.92235e-12			1.8481e-07	-2.03718e-10				8.97395e-09	4.47165e-11			2.52922e-07	4.41913e-11
-1.67697e-07	-1.29816e-11		-4.76073e-08	-3.55076e-12			1.84967e-07	-1.99659e-10				9.03575e-09	5.13894e-11			2.53919e-07	4.26601e-11
-1.6768e-07	-1.03904e-11		-4.72593e-08	1.83762e-12			1.85138e-07	-1.96406e-10				9.78675e-09	2.39995e-11			2.54974e-07	4.25316e-11
-1.6747e-07	-1.35718e-11		-4.70373e-08	-2.33047e-12			1.85306e-07	-1.93082e-10				1.04926e-08	-1.38657e-12			2.55939e-07	4.17255e-11
-1.67214e-07	-1.51419e-11		-4.67583e-08	-2.40918e-12			1.85244e-07	-1.7708e-10				1.09205e-08	-1.28222e-11			2.5689e-07	4.31863e-11
-1.67066e-07	-1.23674e-11		-4.64953e-08	-5.34743e-12			1.85493e-07	-1.78103e-10				1.06996e-08	7.8478e-12			2.57929e-07	4.04529e-11
-1.66765e-07	-1.70487e-11		-4.59603e-08	-1.49437e-12			1.85601e-07	-1.71469e-10				1.12494e-08	-9.56587e-12			2.58904e-07	3.65662e-11
-1.66574e-07	-8.90681e-12		-4.56933e-08	5.02422e-12			1.85761e-07	-1.67635e-10				1.14001e-08	-7.29887e-12			2.59883e-07	3.51543e-11
-1.66647e-07	-4.00466e-12		-4.54943e-08	5.21904e-12			1.86137e-07	-1.75564e-10				1.16561e-08	-1.02338e-11			2.60961e-07	4.10665e-11
-1.66378e-07	-3.43726e-12		-4.50613e-08	6.36296e-13			1.86258e-07	-1.69623e-10				1.18608e-08	-1.06102e-11			2.61934e-07	4.55885e-11
-1.65937e-07	-1.42762e-12		-4.48643e-08	-1.81279e-12			1.86392e-07	-1.64356e-10				1.18099e-08	1.45703e-12			2.62927e-07	4.68323e-11
-1.65951e-07	3.48375e-12		-4.45203e-08	1.96515e-12			1.86621e-07	-1.64235e-10				1.21731e-08	-6.77017e-12			2.63949e-07	3.75348e-11
-1.65754e-07	5.65976e-12		-4.44023e-08	-1.04796e-12			1.8687e-07	-1.65296e-10				1.25499e-08	-1.56637e-11			2.64925e-07	2.23333e-11
-1.65445e-07	7.16575e-12		-4.38573e-08	2.62736e-13			1.86832e-07	-1.50663e-10				1.26226e-08	-9.50807e-12			2.6593e-07	2.23738e-11
-1.65335e-07	9.25827e-12		-4.34473e-08	1.05381e-12			1.87283e-07	-1.62714e-10				1.26106e-08	7.94231e-13			2.66947e-07	2.52702e-11
-1.65113e-07	8.93643e-12		-4.31713e-08	-4.86625e-12			1.8724e-07	-1.47826e-10				1.28534e-08	-1.64257e-12			2.67902e-07	2.33899e-11
-1.6481e-07	9.67643e-12		-4.29803e-08	-5.56364e-12			1.87441e-07	-1.46159e-10				1.3025e-08	-3.94069e-13			2.68918e-07	2.55963e-11
-1.64601e-07	1.2748e-11		-4.26823e-08	3.01445e-12			1.87761e-07	-1.51034e-10				1.3155e-08	2.89601e-12			2.69931e-07	2.75997e-11
-1.64317e-07	1.77113e-11		-4.24083e-08	-5.18983e-13			1.87902e-07	-1.46201e-10				1.34771e-08	-3.28267e-12			2.70917e-07	2.95958e-11
-1.64199e-07	2.046e-11		-4.19283e-08	-3.46044e-12			1.88091e-07	-1.43949e-10				1.34929e-08	5.70714e-12			2.71957e-07	2.67591e-11
-1.63992e-07	1.8133e-11		-4.16393e-08	-1.79361e-12			1.88204e-07	-1.37533e-10				1.39887e-08	-9.08547e-12			2.72907e-07	2.8437e-11
-1.63884e-07	1.97369e-11		-4.15563e-08	4.57115e-12			1.8844e-07	-1.37844e-10				1.37686e-08	1.15274e-11			2.73949e-07	3.251e-11
-1.63711e-07	2.03292e-11		-4.10848e-08	1.85743e-12			1.88637e-07	-1.3607e-10				1.40701e-08	6.15544e-12			2.74964e-07	3.42113e-11
-1.63446e-07	1.60926e-11		-4.07663e-08	-2.39512e-12			1.89145e-07	-1.51208e-10				1.43774e-08	7.05831e-13			2.75929e-07	3.51907e-11
-1.63451e-07	1.46952e-11		-4.03223e-08	-2.0912e-12			1.89488e-07	-1.57379e-10				1.45691e-08	9.67231e-13			2.76902e-07	3.26157e-11
-1.62934e-07	1.60408e-11		-4.00253e-08	-4.6368e-12			1.89513e-07	-1.46176e-10				1.4468e-08	1.57134e-11			2.77962e-07	2.92877e-11
-1.62719e-07	1.87095e-11		-3.96823e-08	-4.27984e-12			1.8958e-07	-1.37202e-10				1.49536e-08	1.43252e-12			2.78912e-07	3.38966e-11
-1.62701e-07	2.09405e-11		-3.94863e-08	-3.93821e-12			1.90118e-07	-1.5397e-10				1.52272e-08	-2.54227e-12			2.79968e-07	3.29481e-11
-1.62347e-07	2.53728e-11		-3.90643e-08	-7.71273e-12			1.90229e-07	-1.47506e-10				1.51169e-08	1.26563e-11			2.80924e-07	3.73374e-11
-1.62017e-07	2.70045e-11		-3.88093e-08	1.67695e-12			1.90448e-07	-1.46873e-10				1.5417e-08	7.54199e-12			2.81938e-07	3.84397e-11
-1.61969e-07	2.30931e-11		-3.84953e-08	-4.81223e-12			1.90878e-07	-1.57794e-10				1.59062e-08	-6.93367e-12			2.82896e-07	3.62672e-11
-1.61886e-07	2.25774e-11		-3.83153e-08	1.79757e-12			1.90845e-07	-1.43455e-10				1.58096e-08	7.59471e-12			2.83929e-07	4.06478e-11
-1.61607e-07	1.82643e-11		-3.78363e-08	1.07391e-11			1.91077e-07	-1.43493e-10				1.61449e-08	7.83431e-13			2.84935e-07	3.7219e-11
-1.61549e-07	2.09826e-11		-3.75778e-08	-1.11454e-13			1.91366e-07	-1.4667e-10				1.62167e-08	6.9434e-12			2.85971e-07	3.61981e-11
-1.61206e-07	1.95188e-11		-3.73668e-08	2.56514e-12			1.91574e-07	-1.45468e-10				1.65678e-08	-8.80669e-13			2.86992e-07	3.64601e-11
-1.61069e-07	2.04081e-11		-3.69273e-08	5.37327e-14			1.9176e-07	-1.43053e-10				1.66129e-08	6.64255e-12			2.87958e-07	3.74669e-11
-1.60855e-07	1.9042e-11		-3.66493e-08	-4.4706e-13			1.91978e-07	-1.42336e-10				1.70402e-08	-4.75477e-12			2.88944e-07	3.93846e-11
-1.60687e-07	2.50178e-11		-3.63243e-08	-6.35021e-12			1.9208e-07	-1.35407e-10				1.68636e-08	1.37236e-11			2.89902e-07	4.17596e-11
-1.60541e-07	2.41886e-11		-3.60053e-08	-1.93297e-12			1.92295e-07	-1.34567e-10				1.71789e-08	7.87893e-12			2.90923e-07	4.64642e-11
-1.60284e-07	2.82596e-11		-3.57543e-08	-3.59223e-12			1.92427e-07	-1.29182e-10				1.74286e-08	5.03495e-12			2.91951e-07	4.31764e-11
-1.60045e-07	3.20416e-11		-3.54103e-08	-4.16299e-12			1.92541e-07	-1.22816e-10				1.76288e-08	4.90978e-12			2.92903e-07	4.58007e-11
-1.59858e-07	3.72155e-11		-3.51813e-08	8.20635e-12			1.92898e-07	-1.29781e-10				1.78125e-08	5.56608e-12			2.93945e-07	4.73673e-11
-1.59587e-07	2.97885e-11		-3.47153e-08	3.13882e-13			1.93019e-07	-1.23822e-10				1.79207e-08	9.92403e-12			2.94953e-07	4.24532e-11
-1.59453e-07	2.87756e-11		-3.44373e-08	1.92729e-12			1.93336e-07	-1.28543e-10				1.82382e-08	3.97422e-12			2.95941e-07	4.22196e-11
-1.59174e-07	3.4547e-11		-3.39973e-08	3.28298e-12			1.93417e-07	-1.20398e-10				1.83178e-08	9.77902e-12			2.96931e-07	4.84409e-11
-1.58865e-07	3.56047e-11		-3.37803e-08	-3.76073e-12			1.93584e-07	-1.16931e-10				1.88184e-08	-5.23817e-12			2.97945e-07	4.21999e-11
-1.58742e-07	3.63611e-11		-3.35773e-08	7.7469e-13			1.93689e-07	-1.1004e-10				1.88399e-08	3.24537e-12			2.98949e-07	4.55467e-11
-1.58756e-07	3.987e-11		-3.33473e-08	1.02314e-11			1.93753e-07	-1.00995e-10				1.89198e-08	9.03606e-12			2.99941e-07	2.50992e-11
-1.58392e-07	3.63367e-11		-3.29053e-08	8.4501e-12			1.93906e-07	-9.67632e-11				1.93113e-08	-5.81169e-13			3.0093e-07	2.53841e-11
-1.5802e-07	4.14948e-11		-3.24133e-08	-4.98623e-13			1.94129e-07	-9.63943e-11				1.94759e-08	1.02135e-12			3.01935e-07	2.10717e-11
-1.5816e-07	3.71583e-11		-3.22233e-08	9.22406e-13			1.94184e-07	-8.6833e-11				1.9672e-08	1.06244e-12			3.0297e-07	2.37862e-11
-1.57854e-07	3.53881e-11		-3.18893e-08	2.56461e-12			1.94227e-07	-7.66189e-11				1.97992e-08	4.51674e-12			3.03934e-07	2.27986e-11
-1.57701e-07	3.45473e-11		-3.16993e-08	-3.97336e-12			1.94367e-07	-7.16804e-11				1.99692e-08	5.85763e-12			3.04918e-07	2.70666e-11
-1.57363e-07	4.27296e-11		-3.12783e-08	-2.14957e-12			1.94468e-07	-6.46343e-11				2.04432e-08	-8.04577e-12			3.05909e-07	2.19316e-11
-1.57112e-07	4.31592e-11		-3.10458e-08	-2.95325e-13			1.94659e-07	-6.24962e-11				2.03874e-08	4.46098e-12			3.06981e-07	2.87956e-11
-1.57043e-07	4.37055e-11		-3.06423e-08	-5.22915e-12			1.94867e-07	-6.12853e-11				2.04848e-08	9.34853e-12			3.0797e-07	2.97351e-11
-1.56795e-07	4.9789e-11		-3.03773e-08	-3.02293e-14			1.94974e-07	-5.45795e-11				2.0814e-08	2.81263e-12			3.08921e-07	2.68516e-11
-1.56446e-07	5.44054e-11		-3.00173e-08	1.06051e-11			1.95167e-07	-5.25476e-11				2.09436e-08	6.14862e-12			3.09932e-07	2.49121e-11
-1.56519e-07	5.01381e-11		-2.98313e-08	2.85245e-12			1.95175e-07	-4.04238e-11				2.1124e-08	6.76708e-12			3.10962e-07	2.74307e-11
-1.56331e-07	5.68473e-11		-2.93678e-08	6.37655e-13			1.95535e-07	-4.75115e-11				2.1404e-08	2.66577e-12			3.1195e-07	2.47512e-11
-1.56041e-07	5.5415e-11		-2.91583e-08	4.40869e-13			1.9582e-07	-5.04218e-11				2.1404e-08	1.24128e-11			3.12941e-07	2.80239e-11
-1.55813e-07	6.22827e-11		-2.88253e-08	-1.61731e-12			1.9597e-07	-4.60669e-11				2.15376e-08	1.55264e-11			3.13963e-07	3.30644e-11
-1.55533e-07	6.56519e-11		-2.84728e-08	2.99039e-12			1.96209e-07	-4.65341e-11				2.18385e-08	1.03729e-11			3.14933e-07	3.22982e-11
-1.55501e-07	5.97131e-11		-2.80783e-08	1.28734e-11			1.96345e-07	-4.13951e-11				2.19848e-08	1.29139e-11			3.15945e-07	2.91491e-11
-1.55193e-07	4.65584e-11		-2.77898e-08	8.45754e-12			1.96526e-07	-3.87279e-11				2.23981e-08	2.21604e-12			3.16913e-07	3.56122e-11
-1.54961e-07	3.73072e-11		-2.75888e-08	8.6785e-12			1.96735e-07	-3.75351e-11				2.22306e-08	2.0019e-11			3.17982e-07	3.88177e-11
-1.54899e-07	3.71765e-11		-2.71368e-08	-8.6477e-12			1.96782e-07	-2.75685e-11				2.24713e-08	1.78851e-11			3.18972e-07	3.60672e-11
-1.54588e-07	4.03971e-11		-2.68563e-08	-2.46994e-12			1.97081e-07	-3.12918e-11				2.27948e-08	1.16277e-11			3.19918e-07	3.12453e-11
-1.54548e-07	4.08879e-11		-2.65893e-08	-6.78645e-12			1.97145e-07	-2.21952e-11				2.28542e-08	1.84053e-11			3.20903e-07	3.82713e-11
-1.54065e-07	4.09582e-11		-2.62273e-08	2.78498e-13			1.97405e-07	-2.38471e-11				2.32044e-08	1.083e-11			3.21983e-07	3.56364e-11
-1.54067e-07	4.09892e-11		-2.59283e-08	-2.22833e-12			1.97827e-07	-3.43094e-11				2.32163e-08	1.97859e-11			3.22958e-07	3.89049e-11
-1.5388e-07	4.20594e-11		-2.56083e-08	1.39969e-12			1.97854e-07	-2.3192e-11				2.35861e-08	1.12314e-11			3.23952e-07	3.85101e-11
-1.53691e-07	4.21218e-11		-2.54043e-08	-1.4922e-12			1.9807e-07	-2.24298e-11				2.38422e-08	8.31298e-12			3.24956e-07	3.93747e-11
-1.535e-07	3.56405e-11		-2.50523e-08	4.65639e-12			1.98246e-07	-1.95002e-11				2.38509e-08	1.76305e-11			3.25913e-07	3.49662e-11
-1.53237e-07	3.56289e-11		-2.46753e-08	5.5509e-12			1.98402e-07	-1.54142e-11				2.40842e-08	1.58139e-11			3.26957e-07	4.16599e-11
-1.52977e-07	3.72883e-11		-2.43463e-08	-1.5965e-12			1.98793e-07	-2.41766e-11				2.41393e-08	2.28211e-11			3.27906e-07	4.52211e-11
-1.52857e-07	4.19467e-11		-2.39403e-08	2.69635e-13			1.98985e-07	-2.20811e-11				2.45151e-08	1.40088e-11			3.28991e-07	4.06887e-11
-1.52635e-07	3.0424e-11		-2.36033e-08	-2.96161e-12			1.98995e-07	-1.00731e-11				2.46325e-08	1.77185e-11			3.2995e-07	4.51652e-11
-1.526e-07	2.7922e-11		-2.33313e-08	2.89169e-12			1.9937e-07	-1.79683e-11				2.48884e-08	1.48011e-11			3.30904e-07	4.9089e-11
-1.52188e-07	2.68706e-11		-2.31013e-08	-4.20573e-12			1.99643e-07	-2.03013e-11				2.51099e-08	1.36209e-11			3.31922e-07	4.31698e-11
-1.51974e-07	2.6931e-11		-2.26883e-08	1.4781e-12			1.99801e-07	-1.62956e-11				2.52038e-08	1.87237e-11			3.32915e-07	4.40787e-11
-1.51823e-07	2.74857e-11		-2.24993e-08	1.05738e-11			1.99928e-07	-1.0701e-11				2.55793e-08	9.86124e-12			3.33984e-07	4.64039e-11
-1.517e-07	3.10555e-11		-2.20313e-08	5.74381e-12			2.00093e-07	-7.16385e-12				2.56354e-08	1.66321e-11			3.349e-07	4.52915e-11
-1.51461e-07	3.48983e-11		-2.18643e-08	7.86294e-12			2.00415e-07	-1.2167e-11				2.59593e-08	1.03563e-11			3.35985e-07	4.38413e-11
-1.51153e-07	3.26185e-11		-2.14703e-08	1.50321e-12			2.00545e-07	-6.68794e-12				2.60146e-08	1.73615e-11			3.3699e-07	4.67392e-11
-1.51021e-07	3.06341e-11		-2.10853e-08	2.20739e-12			2.00796e-07	-7.81446e-12				2.62813e-08	1.39194e-11			3.37944e-07	4.99643e-11
-1.50909e-07	3.43046e-11		-2.07783e-08	8.7644e-12			2.01099e-07	-1.17294e-11				2.6594e-08	8.19548e-12			3.38982e-07	5.15695e-11
-1.50601e-07	3.76894e-11		-2.04783e-08	4.73412e-12			2.01116e-07	-1.502e-13				2.66559e-08	1.48633e-11			3.39938e-07	5.46192e-11
-1.50393e-07	3.8219e-11		-2.02273e-08	2.77325e-13			2.01339e-07	2.49127e-13				2.6868e-08	1.40987e-11			3.40918e-07	5.00645e-11
-1.50377e-07	3.46037e-11		-1.98273e-08	-8.5144e-13			2.01537e-07	1.9954e-12				2.70279e-08	1.57555e-11			3.41962e-07	5.27794e-11
-1.50066e-07	3.72325e-11		-1.95898e-08	1.19622e-12			2.01841e-07	-2.00602e-12				2.7327e-08	1.06833e-11			3.42915e-07	5.18504e-11
-1.49973e-07	3.85106e-11		-1.92313e-08	-5.38637e-12			2.02151e-07	-6.31227e-12				2.75253e-08	1.06205e-11			3.43946e-07	5.26454e-11
-1.49636e-07	3.34749e-11		-1.89713e-08	9.02892e-12			2.02336e-07	-3.82943e-12				2.75146e-08	2.08966e-11			3.44951e-07	5.38664e-11
-1.49451e-07	4.41416e-11		-1.86293e-08	2.0674e-12			2.02619e-07	-6.70161e-12				2.7948e-08	9.21663e-12			3.4596e-07	5.6266e-11
-1.49114e-07	3.85841e-11		-1.84523e-08	2.06284e-12			2.02897e-07	-9.31701e-12				2.80549e-08	1.34612e-11			3.46957e-07	4.71496e-11
-1.49104e-07	3.68224e-11		-1.80923e-08	8.02489e-12			2.03048e-07	-5.00864e-12				2.81013e-08	2.09127e-11			3.4798e-07	5.2768e-11
-1.4891e-07	3.90786e-11		-1.77103e-08	3.07884e-12			2.03272e-07	-4.62308e-12				2.8257e-08	2.29533e-11			3.48956e-07	4.93606e-11
-1.48528e-07	3.74999e-11		-1.73863e-08	1.99301e-12			2.03586e-07	-9.20335e-12				2.86e-08	1.5729e-11			3.49978e-07	5.00339e-11
-1.48644e-07	4.12393e-11		-1.70873e-08	5.86487e-12			2.03816e-07	-9.19425e-12				2.88799e-08	1.16327e-11			3.50984e-07	4.9655e-11
-1.48289e-07	4.17758e-11		-1.65763e-08	-4.38538e-12			2.04068e-07	-1.0303e-11				2.88986e-08	2.04528e-11			3.51946e-07	5.16811e-11
-1.48021e-07	5.04727e-11		-1.64403e-08	4.25472e-12			2.04204e-07	-5.21692e-12				2.9199e-08	1.53009e-11			3.52958e-07	3.83221e-11
-1.47754e-07	4.35744e-11		-1.60528e-08	-2.04844e-13			2.04469e-07	-7.14732e-12				2.94229e-08	1.38097e-11			3.53911e-07	3.31659e-11
-1.47678e-07	4.26582e-11		-1.57983e-08	6.8634e-12			2.04708e-07	-7.64182e-12				2.94939e-08	2.00244e-11			3.54936e-07	3.38418e-11
-1.4737e-07	4.19414e-11		-1.54443e-08	1.14833e-11			2.04782e-07	9.53779e-13				2.98239e-08	1.34271e-11			3.55961e-07	3.31409e-11
-1.47289e-07	3.7349e-11		-1.51243e-08	1.6646e-11			2.04996e-07	1.83181e-12				2.98255e-08	2.30953e-11			3.56964e-07	3.693e-11
-1.47142e-07	4.09522e-11		-1.47963e-08	7.73696e-12			2.05303e-07	-2.34521e-12				3.00749e-08	2.05053e-11			3.58005e-07	3.62158e-11
-1.46802e-07	3.73561e-11		-1.45233e-08	-3.87664e-13			2.05569e-07	-4.2984e-12				3.03202e-08	1.79188e-11			3.58968e-07	3.26574e-11
-1.46949e-07	2.8299e-11		-1.42243e-08	6.16763e-12			2.05889e-07	-9.15924e-12				3.03036e-08	2.84774e-11			3.59926e-07	3.63808e-11
-1.46452e-07	2.97961e-11		-1.38373e-08	9.49146e-12			2.06038e-07	-4.73061e-12				3.06569e-08	2.07472e-11			3.60927e-07	3.80929e-11
-1.4626e-07	3.04741e-11		-1.34183e-08	2.94528e-12			2.06179e-07	1.52132e-13				3.0796e-08	2.35809e-11			3.6196e-07	4.37718e-11
-1.46051e-07	3.21091e-11		-1.31353e-08	6.48542e-12			2.06515e-07	-5.58562e-12				3.12425e-08	1.12741e-11			3.62953e-07	4.32699e-11
-1.4569e-07	2.33784e-11		-1.28533e-08	-1.55265e-12			2.06628e-07	8.20361e-13				3.12122e-08	2.25202e-11			3.63933e-07	4.37844e-11
-1.45575e-07	2.39428e-11		-1.26133e-08	7.06123e-12			2.06822e-07	2.78133e-12				3.14163e-08	2.21639e-11			3.64982e-07	4.23926e-11
-1.454e-07	2.41439e-11		-1.22038e-08	3.17465e-12			2.0703e-07	4.01793e-12				3.17538e-08	1.5016e-11			3.6596e-07	4.25438e-11
-1.45249e-07	1.84134e-11		-1.19433e-08	2.34244e-12			2.07129e-07	1.1102e-11				3.17188e-08	2.64959e-11			3.66956e-07	4.00043e-11
-1.44945e-07	1.89283e-11		-1.16993e-08	1.85394e-13			2.07551e-07	6.90527e-13				3.20212e-08	2.12666e-11			3.6799e-07	4.90627e-11
-1.44941e-07	2.44499e-11		-1.14423e-08	-4.71186e-12			2.07548e-07	1.33863e-11				3.2182e-08	2.30342e-11			3.68915e-07	5.33844e-11
-1.44518e-07	1.73207e-11		-1.11083e-08	5.28107e-12			2.07829e-07	1.06731e-11				3.24597e-08	1.90481e-11			3.69957e-07	5.04765e-11
-1.44389e-07	1.35215e-11		-1.06823e-08	5.83117e-12			2.08053e-07	1.09847e-11				3.25683e-08	2.3419e-11			3.70945e-07	5.12243e-11
-1.44091e-07	1.63014e-11		-1.03403e-08	6.45605e-12			2.08424e-07	3.3808e-12				3.27322e-08	2.50587e-11			3.71959e-07	5.1171e-11
-1.4399e-07	1.73456e-11		-1.00073e-08	1.17165e-12			2.08583e-07	7.19068e-12				3.30748e-08	1.76569e-11			3.7297e-07	4.97193e-11
-1.43805e-07	1.46939e-11		-9.7263e-09	1.34975e-11			2.08754e-07	1.04279e-11				3.31947e-08	2.14742e-11			3.73943e-07	5.56979e-11
-1.43651e-07	2.70868e-12		-9.4233e-09	9.50063e-12			2.09022e-07	8.40778e-12				3.34472e-08	1.86963e-11			3.74978e-07	5.37905e-11
-1.43519e-07	4.75703e-12		-9.1023e-09	1.02685e-11			2.09333e-07	3.99144e-12				3.34518e-08	2.82378e-11			3.75993e-07	5.26551e-11
-1.43357e-07	1.01423e-11		-8.7073e-09	2.75854e-12			2.0951e-07	6.9585e-12				3.36213e-08	2.96075e-11			3.76959e-07	5.6165e-11
-1.42973e-07	9.53817e-12		-8.41026e-09	4.76937e-13			2.0964e-07	1.24007e-11				3.39985e-08	2.04608e-11			3.77984e-07	5.70789e-11
-1.42853e-07	8.68266e-12		-8.25726e-09	6.53664e-13			2.09987e-07	5.99939e-12				3.40669e-08	2.68212e-11			3.78943e-07	5.86914e-11
-1.42564e-07	1.16188e-11		-7.91326e-09	1.74e-12			2.10012e-07	1.72384e-11				3.44528e-08	1.75131e-11			3.79941e-07	5.46209e-11
-1.42494e-07	1.2691e-11		-7.53326e-09	1.85116e-12			2.1046e-07	5.38117e-12				3.46078e-08	1.95553e-11			3.80912e-07	5.89508e-11
-1.42313e-07	1.74291e-11		-7.34826e-09	5.25814e-12			2.10571e-07	1.18605e-11				3.46699e-08	2.62313e-11			3.82003e-07	5.72233e-11
-1.41969e-07	1.50077e-11		-6.94626e-09	5.65912e-12			2.10809e-07	1.14128e-11				3.491e-08	2.40982e-11			3.82959e-07	6.32092e-11
-1.41883e-07	1.3977e-11		-6.49126e-09	1.07712e-11			2.11122e-07	6.95483e-12				3.49211e-08	3.32921e-11			3.83982e-07	6.13284e-11
-1.41649e-07	1.2374e-11		-6.25126e-09	-6.87976e-12			2.11324e-07	8.46807e-12				3.52488e-08	2.66251e-11			3.85012e-07	6.1599e-11
-1.41468e-07	1.69844e-11		-5.88276e-09	4.59776e-12			2.11532e-07	9.75694e-12				3.54432e-08	2.67583e-11			3.85966e-07	6.21928e-11
-1.4127e-07	1.36022e-11		-5.66926e-09	2.08314e-12			2.11755e-07	1.00883e-11				3.56971e-08	2.39456e-11			3.86917e-07	6.33673e-11
-1.40999e-07	1.23517e-11		-5.26826e-09	4.79881e-12			2.11984e-07	1.02027e-11				3.5768e-08	3.01506e-11			3.87958e-07	6.3117e-11
-1.40704e-07	1.70947e-11		-4.94876e-09	-3.84331e-12			2.12223e-07	9.73505e-12				3.61097e-08	2.30262e-11			3.88985e-07	6.179e-11
-1.4043e-07	1.90242e-11		-4.60426e-09	7.25452e-12			2.12292e-07	1.85334e-11				3.62018e-08	2.79813e-11			3.89992e-07	6.45486e-11
-1.40352e-07	1.43674e-11		-4.33826e-09	-3.32675e-13			2.12599e-07	1.43671e-11				3.64666e-08	2.46291e-11			3.90918e-07	6.28026e-11
-1.40172e-07	1.54765e-11		-4.00126e-09	4.43204e-12			2.12862e-07	1.2529e-11				3.66787e-08	2.38859e-11			3.91977e-07	6.47983e-11
-1.39819e-07	1.42823e-11		-3.66326e-09	4.56466e-12			2.12982e-07	1.85061e-11				3.67958e-08	2.7862e-11			3.92963e-07	6.74613e-11
-1.39698e-07	1.52103e-11		-3.40726e-09	-2.36122e-13			2.13176e-07	2.05104e-11				3.6858e-08	3.45051e-11			3.93928e-07	7.0209e-11
-1.39638e-07	1.55238e-11		-3.08926e-09	3.04904e-12			2.13398e-07	2.10122e-11				3.74001e-08	1.74264e-11			3.94976e-07	7.3093e-11
-1.39429e-07	1.54172e-11		-2.82226e-09	1.24222e-12			2.13616e-07	2.16763e-11				3.74302e-08	2.56903e-11			3.9596e-07	7.23005e-11
-1.39198e-07	1.00188e-11		-2.43026e-09	9.55126e-12			2.13877e-07	2.0067e-11				3.77023e-08	2.17771e-11			3.96945e-07	7.17131e-11
-1.38925e-07	1.19223e-11		-2.09026e-09	8.80977e-12			2.14035e-07	2.39283e-11				3.77523e-08	2.90472e-11			3.97995e-07	7.03873e-11
-1.38746e-07	1.09164e-11		-1.77326e-09	8.67762e-12			2.143e-07	2.20139e-11				3.80505e-08	2.40432e-11			3.98945e-07	7.03362e-11
-1.3859e-07	7.98148e-12		-1.56726e-09	8.07607e-12			2.14615e-07	1.74685e-11				3.8305e-08	2.1187e-11			3.9996e-07	6.90991e-11
-1.38207e-07	6.24384e-12		-1.23926e-09	8.62032e-12			2.14903e-07	1.42977e-11				3.85786e-08	1.7378e-11			4.00931e-07	7.42541e-11
-1.38166e-07	5.87879e-12		-8.69256e-10	9.18096e-12			2.15137e-07	1.41495e-11				3.85111e-08	3.02962e-11			4.01978e-07	7.56597e-11
-1.38016e-07	5.99632e-12		-5.58256e-10	-9.85768e-13			2.15322e-07	1.66185e-11				3.87622e-08	2.75872e-11			4.02956e-07	7.98776e-11
-1.37853e-07	6.09519e-12		-1.68256e-10	5.7941e-12			2.15575e-07	1.53429e-11				3.89168e-08	2.96854e-11			4.03939e-07	7.75783e-11
-1.37776e-07	6.23832e-12		8.67442e-11	1.75941e-12			2.15783e-07	1.6574e-11				3.89564e-08	3.74677e-11			4.04953e-07	7.82174e-11
-1.37271e-07	9.40966e-12		4.24744e-10	4.64251e-12			2.1594e-07	2.05223e-11				3.9377e-08	2.64439e-11			4.06e-07	8.0473e-11
-1.3736e-07	5.2387e-12		7.61747e-10	1.00256e-11			2.16213e-07	1.82209e-11				3.94494e-08	3.2575e-11			4.06997e-07	7.98377e-11
-1.36929e-07	7.07136e-12		1.07875e-09	1.81897e-12			2.165e-07	1.50702e-11				3.97168e-08	2.90945e-11			4.07958e-07	7.78681e-11
-1.3674e-07	1.06552e-11		1.39975e-09	2.82886e-13			2.16599e-07	2.23504e-11				3.97469e-08	3.71345e-11			4.08998e-07	8.06534e-11
-1.36643e-07	7.0237e-12		1.77475e-09	2.40103e-12			2.16768e-07	2.56396e-11				3.98806e-08	4.02781e-11			4.09954e-07	8.01528e-11
-1.36297e-07	7.5177e-12		2.09075e-09	4.35268e-12			2.17056e-07	2.24784e-11				4.04291e-08	2.28945e-11			4.11013e-07	8.1263e-11
-1.36202e-07	1.06594e-11		2.46675e-09	2.02464e-12			2.17289e-07	2.23812e-11				4.0426e-08	3.27957e-11			4.11955e-07	7.98528e-11
-1.36067e-07	8.80606e-12		2.68174e-09	8.19806e-12			2.17391e-07	2.93478e-11				4.05589e-08	3.59505e-11			4.12991e-07	7.81682e-11
-1.35724e-07	6.80447e-12		3.16374e-09	-4.84624e-13			2.17616e-07	2.96677e-11				4.09012e-08	2.85763e-11			4.13962e-07	8.57666e-11
-1.3549e-07	7.45894e-12		3.31974e-09	4.32655e-13			2.17921e-07	2.56208e-11				4.09213e-08	3.73244e-11			4.14972e-07	8.33771e-11
-1.35446e-07	8.78175e-12		3.57674e-09	-7.04399e-13			2.18109e-07	2.78869e-11				4.11586e-08	3.53002e-11			4.1592e-07	8.40328e-11
-1.3519e-07	1.01104e-11		3.89874e-09	1.01743e-11			2.18333e-07	2.82906e-11				4.13745e-08	3.4368e-11			4.16979e-07	8.6018e-11
-1.35039e-07	1.05572e-11		4.16174e-09	-2.80935e-12			2.18648e-07	2.36169e-11				4.16906e-08	2.84767e-11			4.1797e-07	8.95845e-11
-1.34819e-07	7.38637e-12		4.52274e-09	-2.25799e-12			2.18821e-07	2.67214e-11				4.17011e-08	3.77332e-11			4.18969e-07	9.09379e-11
-1.34645e-07	7.72408e-12		4.78974e-09	1.0711e-11			2.19078e-07	2.52512e-11				4.19789e-08	3.37019e-11			4.19968e-07	9.29664e-11
-1.34518e-07	1.11286e-11		5.14474e-09	5.64109e-12			2.1941e-07	1.97557e-11				4.20801e-08	3.8248e-11			4.20994e-07	8.6764e-11
-1.34325e-07	1.10166e-11		5.47374e-09	4.21152e-12			2.19535e-07	2.55349e-11				4.21783e-08	4.31165e-11			4.21995e-07	8.95206e-11
-1.34034e-07	1.30148e-11		5.81174e-09	2.81408e-12			2.19837e-07	2.1656e-11				4.25391e-08	3.50335e-11			4.22972e-07	8.9378e-11
-1.33725e-07	1.37564e-11		6.21274e-09	-7.31502e-13			2.20058e-07	2.2077e-11				4.27426e-08	3.47123e-11			4.23924e-07	9.38925e-11
-1.33492e-07	1.09219e-11		6.42174e-09	7.29532e-12			2.20231e-07	2.52037e-11				4.30369e-08	2.99001e-11			4.24965e-07	9.2996e-11
-1.3328e-07	1.58505e-11		6.78374e-09	4.31573e-12			2.20467e-07	2.49028e-11				4.33083e-08	2.62007e-11			4.25953e-07	9.61683e-11
-1.33155e-07	1.24147e-11		7.18974e-09	1.06245e-11			2.20724e-07	2.35017e-11				4.32003e-08	4.12729e-11			4.26987e-07	9.39076e-11
-1.33022e-07	1.50881e-11		7.35374e-09	7.31057e-12			2.20876e-07	2.77626e-11				4.34408e-08	3.89391e-11			4.27951e-07	9.17824e-11
-1.32723e-07	1.5567e-11		7.74774e-09	1.02334e-11			2.21152e-07	2.52567e-11				4.36624e-08	3.77079e-11			4.28976e-07	8.58682e-11
-1.32478e-07	1.6321e-11		8.05474e-09	8.98419e-13			2.21424e-07	2.29831e-11				4.40206e-08	2.97306e-11			4.29959e-07	9.47592e-11
-1.32347e-07	1.54242e-11		8.30274e-09	5.13519e-13			2.21615e-07	2.51295e-11				4.42943e-08	2.59387e-11			4.31002e-07	9.07769e-11
-1.32079e-07	1.19598e-11		8.79974e-09	2.12086e-13			2.21905e-07	2.18631e-11				4.43543e-08	3.27152e-11			4.31985e-07	8.9096e-11
-1.32038e-07	1.76352e-11		9.07074e-09	-2.68419e-12			2.22e-07	2.931e-11				4.45281e-08	3.36621e-11			4.32979e-07	9.33877e-11
-1.31814e-07	1.92813e-11		9.38574e-09	3.61322e-12			2.22268e-07	2.72207e-11				4.4867e-08	2.66449e-11			4.33987e-07	9.2936e-11
-1.3152e-07	2.0712e-11		9.70474e-09	3.74236e-12			2.22508e-07	2.66852e-11				4.48703e-08	3.61943e-11			4.35038e-07	9.68557e-11
-1.31349e-07	2.43436e-11		1.00257e-08	3.67997e-12			2.22721e-07	2.76632e-11				4.51485e-08	3.21767e-11			4.35989e-07	9.31923e-11
-1.311e-07	1.6405e-11		1.03497e-08	7.08211e-12			2.22888e-07	3.10134e-11				4.52119e-08	3.882e-11			4.3698e-07	8.72223e-11
-1.31055e-07	2.25085e-11		1.06387e-08	2.83666e-12			2.23136e-07	3.00976e-11				4.54071e-08	3.89089e-11			4.37938e-07	8.61242e-11
-1.30802e-07	2.30329e-11		1.10097e-08	5.9105e-12			2.2341e-07	2.77762e-11				4.58008e-08	2.91398e-11			4.38972e-07	8.45604e-11
-1.30564e-07	2.41268e-11		1.13807e-08	6.48127e-12			2.2356e-07	3.21786e-11				4.5849e-08	3.63431e-11			4.39996e-07	7.75134e-11
-1.30265e-07	1.95245e-11		1.15467e-08	2.13479e-12			2.23735e-07	3.5155e-11				4.61746e-08	2.99643e-11			4.40979e-07	7.4723e-11
-1.30001e-07	1.9472e-11		1.19637e-08	2.68754e-12			2.2409e-07	2.83669e-11				4.61768e-08	3.95891e-11			4.41979e-07	7.28869e-11
-1.2997e-07	2.17993e-11		1.24457e-08	4.70926e-12			2.24196e-07	3.51032e-11				4.64426e-08	3.61791e-11			4.42956e-07	7.71284e-11
-1.29809e-07	2.09447e-11		1.25547e-08	2.99297e-13			2.2461e-07	2.50447e-11				4.65701e-08	3.96173e-11			4.4397e-07	7.15467e-11
-1.29555e-07	2.72277e-11		1.28297e-08	5.12501e-12			2.24728e-07	3.12091e-11				4.66554e-08	4.49491e-11			4.44994e-07	7.81676e-11
-1.29332e-07	3.36363e-11		1.31917e-08	7.77402e-13			2.24953e-07	3.15491e-11				4.69656e-08	3.93484e-11			4.45928e-07	7.58959e-11
-1.2913e-07	2.81474e-11		1.36747e-08	1.01973e-11			2.25128e-07	3.45765e-11				4.72327e-08	3.5884e-11			4.46998e-07	7.40616e-11
-1.28752e-07	2.9591e-11		1.38577e-08	7.14736e-12			2.2537e-07	3.39025e-11				4.76049e-08	2.71762e-11			4.47978e-07	7.70075e-11
-1.28856e-07	3.59039e-11		1.41377e-08	9.28527e-12			2.25674e-07	2.98738e-11				4.75685e-08	3.87268e-11			4.48978e-07	7.76732e-11
-1.28385e-07	2.66383e-11		1.43787e-08	7.57875e-12			2.25914e-07	2.93831e-11				4.76106e-08	4.64233e-11			4.49999e-07	7.30108e-11
-1.28281e-07	2.70592e-11		1.49757e-08	2.90557e-12			2.26153e-07	2.89287e-11				4.79921e-08	3.72963e-11			4.50948e-07	7.63375e-11
-1.28057e-07	2.38083e-11		1.50387e-08	6.66566e-12			2.26379e-07	2.91867e-11				4.809e-08	4.19653e-11			4.51941e-07	7.61906e-11
-1.28009e-07	6.0055e-12		1.53047e-08	1.21085e-12			2.2649e-07	3.56744e-11				4.84115e-08	3.58345e-11			4.52988e-07	7.59038e-11
-1.2773e-07	3.11527e-12		1.58037e-08	3.66569e-12			2.26786e-07	3.21076e-11				4.88016e-08	2.62748e-11			4.53973e-07	8.08585e-11
-1.27581e-07	4.59926e-12		1.61387e-08	4.20475e-12			2.26894e-07	3.87411e-11				4.8844e-08	3.39081e-11			4.5499e-07	7.73872e-11
-1.27354e-07	-5.39631e-15		1.65497e-08	7.65573e-12			2.27244e-07	3.21867e-11				4.91793e-08	2.70693e-11			4.55959e-07	8.28608e-11
-1.27168e-07	-2.24924e-13		1.67967e-08	-7.92962e-13			2.27582e-07	2.63363e-11				4.90605e-08	4.2491e-11			4.56995e-07	8.41146e-11
-1.26925e-07	3.17398e-12		1.70677e-08	-3.30474e-12			2.27761e-07	2.90897e-11				4.93548e-08	3.76758e-11			4.57983e-07	8.29563e-11
-1.26488e-07	6.26279e-12		1.74457e-08	3.74815e-12			2.2799e-07	2.92384e-11				4.93203e-08	4.91245e-11			4.59013e-07	8.3922e-11
-1.26527e-07	3.97951e-12		1.77197e-08	6.36564e-12			2.28295e-07	2.51634e-11				4.97475e-08	3.77402e-11			4.60031e-07	8.22461e-11
-1.26434e-07	7.32024e-12		1.80467e-08	-2.40207e-12			2.28631e-07	1.94104e-11				4.97726e-08	4.62067e-11			4.60929e-07	8.12842e-11
-1.2604e-07	5.10684e-12		1.81987e-08	2.18348e-12			2.28943e-07	1.49248e-11				5.00026e-08	4.45809e-11			4.61983e-07	8.47221e-11
-1.25809e-07	5.56735e-12		1.85407e-08	4.67937e-12			2.29258e-07	1.03433e-11				5.02372e-08	4.2752e-11			4.62985e-07	8.50852e-11
-1.25691e-07	5.60249e-12		1.89477e-08	9.03688e-12			2.29463e-07	1.1731e-11				5.05036e-08	3.90898e-11			4.6397e-07	8.07787e-11
-1.25381e-07	3.30712e-12		1.92777e-08	3.66334e-12			2.2955e-07	1.95576e-11				5.0822e-08	3.30762e-11			4.64964e-07	7.05957e-11
-1.25301e-07	2.42877e-12		1.96167e-08	4.24823e-12			2.29834e-07	1.65981e-11				5.07898e-08	4.44477e-11			4.6597e-07	5.78909e-11
-1.25077e-07	8.17144e-12		1.98647e-08	5.12709e-12			2.30067e-07	1.65182e-11				5.10871e-08	3.94643e-11			4.66994e-07	5.62057e-11
-1.24858e-07	7.60876e-12		2.01737e-08	5.56415e-12			2.30394e-07	1.11868e-11				5.12938e-08	3.898e-11			4.6799e-07	5.92702e-11
-1.24716e-07	9.67914e-12		2.05567e-08	9.70405e-12			2.30635e-07	1.06471e-11				5.14141e-08	4.25731e-11			4.68964e-07	5.82715e-11
-1.24588e-07	6.22244e-12		2.08327e-08	-2.14049e-12			2.30863e-07	1.07364e-11				5.16732e-08	3.95018e-11			4.69985e-07	6.49997e-11
-1.24274e-07	3.72335e-12		2.12307e-08	1.51117e-11			2.31048e-07	1.32141e-11				5.16816e-08	4.88355e-11			4.70979e-07	6.86548e-11
-1.24078e-07	8.53965e-12		2.15507e-08	-3.2935e-12			2.3118e-07	1.85287e-11				5.19575e-08	4.49269e-11			4.7199e-07	6.50151e-11
-1.23896e-07	6.31351e-12		2.18787e-08	6.41291e-12			2.3146e-07	1.58486e-11				5.23185e-08	3.68183e-11			4.73014e-07	6.40553e-11
-1.2366e-07	8.18927e-12		2.21337e-08	-2.55243e-12			2.31669e-07	1.70638e-11				5.23065e-08	4.71271e-11			4.73992e-07	5.99745e-11
-1.23521e-07	1.00512e-11		2.24817e-08	2.61916e-12			2.3193e-07	1.53849e-11				5.24649e-08	4.90394e-11			4.74978e-07	6.03411e-11
-1.23424e-07	6.37616e-12		2.26967e-08	4.35819e-12			2.32189e-07	1.37983e-11				5.28043e-08	4.17926e-11			4.75964e-07	6.91446e-11
-1.23247e-07	4.43642e-12		2.31807e-08	6.55254e-12			2.32515e-07	8.53295e-12				5.31095e-08	3.64376e-11			4.77e-07	7.0643e-11
-1.22865e-07	6.89393e-12		2.34307e-08	1.39469e-11			2.3254e-07	1.9767e-11				5.3088e-08	4.72511e-11			4.77956e-07	6.93463e-11
-1.22763e-07	8.86365e-12		2.37917e-08	1.71928e-12			2.32813e-07	1.74237e-11				5.353e-08	3.51318e-11			4.78997e-07	6.66821e-11
-1.22565e-07	5.92351e-12		2.40377e-08	-1.72349e-12			2.33137e-07	1.23739e-11				5.36412e-08	3.9377e-11			4.80015e-07	6.68547e-11
-1.22448e-07	1.10973e-11		2.43487e-08	2.74481e-13			2.33283e-07	1.69896e-11				5.37305e-08	4.45004e-11			4.81025e-07	7.07224e-11
-1.22128e-07	1.03007e-11		2.46317e-08	7.35588e-12			2.33589e-07	1.27878e-11				5.38671e-08	4.74927e-11			4.81967e-07	7.2146e-11
-1.21868e-07	1.35617e-11		2.50177e-08	4.47341e-12			2.33781e-07	1.48707e-11				5.42223e-08	3.9636e-11			4.82956e-07	7.22973e-11
-1.21771e-07	1.29867e-11		2.53787e-08	4.99302e-12			2.33971e-07	1.70965e-11				5.45825e-08	3.1587e-11			4.83957e-07	7.45633e-11
-1.21538e-07	1.42238e-11		2.57137e-08	5.3549e-12			2.34232e-07	1.54057e-11				5.46525e-08	3.78736e-11			4.85008e-07	8.16089e-11
-1.21224e-07	9.48353e-12		2.59977e-08	9.97488e-12			2.34459e-07	1.56397e-11				5.48493e-08	3.78699e-11			4.85973e-07	8.13284e-11
-1.2112e-07	1.02538e-11		2.63717e-08	1.2489e-11			2.34647e-07	1.79926e-11				5.50463e-08	3.7856e-11			4.86977e-07	7.70363e-11
-1.20907e-07	1.00246e-11		2.67607e-08	-7.808e-12			2.34905e-07	1.64386e-11				5.52073e-08	3.94676e-11			4.88e-07	8.1025e-11
-1.20589e-07	1.43274e-11		2.69457e-08	5.44548e-12			2.35135e-07	1.64077e-11				5.5379e-08	4.06862e-11			4.88966e-07	8.66038e-11
-1.20422e-07	6.70654e-12		2.72037e-08	8.68963e-12			2.35433e-07	1.27884e-11				5.54282e-08	4.79992e-11			4.89993e-07	8.33159e-11
-1.20151e-07	5.20827e-12		2.77187e-08	-5.65209e-12			2.35605e-07	1.59343e-11				5.57461e-08	4.20208e-11			4.90983e-07	8.62257e-11
-1.20086e-07	5.4021e-12		2.79207e-08	1.10389e-11			2.35888e-07	1.31126e-11				5.59446e-08	4.19418e-11			4.92034e-07	8.67376e-11
-1.19894e-07	6.70472e-12		2.82037e-08	5.76816e-12			2.3607e-07	1.57663e-11				5.61372e-08	4.21574e-11			4.92981e-07	8.72819e-11
-1.19531e-07	7.29057e-12		2.86409e-08	5.88611e-12			2.36296e-07	1.59897e-11				5.62462e-08	4.65153e-11			4.93961e-07	8.97913e-11
-1.1945e-07	5.60608e-12		2.89569e-08	5.37299e-12			2.36517e-07	1.63895e-11				5.66985e-08	3.36675e-11			4.95043e-07	8.88397e-11
-1.19145e-07	2.40605e-12		2.91939e-08	-2.09892e-12			2.36716e-07	1.81744e-11				5.6533e-08	5.15937e-11			4.95916e-07	2.5923e-11
-1.19041e-07	3.31287e-12		2.95489e-08	3.29244e-12			2.37028e-07	1.37352e-11				5.69106e-08	4.26865e-11			4.96955e-07	1.15474e-11
-1.18775e-07	3.79796e-12		2.98629e-08	1.27722e-11			2.37234e-07	1.50371e-11				5.71901e-08	3.86108e-11			4.97955e-07	8.10649e-12
-1.1856e-07	5.56405e-12		3.01359e-08	1.099e-11			2.3744e-07	1.6404e-11				5.74821e-08	3.38921e-11			4.98974e-07	5.58461e-12
-1.18478e-07	8.18113e-12		3.05929e-08	-5.83944e-12			2.37689e-07	1.53257e-11				5.75237e-08	4.13973e-11			4.99988e-07	4.78914e-12
-1.1826e-07	2.58656e-12		3.08009e-08	1.9591e-12			2.37892e-07	1.68015e-11				5.78811e-08	3.34628e-11			5.01021e-07	1.85385e-12
-1.18109e-07	4.62761e-12		3.11049e-08	4.10883e-12			2.38127e-07	1.65761e-11				5.80246e-08	3.60796e-11			5.02008e-07	3.67441e-12
-1.17954e-07	8.68411e-12		3.15319e-08	1.39231e-11			2.38264e-07	2.1675e-11				5.81379e-08	4.02201e-11			5.03015e-07	3.67023e-12
-1.17611e-07	1.28516e-11		3.17699e-08	6.69272e-12			2.38512e-07	2.07747e-11				5.8227e-08	4.55511e-11			5.03965e-07	-1.20774e-14
-1.17341e-07	6.84553e-12		3.20759e-08	4.79085e-12			2.3874e-07	2.09003e-11				5.84487e-08	4.43369e-11			5.05002e-07	2.90219e-12
-1.17064e-07	1.19016e-11		3.22999e-08	8.77534e-12			2.39054e-07	1.63408e-11				5.85527e-08	4.89353e-11			5.05987e-07	3.49564e-12
-1.17094e-07	1.18481e-11		3.26729e-08	7.1537e-12			2.3927e-07	1.70425e-11				5.89901e-08	3.6839e-11			5.0697e-07	3.85694e-12
-1.16915e-07	9.01489e-12		3.31449e-08	6.19188e-12			2.39449e-07	1.98691e-11				5.90694e-08	4.26466e-11			5.07969e-07	3.22382e-12
-1.16676e-07	1.04388e-11		3.33109e-08	1.53978e-11			2.39707e-07	1.83662e-11				5.94346e-08	3.43121e-11			5.08979e-07	5.07635e-12
-1.16371e-07	1.04745e-11		3.37009e-08	1.15807e-11			2.39916e-07	1.95489e-11				5.94755e-08	4.20652e-11			5.10017e-07	1.67614e-12
-1.16222e-07	9.6852e-12		3.40409e-08	7.89955e-12			2.4012e-07	2.10106e-11				5.96178e-08	4.47754e-11			5.10944e-07	3.44633e-12
-1.16017e-07	1.36513e-11		3.43629e-08	1.09478e-11			2.40296e-07	2.39455e-11				5.99195e-08	3.93687e-11			5.12007e-07	4.49161e-12
-1.15904e-07	1.2842e-11		3.48019e-08	6.87147e-12			2.40583e-07	2.0872e-11				6.01166e-08	3.93559e-11			5.12977e-07	1.74181e-12
-1.15677e-07	1.49592e-11		3.49309e-08	2.66465e-12			2.40841e-07	1.92924e-11				6.03356e-08	3.83043e-11			5.13992e-07	1.64236e-12
-1.15361e-07	1.51514e-11		3.53349e-08	6.00462e-12			2.41059e-07	1.99706e-11				6.0401e-08	4.47799e-11			5.15001e-07	2.03093e-13
-1.15142e-07	1.39968e-11		3.56229e-08	5.71341e-12			2.41278e-07	2.06528e-11				6.05532e-08	4.69962e-11			5.15985e-07	2.25842e-12
-1.15049e-07	1.39256e-11		3.59129e-08	6.4349e-12			2.41475e-07	2.2476e-11				6.09318e-08	3.80166e-11			5.17044e-07	5.7017e-12
-1.147e-07	1.07656e-11		3.63569e-08	1.1393e-11			2.41869e-07	1.3546e-11				6.09823e-08	4.52562e-11			5.18023e-07	4.33653e-12
-1.14682e-07	1.47593e-11		3.64759e-08	4.22582e-12			2.42055e-07	1.59754e-11				6.11739e-08	4.53247e-11			5.18984e-07	3.76244e-12
-1.14266e-07	1.26686e-11		3.70049e-08	6.84163e-12			2.4221e-07	2.0018e-11				6.14549e-08	4.11725e-11			5.19989e-07	6.22916e-12
-1.14137e-07	1.21471e-11		3.72079e-08	7.86715e-12			2.42596e-07	1.15434e-11				6.17375e-08	3.69222e-11			5.20945e-07	9.76813e-13
-1.13777e-07	1.18e-11		3.76059e-08	4.13348e-12			2.42732e-07	1.66732e-11				6.20643e-08	3.04847e-11			5.2199e-07	2.35756e-12
-1.13888e-07	1.58287e-11		3.78729e-08	8.09096e-12			2.42991e-07	1.51472e-11				6.18882e-08	4.89459e-11			5.2301e-07	8.63049e-12
-1.13358e-07	1.32858e-11		3.84649e-08	1.12172e-11			2.43237e-07	1.43526e-11				6.22249e-08	4.18322e-11			5.23991e-07	9.34529e-12
-1.13409e-07	1.56453e-11		3.84609e-08	2.609e-12			2.43432e-07	1.6263e-11				6.23639e-08	4.47086e-11			5.25008e-07	6.92028e-12
-1.13173e-07	1.68556e-11		3.87379e-08	1.186e-11			2.43801e-07	8.66516e-12				6.26079e-08	4.23804e-11			5.25992e-07	3.94627e-12
-1.13066e-07	1.21537e-11		3.92349e-08	7.54899e-12			2.43921e-07	1.46919e-11				6.28911e-08	3.81377e-11			5.26982e-07	3.24358e-12
-1.12705e-07	1.45606e-11		3.95199e-08	1.73969e-12			2.44227e-07	1.05265e-11				6.31067e-08	3.71929e-11			5.27984e-07	3.98724e-12
-1.12514e-07	2.21806e-11		3.99559e-08	4.91382e-12			2.44461e-07	1.03546e-11				6.32138e-08	4.16442e-11			5.28973e-07	5.20871e-12
-1.12289e-07	1.64592e-11		4.01479e-08	5.73483e-12			2.44628e-07	1.38618e-11				6.32997e-08	4.71351e-11			5.30005e-07	7.27399e-12
-1.12122e-07	1.35778e-11		4.03729e-08	1.23316e-11			2.44893e-07	1.19311e-11				6.3317e-08	5.58326e-11			5.31026e-07	4.61329e-12
-1.11994e-07	1.56832e-11		4.07879e-08	8.05087e-12			2.4516e-07	9.9378e-12				6.3789e-08	4.22247e-11			5.3198e-07	7.00645e-12
-1.11708e-07	1.80005e-11		4.10259e-08	1.78406e-11			2.45422e-07	8.18024e-12				6.37644e-08	5.31888e-11			5.33026e-07	8.78129e-12
-1.11482e-07	1.8245e-11		4.15449e-08	9.60628e-12			2.45517e-07	1.55705e-11				6.40654e-08	4.80094e-11			5.34017e-07	5.95903e-13
-1.11354e-07	2.37895e-11		4.18739e-08	1.40306e-11			2.45823e-07	1.14713e-11				6.41888e-08	5.16539e-11			5.34951e-07	3.78427e-12
-1.10994e-07	1.97406e-11		4.20819e-08	5.12805e-12			2.46119e-07	7.89066e-12				6.45731e-08	4.22067e-11			5.36005e-07	-2.26977e-13
-1.10934e-07	1.69493e-11		4.23769e-08	9.78982e-12			2.46292e-07	1.10145e-11				6.45186e-08	5.46317e-11			5.36983e-07	-1.76365e-12
-1.10686e-07	1.40182e-11		4.26749e-08	5.04546e-12			2.46582e-07	7.79316e-12				6.47745e-08	5.17149e-11			5.38019e-07	1.72561e-16
-1.1043e-07	2.00058e-11		4.31359e-08	1.16537e-11			2.46721e-07	1.27112e-11				6.49591e-08	5.2331e-11			5.38981e-07	4.9332e-12
-1.10159e-07	2.41559e-11		4.32919e-08	7.64771e-12			2.46982e-07	1.10525e-11				6.52394e-08	4.82235e-11			5.40016e-07	3.8416e-12
-1.1003e-07	2.68021e-11		4.38159e-08	1.02557e-11			2.47195e-07	1.19904e-11				6.51512e-08	6.23209e-11			5.41005e-07	7.13779e-12
-1.09821e-07	2.39639e-11		4.40109e-08	1.13506e-11			2.47423e-07	1.21234e-11				6.56113e-08	4.93036e-11			5.42006e-07	6.55139e-12
-1.09751e-07	2.45407e-11		4.44169e-08	6.67313e-12			2.47678e-07	1.07628e-11				6.57749e-08	5.07234e-11			5.42991e-07	7.46919e-12
-1.09355e-07	2.44224e-11		4.46699e-08	3.45132e-12			2.47938e-07	9.14794e-12				6.60262e-08	4.80739e-11			5.43991e-07	1.26502e-11
-1.0934e-07	1.97738e-11		4.49659e-08	7.20608e-12			2.48116e-07	1.20502e-11				6.62939e-08	4.45716e-11			5.44964e-07	8.27759e-12
-1.09116e-07	2.75393e-11		4.52959e-08	4.26858e-12			2.48407e-07	8.71942e-12				6.64232e-08	4.79215e-11			5.46e-07	6.20931e-12
-1.08902e-07	2.17327e-11		4.56389e-08	1.86733e-11			2.48596e-07	1.09757e-11				6.65992e-08	4.89363e-11			5.46994e-07	3.50419e-12
-1.08566e-07	2.69614e-11		4.59879e-08	8.22139e-12			2.48724e-07	1.65631e-11				6.68812e-08	4.47235e-11			5.48022e-07	6.76479e-12
-1.08425e-07	2.82858e-11		4.62529e-08	4.3903e-12			2.49068e-07	1.03652e-11				6.70444e-08	4.63988e-11			5.48974e-07	7.80909e-12
-1.08277e-07	2.95791e-11		4.65689e-08	6.36104e-12			2.49321e-07	9.10493e-12				6.71292e-08	5.1753e-11			5.4999e-07	8.90459e-12
-1.07977e-07	2.73118e-11		4.69269e-08	1.71327e-11			2.49517e-07	1.10396e-11				6.73511e-08	5.05199e-11			5.50993e-07	9.12779e-12
-1.07936e-07	3.05998e-11		4.73009e-08	5.69244e-12			2.4982e-07	7.0561e-12				6.76456e-08	4.56969e-11			5.52038e-07	7.70729e-12
-1.07642e-07	2.29928e-11		4.76359e-08	2.78201e-12			2.49969e-07	1.14828e-11				6.77337e-08	5.10658e-11			5.53044e-07	6.5031e-12
-1.07347e-07	2.87139e-11		4.78179e-08	6.159e-12			2.50326e-07	4.55221e-12				6.78041e-08	5.73487e-11			5.53997e-07	7.77089e-12
-1.07267e-07	2.47019e-11		4.81869e-08	8.97181e-12			2.50509e-07	7.12652e-12				6.81047e-08	5.20187e-11			5.54989e-07	4.38914e-12
-1.07002e-07	2.59366e-11		4.86149e-08	1.01947e-11			2.50755e-07	6.32222e-12				6.82066e-08	5.66973e-11			5.55979e-07	7.55049e-12
-1.06911e-07	3.03817e-11		4.89389e-08	6.44308e-12			2.5093e-07	9.33843e-12				6.85642e-08	4.87855e-11			5.5698e-07	5.15045e-12
-1.06553e-07	2.33948e-11		4.91799e-08	1.44061e-11			2.51151e-07	9.80497e-12				6.87862e-08	4.75473e-11			5.57979e-07	3.86701e-12
-1.06291e-07	2.67357e-11		4.95129e-08	1.41413e-11			2.51373e-07	1.02693e-11				6.87181e-08	6.06644e-11			5.5902e-07	5.65109e-12
-1.06196e-07	3.05821e-11		4.99099e-08	1.48712e-11			2.51574e-07	1.18833e-11				6.91264e-08	5.01783e-11			5.60004e-07	6.60249e-12
-1.05947e-07	3.1465e-11		5.01639e-08	1.53102e-11			2.51752e-07	1.47424e-11				6.91904e-08	5.67542e-11			5.61014e-07	6.19433e-12
-1.05885e-07	2.90456e-11		5.04649e-08	1.44329e-12			2.5212e-07	7.22079e-12				6.95574e-08	4.8148e-11			5.61978e-07	6.65275e-12
-1.05557e-07	2.65461e-11		5.06329e-08	8.31312e-12			2.52323e-07	8.78649e-12				6.94943e-08	6.10164e-11			5.63035e-07	1.48612e-12
-1.05245e-07	2.72703e-11		5.11579e-08	6.94664e-12			2.52579e-07	7.35414e-12				6.96672e-08	6.22038e-11			5.64023e-07	4.8743e-12
-1.05118e-07	3.19265e-11		5.14619e-08	1.14839e-11			2.52801e-07	7.80504e-12				6.99668e-08	5.71322e-11			5.64962e-07	2.92613e-13
-1.05028e-07	2.61751e-11		5.16539e-08	7.12138e-12			2.52942e-07	1.26427e-11				7.01177e-08	5.93936e-11			5.65988e-07	4.33764e-12
-1.04723e-07	3.18977e-11		5.22639e-08	1.32497e-11			2.53187e-07	1.18679e-11				7.04389e-08	5.30728e-11			5.66978e-07	2.50553e-13
-1.04862e-07	3.32078e-11		5.24659e-08	1.21173e-11			2.53442e-07	1.05392e-11				7.045e-08	6.2266e-11			5.68012e-07	1.07267e-12
-1.046e-07	2.84467e-11		5.28069e-08	6.6502e-12			2.53696e-07	9.29187e-12				7.07041e-08	5.94094e-11			5.69017e-07	7.76493e-13
-1.04083e-07	3.16237e-11		5.31509e-08	7.1269e-12			2.53926e-07	9.27618e-12				7.09929e-08	5.48704e-11			5.69987e-07	1.69598e-12
-1.03943e-07	2.75465e-11		5.32309e-08	4.30309e-12			2.54126e-07	1.0881e-11				7.11791e-08	5.54343e-11			5.71003e-07	2.39354e-12
-1.03824e-07	3.09396e-11		5.38079e-08	8.91947e-12			2.54337e-07	1.19571e-11				7.12692e-08	6.07284e-11			5.72027e-07	5.93446e-12
-1.03582e-07	2.8436e-11		5.41369e-08	1.66768e-11			2.54584e-07	1.10483e-11				7.16243e-08	5.2872e-11			5.7306e-07	-1.69317e-12
-1.03472e-07	2.9788e-11		5.44489e-08	9.50408e-12			2.54795e-07	1.21159e-11				7.18739e-08	5.01024e-11			5.73997e-07	-1.23294e-12
-1.0313e-07	3.19703e-11		5.47239e-08	1.46684e-11			2.5507e-07	9.72065e-12				7.21089e-08	4.81906e-11			5.74987e-07	3.48045e-12
-1.02951e-07	3.15508e-11		5.50189e-08	2.24586e-11			2.55359e-07	6.53711e-12				7.24891e-08	3.9126e-11			5.75999e-07	2.66903e-12
-1.02863e-07	3.90027e-11		5.53559e-08	1.86902e-11			2.55589e-07	6.46878e-12				7.23804e-08	5.425e-11			5.76984e-07	5.70068e-12
-1.02586e-07	3.67701e-11		5.55949e-08	1.36974e-11			2.55723e-07	1.17587e-11				7.28572e-08	4.04079e-11			5.7797e-07	4.19495e-12
-1.0238e-07	3.88234e-11		5.60269e-08	1.709e-11			2.55993e-07	9.55663e-12				7.2771e-08	5.42266e-11			5.78953e-07	4.00378e-12
-1.02087e-07	3.74239e-11		5.62209e-08	9.20845e-12			2.56227e-07	9.39754e-12				7.30496e-08	5.01858e-11			5.80001e-07	1.03838e-12
-1.02131e-07	3.86823e-11		5.65799e-08	1.63121e-11			2.56473e-07	8.60201e-12				7.31881e-08	5.30619e-11			5.81038e-07	4.66844e-12
-1.01756e-07	3.73938e-11		5.70129e-08	1.13892e-11			2.56665e-07	1.06382e-11				7.34453e-08	5.00702e-11			5.82006e-07	3.40986e-12
-1.01579e-07	3.55311e-11		5.71829e-08	1.26279e-11			2.56879e-07	1.15196e-11				7.36634e-08	4.9026e-11			5.83029e-07	6.29483e-12
-1.0135e-07	3.78982e-11		5.76269e-08	1.41172e-11			2.5702e-07	1.63661e-11				7.39052e-08	4.68507e-11			5.84005e-07	5.31447e-12
-1.01104e-07	3.42853e-11		5.79859e-08	1.26188e-11			2.57348e-07	1.10503e-11				7.40217e-08	5.08123e-11			5.85014e-07	3.7114e-12
-1.00944e-07	4.18598e-11		5.81889e-08	1.45542e-11			2.57501e-07	1.52795e-11				7.43372e-08	4.47385e-11			5.85981e-07	3.67383e-12
-1.0082e-07	4.33425e-11		5.85969e-08	1.25122e-11			2.57805e-07	1.12694e-11				7.44633e-08	4.82737e-11			5.8699e-07	2.06781e-12
-1.00568e-07	4.10365e-11		5.87629e-08	1.61295e-11			2.5808e-07	8.85273e-12				7.45957e-08	5.14368e-11			5.88005e-07	3.86776e-12
-1.0053e-07	4.03543e-11		5.92539e-08	1.19425e-11			2.58306e-07	9.13804e-12				7.48142e-08	5.03728e-11			5.8904e-07	7.06199e-12
-1.0017e-07	4.35416e-11		5.94479e-08	1.74217e-11			2.58443e-07	1.41533e-11				7.51583e-08	4.30924e-11			5.8998e-07	2.21223e-12
-1.00073e-07	3.85482e-11		5.97879e-08	2.17757e-11			2.58755e-07	9.70831e-12				7.52179e-08	4.96979e-11			5.91029e-07	7.11543e-13
-9.96678e-08	3.69282e-11		6.02669e-08	1.38876e-11			2.58973e-07	1.03607e-11				7.53649e-08	5.21689e-11			5.91989e-07	7.18413e-13
-9.94901e-08	3.65688e-11		6.05279e-08	2.0454e-11			2.59126e-07	1.46119e-11				7.54676e-08	5.68348e-11			5.93016e-07	-8.96097e-13
-9.92498e-08	4.02376e-11		6.07199e-08	2.13285e-11			2.5941e-07	1.16975e-11				7.58156e-08	4.93492e-11			5.94026e-07	-2.48368e-12
-9.89678e-08	3.93113e-11		6.12379e-08	2.20579e-11			2.59637e-07	1.19041e-11				7.59659e-08	5.16409e-11			5.94974e-07	-5.91297e-13
-9.89681e-08	3.89721e-11		6.14419e-08	2.36682e-11			2.59864e-07	1.20583e-11				7.61963e-08	4.99905e-11			5.96035e-07	4.32947e-12
-9.88694e-08	3.97761e-11		6.18409e-08	1.75456e-11			2.60117e-07	1.07798e-11				7.63329e-08	5.30097e-11			5.97009e-07	1.47082e-12
-9.85501e-08	4.14174e-11		6.20469e-08	2.36573e-11			2.60324e-07	1.2106e-11				7.66323e-08	4.77152e-11			5.97982e-07	-3.33041e-12
-9.83132e-08	3.84104e-11		6.24919e-08	1.98871e-11			2.60598e-07	9.71018e-12				7.67746e-08	5.04193e-11			5.9902e-07	-3.67542e-12
-9.79753e-08	3.37307e-11		6.27389e-08	1.78932e-11			2.60832e-07	9.4808e-12				7.7103e-08	4.39196e-11			6.00015e-07	4.4365e-12
-9.79703e-08	3.44764e-11		6.30339e-08	2.46027e-11			2.61113e-07	6.74151e-12				7.71385e-08	5.1911e-11			6.01023e-07	2.32873e-12
-9.76693e-08	3.77518e-11		6.34539e-08	2.89617e-11			2.61362e-07	5.72225e-12				7.74069e-08	4.83775e-11			6.02002e-07	3.36428e-12
-9.74251e-08	4.39759e-11		6.36759e-08	1.27479e-11			2.61545e-07	8.30467e-12				7.73917e-08	5.8657e-11			6.03019e-07	1.77512e-12
-9.74374e-08	3.92674e-11		6.40289e-08	1.64608e-11			2.61688e-07	1.30563e-11				7.76896e-08	5.36863e-11			6.03995e-07	1.18844e-12
-9.70908e-08	4.05363e-11		6.43859e-08	2.12982e-11			2.61941e-07	1.18112e-11				7.79772e-08	4.92074e-11			6.05022e-07	-1.28307e-12
-9.69408e-08	4.00974e-11		6.46709e-08	1.92606e-11			2.62136e-07	1.37328e-11				7.80957e-08	5.30918e-11			6.06005e-07	4.03053e-13
-9.67048e-08	4.54052e-11		6.50409e-08	1.26321e-11			2.62413e-07	1.12441e-11				7.83988e-08	4.78219e-11			6.06995e-07	-1.00876e-12
-9.64233e-08	4.289e-11		6.54019e-08	2.43688e-11			2.62662e-07	1.01958e-11				7.84933e-08	5.28773e-11			6.07993e-07	3.72033e-13
-9.65218e-08	4.39414e-11		6.57639e-08	2.09423e-11			2.62938e-07	7.7033e-12				7.87675e-08	4.90618e-11			6.09006e-07	4.85368e-12
-9.61523e-08	4.61193e-11		6.61729e-08	2.16426e-11			2.63119e-07	1.0387e-11				7.89253e-08	5.07983e-11			6.10003e-07	6.47651e-12
-9.59248e-08	4.61955e-11		6.63169e-08	1.84358e-11			2.63354e-07	1.01571e-11				7.91332e-08	5.02565e-11			6.11026e-07	1.14581e-11
-9.56908e-08	3.92915e-11		6.65979e-08	1.84528e-11			2.63533e-07	1.29403e-11				7.9315e-08	5.10162e-11			6.12017e-07	4.19585e-12
-9.55174e-08	2.85647e-11		6.70359e-08	2.12298e-11			2.63819e-07	9.91495e-12				7.94313e-08	5.50026e-11			6.13034e-07	4.92078e-12
-9.51245e-08	2.64333e-11		6.73779e-08	1.44016e-11			2.6409e-07	7.71963e-12				7.97994e-08	4.65408e-11			6.13986e-07	6.26551e-12
-9.51264e-08	2.23497e-11		6.75049e-08	1.99923e-11			2.64369e-07	5.06394e-12				7.98859e-08	5.20062e-11			6.14993e-07	4.78494e-12
-9.49645e-08	2.38471e-11		6.79419e-08	2.88411e-11			2.64548e-07	7.83339e-12				8.00213e-08	5.50577e-11			6.16032e-07	3.12891e-12
-9.47094e-08	2.60451e-11		6.82529e-08	2.68246e-11			2.64648e-07	1.49409e-11				8.02932e-08	5.11189e-11			6.16997e-07	1.88881e-12
-9.44511e-08	2.35775e-11		6.86319e-08	2.48856e-11			2.64971e-07	9.92341e-12				8.04226e-08	5.44995e-11			6.17996e-07	-7.67247e-13
-9.42508e-08	2.47181e-11		6.89019e-08	1.78963e-11			2.65171e-07	1.1559e-11				8.05261e-08	5.9121e-11			6.19007e-07	4.92253e-13
-9.40878e-08	1.84603e-11		6.91779e-08	2.94188e-11			2.65437e-07	9.61924e-12				8.08879e-08	5.09391e-11			6.20039e-07	-2.8479e-12
-9.38913e-08	2.24416e-11		6.95469e-08	2.51263e-11			2.65715e-07	7.04776e-12				8.10626e-08	5.204e-11			6.20994e-07	1.84394e-12
-9.36462e-08	2.14934e-11		6.98599e-08	2.67385e-11			2.6596e-07	6.20522e-12				8.12216e-08	5.37387e-11			6.21992e-07	1.49294e-12
-9.34165e-08	1.83905e-11		7.03679e-08	2.1275e-11			2.66173e-07	7.16652e-12				8.13572e-08	5.67611e-11			6.22959e-07	3.16793e-12
-9.32208e-08	1.64652e-11		7.06649e-08	3.02896e-11			2.6638e-07	8.4313e-12				8.15475e-08	5.70953e-11			6.24067e-07	-1.91647e-13
-9.30878e-08	1.75542e-11		7.08929e-08	2.86127e-11			2.66625e-07	7.65895e-12				8.17306e-08	5.77856e-11			6.25011e-07	7.16643e-13
-9.29445e-08	1.67381e-11		7.12339e-08	3.02726e-11			2.66739e-07	1.40087e-11				8.21824e-08	4.51761e-11			6.26017e-07	3.70421e-12
-9.24811e-08	1.97926e-11		7.15119e-08	3.01506e-11			2.67072e-07	8.39518e-12				8.19565e-08	6.6094e-11			6.27044e-07	4.55762e-12
-9.24228e-08	1.99863e-11		7.19469e-08	2.33983e-11			2.67266e-07	1.03983e-11				8.23019e-08	5.87537e-11			6.28022e-07	1.10332e-12
-9.20308e-08	2.08385e-11		7.22739e-08	2.92047e-11			2.67531e-07	8.50313e-12				8.24991e-08	5.85121e-11			6.28969e-07	1.49673e-13
-9.21588e-08	2.38271e-11		7.26589e-08	2.52267e-11			2.67812e-07	5.75653e-12				8.26053e-08	6.30048e-11			6.30023e-07	-9.37247e-13
-9.20946e-08	1.69374e-11		7.28309e-08	3.54917e-11			2.67934e-07	1.1662e-11				8.27363e-08	6.63015e-11			6.31029e-07	1.17189e-12
-9.18294e-08	1.9793e-11		7.31129e-08	2.14574e-11			2.68152e-07	1.23303e-11				8.32716e-08	4.95763e-11			6.32005e-07	8.10233e-13
-9.14228e-08	2.30688e-11		7.33479e-08	3.2283e-11			2.68446e-07	8.81495e-12				8.3066e-08	6.94538e-11			6.32978e-07	3.5485e-12
-9.14248e-08	2.51169e-11		7.37359e-08	3.59931e-11			2.68664e-07	9.54754e-12				8.36277e-08	5.12526e-11			6.34039e-07	1.26041e-12
-9.10796e-08	2.5474e-11		7.40819e-08	4.00806e-11			2.68877e-07	1.04388e-11				8.36656e-08	5.91007e-11			6.3501e-07	-3.53799e-12
-9.06134e-08	2.85316e-11		7.43369e-08	3.42036e-11			2.69113e-07	1.01781e-11				8.38147e-08	6.14573e-11			6.36005e-07	-4.50381e-12
-9.07838e-08	2.88491e-11		7.49729e-08	4.13456e-11			2.69377e-07	8.346e-12				8.40752e-08	5.83128e-11			6.37033e-07	-4.64529e-12
-9.03548e-08	2.72416e-11		7.50689e-08	3.55789e-11			2.69577e-07	9.96021e-12				8.4363e-08	5.38209e-11			6.38014e-07	-3.03101e-12
-9.02683e-08	2.47185e-11		7.54239e-08	3.25726e-11			2.69822e-07	9.18886e-12				8.43775e-08	6.28326e-11			6.39004e-07	-4.16951e-12
-8.99591e-08	2.76521e-11		7.57289e-08	4.21695e-11			2.69959e-07	1.43044e-11				8.48106e-08	5.11366e-11			6.39976e-07	-4.80092e-12
-8.98381e-08	2.39968e-11		7.59369e-08	4.03104e-11			2.7031e-07	7.69913e-12				8.46991e-08	6.62309e-11			6.41014e-07	-1.52647e-12
-8.96768e-08	2.6094e-11		7.62749e-08	3.70201e-11			2.70455e-07	1.23381e-11				8.50654e-08	5.78255e-11			6.42012e-07	-1.95788e-12
-8.94252e-08	2.83547e-11		7.66099e-08	3.58584e-11			2.70609e-07	1.65005e-11				8.52842e-08	5.67496e-11			6.43025e-07	-3.84755e-12
-8.91241e-08	3.20859e-11		7.68039e-08	3.73047e-11			2.7095e-07	1.04735e-11				8.55276e-08	5.44882e-11			6.44008e-07	-7.09117e-12
-8.92278e-08	3.28346e-11		7.72829e-08	4.04778e-11			2.71181e-07	1.04506e-11				8.5834e-08	4.90729e-11			6.44998e-07	-6.72849e-12
-8.87378e-08	2.89594e-11		7.76639e-08	4.32267e-11			2.71507e-07	5.28502e-12				8.59374e-08	5.34718e-11			6.46034e-07	-9.24566e-12
-8.82968e-08	2.59573e-11		7.79549e-08	3.22563e-11			2.71764e-07	3.77387e-12				8.61267e-08	5.38571e-11			6.47047e-07	-6.41074e-12
-8.83802e-08	2.9757e-11		7.83789e-08	4.24352e-11			2.71941e-07	6.6692e-12				8.62924e-08	5.54026e-11			6.4803e-07	-4.46641e-12
-8.81464e-08	2.6887e-11		7.85189e-08	3.50583e-11			2.72156e-07	7.52668e-12				8.64096e-08	5.93542e-11			6.4903e-07	-4.76763e-12
-8.80091e-08	3.07978e-11		7.90019e-08	4.07308e-11			2.7237e-07	8.40038e-12				8.65963e-08	5.98587e-11			6.49988e-07	-6.25255e-12
-8.76988e-08	2.72145e-11		7.92929e-08	3.86352e-11			2.72566e-07	1.02961e-11				8.68122e-08	5.89292e-11			6.51028e-07	-1.26246e-12
-8.74434e-08	2.92448e-11		7.95859e-08	3.36639e-11			2.72845e-07	7.61651e-12				8.71883e-08	5.00517e-11			6.52028e-07	-4.01498e-12
-8.72128e-08	2.76843e-11		7.99969e-08	4.7758e-11			2.73061e-07	8.38989e-12				8.70313e-08	6.73786e-11			6.52959e-07	-5.07757e-12
-8.71283e-08	3.04655e-11		8.02629e-08	3.56697e-11			2.73276e-07	9.26768e-12				8.74661e-08	5.56135e-11			6.54031e-07	-7.11659e-12
-8.69908e-08	2.67988e-11		8.05839e-08	4.64945e-11			2.73485e-07	1.0406e-11				8.76182e-08	5.78061e-11			6.55033e-07	-7.54414e-12
-8.66894e-08	2.897e-11		8.09349e-08	4.43576e-11			2.73668e-07	1.29856e-11				8.78852e-08	5.43424e-11			6.56031e-07	-2.92498e-12
-8.65003e-08	3.13062e-11		8.12139e-08	4.68556e-11			2.73959e-07	9.68412e-12				8.80629e-08	5.53302e-11			6.56994e-07	-8.39713e-12
-8.63543e-08	3.53377e-11		8.15899e-08	3.86653e-11			2.74226e-07	7.68756e-12				8.82153e-08	5.73007e-11			6.58015e-07	-5.04286e-12
-8.59245e-08	3.47003e-11		8.18139e-08	4.45933e-11			2.7442e-07	9.67122e-12				8.84199e-08	5.69302e-11			6.59006e-07	-5.79277e-12
-8.57513e-08	3.10052e-11		8.22429e-08	3.74156e-11			2.74621e-07	1.12688e-11				8.8565e-08	5.94932e-11			6.60017e-07	-1.05851e-12
-8.57048e-08	3.28184e-11		8.25989e-08	5.14615e-11			2.74867e-07	1.04307e-11				8.88213e-08	5.65639e-11			6.61047e-07	1.80471e-12
-8.54268e-08	3.00165e-11		8.29369e-08	4.64003e-11			2.75045e-07	1.32629e-11				8.89578e-08	5.9565e-11			6.62026e-07	-4.4229e-12
-8.52128e-08	3.7689e-11		8.32839e-08	4.58261e-11			2.75265e-07	1.38234e-11				8.92637e-08	5.41693e-11			6.63016e-07	6.31193e-13
-8.50488e-08	3.2446e-11		8.34639e-08	3.4468e-11			2.75625e-07	6.74734e-12				8.94483e-08	5.47872e-11			6.64022e-07	-6.13427e-13
-8.47688e-08	2.94478e-11		8.38019e-08	4.87604e-11			2.7579e-07	1.0316e-11				8.95223e-08	6.06699e-11			6.64998e-07	-1.21603e-12
-8.46138e-08	3.23774e-11		8.42979e-08	4.82232e-11			2.75991e-07	1.1927e-11				8.97809e-08	5.76227e-11			6.66022e-07	-1.75263e-12
-8.45421e-08	3.3213e-11		8.45139e-08	3.71801e-11			2.76217e-07	1.21335e-11				8.99681e-08	5.80917e-11			6.66974e-07	2.92771e-12
-8.43108e-08	3.46721e-11		8.47399e-08	4.15942e-11			2.76467e-07	1.11028e-11				9.01208e-08	6.02654e-11			6.68044e-07	1.68795e-12
-8.40764e-08	3.52628e-11		8.50819e-08	4.58087e-11			2.76654e-07	1.34779e-11				9.02673e-08	6.27657e-11			6.69034e-07	-2.90398e-12
-8.38946e-08	3.69945e-11		8.54939e-08	4.44147e-11			2.77e-07	7.17401e-12				9.05404e-08	5.90092e-11			6.70042e-07	-2.17818e-12
-8.35894e-08	2.95496e-11		8.58299e-08	5.10774e-11			2.77266e-07	5.20137e-12				9.06887e-08	6.14341e-11			6.70999e-07	-1.8395e-12
-8.33928e-08	3.01582e-11		8.62209e-08	3.9378e-11			2.77389e-07	1.10979e-11				9.0817e-08	6.46075e-11			6.72007e-07	-1.62377e-12
-8.31565e-08	3.45616e-11		8.65529e-08	4.10185e-11			2.77652e-07	9.27687e-12				9.10502e-08	6.28216e-11			6.73021e-07	-4.71067e-12
-8.2955e-08	3.87261e-11		8.68259e-08	3.64834e-11			2.7779e-07	1.42796e-11				9.13378e-08	5.83374e-11			6.74054e-07	-2.56409e-12
-8.29938e-08	3.42497e-11		8.70119e-08	4.49006e-11			2.78146e-07	7.46732e-12				9.14905e-08	6.05296e-11			6.74974e-07	-9.28277e-13
-8.25858e-08	3.59472e-11		8.74639e-08	4.25049e-11			2.78396e-07	6.38408e-12				9.155e-08	6.73283e-11			6.75976e-07	-3.7405e-12
-8.23393e-08	3.60386e-11		8.77989e-08	3.78261e-11			2.78462e-07	1.53856e-11				9.16414e-08	7.23256e-11			6.77074e-07	-4.28374e-12
-8.24384e-08	3.53247e-11		8.81069e-08	4.74079e-11			2.78753e-07	1.20735e-11				9.21563e-08	5.66313e-11			6.77995e-07	-1.88421e-12
-8.19282e-08	3.68812e-11		8.84289e-08	4.87285e-11			2.78987e-07	1.18326e-11				9.20892e-08	6.96994e-11			6.79069e-07	-4.77884e-12
-8.16813e-08	3.84247e-11		8.87969e-08	5.92281e-11			2.79238e-07	1.07221e-11				9.2415e-08	6.3318e-11			6.79994e-07	-5.74455e-12
-8.15308e-08	3.65121e-11		8.91459e-08	5.23076e-11			2.79524e-07	7.70997e-12				9.2662e-08	6.08264e-11			6.80996e-07	-7.86991e-12
-8.13758e-08	4.18747e-11		8.94209e-08	4.81027e-11			2.79713e-07	9.9882e-12				9.2801e-08	6.36675e-11			6.8199e-07	1.27333e-12
-8.13493e-08	4.34996e-11		8.96099e-08	4.89384e-11			2.79895e-07	1.26177e-11				9.2867e-08	7.01945e-11			6.8304e-07	-8.74747e-13
-8.10456e-08	3.87527e-11		9.01579e-08	5.1119e-11			2.80115e-07	1.31821e-11				9.30871e-08	6.88112e-11			6.84043e-07	-1.89434e-12
-8.08073e-08	4.26314e-11		9.04079e-08	5.08817e-11			2.80363e-07	1.22033e-11				9.3339e-08	6.61323e-11			6.85029e-07	-2.19805e-12
-8.07528e-08	4.3597e-11		9.07629e-08	5.48106e-11			2.80646e-07	9.29803e-12				9.3552e-08	6.53212e-11			6.85979e-07	-1.3455e-12
-8.04478e-08	4.91226e-11		9.10499e-08	5.25735e-11			2.8085e-07	1.07526e-11				9.4282e-08	3.89191e-11			6.87001e-07	-3.37428e-12
-8.02166e-08	4.17717e-11		9.14269e-08	4.75519e-11			2.81027e-07	1.36792e-11				9.46861e-08	2.87076e-11			6.88025e-07	-1.18532e-12
-8.00858e-08	4.39737e-11		9.16359e-08	5.15447e-11			2.81351e-07	8.5665e-12				9.48611e-08	2.96089e-11			6.89034e-07	3.69373e-13
-7.96618e-08	4.84179e-11		9.20889e-08	4.9282e-11			2.81622e-07	6.33493e-12				9.4857e-08	3.94966e-11			6.9002e-07	-1.39117e-13
-7.95848e-08	4.30215e-11		9.23149e-08	5.92241e-11			2.81801e-07	9.13652e-12				9.5318e-08	2.64867e-11			6.90993e-07	-2.34787e-12
-7.93794e-08	4.17189e-11		9.26589e-08	5.83774e-11			2.8195e-07	1.35658e-11				9.5204e-08	4.18951e-11			6.92031e-07	-4.93378e-12
-7.93028e-08	4.22745e-11		9.30549e-08	5.44649e-11			2.82179e-07	1.36714e-11				9.5638e-08	3.01149e-11			6.93017e-07	-6.31471e-12
-7.88498e-08	4.37951e-11		9.33459e-08	5.23224e-11			2.82419e-07	1.31563e-11				9.5664e-08	3.85711e-11			6.9402e-07	-4.71734e-12
-7.88923e-08	4.70755e-11		9.36829e-08	7.69071e-12			2.82673e-07	1.18403e-11				9.5871e-08	3.80786e-11			6.95053e-07	-3.65426e-12
-7.8629e-08	4.86743e-11		9.41049e-08	1.78387e-12			2.82936e-07	1.00711e-11				9.6166e-08	3.30777e-11			6.96e-07	-7.93977e-13
-7.82588e-08	4.21198e-11		9.42939e-08	1.70057e-11			2.83235e-07	6.3498e-12				9.6298e-08	3.62596e-11			6.97059e-07	4.10123e-13
-7.82308e-08	4.44303e-11		9.47339e-08	5.35364e-12			2.83262e-07	1.73882e-11				9.64941e-08	3.63215e-11			6.98026e-07	-2.07247e-12
-7.80583e-08	4.10845e-11		9.49599e-08	8.31924e-12			2.83582e-07	1.25151e-11				9.687e-08	2.74846e-11			6.99034e-07	-2.11418e-12
-7.77198e-08	4.41565e-11		9.52569e-08	1.16196e-12			2.83714e-07	1.79098e-11				9.6969e-08	3.22371e-11			6.99996e-07	-2.65117e-12
-7.74888e-08	4.44509e-11		9.56739e-08	1.7154e-11			2.8406e-07	1.15967e-11				9.70311e-08	3.87443e-11			7.0102e-07	-5.17351e-12
-7.73918e-08	4.50144e-11		9.60479e-08	7.19979e-12			2.84296e-07	1.12809e-11				9.7309e-08	3.47605e-11			7.0205e-07	-3.61307e-13
-7.70518e-08	4.17153e-11		9.62229e-08	1.4854e-11			2.8458e-07	8.38008e-12				9.74641e-08	3.68111e-11			7.0301e-07	-2.54834e-12
-7.69651e-08	4.36846e-11		9.65879e-08	9.4114e-12			2.84813e-07	8.21919e-12				9.7657e-08	3.70017e-11			7.04045e-07	-2.92522e-12
-7.68205e-08	4.6858e-11		9.69939e-08	5.89344e-12			2.85003e-07	1.04045e-11				9.7898e-08	3.48581e-11			7.05017e-07	-3.48818e-12
-7.67428e-08	4.48009e-11		9.73759e-08	-1.19589e-12			2.85199e-07	1.22999e-11				9.8057e-08	3.6727e-11			7.06033e-07	2.05044e-12
-7.64328e-08	3.44601e-11		9.76669e-08	-3.77195e-13			2.85441e-07	1.16495e-11				9.8262e-08	3.63314e-11			7.07041e-07	-6.35783e-12
-7.61352e-08	3.54974e-11		9.78869e-08	1.05272e-11			2.8569e-07	1.0638e-11				9.8439e-08	3.70931e-11			7.07993e-07	-1.8431e-12
-7.58874e-08	4.36397e-11		9.81959e-08	3.54302e-12			2.85985e-07	7.09393e-12				9.87351e-08	3.21961e-11			7.09004e-07	-1.65457e-13
-7.59598e-08	3.80841e-11		9.84309e-08	3.67402e-12			2.86111e-07	1.27867e-11				9.8948e-08	3.14357e-11			7.1005e-07	2.5597e-12
-7.55708e-08	3.43656e-11		9.88339e-08	3.8458e-12			2.86319e-07	1.40398e-11				9.8878e-08	4.46449e-11			7.11017e-07	-2.10435e-12
-7.55098e-08	4.22683e-11		9.92009e-08	7.69372e-12			2.86663e-07	7.83267e-12				9.9353e-08	3.08296e-11			7.11994e-07	-4.13589e-12
-7.52994e-08	3.5171e-11		9.96059e-08	9.99793e-12			2.86819e-07	1.18896e-11				9.94361e-08	3.62907e-11			7.13011e-07	-2.71099e-12
-7.48833e-08	3.74183e-11		9.99329e-08	1.64738e-12			2.87082e-07	1.00849e-11				9.9675e-08	3.4228e-11			7.14047e-07	-1.18903e-12
-7.45031e-08	3.60141e-11		1.00249e-07	6.96419e-12			2.8736e-07	7.48537e-12				9.982e-08	3.67698e-11			7.15009e-07	-1.52617e-13
-7.44772e-08	4.06618e-11		1.00467e-07	9.64008e-12			2.87569e-07	8.66975e-12				1.00007e-07	3.72595e-11			7.16005e-07	-1.50947e-13
-7.43298e-08	4.03672e-11		1.00795e-07	3.21655e-12			2.87793e-07	8.98615e-12				1.00172e-07	3.88777e-11			7.17015e-07	1.37489e-12
-7.40684e-08	4.0409e-11		1.01069e-07	8.50482e-12			2.88062e-07	6.86267e-12				1.00383e-07	3.82148e-11			7.18072e-07	3.68858e-12
-7.3941e-08	4.00034e-11		1.01487e-07	7.77932e-12			2.8827e-07	8.10217e-12				1.00576e-07	3.83534e-11			7.1902e-07	6.68643e-13
-7.37182e-08	4.03237e-11		1.01884e-07	4.78078e-12			2.88468e-07	9.88619e-12				1.00637e-07	4.49038e-11			7.19997e-07	1.58202e-12
-7.33853e-08	3.71597e-11		1.02221e-07	1.12615e-11			2.88626e-07	1.38551e-11				1.00759e-07	4.85911e-11			7.21e-07	1.5288e-12
-7.32062e-08	4.27843e-11		1.02423e-07	5.09281e-12			2.8894e-07	9.27425e-12				1.0119e-07	3.69923e-11			7.2203e-07	-5.20242e-12
-7.30284e-08	3.54584e-11		1.02767e-07	1.28792e-11			2.89223e-07	6.39348e-12				1.01237e-07	4.44305e-11			7.23034e-07	2.60273e-13
-7.28518e-08	4.58159e-11		1.03068e-07	1.38889e-11			2.89366e-07	1.11536e-11				1.0139e-07	4.66192e-11			7.2403e-07	1.2098e-12
-7.25368e-08	4.30006e-11		1.03512e-07	8.91977e-12			2.89631e-07	9.29269e-12				1.01682e-07	4.17168e-11			7.25029e-07	3.47828e-12
-7.24581e-08	4.67502e-11		1.03884e-07	1.61245e-11			2.8987e-07	8.77691e-12				1.01932e-07	3.90948e-11			7.26067e-07	-2.36833e-12
-7.21978e-08	4.38208e-11		1.04155e-07	1.28133e-11			2.90088e-07	9.48525e-12				1.021e-07	4.05321e-11			7.27051e-07	-5.72289e-12
-7.20425e-08	4.6044e-11		1.04466e-07	4.00369e-12			2.90365e-07	6.91767e-12				1.02393e-07	3.57845e-11			7.28031e-07	-5.79607e-12
-7.15213e-08	4.48078e-11		1.04757e-07	8.77904e-12			2.90554e-07	9.19601e-12				1.02584e-07	3.60323e-11			7.29004e-07	-1.62578e-12
-7.15723e-08	3.97091e-11		1.05077e-07	3.21982e-12			2.90664e-07	1.57281e-11				1.02807e-07	3.4728e-11			7.30045e-07	-1.87797e-13
-7.14845e-08	4.57391e-11		1.05432e-07	1.7412e-11			2.91022e-07	8.79392e-12				1.02984e-07	3.57952e-11			7.30986e-07	-4.28521e-12
-7.09898e-08	4.83775e-11		1.05768e-07	9.10154e-12			2.91255e-07	8.62107e-12				1.03023e-07	4.33485e-11			7.32088e-07	-4.71944e-12
-7.09478e-08	4.76246e-11		1.0619e-07	1.42342e-11			2.91458e-07	1.01528e-11				1.03389e-07	3.50142e-11			7.33018e-07	-5.86509e-12
-7.07323e-08	4.50875e-11		1.06656e-07	1.20715e-11			2.91683e-07	1.04327e-11				1.03648e-07	3.1899e-11			7.34023e-07	-5.87858e-12
-7.05655e-08	3.88609e-11		1.06781e-07	1.23557e-11			2.91887e-07	1.18553e-11				1.03729e-07	3.76887e-11			7.35028e-07	-9.35872e-12
-7.04572e-08	1.49207e-11		1.07264e-07	1.50958e-11			2.92239e-07	5.23034e-12				1.03869e-07	4.04781e-11			7.36012e-07	-5.47871e-12
-7.01184e-08	9.44139e-12		1.07371e-07	9.03806e-12			2.92414e-07	8.18757e-12				1.04099e-07	3.88518e-11			7.37021e-07	-4.06978e-12
-7.0022e-08	7.21215e-12		1.07963e-07	1.52575e-11			2.92596e-07	1.08645e-11				1.04254e-07	4.08888e-11			7.38033e-07	-3.5948e-12
-6.97833e-08	-1.81817e-12		1.08207e-07	1.25874e-11			2.92855e-07	9.35108e-12				1.04688e-07	2.90089e-11			7.39058e-07	-1.61689e-12
-6.96678e-08	2.85111e-12		1.08409e-07	1.32254e-11			2.93114e-07	7.7523e-12				1.04689e-07	3.8748e-11			7.40012e-07	-1.11587e-12
-6.93831e-08	-2.47851e-12		1.08796e-07	1.47558e-11			2.93325e-07	8.84987e-12				1.04776e-07	4.4103e-11			7.41023e-07	-4.88241e-12
-6.91685e-08	3.18537e-12		1.09064e-07	1.41809e-11			2.93644e-07	4.01328e-12				1.05055e-07	4.00686e-11			7.42024e-07	-6.36117e-12
-6.88902e-08	7.29287e-12		1.09438e-07	7.97037e-12			2.93911e-07	1.97187e-12				1.0542e-07	3.17607e-11			7.43035e-07	-3.04803e-12
-6.87988e-08	5.7979e-13		1.09756e-07	7.69211e-12			2.94121e-07	3.07107e-12				1.05379e-07	4.33298e-11			7.44002e-07	-3.8143e-12
-6.86473e-08	5.48939e-13		1.10054e-07	1.11886e-11			2.94262e-07	7.94363e-12				1.05472e-07	4.85079e-11			7.45007e-07	-2.71017e-13
-6.84848e-08	1.96148e-12		1.10313e-07	3.89636e-12			2.94443e-07	1.06633e-11				1.05826e-07	4.07219e-11			7.46088e-07	2.91265e-12
-6.81978e-08	7.87374e-13		1.10825e-07	3.1992e-12			2.94732e-07	7.45229e-12				1.05901e-07	4.66885e-11			7.47031e-07	-1.73412e-12
-6.80068e-08	4.27195e-12		1.11017e-07	1.34801e-11			2.9498e-07	6.50922e-12				1.06194e-07	4.20021e-11			7.48042e-07	-4.0082e-12
-6.77474e-08	1.82657e-13		1.11348e-07	1.91392e-11			2.95255e-07	4.09213e-12				1.06421e-07	4.05103e-11			7.49002e-07	-5.57674e-12
-6.74278e-08	2.5466e-12		1.11753e-07	1.5884e-11			2.95397e-07	8.82787e-12				1.06584e-07	4.2178e-11			7.50021e-07	1.19369e-12
-6.73781e-08	2.42317e-13		1.12129e-07	9.2931e-12			2.95631e-07	8.65767e-12				1.06786e-07	4.17258e-11			7.51014e-07	-9.59687e-13
-6.71844e-08	3.2611e-12		1.12437e-07	1.65303e-11			2.95924e-07	5.2526e-12				1.06788e-07	5.1398e-11			7.52006e-07	-1.95378e-12
-6.70188e-08	6.94712e-12		1.12826e-07	1.35876e-11			2.96111e-07	7.63056e-12				1.07081e-07	4.66544e-11			7.53037e-07	-4.58901e-12
-6.67628e-08	3.04786e-12		1.12988e-07	1.00622e-11			2.96323e-07	8.6273e-12				1.07199e-07	5.05195e-11			7.54037e-07	-1.98531e-12
-6.66698e-08	3.65967e-12		1.13425e-07	2.30711e-11			2.965e-07	1.15402e-11				1.07628e-07	3.90205e-11			7.55036e-07	-6.70602e-12
-6.64195e-08	1.8344e-12		1.13646e-07	1.11083e-11			2.96634e-07	1.67943e-11				1.07735e-07	4.32679e-11			7.56041e-07	9.05426e-14
-6.61708e-08	3.69286e-12		1.14037e-07	5.83074e-12			2.96968e-07	1.11302e-11				1.07782e-07	5.07336e-11			7.57016e-07	-7.35032e-12
-6.59784e-08	-1.32401e-12		1.14266e-07	8.10033e-12			2.9717e-07	1.2689e-11				1.08271e-07	3.62864e-11			7.58027e-07	-9.55727e-12
-6.57648e-08	-2.86447e-12		1.14613e-07	1.60679e-11			2.97474e-07	8.70174e-12				1.08404e-07	3.94241e-11			7.59058e-07	-5.96637e-13
-6.54358e-08	3.52953e-12		1.14969e-07	1.12296e-11			2.97676e-07	1.02506e-11				1.08422e-07	4.8283e-11			7.60045e-07	-3.54737e-13
-6.53308e-08	3.84431e-12		1.15293e-07	1.45085e-11			2.97923e-07	9.3039e-12				1.08633e-07	4.76184e-11			7.61029e-07	-4.37694e-12
-6.49778e-08	5.14559e-12		1.15626e-07	1.04328e-11			2.98135e-07	1.03085e-11				1.08641e-07	5.69418e-11			7.61996e-07	-9.28569e-12
-6.48678e-08	2.97754e-12		1.16e-07	5.81011e-12			2.98409e-07	7.90233e-12				1.08893e-07	5.40011e-11			7.62983e-07	-4.53499e-12
-6.47028e-08	2.87798e-12		1.16272e-07	1.08259e-11			2.98582e-07	1.1071e-11				1.09318e-07	4.27271e-11			7.64066e-07	-8.67491e-12
-6.45178e-08	1.57921e-12		1.16595e-07	2.18613e-11			2.98904e-07	6.08233e-12				1.096e-07	3.85592e-11			7.65023e-07	-7.28715e-12
-6.42968e-08	4.05535e-13		1.16906e-07	8.4817e-12			2.99171e-07	4.05662e-12				1.09613e-07	4.76564e-11			7.66015e-07	-3.19574e-12
-6.40958e-08	1.88222e-12		1.17389e-07	1.11339e-11			2.99328e-07	8.09645e-12				1.09998e-07	3.83022e-11			7.67059e-07	-3.49923e-12
-6.38518e-08	1.01995e-12		1.17674e-07	5.0622e-12			2.99532e-07	9.54075e-12				1.10058e-07	4.49362e-11			7.68034e-07	-3.54507e-13
-6.38368e-08	-4.46137e-13		1.17917e-07	1.0417e-11			2.99865e-07	3.86406e-12				1.10434e-07	3.60201e-11			7.69009e-07	-5.5686e-12
-6.36198e-08	-2.76185e-12		1.18326e-07	1.59994e-11			2.99949e-07	1.19218e-11				1.10453e-07	4.48646e-11			7.70026e-07	-8.40937e-13
-6.34028e-08	-1.83992e-12		1.18541e-07	1.49548e-11			3.00186e-07	1.15626e-11				1.1078e-07	3.83957e-11			7.71033e-07	-1.90511e-12
-6.29378e-08	2.2259e-12		1.1901e-07	1.05722e-11			3.00432e-07	1.06612e-11				1.11033e-07	3.56688e-11			7.72055e-07	-1.15837e-13
-6.28298e-08	-4.64302e-12		1.19325e-07	1.37086e-11			3.00773e-07	4.64341e-12				1.11398e-07	2.73194e-11			7.73023e-07	-1.35775e-12
-6.25358e-08	1.01658e-12		1.19652e-07	8.40788e-12			3.00925e-07	8.90281e-12				1.11494e-07	3.22746e-11			7.74049e-07	-3.80706e-12
-6.23558e-08	4.5637e-12		1.19931e-07	1.92347e-11			3.0126e-07	3.20076e-12				1.1182e-07	2.57504e-11			7.75036e-07	-4.1548e-12
-6.23088e-08	3.27966e-13		1.20294e-07	1.39251e-11			3.01443e-07	5.77954e-12				1.11961e-07	2.85048e-11			7.76015e-07	-2.15007e-12
-6.20788e-08	5.55228e-12		1.20579e-07	1.23341e-11			3.0163e-07	8.18945e-12				1.12072e-07	3.27728e-11			7.77035e-07	-1.7675e-12
-6.17018e-08	5.27614e-13		1.20896e-07	1.55127e-11			3.019e-07	6.02516e-12				1.12215e-07	3.5461e-11			7.78057e-07	-1.75863e-12
-6.16118e-08	4.1473e-12		1.21276e-07	1.47362e-11			3.02101e-07	7.60794e-12				1.12172e-07	4.72952e-11			7.79014e-07	-4.72847e-12
-6.13298e-08	4.09487e-12		1.21579e-07	1.2767e-11			3.02256e-07	1.16874e-11				1.12662e-07	3.26084e-11			7.80052e-07	-5.01133e-12
-6.10128e-08	6.19628e-12		1.21935e-07	1.28674e-11			3.0257e-07	7.11026e-12				1.127e-07	4.05049e-11			7.81063e-07	-2.10126e-12
-6.09328e-08	9.30216e-13		1.22204e-07	2.26333e-11			3.0278e-07	8.21928e-12				1.13069e-07	3.19674e-11			7.82007e-07	-2.76377e-12
-6.08028e-08	4.79853e-12		1.2245e-07	2.56455e-11			3.03022e-07	7.57168e-12				1.13343e-07	2.8138e-11			7.83044e-07	-6.07527e-12
-6.04588e-08	2.77712e-12		1.22829e-07	2.20446e-11			3.03247e-07	7.91556e-12				1.13362e-07	3.69835e-11			7.84007e-07	-5.23626e-12
-6.03488e-08	6.4148e-12		1.23213e-07	8.7603e-12			3.03384e-07	1.30116e-11				1.13661e-07	3.18858e-11			7.85051e-07	-6.11124e-12
-6.00648e-08	6.78906e-12		1.23549e-07	1.98734e-11			3.0364e-07	1.16203e-11				1.13829e-07	3.33311e-11			7.86011e-07	-1.81758e-12
-5.98988e-08	1.66257e-12		1.2379e-07	1.78312e-11			3.0392e-07	8.91412e-12				1.13881e-07	4.03331e-11			7.87008e-07	-2.63909e-12
-5.97918e-08	3.35334e-12		1.24201e-07	2.44095e-11			3.04208e-07	5.73614e-12				1.1397e-07	4.56433e-11			0	0
-5.94548e-08	2.98394e-12		1.24529e-07	1.5843e-11			3.04405e-07	7.52527e-12				1.14382e-07	3.49719e-11			0	0
-5.93218e-08	1.83995e-12		1.24916e-07	1.85975e-11			3.04654e-07	6.55112e-12				1.14476e-07	4.00966e-11			0	0
-5.92628e-08	9.29274e-12		1.25239e-07	1.35771e-11			3.04801e-07	1.11349e-11				1.14644e-07	4.15142e-11			0	0
-5.88648e-08	1.89377e-12		1.25561e-07	1.48055e-11			3.05e-07	1.28304e-11				1.15086e-07	2.9409e-11			0	0
-5.87558e-08	7.63601e-13		1.25769e-07	1.8714e-11			3.05266e-07	1.08607e-11				1.15171e-07	3.49784e-11			0	0
-5.84718e-08	2.92734e-12		1.26276e-07	1.51695e-11			3.05396e-07	1.63039e-11				1.15357e-07	3.53122e-11			0	0
-5.84388e-08	2.78967e-12		1.26521e-07	1.74573e-11			3.05651e-07	1.49904e-11				1.15449e-07	4.05166e-11			0	0
-5.80678e-08	4.45088e-12		1.26826e-07	1.96256e-11			3.05921e-07	1.28326e-11				1.15679e-07	3.88651e-11			0	0
-5.79358e-08	1.23238e-12		1.2716e-07	2.6124e-11			3.06229e-07	8.56032e-12				1.16061e-07	2.97079e-11			0	0
-5.75348e-08	-1.19027e-12		1.27419e-07	1.32555e-11			3.0635e-07	1.45958e-11				1.16268e-07	2.92244e-11			0	0
-5.72948e-08	2.45587e-12		1.27942e-07	1.65437e-11			3.06535e-07	1.7027e-11				1.16375e-07	3.34479e-11			0	0
-5.73058e-08	-1.6983e-12		1.28158e-07	2.12149e-11			3.06815e-07	1.4346e-11				1.16627e-07	3.07465e-11			0	0
-5.69778e-08	2.4219e-12		1.2828e-07	2.73482e-11			3.07002e-07	1.66524e-11				1.16674e-07	3.81329e-11			0	0
-5.68538e-08	4.16964e-12		1.28854e-07	2.44727e-11			3.07241e-07	1.61715e-11				1.16821e-07	4.06412e-11			0	0
-5.66548e-08	-5.29551e-13		1.29248e-07	1.76888e-11			3.07485e-07	1.54459e-11				1.1722e-07	3.05843e-11			0	0
-5.66818e-08	1.56428e-12		1.29441e-07	2.04619e-11			3.07792e-07	1.12967e-11				1.1723e-07	3.9897e-11			0	0
-5.60728e-08	-2.25602e-12		1.29688e-07	2.01949e-11			3.07982e-07	1.35227e-11				1.17468e-07	3.78309e-11			0	0
-5.61498e-08	4.537e-12		1.30023e-07	1.90567e-11			3.08166e-07	1.6032e-11				1.17751e-07	3.33758e-11			0	0
-5.58278e-08	2.39872e-12		1.30426e-07	1.91833e-11			3.0837e-07	1.74618e-11				1.17949e-07	3.33717e-11			0	0
-5.54008e-08	2.07215e-12		1.30736e-07	3.02999e-11			3.08541e-07	2.06669e-11				1.18259e-07	2.77313e-11			0	0
-5.54048e-08	4.27475e-12		1.31156e-07	2.13873e-11			3.0878e-07	2.01831e-11				1.18264e-07	3.72702e-11			0	0
-5.50298e-08	-1.68592e-12		1.31578e-07	2.59931e-11			3.09038e-07	1.86815e-11				1.18709e-07	2.49799e-11			0	0
-5.50238e-08	3.3334e-13		1.31896e-07	1.93572e-11			3.09233e-07	2.06763e-11				1.18856e-07	2.72092e-11			0	0
-5.46678e-08	-1.9544e-12		1.32142e-07	1.82075e-11			3.09536e-07	1.67182e-11				1.19051e-07	2.73884e-11			0	0
-5.46288e-08	4.45119e-13		1.32458e-07	2.68634e-11			3.0969e-07	2.08236e-11				1.19133e-07	3.30203e-11			0	0
-5.43258e-08	-6.90741e-13		1.32776e-07	2.54721e-11			3.09931e-07	2.02242e-11				1.19246e-07	3.71758e-11			0	0
-5.41308e-08	3.01266e-13		1.33207e-07	1.8378e-11			3.10178e-07	1.93385e-11				1.19605e-07	2.91712e-11			0	0
-5.41298e-08	2.99645e-13		1.33514e-07	2.36641e-11			3.10413e-07	1.90651e-11				1.19585e-07	3.98814e-11			0	0
-5.39058e-08	4.28332e-13		1.33743e-07	2.06679e-11			3.10729e-07	1.44741e-11				1.19783e-07	3.98648e-11			0	0
-5.36598e-08	8.33583e-13		1.34092e-07	2.04011e-11			3.10908e-07	1.72677e-11				1.20194e-07	2.9044e-11			0	0
-5.34108e-08	-1.09834e-12		1.34392e-07	1.69041e-11			3.112e-07	1.39002e-11				1.20193e-07	3.88631e-11			0	0
-5.32138e-08	1.51609e-12		1.34686e-07	1.97333e-11			3.11309e-07	2.0477e-11				1.20395e-07	3.86237e-11			0	0
-5.28878e-08	6.92086e-12		1.35092e-07	2.13572e-11			3.11571e-07	1.87353e-11				1.20427e-07	4.67239e-11			0	0
-5.27278e-08	1.63856e-12		1.35419e-07	2.24231e-11			3.11932e-07	1.16096e-11				1.20953e-07	3.04485e-11			0	0
-5.25468e-08	1.687e-12		1.35733e-07	2.91746e-11			3.12158e-07	1.18897e-11				1.20945e-07	4.03789e-11			0	0
-5.24638e-08	4.71232e-12		1.36035e-07	2.29307e-11			3.12247e-07	1.96223e-11				1.21271e-07	3.40569e-11			0	0
-5.22778e-08	3.968e-12		1.36456e-07	1.76224e-11			3.12558e-07	1.52261e-11				1.21285e-07	4.30603e-11			0	0
-5.20548e-08	2.45335e-12		1.36643e-07	2.7699e-11			3.12762e-07	1.6636e-11				1.21595e-07	3.75084e-11			0	0
-5.17078e-08	-1.26854e-14		1.37059e-07	2.23855e-11			3.13034e-07	1.43461e-11				1.21623e-07	4.58179e-11			0	0
-5.14618e-08	-1.16225e-13		1.37409e-07	3.03975e-11			3.13307e-07	1.20313e-11				1.21989e-07	3.74834e-11			0	0
-5.11928e-08	3.27394e-12		1.37903e-07	2.81477e-11			3.13503e-07	1.39647e-11				1.22104e-07	4.15309e-11			0	0
-5.11368e-08	3.27909e-12		1.38124e-07	2.73043e-11			3.13753e-07	1.28775e-11				1.22298e-07	4.14568e-11			0	0
-5.09828e-08	2.35772e-12		1.38267e-07	3.44491e-11			3.14012e-07	1.12616e-11				1.22414e-07	4.55174e-11			0	0
-5.06838e-08	2.10008e-13		1.38687e-07	2.88407e-11			3.14184e-07	1.44228e-11				1.22594e-07	4.63465e-11			0	0
-5.06068e-08	3.95453e-12		1.38951e-07	3.10157e-11			3.14448e-07	1.25966e-11				1.22876e-07	4.21152e-11			0	0
-5.02528e-08	4.18998e-12		1.39405e-07	2.9006e-11			3.1453e-07	2.06723e-11				1.22926e-07	4.93629e-11			0	0
-5.00578e-08	2.94447e-12		1.39692e-07	2.91604e-11			3.14884e-07	1.39597e-11				1.23265e-07	4.21721e-11			0	0
-4.98898e-08	-3.96078e-13		1.39904e-07	3.39749e-11			3.15178e-07	1.05359e-11				1.23425e-07	4.39711e-11			0	0
-4.97248e-08	5.90769e-12		1.404e-07	2.49339e-11			3.15344e-07	1.40192e-11				1.2365e-07	4.26042e-11			0	0
-4.96408e-08	5.64581e-12		1.40717e-07	3.27883e-11			3.15574e-07	1.40416e-11				1.23929e-07	3.84897e-11			0	0
-4.93438e-08	5.01306e-12		1.41069e-07	3.11109e-11			3.15746e-07	1.7148e-11				1.24193e-07	3.527e-11			0	0
-4.89958e-08	4.7066e-12		1.41428e-07	2.79428e-11			3.15961e-07	1.79898e-11				1.24362e-07	3.65952e-11			0	0
-4.87008e-08	5.59673e-12		1.41667e-07	2.7257e-11			3.162e-07	1.76469e-11				1.24477e-07	4.06528e-11			0	0
-4.85648e-08	2.8157e-12		1.42178e-07	3.18251e-11			3.16356e-07	2.1637e-11				1.24562e-07	4.60138e-11			0	0
-4.84318e-08	5.85983e-12		1.42262e-07	3.47405e-11			3.16754e-07	1.25173e-11				1.24679e-07	4.9978e-11			0	0
-4.81858e-08	2.7834e-12		1.42624e-07	3.54321e-11			3.16837e-07	2.05466e-11				1.25042e-07	4.17829e-11			0	0
-4.79748e-08	3.01814e-12		1.43029e-07	3.15772e-11			3.17042e-07	2.18948e-11				1.25283e-07	3.95829e-11			0	0
-4.78528e-08	4.07704e-12		1.43206e-07	3.82855e-11			3.17326e-07	1.89491e-11				1.25309e-07	4.80279e-11			0	0
-4.76568e-08	6.67297e-12		1.4358e-07	2.99895e-11			3.17477e-07	2.32564e-11				1.25496e-07	4.83412e-11			0	0
-4.72488e-08	4.7737e-12		1.43938e-07	3.40218e-11			3.17754e-07	2.07576e-11				1.2584e-07	4.10423e-11			0	0
-4.70498e-08	1.78895e-12		1.44301e-07	3.80114e-11			3.18075e-07	1.58736e-11				1.26115e-07	3.71678e-11			0	0
-4.68348e-08	6.27466e-12		1.44715e-07	2.96402e-11			3.18213e-07	2.09037e-11				1.26257e-07	3.98959e-11			0	0
-4.68228e-08	3.18588e-12		1.45077e-07	3.4868e-11			3.18456e-07	2.01719e-11				1.26521e-07	3.65564e-11			0	0
-4.66938e-08	4.31868e-12		1.45237e-07	2.87072e-11			3.18643e-07	2.2553e-11				1.26642e-07	4.03281e-11			0	0
-4.62608e-08	1.91776e-12		1.45711e-07	3.55409e-11			3.18911e-07	2.05038e-11				1.26892e-07	3.76971e-11			0	0
-4.63708e-08	1.55855e-12		1.46061e-07	3.76701e-11			3.19059e-07	2.49331e-11				1.26957e-07	4.40732e-11			0	0
-4.61228e-08	3.48088e-12		1.46325e-07	4.29318e-11			3.19457e-07	1.5814e-11				1.27112e-07	4.6074e-11			0	0
-4.59028e-08	-1.02088e-12		1.46724e-07	3.66812e-11			3.19602e-07	2.05018e-11				1.27447e-07	3.93269e-11			0	0
-4.55548e-08	6.60185e-12		1.46979e-07	3.3846e-11			3.19807e-07	2.18746e-11				1.27406e-07	5.10638e-11			0	0
-4.52318e-08	7.17187e-12		1.47167e-07	4.56211e-11			3.20038e-07	2.17992e-11				1.2772e-07	4.52711e-11			0	0
-4.50078e-08	6.193e-12		1.47678e-07	3.19496e-11			3.20364e-07	1.66183e-11				1.28025e-07	3.98962e-11			0	0
-4.48698e-08	1.50362e-12		1.47979e-07	3.25206e-11			3.20484e-07	2.26191e-11				1.28043e-07	4.87474e-11			0	0
-4.48168e-08	4.95502e-12		1.48242e-07	4.20836e-11			3.20735e-07	2.15363e-11				1.28426e-07	3.94002e-11			0	0
-4.44968e-08	4.1123e-12		1.48595e-07	4.85452e-11			3.20966e-07	2.14452e-11				1.28492e-07	4.58193e-11			0	0
-4.44498e-08	4.09253e-12		1.48914e-07	4.67904e-11			3.21191e-07	2.17969e-11				1.28682e-07	4.61964e-11			0	0
-4.41208e-08	3.49263e-12		1.4936e-07	4.60819e-11			3.21327e-07	2.68663e-11				1.28952e-07	4.25824e-11			0	0
-4.38068e-08	6.33612e-12		1.4958e-07	4.26142e-11			3.21615e-07	2.37263e-11				1.29099e-07	4.50541e-11			0	0
-4.36588e-08	5.60631e-12		1.49994e-07	4.16638e-11			3.21821e-07	2.50708e-11				1.29227e-07	4.82783e-11			0	0
-4.35058e-08	3.79393e-12		1.50339e-07	4.56414e-11			3.22094e-07	2.27473e-11				1.29484e-07	4.52946e-11			0	0
-4.33018e-08	3.41041e-12		1.50647e-07	4.06918e-11			3.22262e-07	2.61396e-11				1.29589e-07	4.98047e-11			0	0
-4.29648e-08	6.44119e-12		1.51082e-07	5.1663e-11			3.2246e-07	2.7919e-11				1.3e-07	3.92688e-11			0	0
-4.27518e-08	6.4891e-12		1.51382e-07	4.04593e-11			3.2273e-07	2.57842e-11				1.29917e-07	5.31148e-11			0	0
-4.24218e-08	-4.17353e-13		1.51677e-07	4.67431e-11			3.23015e-07	2.27323e-11				1.3042e-07	3.79658e-11			0	0
-4.22908e-08	9.89983e-13		1.51896e-07	4.97504e-11			3.23151e-07	2.79481e-11				1.30426e-07	4.73936e-11			0	0
-4.21668e-08	2.26026e-12		1.5228e-07	4.58945e-11			3.23469e-07	2.31334e-11				1.30682e-07	4.43058e-11			0	0
-4.19248e-08	-1.64117e-12		1.52654e-07	4.9059e-11			3.23693e-07	2.34762e-11				1.30738e-07	5.12791e-11			0	0
-4.18568e-08	1.19609e-12		1.53064e-07	4.69625e-11			3.23851e-07	2.74057e-11				1.31118e-07	4.21911e-11			0	0
-4.16588e-08	6.96521e-12		1.53402e-07	5.29281e-11			3.24084e-07	2.73272e-11				1.31411e-07	3.74572e-11			0	0
-4.15048e-08	4.63772e-12		1.53673e-07	4.2691e-11			3.24336e-07	2.61045e-11				1.31584e-07	3.86128e-11			0	0
-4.12578e-08	1.91463e-12		1.54001e-07	5.83682e-11			3.24448e-07	3.25532e-11				1.31674e-07	4.37521e-11			0	0
-4.10328e-08	3.82943e-12		1.54288e-07	5.09442e-11			3.24817e-07	2.50052e-11				1.3194e-07	4.03407e-11			0	0
-4.06658e-08	1.3784e-12		1.54521e-07	4.59766e-11			3.24984e-07	2.8466e-11				1.32136e-07	4.03931e-11			0	0
-4.06038e-08	9.85324e-13		1.54833e-07	5.06268e-11			3.25016e-07	3.9255e-11				1.32429e-07	3.55977e-11			0	0
-4.04388e-08	1.99178e-12		1.55197e-07	4.23566e-11			3.25421e-07	2.98139e-11				1.32432e-07	4.52229e-11			0	0
-4.01928e-08	3.06003e-12		1.55644e-07	4.22751e-11			3.25571e-07	3.41627e-11				1.3268e-07	4.26978e-11			0	0
-4.01628e-08	6.42963e-13		1.56096e-07	4.69901e-11			3.2583e-07	3.25447e-11				1.3303e-07	3.51282e-11			0	0
-3.97708e-08	1.44357e-12		1.56307e-07	4.2539e-11			3.2619e-07	2.54548e-11				1.33085e-07	4.19239e-11			0	0
-3.94148e-08	8.93983e-12		1.56611e-07	4.8914e-11			3.26459e-07	2.33999e-11				1.33352e-07	3.84693e-11			0	0
-3.93028e-08	-2.39261e-12		1.56822e-07	4.90467e-11			3.26653e-07	2.53772e-11				1.33494e-07	4.11868e-11			0	0
-3.90998e-08	2.13569e-12		1.57261e-07	5.14567e-11			3.26954e-07	2.15441e-11				1.33602e-07	4.55434e-11			0	0
-3.88648e-08	1.85676e-13		1.57654e-07	4.59266e-11			3.27196e-07	2.09461e-11				1.33692e-07	5.08844e-11			0	0
-3.87228e-08	2.13758e-12		1.57931e-07	4.57573e-11			3.27427e-07	2.08547e-11				1.34086e-07	4.09373e-11			0	0
-3.83578e-08	2.12908e-12		1.58264e-07	4.52979e-11			3.27728e-07	1.70045e-11				1.34367e-07	3.68054e-11			0	0
-3.84818e-08	1.15393e-12		1.58669e-07	4.93754e-11			3.28053e-07	1.18807e-11				1.34267e-07	5.1458e-11			0	0
-3.80128e-08	4.62313e-12		1.59096e-07	4.82554e-11			3.28308e-07	1.04696e-11				1.34753e-07	3.71674e-11			0	0
-3.78338e-08	5.61275e-12		1.59324e-07	5.3438e-11			3.28484e-07	1.35356e-11				1.34665e-07	5.12121e-11			0	0
-3.78038e-08	6.56133e-12		1.59616e-07	5.21964e-11			3.28585e-07	2.05707e-11				1.34717e-07	5.84242e-11			0	0
-3.74218e-08	2.58916e-12		1.59916e-07	5.35527e-11			3.28947e-07	1.34103e-11				1.35142e-07	4.71545e-11			0	0
-3.70598e-08	3.19244e-12		1.60295e-07	4.63584e-11			3.29018e-07	2.20373e-11				1.35369e-07	4.54347e-11			0	0
-3.72298e-08	-6.22272e-14		1.60611e-07	5.82741e-11			3.29344e-07	1.68649e-11				1.35567e-07	4.54469e-11			0	0
-3.68478e-08	8.78262e-12		1.6095e-07	4.88592e-11			3.29617e-07	1.45189e-11				1.35741e-07	4.65665e-11			0	0
-3.67068e-08	5.60207e-12		1.6122e-07	4.98144e-11			3.29829e-07	1.55396e-11				1.35878e-07	4.94935e-11			0	0
-3.65168e-08	2.88815e-12		1.615e-07	4.78818e-11			3.30119e-07	1.22806e-11				1.36163e-07	4.51535e-11			0	0
-3.63258e-08	3.54745e-12		1.6198e-07	5.57401e-11			3.30226e-07	1.90148e-11				1.36341e-07	4.58856e-11			0	0
-3.60758e-08	2.99782e-12		1.62451e-07	4.93663e-11			3.30477e-07	1.78317e-11				1.36464e-07	4.95663e-11			0	0
-3.57118e-08	4.8098e-12		1.62609e-07	4.54675e-11			3.30646e-07	2.11806e-11				1.36644e-07	5.04095e-11			0	0
-3.55588e-08	-1.60886e-12		1.62872e-07	5.25718e-11			3.30963e-07	1.6441e-11				1.36932e-07	4.59286e-11			0	0
-3.54278e-08	1.54771e-12		1.63308e-07	5.33516e-11			3.31113e-07	2.08808e-11				1.37245e-07	4.01234e-11			0	0
-3.52598e-08	2.41589e-12		1.63541e-07	5.31116e-11			3.31339e-07	2.11091e-11				1.37374e-07	4.3481e-11			0	0
-3.50458e-08	4.95419e-12		1.63969e-07	5.89535e-11			3.31608e-07	1.9001e-11				1.37601e-07	4.19916e-11			0	0
-3.49148e-08	5.62095e-12		1.64304e-07	5.86403e-11			3.31828e-07	1.95802e-11				1.37801e-07	4.16292e-11			0	0
-3.44588e-08	1.91099e-12		1.64547e-07	5.1345e-11			3.32031e-07	2.10119e-11				1.37875e-07	4.77734e-11			0	0
-3.43538e-08	3.34855e-12		1.64962e-07	5.60557e-11			3.32251e-07	2.15823e-11				1.37986e-07	5.20168e-11			0	0
-3.41978e-08	1.30444e-12		1.65356e-07	5.67643e-11			3.32532e-07	1.88707e-11				1.38491e-07	3.68017e-11			0	0
-3.40138e-08	5.19228e-12		1.65721e-07	6.50921e-11			3.32648e-07	2.51037e-11				1.38412e-07	5.03944e-11			0	0
-3.37308e-08	4.74335e-12		1.65951e-07	6.28541e-11			3.32863e-07	2.59762e-11				1.38783e-07	4.18612e-11			0	0
-3.35428e-08	7.68181e-12		1.66279e-07	6.41832e-11			3.33094e-07	2.58696e-11				1.38772e-07	5.21006e-11			0	0
-3.33788e-08	5.75951e-12		1.66587e-07	6.70444e-11			3.33334e-07	2.53483e-11				1.38901e-07	5.52975e-11			0	0
-3.30068e-08	5.31541e-12		1.66956e-07	6.46211e-11			3.33582e-07	2.44253e-11				1.39316e-07	4.44497e-11			0	0
-3.30668e-08	3.81773e-12		1.67198e-07	6.57623e-11			3.33849e-07	2.23612e-11				1.39473e-07	4.64819e-11			0	0
-3.28058e-08	6.30999e-12		1.67605e-07	6.04914e-11			3.33923e-07	3.0879e-11				1.3961e-07	4.94013e-11			0	0
-3.24938e-08	6.99763e-12		1.68079e-07	6.80937e-11			3.34246e-07	2.58776e-11				1.39886e-07	4.54919e-11			0	0
-3.22648e-08	2.55559e-12		1.68259e-07	7.1612e-11			3.34356e-07	3.25064e-11				1.40059e-07	4.65102e-11			0	0
-3.22478e-08	5.41784e-12		1.68589e-07	6.09687e-11			3.34638e-07	2.96217e-11				1.40324e-07	4.31354e-11			0	0
-3.18308e-08	1.46448e-12		1.69059e-07	6.51898e-11			3.3488e-07	2.8949e-11				1.40362e-07	5.09865e-11			0	0
-3.16748e-08	6.98545e-12		1.69242e-07	6.81229e-11			3.34998e-07	3.50799e-11				1.40587e-07	4.96096e-11			0	0
-3.14058e-08	3.69551e-12		1.69619e-07	5.97366e-11			3.35294e-07	3.15538e-11				1.40626e-07	5.74532e-11			0	0
-3.12948e-08	5.30493e-12		1.69791e-07	6.31393e-11			3.35411e-07	3.77459e-11				1.40975e-07	4.9911e-11			0	0
-3.10568e-08	4.64462e-12		1.70322e-07	6.35482e-11			3.35597e-07	4.01663e-11				1.41374e-07	3.98971e-11			0	0
-3.08108e-08	-1.13285e-12		1.70673e-07	6.52527e-11			3.35887e-07	3.68877e-11				1.41322e-07	5.19927e-11			0	0
-3.05618e-08	3.72831e-12		1.70948e-07	6.81052e-11			3.36032e-07	4.14594e-11				1.41421e-07	5.68595e-11			0	0
-3.05558e-08	5.99049e-12		1.71247e-07	6.38292e-11			3.36317e-07	3.85661e-11				1.41788e-07	4.84585e-11			0	0
-3.02818e-08	7.28874e-12		1.71677e-07	6.5799e-11			3.36663e-07	3.22543e-11				1.41936e-07	5.08934e-11			0	0
-3.00958e-08	2.97287e-12		1.719e-07	6.34691e-11			3.36785e-07	3.81107e-11				1.42009e-07	5.7027e-11			0	0
-2.98128e-08	4.77119e-12		1.72278e-07	6.32193e-11			3.3697e-07	4.06536e-11				1.42532e-07	4.07057e-11			0	0
-2.96298e-08	9.88134e-12		1.72662e-07	6.51018e-11			3.37243e-07	3.83273e-11				1.42916e-07	3.13931e-11			0	0
-2.95188e-08	6.72048e-12		1.72946e-07	5.63518e-11			3.37414e-07	4.15023e-11				1.43433e-07	1.55607e-11			0	0
-2.94848e-08	4.22849e-12		1.73283e-07	6.20053e-11			3.37723e-07	3.7263e-11				1.43158e-07	3.89372e-11			0	0
-2.92068e-08	3.06501e-12		1.73692e-07	6.39032e-11			3.37931e-07	3.84554e-11				1.43663e-07	2.36939e-11			0	0
-2.90238e-08	2.4556e-12		1.73979e-07	6.10289e-11			3.38211e-07	3.5729e-11				1.43769e-07	2.81734e-11			0	0
-2.88048e-08	4.07443e-12		1.74325e-07	6.51313e-11			3.38458e-07	3.48508e-11				1.43959e-07	2.8533e-11			0	0
-2.85398e-08	3.63287e-12		1.74463e-07	6.1191e-11			3.3868e-07	3.53142e-11				1.44068e-07	3.26999e-11			0	0
-2.85178e-08	1.51328e-12		1.75005e-07	6.55975e-11			3.38891e-07	3.63406e-11				1.44305e-07	3.06948e-11			0	0
-2.82398e-08	3.49018e-12		1.75308e-07	6.84457e-11			3.39096e-07	3.77093e-11				1.44464e-07	3.2559e-11			0	0
-2.78708e-08	1.4598e-12		1.7564e-07	6.38131e-11			3.39298e-07	3.92954e-11				1.44701e-07	3.06212e-11			0	0
-2.78118e-08	3.26772e-12		1.76064e-07	6.30374e-11			3.39663e-07	3.19098e-11				1.44765e-07	3.72117e-11			0	0
-2.74338e-08	5.16291e-12		1.76224e-07	7.15419e-11			3.39802e-07	3.69232e-11				1.44991e-07	3.55371e-11			0	0
-2.74948e-08	3.59009e-12		1.76621e-07	7.30563e-11			3.40128e-07	3.17017e-11				1.45252e-07	3.24344e-11			0	0
-2.71628e-08	2.46332e-12		1.77075e-07	7.31101e-11			3.40268e-07	3.66442e-11				1.45569e-07	2.64514e-11			0	0
-2.69028e-08	3.87474e-12		1.77295e-07	6.97259e-11			3.40459e-07	3.87867e-11				1.45689e-07	3.02795e-11			0	0
-2.67678e-08	4.00623e-12		1.7764e-07	6.29847e-11			3.40709e-07	3.76813e-11				1.45857e-07	3.16559e-11			0	0
-2.63658e-08	3.48044e-12		1.77859e-07	6.88361e-11			3.40839e-07	4.31352e-11				1.46035e-07	3.26555e-11			0	0
-2.62728e-08	3.92306e-12		1.78292e-07	7.4218e-11			3.41234e-07	3.41971e-11				1.46289e-07	2.97605e-11			0	0
-2.60478e-08	7.91049e-12		1.78639e-07	6.81404e-11			3.41468e-07	3.40153e-11				1.46356e-07	3.5998e-11			0	0
-2.59688e-08	6.21016e-12		1.78849e-07	6.95318e-11			3.41628e-07	3.79097e-11				1.46743e-07	2.66141e-11			0	0
-2.56788e-08	9.59712e-12		1.79391e-07	6.97513e-11			3.41908e-07	3.51573e-11				1.46684e-07	3.92951e-11			0	0
-2.54448e-08	3.86156e-12		1.79566e-07	7.37935e-11			3.42119e-07	3.61566e-11				1.46953e-07	3.57155e-11			0	0
-2.51958e-08	8.21429e-12		1.80049e-07	7.18458e-11			3.42277e-07	4.0142e-11				1.46969e-07	4.46676e-11			0	0
-2.49648e-08	8.79996e-12		1.80323e-07	6.27306e-11			3.42657e-07	3.1967e-11				1.47371e-07	3.43298e-11			0	0
-2.49218e-08	9.92912e-12		1.80592e-07	6.71684e-11			3.42801e-07	3.67095e-11				1.47332e-07	4.59974e-11			0	0
-2.43908e-08	7.77083e-12		1.80901e-07	6.89424e-11			3.43042e-07	3.61258e-11				1.47675e-07	3.87982e-11			0	0
-2.44438e-08	7.66626e-12		1.81201e-07	7.58829e-11			3.43299e-07	3.46584e-11				1.47803e-07	4.2226e-11			0	0
-2.41868e-08	8.01522e-12		1.81579e-07	7.4414e-11			3.43416e-07	4.08536e-11				1.4803e-07	4.07296e-11			0	0
-2.39648e-08	7.04812e-12		1.81985e-07	7.6659e-11			3.43791e-07	3.29526e-11				1.48194e-07	4.23318e-11			0	0
-2.36738e-08	1.15088e-12		1.82399e-07	7.42654e-11			3.43972e-07	3.56588e-11				1.48482e-07	3.77978e-11			0	0
-2.35118e-08	7.40751e-12		1.8266e-07	7.67939e-11			3.44213e-07	3.50577e-11				1.4877e-07	3.31497e-11			0	0
-2.34468e-08	1.17063e-11		1.83088e-07	7.43294e-11			3.44574e-07	2.79744e-11				1.48919e-07	3.55135e-11			0	0
-2.31328e-08	1.08843e-11		1.83284e-07	7.6327e-11			3.44663e-07	3.56484e-11				1.49069e-07	3.78167e-11			0	0
-2.30368e-08	6.43904e-12		1.83795e-07	7.86947e-11			3.45017e-07	2.89094e-11				1.49208e-07	4.06805e-11			0	0
-2.26298e-08	3.94393e-12		1.83894e-07	5.98796e-11			3.45193e-07	3.18328e-11				1.49156e-07	5.29825e-11			0	0
-2.23578e-08	6.74192e-13		1.8424e-07	3.75464e-11			3.45355e-07	3.55525e-11				1.49766e-07	3.23889e-11			0	0
-2.21508e-08	-1.38053e-13		1.84728e-07	2.6119e-11			3.45604e-07	3.4539e-11				1.49979e-07	3.15783e-11			0	0
-2.21998e-08	9.2182e-13		1.85e-07	3.07505e-11			3.45758e-07	3.88027e-11				1.49954e-07	4.25801e-11			0	0
-2.19078e-08	4.14741e-12		1.85402e-07	2.24832e-11			3.46065e-07	3.45968e-11				1.50285e-07	3.59197e-11			0	0
-2.16938e-08	4.9242e-12		1.85702e-07	2.71686e-11			3.4634e-07	3.21325e-11				1.50395e-07	4.02087e-11			0	0
-2.16318e-08	-4.42987e-12		1.86146e-07	3.47204e-11			3.46414e-07	4.06675e-11				1.50757e-07	3.20641e-11			0	0
-2.13678e-08	5.54741e-12		1.86353e-07	2.45508e-11			3.46754e-07	3.46581e-11				1.50855e-07	3.6973e-11			0	0
-2.11068e-08	5.95856e-12		1.86592e-07	2.90696e-11			3.46902e-07	3.91449e-11				1.51089e-07	3.49138e-11			0	0
-2.11268e-08	3.34031e-12		1.87016e-07	2.88537e-11			3.4703e-07	4.47779e-11				1.51363e-07	3.11642e-11			0	0
-2.08348e-08	7.13552e-13		1.87324e-07	2.5558e-11			3.47342e-07	4.03433e-11				1.51406e-07	3.87072e-11			0	0
-2.05258e-08	7.33494e-13		1.87705e-07	2.16086e-11			3.47485e-07	4.50824e-11				1.51554e-07	4.11349e-11			0	0
-2.03928e-08	9.56002e-12		1.87941e-07	2.85407e-11			3.47735e-07	4.39507e-11				1.51705e-07	4.33947e-11			0	0
-2.00348e-08	6.02174e-12		1.8833e-07	2.95316e-11			3.47969e-07	4.3767e-11				1.52118e-07	3.27438e-11			0	0
-1.97608e-08	4.21774e-12		1.88806e-07	3.5973e-11			3.48178e-07	4.49417e-11				1.52141e-07	4.13414e-11			0	0
-1.97698e-08	-5.6112e-13		1.89073e-07	3.03594e-11			3.4844e-07	4.32175e-11				1.52338e-07	4.11291e-11			0	0
-1.96088e-08	3.17487e-12		1.89322e-07	3.77998e-11			3.48722e-07	4.04054e-11				1.52609e-07	3.75052e-11			0	0
-1.92648e-08	1.64236e-12		1.89705e-07	2.59611e-11			3.48787e-07	4.94333e-11				1.5292e-07	3.18351e-11			0	0
-1.88398e-08	4.6343e-12		1.89983e-07	3.73829e-11			3.49079e-07	4.6046e-11				1.53064e-07	3.44584e-11			0	0
-1.87748e-08	3.14523e-12		1.90284e-07	3.85768e-11			3.49232e-07	5.03013e-11				1.53323e-07	3.13706e-11			0	0
-1.84878e-08	1.64983e-12		1.90725e-07	3.25266e-11			3.49514e-07	4.74803e-11				1.5361e-07	2.67306e-11			0	0
-1.83828e-08	2.62269e-12		1.9105e-07	3.64238e-11			3.49816e-07	4.35431e-11				1.53519e-07	4.09307e-11			0	0
-1.81178e-08	-8.78952e-13		1.91331e-07	3.56218e-11			3.49999e-07	4.61648e-11				1.53881e-07	3.28184e-11			0	0
-1.78948e-08	1.18141e-12		1.91747e-07	3.05105e-11			3.50222e-07	4.65487e-11				1.53944e-07	3.94503e-11			0	0
-1.78608e-08	2.43334e-12		1.91977e-07	3.05206e-11			3.50579e-07	3.9627e-11				1.5406e-07	4.34651e-11			0	0
-1.75898e-08	5.19288e-12		1.92438e-07	3.20911e-11			3.50657e-07	4.79214e-11				1.54342e-07	3.92289e-11			0	0
-1.73248e-08	-6.73626e-13		1.92694e-07	3.50446e-11			3.50889e-07	4.78492e-11				1.54464e-07	4.29465e-11			0	0
-1.71408e-08	1.95164e-13		1.93049e-07	3.20309e-11			3.51041e-07	5.21134e-11				1.54681e-07	4.17393e-11			0	0
-1.68408e-08	2.54137e-12		1.9345e-07	3.44137e-11			3.51352e-07	4.7768e-11				1.54801e-07	4.55847e-11			0	0
-1.69248e-08	-2.31953e-12		1.93672e-07	4.0017e-11			3.51488e-07	5.29147e-11				1.55008e-07	4.50458e-11			0	0
-1.63698e-08	3.70567e-12		1.94013e-07	2.88253e-11			3.51816e-07	4.75732e-11				1.5537e-07	3.69004e-11			0	0
-1.62358e-08	3.00354e-12		1.94419e-07	3.39855e-11			3.52085e-07	4.54497e-11				1.55349e-07	4.77094e-11			0	0
-1.60688e-08	-3.69797e-13		1.94566e-07	3.39503e-11			3.52392e-07	4.12653e-11				1.55549e-07	4.73616e-11			0	0
-1.58028e-08	2.91132e-12		1.95072e-07	2.86067e-11			3.52613e-07	4.17785e-11				1.55892e-07	4.01066e-11			0	0
-1.57488e-08	2.97476e-12		1.95394e-07	3.64271e-11			3.52758e-07	4.64192e-11				1.56094e-07	3.98488e-11			0	0
-1.54248e-08	-2.96017e-12		1.95677e-07	3.69027e-11			3.52973e-07	4.72532e-11				1.56342e-07	3.73566e-11			0	0
-1.53388e-08	3.70785e-12		1.9605e-07	3.13367e-11			3.53238e-07	4.53687e-11				1.56385e-07	4.4976e-11			0	0
-1.51198e-08	-4.62472e-13		1.96305e-07	4.31e-11			3.53476e-07	4.49245e-11				1.56734e-07	3.7391e-11			0	0
-1.49388e-08	4.37184e-12		1.96776e-07	4.03359e-11			3.53685e-07	4.61145e-11				1.56802e-07	4.37642e-11			0	0
-1.46078e-08	1.10442e-12		1.97011e-07	3.66573e-11			3.53898e-07	4.70366e-11				1.57157e-07	3.57732e-11			0	0
-1.43558e-08	2.2673e-12		1.97356e-07	3.72954e-11			3.54172e-07	4.47184e-11				1.57009e-07	5.28838e-11			0	0
-1.40938e-08	2.44366e-12		1.97732e-07	3.57099e-11			3.54473e-07	4.08355e-11				1.57359e-07	4.52618e-11			0	0
-1.42198e-08	3.73338e-12		1.98039e-07	3.67002e-11			3.54661e-07	4.31257e-11				1.57645e-07	4.08748e-11			0	0
-1.37438e-08	5.15427e-13		1.98361e-07	4.63212e-11			3.54904e-07	4.24427e-11				1.57707e-07	4.75274e-11			0	0
-1.35968e-08	-1.51588e-12		1.98735e-07	4.39505e-11			3.5502e-07	4.86929e-11				1.58095e-07	3.79265e-11			0	0
-1.34338e-08	4.67182e-12		1.99059e-07	4.31903e-11			3.55237e-07	4.94419e-11				1.5841e-07	3.20539e-11			0	0
-1.32268e-08	3.24595e-12		1.9956e-07	3.19645e-11			3.55478e-07	4.87943e-11				1.58208e-07	5.17767e-11			0	0
-1.30468e-08	9.27797e-13		1.99727e-07	4.34109e-11			3.55818e-07	4.28859e-11				1.58666e-07	3.88796e-11			0	0
-1.29708e-08	-2.95951e-12		1.99949e-07	4.28542e-11			3.55974e-07	4.68786e-11				1.58872e-07	3.84183e-11			0	0
-1.24168e-08	5.40245e-12		2.00317e-07	3.9576e-11			3.56142e-07	5.03053e-11				1.59069e-07	3.84862e-11			0	0
-1.24198e-08	1.57339e-12		2.00743e-07	3.85925e-11			3.56465e-07	4.52394e-11				1.59322e-07	3.56531e-11			0	0
-1.21358e-08	5.98066e-12		2.01138e-07	4.09877e-11			3.56672e-07	4.65049e-11				1.59458e-07	3.84707e-11			0	0
-1.20088e-08	4.12659e-12		2.01355e-07	3.7003e-11			3.56828e-07	5.05802e-11				1.59468e-07	4.77372e-11			0	0
-1.17898e-08	1.28761e-12		2.01813e-07	4.41997e-11			3.57021e-07	5.26276e-11				1.59607e-07	5.0575e-11			0	0
-1.16138e-08	4.3364e-12		2.02124e-07	3.77943e-11			3.57232e-07	5.36807e-11				1.60088e-07	3.6545e-11			0	0
-1.13208e-08	8.26305e-13		2.02366e-07	3.97836e-11			3.57443e-07	5.4758e-11				1.60345e-07	3.3541e-11			0	0
-1.11398e-08	6.71346e-12		2.02864e-07	4.13757e-11			3.57693e-07	5.36395e-11				1.60412e-07	3.97712e-11			0	0
-1.08388e-08	2.45691e-12		2.02998e-07	5.31172e-11			3.57963e-07	5.15014e-11				1.60607e-07	3.99112e-11			0	0
-1.07568e-08	3.87219e-12		2.03407e-07	3.545e-11			3.58198e-07	5.12602e-11				1.60762e-07	4.19669e-11			0	0
-1.06048e-08	6.41626e-12		2.03789e-07	4.3235e-11			3.5848e-07	4.83927e-11				1.61029e-07	3.84699e-11			0	0
-1.02788e-08	3.62514e-12		2.04103e-07	5.01805e-11			3.58721e-07	4.787e-11				1.61222e-07	3.86539e-11			0	0
-1.00168e-08	8.20588e-12		2.04451e-07	4.92046e-11			3.58939e-07	4.85381e-11				1.6127e-07	4.60795e-11			0	0
-9.90578e-09	7.36295e-12		2.04746e-07	5.05775e-11			3.59133e-07	5.05309e-11				1.61634e-07	3.77995e-11			0	0
-9.73578e-09	3.70464e-12		2.05152e-07	4.81336e-11			3.59343e-07	5.16395e-11				1.61749e-07	4.1639e-11			0	0
-9.58478e-09	4.50542e-12		2.05409e-07	4.67988e-11			3.59453e-07	5.82037e-11				1.61966e-07	4.06764e-11			0	0
-9.20478e-09	6.76549e-12		2.0576e-07	4.33054e-11			3.59808e-07	5.14008e-11				1.62112e-07	4.32459e-11			0	0
-9.08978e-09	2.39638e-12		2.06208e-07	4.80508e-11			3.59984e-07	5.43362e-11				1.62148e-07	5.11654e-11			0	0
-8.85578e-09	3.89401e-12		2.06542e-07	5.00719e-11			3.60276e-07	5.09837e-11				1.62442e-07	4.63672e-11			0	0
-8.68978e-09	9.56869e-12		2.06777e-07	2.79945e-11			3.60518e-07	5.04065e-11				1.62434e-07	5.64893e-11			0	0
-8.38978e-09	1.72595e-12		2.07189e-07	1.22294e-11			3.60723e-07	5.17221e-11				1.62902e-07	4.30839e-11			0	0
-8.17478e-09	3.08438e-12		2.07369e-07	1.14598e-11			3.60993e-07	4.95579e-11				1.63048e-07	4.53967e-11			0	0
-8.04978e-09	5.62222e-12		2.07669e-07	1.81205e-11			3.61137e-07	5.42686e-11				1.63313e-07	4.20649e-11			0	0
-7.87278e-09	8.35494e-12		2.08169e-07	1.5439e-11			3.61399e-07	5.25618e-11				1.63474e-07	4.38215e-11			0	0
-7.67478e-09	6.09013e-12		2.08481e-07	1.62021e-11			3.61619e-07	5.30891e-11				1.63762e-07	3.9267e-11			0	0
-7.35078e-09	5.62076e-12		2.08873e-07	1.25172e-11			3.61792e-07	5.63033e-11				1.64046e-07	3.50189e-11			0	0
-7.18678e-09	4.05128e-12		2.09231e-07	1.61502e-11			3.62019e-07	5.64056e-11				1.64153e-07	3.92623e-11			0	0
-6.98578e-09	7.12478e-12		2.09497e-07	6.66079e-12			3.62269e-07	5.53841e-11				1.64177e-07	4.78064e-11			0	0
-6.61578e-09	5.82504e-12		2.09683e-07	1.43244e-11			3.62403e-07	6.06049e-11				1.64473e-07	4.29318e-11			0	0
-6.57378e-09	5.4504e-12		2.10156e-07	1.40301e-11			3.62655e-07	5.94643e-11				1.64787e-07	3.71187e-11			0	0
-6.20178e-09	4.7466e-12		2.1046e-07	2.30708e-11			3.62942e-07	5.63382e-11				1.65052e-07	3.37377e-11			0	0
-6.13178e-09	6.28458e-12		2.10852e-07	1.80523e-11			3.63166e-07	5.67059e-11				1.65271e-07	3.26678e-11			0	0
-5.89078e-09	3.41581e-12		2.11038e-07	1.51458e-11			3.63395e-07	5.67512e-11				1.65256e-07	4.31689e-11			0	0
-5.80278e-09	1.84647e-12		2.11452e-07	1.95978e-11			3.63532e-07	6.18454e-11				1.65642e-07	3.36107e-11			0	0
-5.58078e-09	2.98196e-12		2.11874e-07	2.25589e-11			3.63863e-07	5.64029e-11				1.6588e-07	3.15797e-11			0	0
-5.44878e-09	2.02666e-12		2.12232e-07	1.9158e-11			3.64005e-07	6.12121e-11				1.65875e-07	4.15791e-11			0	0
-5.15578e-09	6.64731e-12		2.12435e-07	1.18489e-11			3.64224e-07	6.17887e-11				1.6588e-07	5.1051e-11			0	0
-4.90778e-09	7.05081e-12		2.12756e-07	1.46478e-11			3.64476e-07	6.06536e-11				1.66192e-07	4.53502e-11			0	0
-4.70078e-09	3.41239e-12		2.13067e-07	1.51999e-11			3.64656e-07	6.34135e-11				1.66538e-07	3.77429e-11			0	0
-4.55378e-09	3.14882e-12		2.13398e-07	1.71581e-11			3.64882e-07	6.36653e-11				1.66651e-07	4.19478e-11			0	0
-4.40478e-09	4.47244e-12		2.13783e-07	2.26984e-11			3.6521e-07	5.8304e-11				1.66915e-07	3.8611e-11			0	0
-4.04978e-09	1.95146e-12		2.14212e-07	2.07994e-11			3.65409e-07	6.00121e-11				1.67103e-07	3.90851e-11			0	0
-3.79678e-09	5.03406e-12		2.14405e-07	2.35948e-11			3.65675e-07	5.80164e-11				1.67245e-07	4.17832e-11			0	0
-3.82678e-09	1.13291e-13		2.14782e-07	2.57177e-11			3.65896e-07	5.8558e-11				1.67456e-07	4.10962e-11			0	0
-3.55478e-09	3.64581e-12		2.15253e-07	1.35084e-11			3.66158e-07	5.6834e-11				1.67662e-07	4.06721e-11			0	0
-3.22178e-09	4.8573e-12		2.15458e-07	1.67113e-11			3.66477e-07	5.20203e-11				1.6771e-07	4.77866e-11			0	0
-3.07078e-09	8.16563e-12		2.15882e-07	1.63197e-11			3.66535e-07	6.13502e-11				1.67931e-07	4.66493e-11			0	0
-2.86078e-09	5.51931e-12		2.16305e-07	1.50619e-11			3.66749e-07	6.22991e-11				1.68346e-07	3.58384e-11			0	0
-2.65378e-09	1.13633e-12		2.16439e-07	2.40027e-11			3.66982e-07	6.21701e-11				1.68398e-07	4.30152e-11			0	0
-2.42678e-09	5.12609e-12		2.16927e-07	2.21182e-11			3.67316e-07	5.65131e-11				1.68523e-07	4.65797e-11			0	0
-2.08578e-09	6.29295e-12		2.17314e-07	2.7211e-11			3.67529e-07	5.74598e-11				1.6872e-07	4.63913e-11			0	0
-2.00978e-09	2.79039e-12		2.17494e-07	2.06827e-11			3.6777e-07	5.68957e-11				1.69037e-07	4.04018e-11			0	0
-1.64878e-09	6.24618e-12		2.17962e-07	2.53512e-11			3.67959e-07	5.90851e-11				1.69094e-07	4.73376e-11			0	0
-1.50678e-09	6.43281e-12		2.18261e-07	2.30879e-11			3.68212e-07	5.79027e-11				1.69366e-07	4.36809e-11			0	0
-1.52878e-09	7.67771e-12		2.18583e-07	2.79238e-11			3.68379e-07	6.13886e-11				1.69464e-07	4.85458e-11			0	0
-1.26678e-09	7.51608e-12		2.18882e-07	3.29049e-11			3.68649e-07	5.91905e-11				1.69722e-07	4.55342e-11			0	0
-9.15775e-10	9.31487e-12		2.19131e-07	1.95576e-11			3.69004e-07	5.23775e-11				1.69831e-07	4.98301e-11			0	0
-8.23775e-10	1.22544e-12		2.19481e-07	2.77342e-11			3.69031e-07	6.34761e-11				1.70105e-07	4.58582e-11			0	0
-5.22775e-10	3.25522e-12		2.19879e-07	2.66915e-11			3.69256e-07	6.37517e-11				1.7029e-07	4.64463e-11			0	0
-2.57775e-10	9.05143e-12		2.20264e-07	2.98256e-11			3.69467e-07	6.47942e-11				1.70487e-07	4.64123e-11			0	0
-1.46775e-10	4.66072e-12		2.2063e-07	2.43937e-11			3.69711e-07	6.4131e-11				1.70575e-07	5.18764e-11			0	0
1.90225e-10	7.77413e-12		2.21035e-07	3.02561e-11			3.69931e-07	6.46498e-11				1.70833e-07	4.88068e-11			0	0
3.85225e-10	3.82604e-12		2.21217e-07	2.37449e-11			3.70112e-07	6.73389e-11				1.71079e-07	4.62009e-11			0	0
3.34225e-10	6.25388e-12		2.21677e-07	3.08205e-11			3.70385e-07	6.50127e-11				1.71309e-07	4.45772e-11			0	0
6.22225e-10	7.46715e-12		2.2202e-07	3.29518e-11			3.70619e-07	6.48419e-11				1.71255e-07	5.69703e-11			0	0
8.62225e-10	6.52698e-12		2.22206e-07	2.92856e-11			3.70887e-07	6.26975e-11				1.71496e-07	5.47645e-11			0	0
1.11822e-09	8.61163e-12		2.22599e-07	3.22684e-11			3.7108e-07	6.48274e-11				1.71966e-07	4.13038e-11			0	0
1.33622e-09	1.30763e-11		2.2301e-07	3.40819e-11			3.71325e-07	6.40005e-11				1.71977e-07	5.04905e-11			0	0
1.60022e-09	8.47813e-12		2.2319e-07	2.83592e-11			3.71545e-07	6.455e-11				1.72322e-07	4.31097e-11			0	0
1.81122e-09	1.13359e-11		2.23724e-07	4.31339e-11			3.71802e-07	6.30997e-11				1.72243e-07	5.66028e-11			0	0
2.01822e-09	1.32081e-11		2.24038e-07	2.42062e-11			3.71975e-07	6.62607e-11				1.72464e-07	5.54078e-11			0	0
2.14222e-09	9.37296e-12		2.2437e-07	4.17699e-11			3.72132e-07	7.02227e-11				1.72742e-07	5.13748e-11			0	0
2.37822e-09	6.51001e-12		2.24599e-07	3.59183e-11			3.72419e-07	6.71561e-11				1.72949e-07	5.09093e-11			0	0
2.67822e-09	5.34747e-12		2.24957e-07	2.61287e-11			3.72671e-07	6.59878e-11				1.73047e-07	5.58359e-11			0	0
2.90622e-09	1.11387e-11		2.25411e-07	3.35985e-11			3.7291e-07	6.54938e-11				1.73307e-07	5.2467e-11			0	0
2.95022e-09	6.66401e-12		2.25674e-07	2.60008e-11			3.7308e-07	6.88058e-11				1.73369e-07	5.91358e-11			0	0
3.38622e-09	1.01506e-11		2.25943e-07	3.48644e-11			3.73342e-07	6.70312e-11				1.73557e-07	5.96245e-11			0	0
3.40022e-09	1.0162e-11		2.26277e-07	3.73282e-11			3.73656e-07	6.24601e-11				1.74118e-07	4.16005e-11			0	0
3.61022e-09	1.20286e-11		2.26599e-07	3.4149e-11			3.73795e-07	6.74785e-11				1.74055e-07	5.44884e-11			0	0
3.84422e-09	1.20286e-11		2.27135e-07	3.36037e-11			3.74e-07	6.88507e-11				1.74284e-07	5.28817e-11			0	0
4.12522e-09	1.01173e-11		2.27242e-07	3.9648e-11			3.74188e-07	7.11579e-11				1.74511e-07	5.13846e-11			0	0
4.45522e-09	1.01581e-11		2.27677e-07	3.57244e-11			3.7451e-07	6.61748e-11				1.74685e-07	5.23204e-11			0	0
4.41522e-09	1.20675e-11		2.27974e-07	3.57798e-11			3.74769e-07	6.4637e-11				1.74959e-07	4.85367e-11			0	0
4.94822e-09	1.40921e-11		2.28469e-07	3.00543e-11			3.75028e-07	6.30688e-11				1.74941e-07	5.91472e-11			0	0
4.80722e-09	1.39515e-11		2.28722e-07	3.61238e-11			3.75259e-07	6.29957e-11				1.75324e-07	4.99117e-11			0	0
5.08522e-09	8.75159e-12		2.29009e-07	3.51947e-11			3.7551e-07	6.19119e-11				1.75567e-07	4.76686e-11			0	0
5.41722e-09	1.22993e-11		2.29195e-07	3.37243e-11			3.75703e-07	6.39741e-11				1.75637e-07	5.39687e-11			0	0
5.50622e-09	6.83525e-12		2.29762e-07	2.89143e-11			3.75934e-07	6.39055e-11				1.75797e-07	5.57697e-11			0	0
5.73922e-09	1.00233e-11		2.30136e-07	3.78681e-11			3.76182e-07	6.29013e-11				1.76106e-07	5.00125e-11			0	0
6.07622e-09	1.21117e-11		2.30405e-07	3.19772e-11			3.76408e-07	6.31392e-11				1.76133e-07	5.8451e-11			0	0
6.18022e-09	1.13635e-11		2.30743e-07	3.27929e-11			3.76707e-07	5.94244e-11				1.76243e-07	6.27345e-11			0	0
6.33922e-09	1.4195e-11		2.31145e-07	3.54825e-11			3.76868e-07	6.32366e-11				1.76513e-07	5.91543e-11			0	0
6.62522e-09	1.30357e-11		2.3148e-07	4.20154e-11			3.77133e-07	6.13384e-11				1.76767e-07	5.62886e-11			0	0
6.79822e-09	1.43954e-11		2.31801e-07	4.30159e-11			3.77342e-07	6.24958e-11				1.77058e-07	5.14797e-11			0	0
6.89322e-09	1.47262e-11		2.32052e-07	3.9149e-11			3.77585e-07	6.18408e-11				1.77263e-07	5.10451e-11			0	0
7.23522e-09	1.48785e-11		2.32453e-07	4.38131e-11			3.77865e-07	5.91123e-11				1.77574e-07	4.54451e-11			0	0
7.32822e-09	1.97608e-11		2.32855e-07	4.19672e-11			3.78099e-07	5.88799e-11				1.77559e-07	5.58672e-11			0	0
7.67922e-09	1.7335e-11		2.33153e-07	4.36169e-11			3.78257e-07	6.27669e-11				1.77855e-07	5.10098e-11			0	0
7.88722e-09	1.35226e-11		2.33366e-07	4.16818e-11			3.7856e-07	5.88428e-11				1.77782e-07	6.43192e-11			0	0
8.12922e-09	1.52948e-11		2.3373e-07	3.92457e-11			3.78765e-07	6.0263e-11				1.78008e-07	6.29342e-11			0	0
8.29122e-09	1.77378e-11		2.3407e-07	4.31828e-11			3.79009e-07	5.94962e-11				1.7823e-07	6.14618e-11			0	0
8.52522e-09	1.52738e-11		2.34401e-07	4.30884e-11			3.79209e-07	6.11757e-11				1.78476e-07	5.90712e-11			0	0
8.76222e-09	1.83092e-11		2.34707e-07	4.62558e-11			3.79323e-07	6.75294e-11				1.78684e-07	5.84785e-11			0	0
8.72522e-09	1.70575e-11		2.35093e-07	5.43739e-11			3.7954e-07	6.8174e-11				1.78887e-07	5.82192e-11			0	0
9.02422e-09	1.57716e-11		2.35376e-07	4.80839e-11			3.79806e-07	6.62713e-11				1.79211e-07	5.18987e-11			0	0
9.28022e-09	1.44158e-11		2.35674e-07	4.65404e-11			3.80091e-07	6.33474e-11				1.79372e-07	5.34645e-11			0	0
9.59022e-09	1.52447e-11		2.36099e-07	4.94313e-11			3.80249e-07	6.72504e-11				1.79486e-07	5.75721e-11			0	0
9.63622e-09	1.38417e-11		2.36537e-07	4.91128e-11			3.8046e-07	6.83184e-11				1.79771e-07	5.32489e-11			0	0
9.97822e-09	1.2814e-11		2.36824e-07	4.3675e-11			3.80645e-07	7.07639e-11				1.80192e-07	4.21846e-11			0	0
1.01002e-08	1.25014e-11		2.37212e-07	5.06507e-11			3.80862e-07	7.14692e-11				1.80183e-07	5.23113e-11			0	0
1.03052e-08	8.8055e-12		2.37584e-07	4.81276e-11			3.81029e-07	7.49569e-11				1.80169e-07	6.27396e-11			0	0
1.07072e-08	1.73605e-11		2.37784e-07	4.67012e-11			3.81293e-07	7.30504e-11				1.80456e-07	5.83288e-11			0	0
1.07632e-08	1.56509e-11		2.38104e-07	4.50661e-11			3.81566e-07	7.08483e-11				1.80775e-07	5.20804e-11			0	0
1.10682e-08	1.88233e-11		2.38437e-07	4.00498e-11			3.81832e-07	6.88365e-11				1.80999e-07	5.07479e-11			0	0
1.13432e-08	1.77426e-11		2.38905e-07	5.06619e-11			3.82036e-07	7.03033e-11				1.81309e-07	4.51959e-11			0	0
1.13442e-08	1.87428e-11		2.39256e-07	4.26996e-11			3.82214e-07	7.31601e-11				1.81335e-07	5.36547e-11			0	0
1.15232e-08	1.71221e-11		2.39477e-07	5.07754e-11			3.82455e-07	7.25488e-11				1.81674e-07	4.65794e-11			0	0
1.16822e-08	1.76978e-11		2.39822e-07	4.6572e-11			3.82678e-07	7.29215e-11				1.81948e-07	4.25995e-11			0	0
1.19192e-08	1.52112e-11		2.40208e-07	4.64617e-11			3.82868e-07	7.51751e-11				1.81821e-07	5.85708e-11			0	0
1.19982e-08	1.59701e-11		2.40495e-07	4.61025e-11			3.83203e-07	6.94804e-11				1.82377e-07	4.08274e-11			0	0
1.24562e-08	1.47446e-11		2.40803e-07	4.74144e-11			3.83438e-07	6.92534e-11				1.82493e-07	4.48775e-11			0	0
1.25982e-08	1.47929e-11		2.41248e-07	4.43022e-11			3.83519e-07	7.73327e-11				1.82626e-07	4.80605e-11			0	0
1.27542e-08	1.65623e-11		2.41671e-07	4.24669e-11			3.8383e-07	7.29547e-11				1.82945e-07	4.193e-11			0	0
1.31112e-08	1.70048e-11		2.41758e-07	4.85389e-11			3.83849e-07	8.44503e-11				1.82955e-07	5.12503e-11			0	0
1.32962e-08	1.59439e-11		2.42217e-07	5.14704e-11			3.84278e-07	7.36199e-11				1.83129e-07	5.21565e-11			0	0
1.34382e-08	1.94954e-11		2.4255e-07	5.29918e-11			3.84499e-07	7.41382e-11				1.83226e-07	5.70881e-11			0	0
1.35582e-08	1.73855e-11		2.42943e-07	5.38107e-11			3.84783e-07	7.12948e-11				1.83556e-07	5.05087e-11			0	0
1.37872e-08	1.69897e-11		2.43405e-07	6.04571e-11			3.84954e-07	7.451e-11				1.83808e-07	4.78378e-11			0	0
1.40202e-08	1.61724e-11		2.43598e-07	5.28475e-11			3.85266e-07	7.00108e-11				1.83952e-07	5.04309e-11			0	0
1.42732e-08	1.59029e-11		2.4395e-07	5.45652e-11			3.85367e-07	7.70224e-11				1.84173e-07	4.90475e-11			0	0
1.45152e-08	2.09345e-11		2.44284e-07	5.15657e-11			3.85652e-07	7.41192e-11				1.84358e-07	4.9614e-11			0	0
1.46092e-08	2.14341e-11		2.44758e-07	5.20428e-11			3.85908e-07	7.26866e-11				1.84473e-07	5.36378e-11			0	0
1.49762e-08	1.74497e-11		2.44972e-07	5.47973e-11			3.86056e-07	7.71956e-11				1.84755e-07	4.94303e-11			0	0
1.52402e-08	1.83529e-11		2.4529e-07	5.52051e-11			3.86297e-07	7.66622e-11				1.84762e-07	5.89049e-11			0	0
1.52952e-08	1.32675e-11		2.45694e-07	5.50405e-11			3.86624e-07	7.13598e-11				1.84892e-07	6.21967e-11			0	0
1.55082e-08	2.04056e-11		2.45962e-07	6.00965e-11			3.86787e-07	7.49817e-11				1.85102e-07	6.15352e-11			0	0
1.56872e-08	2.22271e-11		2.46404e-07	5.91407e-11			3.8707e-07	7.20923e-11				1.85356e-07	5.84922e-11			0	0
1.60422e-08	2.23704e-11		2.46644e-07	5.71632e-11			3.87184e-07	7.85028e-11				1.85708e-07	5.08756e-11			0	0
1.61872e-08	2.17188e-11		2.46963e-07	5.53187e-11			3.87373e-07	8.07492e-11				1.85855e-07	5.32864e-11			0	0
1.64272e-08	2.46357e-11		2.47392e-07	6.30872e-11			3.87715e-07	7.46522e-11				1.86125e-07	4.96943e-11			0	0
1.65942e-08	2.64526e-11		2.47733e-07	5.88377e-11			3.87801e-07	8.25118e-11				1.86239e-07	5.38542e-11			0	0
1.66512e-08	2.04807e-11		2.48006e-07	5.79996e-11			3.88069e-07	8.04658e-11				1.8639e-07	5.60611e-11			0	0
1.68412e-08	2.64716e-11		2.48274e-07	6.39336e-11			3.88326e-07	7.89684e-11				1.86757e-07	4.76211e-11			0	0
1.69942e-08	2.62803e-11		2.48685e-07	6.54251e-11			3.88521e-07	8.09324e-11				1.86724e-07	5.88672e-11			0	0
1.74172e-08	2.3911e-11		2.49116e-07	7.2129e-11			3.8875e-07	8.10605e-11				1.86827e-07	6.34853e-11			0	0
1.75702e-08	2.30426e-11		2.49401e-07	6.27931e-11			3.88928e-07	8.3895e-11				1.87059e-07	6.17602e-11			0	0
1.78062e-08	2.61725e-11		2.49779e-07	6.42662e-11			3.8923e-07	7.99476e-11				1.8725e-07	6.20232e-11			0	0
1.81302e-08	1.76065e-11		2.50037e-07	6.30408e-11			3.89543e-07	7.54387e-11				1.87608e-07	5.40852e-11			0	0
1.84332e-08	2.22473e-11		2.50357e-07	6.03551e-11			3.89689e-07	8.00441e-11				1.87802e-07	5.40548e-11			0	0
1.86652e-08	2.40639e-11		2.5057e-07	5.95868e-11			3.90003e-07	7.55141e-11				1.87873e-07	6.02473e-11			0	0
1.86782e-08	2.05556e-11		2.50961e-07	7.30429e-11			3.90226e-07	7.59009e-11				1.882e-07	5.38413e-11			0	0
1.89722e-08	2.00214e-11		2.51401e-07	7.13713e-11			3.90439e-07	7.68672e-11				1.88495e-07	4.90093e-11			0	0
1.91102e-08	2.18863e-11		2.51701e-07	6.04258e-11			3.90679e-07	7.63342e-11				1.88587e-07	5.41784e-11			0	0
1.93652e-08	1.81396e-11		2.52127e-07	6.34863e-11			3.90933e-07	7.50896e-11				1.88894e-07	4.874e-11			0	0
1.96312e-08	2.06721e-11		2.52403e-07	6.30755e-11			3.91055e-07	8.09031e-11				1.88757e-07	6.52184e-11			0	0
1.97672e-08	2.25908e-11		2.52713e-07	7.21767e-11			3.91378e-07	7.59161e-11				1.89222e-07	5.17955e-11			0	0
1.98312e-08	2.13651e-11		2.53072e-07	7.87786e-11			3.91634e-07	7.45113e-11				1.89511e-07	4.72347e-11			0	0
2.01852e-08	1.90283e-11		2.53419e-07	7.07297e-11			3.91887e-07	7.32391e-11				1.89561e-07	5.45235e-11			0	0
2.03522e-08	1.89525e-11		2.53737e-07	7.14142e-11			3.92028e-07	7.80956e-11				1.89694e-07	5.76605e-11			0	0
2.05792e-08	1.94446e-11		2.54044e-07	7.08127e-11			3.92296e-07	7.6098e-11				1.89889e-07	5.77848e-11			0	0
2.08822e-08	2.26386e-11		2.54392e-07	7.20477e-11			3.92515e-07	7.67298e-11				1.89947e-07	6.44308e-11			0	0
2.08792e-08	2.28314e-11		2.54776e-07	7.83367e-11			3.92809e-07	7.32109e-11				1.90386e-07	5.24306e-11			0	0
2.11442e-08	2.10729e-11		2.55199e-07	7.39896e-11			3.92983e-07	7.62952e-11				1.90377e-07	6.26477e-11			0	0
2.13892e-08	1.55201e-11		2.55462e-07	6.50523e-11			3.93243e-07	7.46745e-11				1.90648e-07	5.90141e-11			0	0
2.15802e-08	1.11062e-11		2.55805e-07	7.26153e-11			3.93314e-07	8.33929e-11				1.91009e-07	5.08644e-11			0	0
2.17462e-08	1.93721e-11		2.56144e-07	6.62367e-11			3.93533e-07	8.39881e-11				1.911e-07	5.61431e-11			0	0
2.19272e-08	1.38664e-11		2.56614e-07	7.32221e-11			3.93726e-07	8.60392e-11				1.91475e-07	4.72803e-11			0	0
2.22012e-08	1.64002e-11		2.56709e-07	8.15263e-11			3.93968e-07	8.54009e-11				1.91423e-07	5.94045e-11			0	0
2.24892e-08	1.21787e-11		2.57107e-07	8.33934e-11			3.94271e-07	8.14113e-11				1.91825e-07	4.9301e-11			0	0
2.26392e-08	1.34611e-11		2.57375e-07	7.77576e-11			3.94432e-07	8.5227e-11				1.91736e-07	6.34368e-11			0	0
2.28192e-08	1.13437e-11		2.57684e-07	8.46082e-11			3.94661e-07	8.53205e-11				1.92112e-07	5.45596e-11			0	0
2.30092e-08	1.74938e-11		2.58101e-07	7.90223e-11			3.94877e-07	8.60728e-11				1.92344e-07	5.28233e-11			0	0
2.33422e-08	1.54736e-11		2.58438e-07	8.01117e-11			3.95126e-07	8.507e-11				1.92272e-07	6.59288e-11			0	0
2.34902e-08	1.3662e-11		2.58876e-07	7.80682e-11			3.95283e-07	8.90242e-11				1.9286e-07	4.65802e-11			0	0
2.36672e-08	1.56324e-11		2.59319e-07	7.94577e-11			3.95663e-07	8.08599e-11				1.92828e-07	5.79364e-11			0	0
2.38012e-08	1.45003e-11		2.59531e-07	7.02761e-11			3.95785e-07	8.6851e-11				1.93023e-07	5.80434e-11			0	0
2.41502e-08	1.388e-11		2.59824e-07	8.21096e-11			3.9603e-07	8.59658e-11				1.93234e-07	5.72856e-11			0	0
2.43512e-08	1.38861e-11		2.60022e-07	8.31922e-11			3.96186e-07	9.00671e-11				1.93529e-07	5.24789e-11			0	0
2.44372e-08	1.67921e-11		2.60556e-07	7.75835e-11			3.96426e-07	8.95351e-11				1.93839e-07	4.68673e-11			0	0
2.48132e-08	1.87043e-11		2.6084e-07	8.15997e-11			3.96715e-07	8.63309e-11				1.93856e-07	5.55554e-11			0	0
2.51182e-08	1.27864e-11		2.61142e-07	8.10834e-11			3.96975e-07	8.46924e-11				1.941e-07	5.3266e-11			0	0
2.52312e-08	1.65682e-11		2.61518e-07	8.16224e-11			3.97244e-07	8.25554e-11				1.94322e-07	5.2047e-11			0	0
2.53512e-08	1.62549e-11		2.61937e-07	8.38245e-11			3.97551e-07	7.84117e-11				1.94533e-07	5.13173e-11			0	0
2.55922e-08	1.68919e-11		2.62174e-07	8.87919e-11			3.97672e-07	8.43938e-11				1.94435e-07	6.59099e-11			0	0
2.58082e-08	1.4428e-11		2.62493e-07	8.37881e-11			3.97962e-07	8.11831e-11				1.94918e-07	5.15477e-11			0	0
2.61222e-08	1.71738e-11		2.62877e-07	8.17155e-11			3.98174e-07	8.2195e-11				1.95085e-07	5.30786e-11			0	0
2.60832e-08	1.68113e-11		2.63209e-07	8.1533e-11			3.98417e-07	8.1397e-11				1.9523e-07	5.56488e-11			0	0
2.62592e-08	1.5665e-11		2.63576e-07	8.59379e-11			3.98665e-07	8.04394e-11				1.95398e-07	5.70462e-11			0	0
2.67252e-08	2.03197e-11		2.63915e-07	8.30412e-11			3.98872e-07	8.17394e-11				1.95513e-07	6.10674e-11			0	0
2.68562e-08	1.97175e-11		2.64255e-07	8.34108e-11			3.99146e-07	7.93675e-11				1.95803e-07	5.64817e-11			0	0
2.71452e-08	2.06456e-11		2.64648e-07	8.38295e-11			3.99524e-07	7.13742e-11				1.96058e-07	5.35994e-11			0	0
2.69922e-08	1.58405e-11		2.64791e-07	8.77182e-11			3.99615e-07	7.89459e-11				1.96372e-07	4.7616e-11			0	0
2.73392e-08	1.98397e-11		2.65243e-07	8.11667e-11			3.9984e-07	7.92657e-11				1.96398e-07	5.61073e-11			0	0
2.76262e-08	2.27186e-11		2.65571e-07	8.46679e-11			4.0009e-07	7.81173e-11				1.96569e-07	5.73596e-11			0	0
2.76642e-08	2.0756e-11		2.66021e-07	9.18327e-11			4.00324e-07	7.7979e-11				1.96679e-07	6.17024e-11			0	0
2.80452e-08	2.48004e-11		2.66312e-07	8.32224e-11			4.00554e-07	7.79765e-11				1.97058e-07	5.26633e-11			0	0
2.81662e-08	2.31159e-11		2.66578e-07	9.01611e-11			4.008e-07	7.71253e-11				1.9708e-07	6.11051e-11			0	0
2.85112e-08	2.36263e-11		2.66875e-07	9.5855e-11			4.01048e-07	7.62037e-11				1.97344e-07	5.78243e-11			0	0
2.85852e-08	2.38353e-11		2.67218e-07	9.58476e-11			4.01317e-07	7.40488e-11				1.97417e-07	6.39539e-11			0	0
2.89332e-08	2.38681e-11		2.67601e-07	6.35062e-11			4.01553e-07	7.37599e-11				1.97678e-07	6.07889e-11			0	0
2.92262e-08	2.36439e-11		2.68051e-07	3.12112e-11			4.01776e-07	7.41597e-11				1.97863e-07	6.14132e-11			0	0
2.93152e-08	2.68704e-11		2.68248e-07	3.63241e-11			4.01956e-07	7.68602e-11				1.98029e-07	6.29109e-11			0	0
2.94132e-08	2.51029e-11		2.68632e-07	3.65765e-11			4.02135e-07	7.97309e-11				1.98221e-07	6.31409e-11			0	0
2.97712e-08	2.27154e-11		2.69064e-07	3.65544e-11			4.02492e-07	7.28222e-11				1.98425e-07	6.26018e-11			0	0
3.00472e-08	2.43715e-11		2.69325e-07	3.47793e-11			4.02691e-07	7.45356e-11				1.98714e-07	5.80528e-11			0	0
3.01222e-08	2.51314e-11		2.69676e-07	3.26371e-11			4.02853e-07	7.81913e-11				1.98648e-07	7.10318e-11			0	0
3.03872e-08	2.47015e-11		2.70086e-07	3.77913e-11			4.03175e-07	7.32394e-11				1.98888e-07	6.88876e-11			0	0
3.06212e-08	2.21223e-11		2.70426e-07	3.83935e-11			4.03445e-07	7.10884e-11				1.99099e-07	6.82201e-11			0	0
3.08552e-08	2.4817e-11		2.7072e-07	4.42012e-11			4.0357e-07	7.67803e-11				1.99698e-07	4.83494e-11			0	0
3.08512e-08	2.64049e-11		2.71111e-07	4.15062e-11			4.03845e-07	7.43964e-11				1.99904e-07	4.79139e-11			0	0
3.12472e-08	2.8899e-11		2.71491e-07	4.93611e-11			4.04082e-07	7.40485e-11				2.00019e-07	5.17601e-11			0	0
3.12192e-08	2.65102e-11		2.71797e-07	5.01291e-11			4.04258e-07	7.69308e-11				2.00281e-07	4.85424e-11			0	0
3.17202e-08	2.78278e-11		2.71997e-07	4.29763e-11			4.04447e-07	7.91996e-11				2.00463e-07	4.92873e-11			0	0
3.18082e-08	2.41265e-11		2.72456e-07	4.0381e-11			4.04725e-07	7.66449e-11				2.00725e-07	4.60316e-11			0	0
3.20592e-08	2.68183e-11		2.72812e-07	4.0891e-11			4.05002e-07	7.41152e-11				2.00771e-07	5.35402e-11			0	0
3.23682e-08	2.81553e-11		2.73144e-07	4.60718e-11			4.05261e-07	7.25877e-11				2.01094e-07	4.71014e-11			0	0
3.23812e-08	2.63609e-11		2.7347e-07	4.24869e-11			4.0545e-07	7.48258e-11				2.01282e-07	4.7535e-11			0	0
3.26742e-08	2.50923e-11		2.7378e-07	5.14767e-11			4.0565e-07	7.6455e-11				2.01561e-07	4.34508e-11			0	0
3.29302e-08	2.80039e-11		2.74211e-07	4.80158e-11			4.05923e-07	7.40837e-11				2.01877e-07	3.7604e-11			0	0
3.30522e-08	3.17797e-11		2.74513e-07	4.40819e-11			4.06031e-07	8.07585e-11				2.01917e-07	4.52982e-11			0	0
3.31582e-08	2.3286e-11		2.74847e-07	4.84218e-11			4.06277e-07	7.99275e-11				2.02041e-07	4.8975e-11			0	0
3.35962e-08	2.6501e-11		2.75141e-07	4.70393e-11			4.06524e-07	7.90407e-11				2.02269e-07	4.73946e-11			0	0
3.37512e-08	2.59444e-11		2.75476e-07	4.301e-11			4.06796e-07	7.67322e-11				2.02464e-07	4.73108e-11			0	0
3.39442e-08	2.09604e-11		2.75839e-07	4.98939e-11			4.07047e-07	7.56959e-11				2.02569e-07	5.18239e-11			0	0
3.40812e-08	7.0412e-12		2.76274e-07	4.86835e-11			4.07211e-07	7.92337e-11				2.02937e-07	4.34013e-11			0	0
3.42802e-08	1.07674e-11		2.76588e-07	4.86971e-11			4.07388e-07	8.21382e-11				2.03148e-07	4.27309e-11			0	0
3.44512e-08	1.20948e-11		2.76771e-07	5.14699e-11			4.07686e-07	7.84191e-11				2.03081e-07	5.57987e-11			0	0
3.49172e-08	7.3534e-12		2.77232e-07	4.78888e-11			4.07899e-07	7.93768e-11				2.03425e-07	4.83167e-11			0	0
3.48322e-08	1.06608e-11		2.77482e-07	4.61644e-11			4.08138e-07	7.897e-11				2.03611e-07	4.88631e-11			0	0
3.51012e-08	8.60521e-12		2.77929e-07	5.18007e-11			4.08397e-07	7.7398e-11				2.03854e-07	4.65884e-11			0	0
3.54832e-08	8.87451e-12		2.78205e-07	4.22554e-11			4.08544e-07	8.19104e-11				2.03973e-07	5.04321e-11			0	0
3.53692e-08	1.08917e-11		2.78607e-07	5.49454e-11			4.0884e-07	7.83219e-11				2.04177e-07	5.00256e-11			0	0
3.57572e-08	7.82476e-12		2.78987e-07	6.11125e-11			4.09065e-07	7.85763e-11				2.04432e-07	4.71983e-11			0	0
3.60402e-08	9.5981e-12		2.7934e-07	5.64632e-11			4.09334e-07	7.6525e-11				2.04624e-07	4.74645e-11			0	0
3.63252e-08	9.64175e-12		2.79588e-07	5.46225e-11			4.09523e-07	7.88334e-11				2.04867e-07	4.49321e-11			0	0
3.64592e-08	1.03375e-11		2.80033e-07	5.0149e-11			4.09736e-07	7.97827e-11				2.04756e-07	6.01837e-11			0	0
3.67672e-08	1.72665e-11		2.80416e-07	5.2548e-11			4.10076e-07	7.37519e-11				2.0532e-07	4.20115e-11			0	0
3.68672e-08	6.43784e-12		2.80626e-07	4.75479e-11			4.10177e-07	8.07862e-11				2.05264e-07	5.45606e-11			0	0
3.71302e-08	1.24932e-11		2.81043e-07	5.18564e-11			4.10364e-07	8.31373e-11				2.05585e-07	4.83836e-11			0	0
3.73712e-08	1.36293e-11		2.81395e-07	5.24656e-11			4.10588e-07	8.35307e-11				2.05716e-07	5.1441e-11			0	0
3.76902e-08	1.18602e-11		2.81667e-07	4.98551e-11			4.10841e-07	8.22312e-11				2.05941e-07	5.00719e-11			0	0
3.77062e-08	1.29832e-11		2.81959e-07	5.53525e-11			4.11113e-07	8.00133e-11				2.06221e-07	4.59984e-11			0	0
3.78412e-08	1.17786e-11		2.82343e-07	5.75306e-11			4.11297e-07	8.25845e-11				2.06327e-07	5.0504e-11			0	0
3.80812e-08	1.02629e-11		2.82687e-07	5.32263e-11			4.11411e-07	8.88698e-11				2.06365e-07	5.83383e-11			0	0
3.84022e-08	1.00999e-11		2.83018e-07	5.24649e-11			4.11671e-07	8.72709e-11				2.069e-07	4.16181e-11			0	0
3.83922e-08	1.25945e-11		2.83464e-07	5.62827e-11			4.1186e-07	8.9523e-11				2.07115e-07	4.07124e-11			0	0
3.87352e-08	1.26284e-11		2.83638e-07	5.47701e-11			4.12169e-07	8.52239e-11				2.07265e-07	4.28656e-11			0	0
3.87932e-08	1.22831e-11		2.8405e-07	5.99194e-11			4.1248e-07	8.08443e-11				2.07416e-07	4.51515e-11			0	0
3.93902e-08	1.47976e-11		2.84293e-07	6.46084e-11			4.12761e-07	7.80934e-11				2.07482e-07	5.16298e-11			0	0
3.92912e-08	1.38533e-11		2.84741e-07	6.01556e-11			4.12951e-07	8.03344e-11				2.07569e-07	5.70239e-11			0	0
3.97192e-08	1.58795e-11		2.85018e-07	6.06183e-11			4.13246e-07	7.6731e-11				2.07807e-07	5.49953e-11			0	0
3.99302e-08	1.20225e-11		2.85331e-07	5.86793e-11			4.13442e-07	7.85777e-11				2.08252e-07	4.25674e-11			0	0
4.01002e-08	1.44612e-11		2.85721e-07	6.48292e-11			4.13659e-07	7.9308e-11				2.08382e-07	4.58519e-11			0	0
4.02832e-08	1.54719e-11		2.85998e-07	6.66531e-11			4.13876e-07	8.00862e-11				2.08512e-07	4.91491e-11			0	0
4.04452e-08	1.51861e-11		2.86379e-07	6.52075e-11			4.14142e-07	7.80996e-11				2.08704e-07	4.94336e-11			0	0
4.06592e-08	1.23477e-11		2.86947e-07	7.10038e-11			4.14484e-07	7.20548e-11				2.09023e-07	4.34198e-11			0	0
4.09052e-08	1.37842e-11		2.8714e-07	6.47813e-11			4.146e-07	7.83018e-11				2.09242e-07	4.22735e-11			0	0
4.10962e-08	1.85924e-11		2.87525e-07	6.48412e-11			4.14893e-07	7.48831e-11				2.09404e-07	4.40128e-11			0	0
4.12952e-08	1.53037e-11		2.87764e-07	6.71618e-11			4.15096e-07	7.63307e-11				2.09499e-07	4.88454e-11			0	0
4.14492e-08	1.61384e-11		2.88219e-07	6.50105e-11			4.15254e-07	8.03151e-11				2.09702e-07	4.85706e-11			0	0
4.16802e-08	1.2813e-11		2.88493e-07	6.97527e-11			4.15599e-07	7.40852e-11				2.09844e-07	5.12777e-11			0	0
4.20052e-08	1.73523e-11		2.88862e-07	6.29559e-11			4.15858e-07	7.25252e-11				2.10134e-07	4.66697e-11			0	0
4.20332e-08	1.4711e-11		2.89116e-07	6.1057e-11			4.15923e-07	8.15141e-11				2.10247e-07	5.08264e-11			0	0
4.22292e-08	8.48654e-12		2.89471e-07	7.17514e-11			4.16243e-07	7.66366e-11				2.10464e-07	4.98012e-11			0	0
4.25732e-08	1.30526e-11		2.8982e-07	6.92571e-11			4.16369e-07	8.23025e-11				2.10562e-07	5.47366e-11			0	0
4.29232e-08	2.0795e-11		2.90333e-07	7.23509e-11			4.16594e-07	8.25877e-11				2.10818e-07	5.16058e-11			0	0
4.29952e-08	2.24024e-11		2.90479e-07	7.20472e-11			4.16888e-07	7.91343e-11				2.11058e-07	4.94415e-11			0	0
4.31312e-08	1.56655e-11		2.90819e-07	6.46315e-11			4.17139e-07	7.8021e-11				2.11021e-07	6.10711e-11			0	0
4.33592e-08	1.51597e-11		2.91132e-07	7.40589e-11			4.1731e-07	8.12899e-11				2.11462e-07	4.90027e-11			0	0
4.35402e-08	1.61487e-11		2.91585e-07	6.86306e-11			4.17519e-07	8.23861e-11				2.11694e-07	4.726e-11			0	0
4.38592e-08	2.08026e-11		2.91945e-07	8.396e-11			4.1777e-07	8.13015e-11				2.119e-07	4.66099e-11			0	0
4.39302e-08	1.61669e-11		2.92235e-07	6.8975e-11			4.17982e-07	8.22427e-11				2.12053e-07	4.8801e-11			0	0
4.42812e-08	2.02733e-11		2.92673e-07	7.64015e-11			4.18192e-07	8.3414e-11				2.12158e-07	5.33316e-11			0	0
4.45562e-08	2.03864e-11		2.93108e-07	7.74499e-11			4.18447e-07	8.21053e-11				2.12182e-07	6.18891e-11			0	0
4.45772e-08	2.25792e-11		2.93351e-07	7.3737e-11			4.18615e-07	8.5499e-11				2.125e-07	5.59032e-11			0	0
4.47592e-08	2.226e-11		2.93548e-07	7.41286e-11			4.189e-07	8.25051e-11				2.12662e-07	5.76326e-11			0	0
4.51562e-08	2.1868e-11		2.93999e-07	6.98609e-11			4.19116e-07	8.3279e-11				2.1285e-07	5.80587e-11			0	0
4.51602e-08	2.10777e-11		2.94378e-07	8.20777e-11			4.19341e-07	8.35864e-11				2.13286e-07	4.60169e-11			0	0
4.55202e-08	2.3829e-11		2.94559e-07	8.38627e-11			4.19645e-07	7.95396e-11				2.13144e-07	6.27636e-11			0	0
4.57312e-08	2.31351e-11		2.9506e-07	7.43171e-11			4.19914e-07	7.74851e-11				2.13543e-07	5.27919e-11			0	0
4.57612e-08	2.12508e-11		2.9546e-07	7.24684e-11			4.20205e-07	7.41785e-11				2.1377e-07	5.13147e-11			0	0
4.61492e-08	2.64139e-11		2.95567e-07	7.38262e-11			4.20398e-07	7.61655e-11				2.13881e-07	5.5567e-11			0	0
4.63332e-08	2.48096e-11		2.96243e-07	8.17928e-11			4.20571e-07	7.92929e-11				2.13914e-07	6.34564e-11			0	0
4.65692e-08	2.23002e-11		2.96424e-07	8.05112e-11			4.20819e-07	7.8319e-11				2.14378e-07	5.03176e-11			0	0
4.65872e-08	2.49607e-11		2.96808e-07	8.01734e-11			4.2114e-07	7.33619e-11				2.14517e-07	5.31549e-11			0	0
4.70342e-08	2.72098e-11		2.96967e-07	8.22613e-11			4.21442e-07	6.95102e-11				2.14506e-07	6.34636e-11			0	0
4.73122e-08	2.23689e-11		2.97465e-07	8.51513e-11			4.21614e-07	7.2682e-11				2.14974e-07	5.00389e-11			0	0
4.75072e-08	2.52528e-11		2.97838e-07	7.74149e-11			4.21848e-07	7.2504e-11				2.15223e-07	4.7468e-11			0	0
4.75902e-08	2.66715e-11		2.98125e-07	7.81468e-11			4.22117e-07	7.03465e-11				2.15187e-07	5.89619e-11			0	0
4.77552e-08	2.89185e-11		2.98325e-07	8.69361e-11			4.22456e-07	6.44039e-11				2.15489e-07	5.36151e-11			0	0
4.79992e-08	2.84419e-11		2.98805e-07	3.93561e-11			4.22618e-07	6.81353e-11				2.15707e-07	5.24941e-11			0	0
4.84042e-08	3.05242e-11		2.99183e-07	4.71714e-13			4.22911e-07	6.47718e-11				2.15682e-07	6.34814e-11			0	0
4.84882e-08	2.75758e-11		2.99667e-07	-2.61345e-12			4.23092e-07	6.7427e-11				2.16036e-07	5.57515e-11			0	0
4.86752e-08	2.5709e-11		2.99869e-07	2.60518e-12			4.23343e-07	6.63338e-11				2.1631e-07	5.19436e-11			0	0
4.89262e-08	2.86803e-11		3.00181e-07	-3.29156e-14			4.23645e-07	6.24311e-11				2.16432e-07	5.54559e-11			0	0
4.90632e-08	2.52234e-11		3.00313e-07	9.17401e-13			4.23833e-07	6.46828e-11				2.16783e-07	4.78233e-11			0	0
4.91872e-08	2.71521e-11		3.00799e-07	1.64896e-12			4.24027e-07	6.66746e-11				2.16987e-07	4.74586e-11			0	0
4.95802e-08	2.74968e-11		3.01147e-07	-3.39327e-12			4.24284e-07	6.51927e-11				2.17134e-07	4.9916e-11			0	0
4.95732e-08	2.30912e-11		3.01502e-07	4.65273e-12			4.24454e-07	6.84964e-11				2.17142e-07	5.92887e-11			0	0
4.99592e-08	2.89152e-11		3.01919e-07	-5.32655e-12			4.24615e-07	7.23425e-11				2.17476e-07	5.25092e-11			0	0
5.00182e-08	2.56634e-11		3.02283e-07	-2.11393e-12			4.24937e-07	6.73084e-11				2.17645e-07	5.39088e-11			0	0
5.03172e-08	2.61715e-11		3.02674e-07	1.30187e-12			4.25138e-07	6.89226e-11				2.17936e-07	4.90674e-11			0	0
5.06542e-08	2.51659e-11		3.02734e-07	-2.08572e-12			4.25347e-07	7.00531e-11				2.17801e-07	6.55002e-11			0	0
5.07562e-08	2.87729e-11		3.03226e-07	-2.97867e-12			4.25712e-07	6.27644e-11				2.18188e-07	5.6046e-11			0	0
5.08352e-08	2.50813e-11		3.03571e-07	-3.88855e-12			4.25898e-07	6.51392e-11				2.18428e-07	5.39357e-11			0	0
5.10322e-08	2.64915e-11		3.03968e-07	-3.25136e-12			4.26214e-07	6.05605e-11				2.18455e-07	6.23702e-11			0	0
5.12422e-08	2.46999e-11		3.04257e-07	-1.10693e-12			4.26415e-07	6.20491e-11				2.18868e-07	5.14892e-11			0	0
5.15182e-08	2.74938e-11		3.04659e-07	2.63889e-12			4.26625e-07	6.3222e-11				2.18856e-07	6.17825e-11			0	0
5.18422e-08	3.20644e-11		3.05016e-07	6.60116e-12			4.26783e-07	6.71818e-11				2.19058e-07	6.15294e-11			0	0
5.20072e-08	2.64013e-11		3.0524e-07	1.16079e-12			4.26983e-07	6.88147e-11				2.19479e-07	5.04741e-11			0	0
5.22882e-08	2.69752e-11		3.05625e-07	4.36478e-13			4.27268e-07	6.58363e-11				2.19659e-07	5.1278e-11			0	0
5.23462e-08	3.10373e-11		3.05962e-07	-5.06699e-12			4.27526e-07	6.43594e-11				2.19744e-07	5.68647e-11			0	0
5.27802e-08	2.77429e-11		3.06322e-07	-5.47081e-12			4.27657e-07	6.9724e-11				2.19998e-07	5.40226e-11			0	0
5.30602e-08	3.19296e-11		3.06604e-07	-5.83767e-12			4.27939e-07	6.69458e-11				2.20292e-07	4.89563e-11			0	0
5.30682e-08	2.67369e-11		3.07163e-07	4.69621e-12			4.28132e-07	6.89368e-11				2.20351e-07	5.58812e-11			0	0
5.33612e-08	3.0949e-11		3.07376e-07	-3.00764e-12			4.28305e-07	7.20333e-11				2.20388e-07	6.37853e-11			0	0
5.34212e-08	3.07529e-11		3.07689e-07	-9.22201e-13			4.28661e-07	6.52207e-11				2.20535e-07	6.62135e-11			0	0
5.38242e-08	2.79118e-11		3.0808e-07	1.43939e-12			4.28777e-07	7.14783e-11				2.2076e-07	6.48192e-11			0	0
5.39042e-08	2.58842e-11		3.08288e-07	8.12538e-13			4.29029e-07	7.02851e-11				2.2108e-07	5.85212e-11			0	0
5.41682e-08	2.88989e-11		3.08826e-07	1.04014e-12			4.29187e-07	7.4196e-11				2.21214e-07	6.16731e-11			0	0
5.43792e-08	2.24e-11		3.09043e-07	5.44133e-12			4.29466e-07	7.15414e-11				2.21215e-07	7.13749e-11			0	0
5.45052e-08	2.78819e-11		3.09413e-07	3.43035e-13			4.29672e-07	7.28666e-11				2.21985e-07	4.30042e-11			0	0
5.48282e-08	2.84398e-11		3.09852e-07	4.95047e-12			4.29974e-07	6.89634e-11				2.2194e-07	5.49723e-11			0	0
5.48512e-08	2.99091e-11		3.09961e-07	-1.89402e-12			4.30128e-07	7.31767e-11				2.21982e-07	6.26273e-11			0	0
5.50942e-08	3.05202e-11		3.10459e-07	-3.90577e-12			4.30441e-07	6.86834e-11				2.22255e-07	5.89213e-11			0	0
5.52892e-08	2.93501e-11		3.10726e-07	1.20953e-12			4.30496e-07	7.82415e-11				2.22394e-07	6.15026e-11			0	0
5.55722e-08	3.27107e-11		3.11033e-07	-3.61945e-12			4.30843e-07	7.18846e-11				2.22644e-07	5.88706e-11			0	0
5.58062e-08	3.36902e-11		3.11536e-07	1.78522e-12			4.31041e-07	7.36019e-11				2.22742e-07	6.37849e-11			0	0
5.59872e-08	3.34657e-11		3.1178e-07	-4.11592e-12			4.31283e-07	7.29949e-11				2.23078e-07	5.69459e-11			0	0
5.62472e-08	2.83539e-11		3.12234e-07	3.68659e-12			4.31552e-07	7.09044e-11				2.23162e-07	6.25019e-11			0	0
5.65142e-08	3.30875e-11		3.12523e-07	2.32954e-12			4.31743e-07	7.30456e-11				2.23444e-07	5.83271e-11			0	0
5.67652e-08	3.05733e-11		3.12898e-07	-5.76739e-12			4.3196e-07	7.3739e-11				2.23718e-07	5.45387e-11			0	0
5.68392e-08	3.39661e-11		3.13145e-07	-3.32112e-13			4.32277e-07	6.90259e-11				2.23522e-07	7.37563e-11			0	0
5.71872e-08	3.35521e-11		3.13436e-07	-2.57398e-12			4.32387e-07	7.56409e-11				2.23931e-07	6.32956e-11			0	0
5.72562e-08	3.37653e-11		3.13755e-07	-4.94294e-12			4.32727e-07	6.96129e-11				2.24121e-07	6.36119e-11			0	0
5.73752e-08	3.4089e-11		3.14161e-07	4.0784e-12			4.32937e-07	7.07542e-11				2.2422e-07	6.84566e-11			0	0
5.74762e-08	3.45134e-11		3.14519e-07	-4.89178e-13			4.32983e-07	8.07402e-11				2.24359e-07	7.12602e-11			0	0
5.80192e-08	3.51086e-11		3.14863e-07	9.53018e-14			4.33318e-07	7.50297e-11				2.24763e-07	6.08962e-11			0	0
5.81232e-08	3.46028e-11		3.15469e-07	1.06338e-12			4.33531e-07	7.60418e-11				2.24937e-07	6.20028e-11			0	0
5.84922e-08	3.21015e-11		3.15529e-07	4.11229e-12			4.33749e-07	7.66872e-11				2.2506e-07	6.56183e-11			0	0
5.85492e-08	3.21038e-11		3.15822e-07	-9.03765e-12			4.34023e-07	7.43475e-11				2.25166e-07	7.01318e-11			0	0
5.86942e-08	3.27636e-11		3.16246e-07	-1.5297e-12			4.34296e-07	7.20054e-11				2.2557e-07	5.99275e-11			0	0
5.89652e-08	3.84584e-11		3.1663e-07	4.74333e-14			4.34416e-07	7.80078e-11				2.25666e-07	6.49353e-11			0	0
5.90372e-08	3.6664e-11		3.1703e-07	3.64141e-12			4.34615e-07	7.97129e-11				2.26034e-07	5.64294e-11			0	0
5.95112e-08	3.75857e-11		3.17275e-07	-1.60303e-12			4.34931e-07	7.50875e-11				2.26278e-07	5.39052e-11			0	0
5.95722e-08	3.65897e-11		3.17585e-07	-4.64264e-12			4.35126e-07	7.69601e-11				2.2621e-07	6.70523e-11			0	0
5.98152e-08	3.80506e-11		3.18055e-07	-3.85918e-13			4.35342e-07	7.77554e-11				2.26689e-07	5.31152e-11			0	0
6.00712e-08	3.3971e-11		3.18351e-07	-2.22442e-12			4.35601e-07	7.61875e-11				2.26774e-07	5.86231e-11			0	0
6.02792e-08	2.92796e-11		3.18522e-07	1.71765e-12			4.35842e-07	7.56112e-11				2.26889e-07	6.26653e-11			0	0
6.04142e-08	3.49189e-11		3.19068e-07	-1.01921e-11			4.36092e-07	7.45563e-11				2.26989e-07	6.72874e-11			0	0
6.05772e-08	3.87676e-11		3.19525e-07	2.59314e-13			4.3629e-07	7.63117e-11				2.27147e-07	6.91816e-11			0	0
6.08892e-08	3.9278e-11		3.19829e-07	-5.04011e-12			4.36531e-07	7.57771e-11				2.27451e-07	6.39222e-11			0	0
6.09812e-08	3.57759e-11		3.2005e-07	2.98319e-13			4.36718e-07	7.80849e-11				2.27731e-07	5.98024e-11			0	0
6.12232e-08	3.60965e-11		3.20446e-07	-5.28951e-13			4.36944e-07	7.83283e-11				2.27882e-07	6.2079e-11			0	0
6.14582e-08	4.04665e-11		3.20808e-07	3.46461e-12			4.37086e-07	8.31176e-11				2.27826e-07	7.45932e-11			0	0
6.16862e-08	3.83944e-11		3.21185e-07	4.77906e-12			4.37308e-07	8.36109e-11				2.28202e-07	6.57267e-11			0	0
6.18742e-08	4.03127e-11		3.21647e-07	-4.06339e-12			4.3761e-07	7.968e-11				2.28466e-07	6.22004e-11			0	0
6.19852e-08	3.90502e-11		3.21838e-07	3.86848e-12			4.37822e-07	8.07014e-11				2.28604e-07	6.51283e-11			0	0
6.23672e-08	3.97808e-11		3.22182e-07	9.87915e-12			4.38024e-07	8.2237e-11				2.28723e-07	6.8993e-11			0	0
6.25952e-08	4.11151e-11		3.22517e-07	-6.31045e-12			4.3831e-07	7.91966e-11				2.29196e-07	5.53159e-11			0	0
6.27752e-08	4.79681e-11		3.22723e-07	-2.56158e-12			4.38494e-07	8.16911e-11				2.29226e-07	6.35936e-11			0	0
6.29482e-08	3.86895e-11		3.2329e-07	2.63758e-12			4.38761e-07	7.97331e-11				2.29338e-07	6.7592e-11			0	0
6.32372e-08	3.97217e-11		3.23577e-07	-4.37679e-12			4.38991e-07	7.97676e-11				2.29398e-07	7.43628e-11			0	0
6.34292e-08	3.77621e-11		3.23956e-07	-3.11331e-12			4.3929e-07	7.60174e-11				2.29616e-07	7.33161e-11			0	0
6.35632e-08	3.45978e-11		3.24166e-07	2.94657e-12			4.39557e-07	7.40188e-11				2.29852e-07	7.13821e-11			0	0
6.37392e-08	3.31308e-11		3.24619e-07	-5.13483e-12			4.39791e-07	7.37951e-11				2.30024e-07	7.2603e-11			0	0
6.40642e-08	3.43951e-11		3.24922e-07	-5.22172e-12			4.4004e-07	7.27758e-11				2.30295e-07	6.89588e-11			0	0
6.44682e-08	3.65755e-11		3.25238e-07	-1.63513e-12			4.40241e-07	7.43924e-11				2.30459e-07	7.06076e-11			0	0
6.45502e-08	3.65179e-11		3.25632e-07	-3.1117e-12			4.40376e-07	7.96045e-11				2.30712e-07	6.76024e-11			0	0
6.46522e-08	2.86943e-11		3.25795e-07	-9.27203e-12			4.40661e-07	7.66037e-11				2.30837e-07	7.11782e-11			0	0
6.49922e-08	3.32327e-11		3.26243e-07	-6.47807e-12			4.4086e-07	7.83388e-11				2.30967e-07	7.44781e-11			0	0
6.51352e-08	3.27586e-11		3.26457e-07	-4.57853e-12			4.41207e-07	7.19647e-11				2.31236e-07	7.09602e-11			0	0
6.52802e-08	3.14127e-11		3.2708e-07	-8.9438e-12			4.41329e-07	7.79017e-11				2.31509e-07	6.71552e-11			0	0
6.57422e-08	2.80885e-11		3.27181e-07	-3.68763e-12			4.41607e-07	7.52921e-11				2.31554e-07	7.44685e-11			0	0
6.57832e-08	3.32338e-11		3.27641e-07	-6.44227e-12			4.41954e-07	6.88998e-11				2.31908e-07	6.6691e-11			0	0
6.59192e-08	2.89646e-11		3.27948e-07	-1.08183e-12			4.42111e-07	7.29368e-11				2.32048e-07	6.95369e-11			0	0
6.61612e-08	2.73591e-11		3.28207e-07	-6.42172e-12			4.42407e-07	6.9395e-11				2.32152e-07	7.41249e-11			0	0
6.64322e-08	2.84393e-11		3.28559e-07	-3.493e-12			4.42547e-07	7.42324e-11				2.32414e-07	7.09286e-11			0	0
6.67452e-08	3.04793e-11		3.29044e-07	8.87946e-13			4.42779e-07	7.41722e-11				2.3265e-07	6.89533e-11			0	0
6.68072e-08	2.81418e-11		3.29388e-07	-4.8361e-12			4.42921e-07	7.89911e-11				2.32799e-07	7.13715e-11			0	0
6.69892e-08	2.99861e-11		3.29622e-07	-1.18963e-11			4.43158e-07	7.86088e-11				2.33049e-07	6.85223e-11			0	0
6.72682e-08	2.66269e-11		3.30069e-07	-1.15986e-11			4.43322e-07	8.22591e-11				2.3312e-07	7.47948e-11			0	0
6.75022e-08	2.33013e-11		3.30631e-07	-8.87249e-12			4.43624e-07	7.83129e-11				2.33414e-07	6.9994e-11			0	0
6.77672e-08	2.46339e-11		3.30769e-07	-7.51092e-12			4.43762e-07	8.33611e-11				2.33692e-07	6.59563e-11			0	0
6.78112e-08	2.58618e-11		3.31125e-07	-7.35308e-12			4.44155e-07	7.45075e-11				2.33747e-07	7.29817e-11			0	0
6.80532e-08	3.08595e-11		3.31543e-07	8.34937e-13			4.44396e-07	7.39541e-11				2.34208e-07	5.99475e-11			0	0
6.83122e-08	2.94128e-11		3.31918e-07	8.65886e-13			4.44492e-07	8.12654e-11				2.34256e-07	6.72567e-11			0	0
6.86212e-08	2.71625e-11		3.32156e-07	-1.05556e-12			4.44787e-07	7.77337e-11				2.34431e-07	6.81502e-11			0	0
6.86212e-08	2.36694e-11		3.32357e-07	-1.02479e-12			4.44999e-07	7.87014e-11				2.34599e-07	6.96432e-11			0	0
6.89202e-08	2.82025e-11		3.32751e-07	-4.21156e-12			4.45214e-07	7.95604e-11				2.34822e-07	6.83018e-11			0	0
6.92112e-08	2.7759e-11		3.33119e-07	-5.2336e-12			4.45348e-07	8.48464e-11				2.35038e-07	6.73331e-11			0	0
6.92172e-08	2.84396e-11		3.3362e-07	-2.3249e-12			4.45656e-07	8.05958e-11				2.35189e-07	6.96443e-11			0	0
6.96682e-08	2.88308e-11		3.33874e-07	3.1528e-12			4.45729e-07	8.91562e-11				2.35205e-07	7.8404e-11			0	0
6.96602e-08	2.8241e-11		3.34136e-07	-6.63301e-13			4.45956e-07	8.93695e-11				2.35525e-07	7.22985e-11			0	0
6.99852e-08	2.6546e-11		3.34356e-07	-5.96427e-13			4.46243e-07	8.62739e-11				2.35695e-07	7.3662e-11			0	0
7.01652e-08	3.29068e-11		3.3482e-07	-4.0733e-12			4.46539e-07	8.2656e-11				2.35751e-07	8.0637e-11			0	0
7.03492e-08	3.1824e-11		3.35213e-07	2.56845e-12			4.46745e-07	8.4006e-11				2.36272e-07	6.46011e-11			0	0
7.06082e-08	3.03295e-11		3.35641e-07	-3.47867e-12			4.46936e-07	8.61214e-11				2.36435e-07	6.62445e-11			0	0
7.07112e-08	2.70515e-11		3.35959e-07	6.23341e-12			4.47061e-07	9.19384e-11				2.3649e-07	7.32896e-11			0	0
7.09362e-08	2.91369e-11		3.36301e-07	2.65558e-13			4.47296e-07	9.16446e-11				2.36701e-07	7.23459e-11			0	0
7.13082e-08	2.94353e-11		3.36609e-07	2.76049e-12			4.47609e-07	8.71529e-11				2.36834e-07	7.55123e-11			0	0
7.15072e-08	3.21058e-11		3.37066e-07	-1.7805e-12			4.47836e-07	8.73253e-11				2.37137e-07	7.02978e-11			0	0
7.16382e-08	3.02834e-11		3.37314e-07	-2.6298e-12			4.48085e-07	8.62932e-11				2.37332e-07	7.04024e-11			0	0
7.17522e-08	2.81484e-11		3.37659e-07	1.17387e-12			4.48328e-07	8.56712e-11				2.37263e-07	8.35809e-11			0	0
7.20352e-08	3.33202e-11		3.37986e-07	1.06246e-11			4.48573e-07	8.48155e-11				2.37613e-07	7.57869e-11			0	0
7.23952e-08	3.18119e-11		3.38323e-07	3.44277e-12			4.48847e-07	8.24348e-11				2.37808e-07	7.58771e-11			0	0
7.24602e-08	3.35293e-11		3.38727e-07	-1.04409e-12			4.4898e-07	8.77192e-11				2.37921e-07	8.0012e-11			0	0
7.27562e-08	3.37573e-11		3.39085e-07	-5.95328e-13			4.49259e-07	8.50991e-11				2.38168e-07	7.75634e-11			0	0
7.29042e-08	3.17999e-11		3.39357e-07	-3.96102e-12			4.49431e-07	8.82719e-11				2.38389e-07	7.63568e-11			0	0
7.31072e-08	3.30645e-11		3.39725e-07	-1.61587e-12			4.49642e-07	8.93189e-11				2.38625e-07	7.44346e-11			0	0
7.34072e-08	2.9913e-11		3.40193e-07	-1.54355e-13			4.49759e-07	9.55568e-11				2.38757e-07	7.76404e-11			0	0
7.36052e-08	3.46481e-11		3.40522e-07	-3.24285e-12			4.50121e-07	8.83084e-11				2.3901e-07	7.46394e-11			0	0
7.38442e-08	3.56034e-11		3.40794e-07	-7.48359e-13			4.50329e-07	8.9602e-11				2.39159e-07	7.70505e-11			0	0
7.37612e-08	3.22618e-11		3.41239e-07	-7.13634e-12			4.50573e-07	8.87631e-11				2.39462e-07	7.17691e-11			0	0
7.42632e-08	3.2335e-11		3.41495e-07	-2.55678e-12			4.50829e-07	8.74061e-11				2.39679e-07	7.08238e-11			0	0
7.43382e-08	3.60479e-11		3.41873e-07	-8.20199e-12			4.51125e-07	8.38955e-11				2.39956e-07	6.68562e-11			0	0
7.45022e-08	3.58199e-11		3.42226e-07	-3.77979e-12			4.51294e-07	8.71322e-11				2.40061e-07	7.11752e-11			0	0
7.49602e-08	3.39345e-11		3.42559e-07	-4.03677e-12			4.51495e-07	8.87576e-11				2.40201e-07	7.40078e-11			0	0
7.48442e-08	3.98368e-11		3.42942e-07	-6.83257e-12			4.51802e-07	8.46398e-11				2.4034e-07	7.68611e-11			0	0
7.53032e-08	3.70458e-11		3.43424e-07	-2.64416e-12			4.51971e-07	8.79372e-11				2.40577e-07	7.49478e-11			0	0
7.54542e-08	3.66822e-11		3.43615e-07	-1.42736e-12			4.52181e-07	8.90564e-11				2.40895e-07	6.89574e-11			0	0
7.56632e-08	3.83701e-11		3.44019e-07	-8.55362e-13			4.52444e-07	8.72832e-11				2.41023e-07	7.23202e-11			0	0
7.57542e-08	3.31291e-11		3.44328e-07	1.51069e-12			4.52647e-07	8.87623e-11				2.41171e-07	7.47653e-11			0	0
7.64152e-08	3.95973e-11		3.44698e-07	-7.98255e-12			4.52931e-07	8.58812e-11				2.41222e-07	8.17676e-11			0	0
7.63762e-08	4.13231e-11		3.44965e-07	-2.51496e-12			4.5319e-07	8.429e-11				2.41553e-07	7.51401e-11			0	0
7.64092e-08	3.84723e-11		3.4521e-07	-3.61672e-12			4.53345e-07	8.84e-11				2.41632e-07	8.09444e-11			0	0
7.66962e-08	3.71266e-11		3.4566e-07	-3.76999e-12			4.53668e-07	8.33456e-11				2.42033e-07	7.08703e-11			0	0
7.69192e-08	3.76712e-11		3.45971e-07	-1.52827e-11			4.53795e-07	8.89792e-11				2.42184e-07	7.31656e-11			0	0
7.72622e-08	3.31463e-11		3.46328e-07	-9.28189e-12			4.54026e-07	8.89275e-11				2.42259e-07	7.89912e-11			0	0
7.71932e-08	3.72256e-11		3.46759e-07	-4.67626e-12			4.54279e-07	8.77254e-11				2.42542e-07	7.47525e-11			0	0
7.75762e-08	3.77553e-11		3.47115e-07	-1.88521e-12			4.54481e-07	8.92491e-11				2.42633e-07	7.99704e-11			0	0
7.77902e-08	3.81731e-11		3.47451e-07	-3.06204e-12			4.54709e-07	8.94077e-11				2.429e-07	7.64833e-11			0	0
7.79902e-08	3.90314e-11		3.47903e-07	-5.94315e-12			4.55044e-07	8.36828e-11				2.43217e-07	7.0608e-11			0	0
7.79422e-08	4.09531e-11		3.48025e-07	-3.51302e-12			4.55253e-07	8.482e-11				2.4338e-07	7.22745e-11			0	0
7.84402e-08	3.76675e-11		3.48505e-07	-1.51887e-11			4.5558e-07	7.95704e-11				2.43541e-07	7.3993e-11			0	0
7.85152e-08	3.61866e-11		3.48828e-07	-2.3059e-12			4.55645e-07	8.85731e-11				2.43677e-07	7.68724e-11			0	0
7.88422e-08	3.63741e-11		3.49144e-07	-5.7453e-12			4.55913e-07	8.65747e-11				2.43907e-07	7.52475e-11			0	0
7.90932e-08	3.06017e-11		3.49573e-07	-6.43274e-12			4.56135e-07	8.69557e-11				2.44047e-07	7.80063e-11			0	0
7.92832e-08	2.8628e-11		3.49942e-07	-9.4432e-12			4.56304e-07	9.03538e-11				2.44142e-07	8.30641e-11			0	0
7.93282e-08	2.89655e-11		3.50146e-07	-9.0282e-12			4.56542e-07	8.98982e-11				2.44524e-07	7.39552e-11			0	0
7.96692e-08	3.84685e-11		3.50571e-07	-7.22517e-12			4.56801e-07	8.83437e-11				2.44665e-07	7.64831e-11			0	0
7.98722e-08	3.50126e-11		3.50846e-07	2.45812e-12			4.57068e-07	8.63787e-11				2.44969e-07	7.11992e-11			0	0
7.99402e-08	3.61177e-11		3.51195e-07	-5.44215e-12			4.5731e-07	8.57024e-11				2.44929e-07	8.29449e-11			0	0
8.03432e-08	3.59471e-11		3.51465e-07	-4.95542e-12			4.5753e-07	8.63066e-11				2.45321e-07	7.32425e-11			0	0
8.03982e-08	4.04664e-11		3.51829e-07	-2.4213e-12			4.57725e-07	8.8184e-11				2.45557e-07	7.13334e-11			0	0
8.07082e-08	4.11503e-11		3.52255e-07	-4.77058e-12			4.57994e-07	8.6099e-11				2.456e-07	7.89779e-11			0	0
8.10072e-08	3.50577e-11		3.52614e-07	-2.49225e-13			4.58266e-07	8.38564e-11				2.46026e-07	6.76167e-11			0	0
8.12152e-08	3.63623e-11		3.52941e-07	-4.82017e-12			4.58434e-07	8.72587e-11				2.45724e-07	9.20789e-11			0	0
8.12492e-08	3.7231e-11		3.53287e-07	-4.82125e-14			4.58722e-07	8.40832e-11				2.46254e-07	7.5645e-11			0	0
8.16482e-08	3.59046e-11		3.53512e-07	-5.7401e-12			4.58861e-07	8.90338e-11				2.46159e-07	9.00659e-11			0	0
8.18452e-08	3.85964e-11		3.53966e-07	-8.78364e-12			4.59167e-07	8.49589e-11				2.46536e-07	8.1174e-11			0	0
8.18122e-08	4.1432e-11		3.54215e-07	-5.34246e-12			4.59357e-07	8.71812e-11				2.46849e-07	7.53791e-11			0	0
8.22202e-08	3.59332e-11		3.54609e-07	-6.12673e-12			4.5968e-07	8.21148e-11				2.46877e-07	8.3787e-11			0	0
8.25072e-08	4.1257e-11		3.54974e-07	-6.96143e-12			4.60074e-07	7.32286e-11				2.47031e-07	8.59252e-11			0	0
8.28232e-08	4.15072e-11		3.55276e-07	-2.61341e-12			4.60362e-07	6.99706e-11				2.47075e-07	9.3323e-11			0	0
8.28432e-08	4.01659e-11		3.55736e-07	-1.1546e-11			4.60555e-07	7.20057e-11				2.47544e-07	7.98084e-11			0	0
8.29492e-08	3.8407e-11		3.56137e-07	1.22063e-12			4.60774e-07	7.27021e-11				2.47772e-07	7.82538e-11			0	0
8.34152e-08	4.09966e-11		3.56337e-07	-2.20336e-12			4.61055e-07	6.99458e-11				2.47973e-07	7.80789e-11			0	0
8.34022e-08	4.05878e-11		3.56844e-07	-3.62715e-12			4.61368e-07	6.5439e-11				2.47907e-07	9.11039e-11			0	0
8.37492e-08	4.22808e-11		3.57008e-07	-1.24058e-12			4.61634e-07	6.35047e-11				2.48398e-07	7.63462e-11			0	0
8.40132e-08	4.02519e-11		3.57406e-07	-3.87193e-12			4.61838e-07	6.49558e-11				2.48469e-07	8.25822e-11			0	0
8.42112e-08	4.20308e-11		3.57971e-07	-5.04067e-12			4.62187e-07	5.84011e-11				2.48642e-07	8.37633e-11			0	0
8.42962e-08	3.8548e-11		3.58148e-07	6.59343e-13			4.62379e-07	6.05356e-11				2.48825e-07	8.44428e-11			0	0
8.44522e-08	4.24475e-11		3.58576e-07	-7.30414e-12			4.62512e-07	6.58552e-11				2.48974e-07	8.67793e-11			0	0
8.47282e-08	3.92726e-11		3.59011e-07	-2.66957e-12			4.62798e-07	6.28262e-11				2.49298e-07	8.05473e-11			0	0
8.50332e-08	4.16354e-11		3.59208e-07	1.00366e-11			4.63031e-07	6.27368e-11				2.49358e-07	8.73361e-11			0	0
8.53202e-08	4.35655e-11		3.59557e-07	-3.5189e-12			4.63135e-07	6.95618e-11				2.49539e-07	8.79085e-11			0	0
8.54392e-08	4.39075e-11		3.59786e-07	2.61584e-12			4.63313e-07	7.24007e-11				2.49732e-07	8.80828e-11			0	0
8.56292e-08	4.39954e-11		3.60279e-07	8.3478e-12			4.6363e-07	6.76931e-11				2.49982e-07	8.54862e-11			0	0
8.56912e-08	4.50234e-11		3.60471e-07	8.41753e-12			4.63883e-07	6.64971e-11				2.50051e-07	9.18233e-11			0	0
8.61852e-08	4.60192e-11		3.60936e-07	1.3707e-12			4.64132e-07	6.54659e-11				2.50353e-07	8.65856e-11			0	0
8.63682e-08	4.87376e-11		3.61427e-07	1.4471e-12			4.64251e-07	7.1542e-11				2.50484e-07	8.96774e-11			0	0
8.64122e-08	4.5095e-11		3.61612e-07	-4.66371e-12			4.64605e-07	6.48082e-11				2.50778e-07	8.48526e-11			0	0
8.67032e-08	4.71146e-11		3.62048e-07	-2.39046e-12			4.64785e-07	6.75152e-11				2.50919e-07	8.76432e-11			0	0
8.70132e-08	4.75011e-11		3.62465e-07	5.44364e-12			4.64952e-07	7.09608e-11				2.51117e-07	8.75755e-11			0	0
8.72052e-08	4.31843e-11		3.62724e-07	-4.94578e-12			4.65228e-07	6.85236e-11				2.51208e-07	9.28197e-11			0	0
8.73922e-08	4.326e-11		3.63018e-07	-1.99104e-12			4.65426e-07	7.02525e-11				2.51542e-07	8.60528e-11			0	0
8.74862e-08	3.8605e-11		3.63475e-07	-7.33792e-12			4.65587e-07	7.40155e-11				2.51487e-07	9.85019e-11			0	0
8.78032e-08	4.2688e-11		3.63639e-07	-1.12237e-12			4.65952e-07	6.66792e-11				2.51937e-07	8.57432e-11			0	0
8.80502e-08	4.10372e-11		3.64116e-07	-5.45452e-13			4.66048e-07	7.40158e-11				2.52046e-07	9.01159e-11			0	0
8.83302e-08	4.38259e-11		3.64452e-07	-3.26741e-12			4.66328e-07	7.13293e-11				2.52006e-07	1.01843e-10			0	0
8.85032e-08	4.64375e-11		3.64748e-07	-9.8967e-12			4.66557e-07	7.13555e-11				2.52373e-07	9.34708e-11			0	0
8.85472e-08	4.60914e-11		3.65109e-07	6.00109e-13			4.6683e-07	6.90841e-11				2.52801e-07	8.20203e-11			0	0
8.88652e-08	4.25962e-11		3.65353e-07	3.43284e-12			4.67006e-07	7.20233e-11				2.52771e-07	9.30666e-11			0	0
8.89342e-08	4.68977e-11		3.65797e-07	3.0288e-12			4.67266e-07	7.04069e-11				2.5318e-07	8.2568e-11			0	0
8.91972e-08	4.64903e-11		3.66192e-07	7.89455e-12			4.67447e-07	7.31072e-11				2.53261e-07	8.82827e-11			0	0
8.94742e-08	4.54124e-11		3.665e-07	5.00914e-12			4.67734e-07	7.00387e-11				2.53547e-07	8.38549e-11			0	0
8.94322e-08	4.56477e-11		3.66936e-07	2.82212e-12			4.67955e-07	7.05118e-11				2.5363e-07	8.95015e-11			0	0
8.99112e-08	4.95723e-11		3.6706e-07	-6.69226e-12			4.68168e-07	7.14854e-11				2.53576e-07	1.01957e-10			0	0
9.00142e-08	4.3996e-11		3.67622e-07	-1.17482e-11			4.68331e-07	7.5111e-11				2.53773e-07	1.0193e-10			0	0
9.02062e-08	4.625e-11		3.67839e-07	-6.97025e-12			4.68675e-07	6.89206e-11				2.54277e-07	8.65272e-11			0	0
9.03512e-08	4.55117e-11		3.68283e-07	5.78024e-12			4.68876e-07	7.05643e-11				2.54338e-07	9.32657e-11			0	0
9.09382e-08	5.10109e-11		3.68712e-07	3.29447e-12			4.69102e-07	7.0747e-11				2.54576e-07	9.12771e-11			0	0
9.10632e-08	4.98033e-11		3.69134e-07	-3.92238e-12			4.6933e-07	7.08452e-11				2.54688e-07	9.54588e-11			0	0
9.11972e-08	5.42212e-11		3.69276e-07	-3.07408e-12			4.69522e-07	7.30317e-11				2.54904e-07	9.44872e-11			0	0
9.13192e-08	4.87691e-11		3.69739e-07	-1.75826e-12			4.69779e-07	7.15435e-11				2.55073e-07	9.56383e-11			0	0
9.16352e-08	5.14585e-11		3.69915e-07	-1.76501e-12			4.7005e-07	6.93622e-11				2.55133e-07	1.02469e-10			0	0
9.18732e-08	4.83057e-11		3.70353e-07	-6.10949e-12			4.7025e-07	7.10411e-11				2.55437e-07	9.71809e-11			0	0
9.20412e-08	5.51016e-11		3.70741e-07	-6.42416e-12			4.70454e-07	7.24695e-11				2.55559e-07	1.0088e-10			0	0
9.21362e-08	4.69104e-11		3.70998e-07	-1.48218e-11			4.70704e-07	7.1319e-11				2.55866e-07	9.54401e-11			0	0
9.24922e-08	4.41869e-11		3.71303e-07	-1.31079e-11			4.7088e-07	7.42798e-11				2.56135e-07	9.18665e-11			0	0
9.27652e-08	3.12431e-11		3.71672e-07	-7.60513e-13			4.71016e-07	7.94422e-11				2.56228e-07	9.69695e-11			0	0
9.28242e-08	2.7901e-11		3.72046e-07	-6.89575e-12			4.71375e-07	7.24364e-11				2.56386e-07	9.87634e-11			0	0
9.32882e-08	3.15633e-11		3.724e-07	1.74076e-12			4.71535e-07	7.62786e-11				2.56756e-07	9.01909e-11			0	0
9.32052e-08	3.12437e-11		3.72715e-07	-6.70316e-12			4.71734e-07	7.80083e-11				2.56724e-07	1.01493e-10			0	0
9.33622e-08	2.69031e-11		3.73206e-07	1.10324e-12			4.72032e-07	7.42663e-11				2.57104e-07	9.24891e-11			0	0
9.36752e-08	3.05421e-11		3.73474e-07	-1.39179e-12			4.72193e-07	7.80938e-11				2.57451e-07	8.50125e-11			0	0
9.38972e-08	3.09034e-11		3.73864e-07	8.30991e-14			4.7238e-07	8.04473e-11				2.57356e-07	9.94555e-11			0	0
9.42202e-08	3.6322e-11		3.74206e-07	-1.48621e-12			4.72583e-07	8.19618e-11				2.57554e-07	9.94158e-11			0	0
9.42462e-08	3.48016e-11		3.74493e-07	2.03369e-12			4.72864e-07	7.92228e-11				2.57863e-07	9.36894e-11			0	0
9.44762e-08	3.32529e-11		3.74915e-07	6.11283e-13			4.7306e-07	8.10507e-11				2.5815e-07	8.92093e-11			0	0
9.46482e-08	3.2542e-11		3.75254e-07	-7.30526e-13			4.73386e-07	7.58061e-11				2.5818e-07	9.74769e-11			0	0
9.49712e-08	3.34769e-11		3.75577e-07	-4.58702e-12			4.73514e-07	8.13504e-11				2.58332e-07	9.97055e-11			0	0
9.51292e-08	3.39657e-11		3.75986e-07	-5.19143e-12			4.73832e-07	7.66207e-11				2.58548e-07	9.87779e-11			0	0
9.54782e-08	2.93255e-11		3.7637e-07	-5.62033e-13			4.73978e-07	8.12422e-11				2.58882e-07	9.18171e-11			0	0
9.56552e-08	3.02444e-11		3.76545e-07	-1.66066e-12			4.74197e-07	8.1899e-11				2.58813e-07	1.04968e-10			0	0
9.59432e-08	3.03647e-11		3.76967e-07	-2.33298e-12			4.74473e-07	7.93332e-11				2.59292e-07	9.09755e-11			0	0
9.60702e-08	2.68786e-11		3.77309e-07	-4.90561e-12			4.74649e-07	8.23341e-11				2.59367e-07	9.7003e-11			0	0
9.62042e-08	3.50308e-11		3.77707e-07	-4.16704e-12			4.74923e-07	7.98865e-11				2.59778e-07	8.63943e-11			0	0
9.65492e-08	3.14224e-11		3.77994e-07	-6.40078e-12			4.75049e-07	8.56247e-11				2.59757e-07	9.72493e-11			0	0
9.66402e-08	3.34109e-11		3.78429e-07	2.66619e-13			4.75324e-07	8.31437e-11				2.59922e-07	9.87505e-11			0	0
9.69762e-08	2.90466e-11		3.78718e-07	-2.47348e-12			4.75588e-07	8.13947e-11				2.60134e-07	9.78396e-11			0	0
9.71112e-08	2.87187e-11		3.79186e-07	-7.01705e-12			4.75923e-07	7.56938e-11				2.60274e-07	1.00698e-10			0	0
9.75382e-08	3.50191e-11		3.79456e-07	1.45725e-12			4.76068e-07	8.03453e-11				2.60148e-07	1.16606e-10			0	0
9.75412e-08	2.84117e-11		3.79839e-07	-1.03208e-12			4.76345e-07	7.77459e-11				2.60631e-07	1.02501e-10			0	0
9.76782e-08	2.90331e-11		3.80024e-07	3.97284e-12			4.76502e-07	8.17502e-11				2.60833e-07	1.02274e-10			0	0
9.79852e-08	3.42109e-11		3.80503e-07	-5.94713e-12			4.76797e-07	7.81858e-11				2.61383e-07	8.45766e-11			0	0
9.83612e-08	3.39173e-11		3.80866e-07	-9.78868e-13			4.76953e-07	8.23172e-11				2.61649e-07	8.12102e-11			0	0
9.83762e-08	3.32988e-11		3.81263e-07	-6.02711e-12			4.77265e-07	7.78905e-11				2.62182e-07	6.45216e-11			0	0
9.85552e-08	3.64235e-11		3.81505e-07	2.09275e-12			4.77435e-07	8.11534e-11				2.62713e-07	4.79787e-11			0	0
9.88862e-08	3.57622e-11		3.81821e-07	1.0434e-12			4.77727e-07	7.77895e-11				2.62898e-07	4.86028e-11			0	0
9.92292e-08	3.55677e-11		3.82291e-07	-2.68353e-12			4.77896e-07	8.11385e-11				2.63287e-07	3.90674e-11			0	0
9.92252e-08	3.17602e-11		3.82614e-07	-1.79909e-12			4.78191e-07	7.75676e-11				2.63335e-07	4.65148e-11			0	0
9.96932e-08	3.88141e-11		3.8287e-07	-3.56539e-12			4.78356e-07	8.11465e-11				2.63586e-07	4.35891e-11			0	0
9.96662e-08	3.48038e-11		3.83167e-07	-8.58889e-12			4.78543e-07	8.35654e-11				2.63841e-07	4.06812e-11			0	0
9.98332e-08	3.91549e-11		3.83492e-07	-7.23064e-12			4.78878e-07	7.78264e-11				2.6402e-07	4.15985e-11			0	0
1.00117e-07	3.79745e-11		3.8402e-07	-5.28587e-12			4.79048e-07	8.11583e-11				2.64101e-07	4.73614e-11			0	0
1.00277e-07	3.86283e-11		3.84251e-07	-9.92311e-12			4.79243e-07	8.30437e-11				2.64286e-07	4.79602e-11			0	0
1.00575e-07	3.92418e-11		3.84703e-07	3.14908e-12			4.79503e-07	8.13905e-11				2.64486e-07	4.75831e-11			0	0
1.00793e-07	3.91841e-11		3.85101e-07	-1.24513e-12			4.79761e-07	7.99371e-11				2.64908e-07	3.64736e-11			0	0
1.00988e-07	3.99062e-11		3.85534e-07	2.07695e-12			4.79898e-07	8.50242e-11				2.64745e-07	5.42662e-11			0	0
1.01129e-07	4.09694e-11		3.85714e-07	-3.41685e-12			4.8016e-07	8.33266e-11				2.6513e-07	4.50179e-11			0	0
1.01427e-07	4.16033e-11		3.8587e-07	-3.06697e-12			4.80367e-07	8.45528e-11				2.65537e-07	3.45626e-11			0	0
1.01534e-07	4.40997e-11		3.8638e-07	-4.30212e-12			4.80624e-07	8.31117e-11				2.65528e-07	4.47429e-11			0	0
1.01897e-07	4.2328e-11		3.86742e-07	-7.43407e-12			4.80811e-07	8.5443e-11				2.65827e-07	3.9689e-11			0	0
1.02133e-07	3.84372e-11		3.87167e-07	-1.8147e-12			4.8107e-07	8.39579e-11				2.66197e-07	3.09328e-11			0	0
1.02145e-07	4.20092e-11		3.87462e-07	-3.727e-12			4.81265e-07	8.58486e-11				2.66286e-07	3.62744e-11			0	0
1.02417e-07	3.94161e-11		3.87684e-07	-5.75809e-12			4.81532e-07	8.38565e-11				2.66397e-07	4.05633e-11			0	0
1.02539e-07	3.89238e-11		3.88087e-07	-3.75511e-12			4.81772e-07	8.33307e-11				2.66384e-07	5.09136e-11			0	0
1.02952e-07	4.28371e-11		3.88592e-07	-3.06837e-12			4.81937e-07	8.68577e-11				2.66728e-07	4.36618e-11			0	0
1.02892e-07	4.15941e-11		3.8889e-07	-1.87233e-13			4.8216e-07	8.72347e-11				2.66856e-07	4.68986e-11			0	0
1.03235e-07	4.15635e-11		3.89177e-07	-7.54192e-12			4.82373e-07	8.82529e-11				2.67161e-07	4.15444e-11			0	0
1.03398e-07	4.27825e-11		3.89584e-07	-5.2916e-12			4.82749e-07	8.03421e-11				2.67365e-07	4.11375e-11			0	0
1.03543e-07	4.20342e-11		3.90094e-07	-1.34725e-14			4.82849e-07	8.7412e-11				2.67555e-07	4.15517e-11			0	0
1.04011e-07	4.50662e-11		3.90211e-07	-8.44943e-12			4.83097e-07	8.64076e-11				2.67628e-07	4.77005e-11			0	0
1.04033e-07	4.40793e-11		3.90603e-07	1.45641e-12			4.83345e-07	8.54448e-11				2.67862e-07	4.57943e-11			0	0
1.04232e-07	4.15897e-11		3.90994e-07	-3.44969e-12			4.83589e-07	8.47268e-11				2.67951e-07	5.11336e-11			0	0
1.04519e-07	4.11938e-11		3.91267e-07	-4.4947e-12			4.83776e-07	8.70683e-11				2.6823e-07	4.68989e-11			0	0
1.04793e-07	3.92913e-11		3.9157e-07	4.05955e-12			4.84078e-07	8.31193e-11				2.68417e-07	4.73925e-11			0	0
1.0498e-07	3.81781e-11		3.91819e-07	1.38885e-12			4.84314e-07	8.28786e-11				2.68534e-07	5.13519e-11			0	0
1.05071e-07	4.20021e-11		3.92335e-07	4.64257e-12			4.84502e-07	8.52093e-11				2.68745e-07	5.06176e-11			0	0
1.05319e-07	4.38222e-11		3.92582e-07	-1.1258e-12			4.84674e-07	8.83922e-11				2.68922e-07	5.16121e-11			0	0
1.05549e-07	4.35146e-11		3.92931e-07	-7.67085e-13			4.84943e-07	8.6267e-11				2.69209e-07	4.70409e-11			0	0
1.05836e-07	4.82625e-11		3.93347e-07	-3.64262e-12			4.85221e-07	8.36707e-11				2.69364e-07	4.91009e-11			0	0
1.05953e-07	4.11472e-11		3.93666e-07	3.88805e-12			4.8541e-07	8.58929e-11				2.69666e-07	4.38375e-11			0	0
1.06185e-07	4.53498e-11		3.93998e-07	-8.1646e-13			4.85594e-07	8.84141e-11				2.69677e-07	5.30264e-11			0	0
1.06385e-07	4.19948e-11		3.94513e-07	8.2407e-14			4.85831e-07	8.80765e-11				2.69951e-07	4.92807e-11			0	0
1.06661e-07	3.93599e-11		3.94758e-07	8.04473e-12			4.86101e-07	8.58907e-11				2.70273e-07	4.30702e-11			0	0
1.06956e-07	4.1506e-11		3.9508e-07	-1.24127e-12			4.86334e-07	8.57991e-11				2.70358e-07	4.86063e-11			0	0
1.07106e-07	4.79486e-11		3.95513e-07	-2.63233e-12			4.86571e-07	8.53818e-11				2.70541e-07	4.91003e-11			0	0
1.07321e-07	4.4334e-11		3.95818e-07	-9.43225e-13			4.86779e-07	8.65783e-11				2.70844e-07	4.38133e-11			0	0
1.07662e-07	4.77061e-11		3.96215e-07	-4.24557e-12			4.8697e-07	8.87645e-11				2.70805e-07	5.55142e-11			0	0
1.07756e-07	4.06068e-11		3.96415e-07	-4.6698e-12			4.87256e-07	8.57142e-11				2.71039e-07	5.36907e-11			0	0
1.078e-07	4.65616e-11		3.96927e-07	-1.29994e-12			4.87342e-07	9.36695e-11				2.71503e-07	4.05092e-11			0	0
1.08205e-07	4.98149e-11		3.97129e-07	1.37877e-13			4.87725e-07	8.52935e-11				2.7156e-07	4.74083e-11			0	0
1.08368e-07	4.95663e-11		3.97569e-07	-5.40985e-13			4.87865e-07	9.01871e-11				2.71793e-07	4.5647e-11			0	0
1.08649e-07	4.79446e-11		3.97943e-07	2.57123e-12			4.88139e-07	8.78211e-11				2.71862e-07	5.1751e-11			0	0
1.08803e-07	5.13013e-11		3.98359e-07	-1.89912e-12			4.88343e-07	8.92289e-11				2.72179e-07	4.5803e-11			0	0
1.0905e-07	4.71907e-11		3.98698e-07	-1.03772e-12			4.88631e-07	8.61493e-11				2.72294e-07	4.98316e-11			0	0
1.09154e-07	4.49987e-11		3.98949e-07	-1.09301e-12			4.88862e-07	8.61344e-11				2.72626e-07	4.31878e-11			0	0
1.09429e-07	4.64697e-11		3.99213e-07	-8.57253e-12			4.88992e-07	9.15621e-11				2.72734e-07	4.75785e-11			0	0
1.09665e-07	4.52932e-11		3.99578e-07	-4.65982e-12			4.89233e-07	9.10135e-11				2.72828e-07	5.24501e-11			0	0
1.09907e-07	4.34594e-11		3.99814e-07	6.40862e-12			4.89468e-07	9.06927e-11				2.73077e-07	4.98934e-11			0	0
1.10142e-07	4.24716e-11		4.00243e-07	-2.14272e-12			4.89624e-07	9.47832e-11				2.73284e-07	4.94296e-11			0	0
1.10347e-07	4.09337e-11		4.0061e-07	-5.0948e-12			4.89984e-07	8.76645e-11				2.73414e-07	5.27123e-11			0	0
1.10417e-07	4.73551e-11		4.0096e-07	-3.35016e-12			4.90175e-07	8.98217e-11				2.73619e-07	5.23378e-11			0	0
1.10643e-07	4.5059e-11		4.01307e-07	7.39224e-12			4.90392e-07	9.06124e-11				2.73858e-07	5.02648e-11			0	0
1.11105e-07	5.05131e-11		4.01767e-07	-1.97853e-12			4.90693e-07	8.6724e-11				2.73977e-07	5.40998e-11			0	0
1.11191e-07	3.98967e-11		4.02102e-07	2.98072e-13			4.90819e-07	9.24103e-11				2.74266e-07	4.93865e-11			0	0
1.1142e-07	4.69874e-11		4.02403e-07	1.53338e-13			4.9106e-07	9.18242e-11				2.74451e-07	4.99484e-11			0	0
1.11574e-07	4.90175e-11		4.02779e-07	-1.11217e-12			4.914e-07	8.58482e-11				2.74693e-07	4.76995e-11			0	0
1.11799e-07	4.24555e-11		4.03056e-07	-2.79994e-12			4.9155e-07	9.0254e-11				2.74718e-07	5.62276e-11			0	0
1.11851e-07	4.55632e-11		4.03437e-07	-3.82409e-12			4.91757e-07	9.1545e-11				2.74895e-07	5.71907e-11			0	0
1.12185e-07	4.53667e-11		4.03797e-07	-4.17122e-13			4.91983e-07	9.17856e-11				2.7509e-07	5.71112e-11			0	0
1.12538e-07	4.61596e-11		4.04121e-07	-2.73665e-12			4.92268e-07	8.88162e-11				2.75188e-07	6.19836e-11			0	0
1.12692e-07	4.30581e-11		4.0449e-07	-4.36481e-12			4.92529e-07	8.70899e-11				2.75444e-07	5.90567e-11			0	0
1.12871e-07	4.90934e-11		4.04892e-07	6.91187e-12			4.92797e-07	8.50663e-11				2.75687e-07	5.68011e-11			0	0
1.1303e-07	4.71692e-11		4.05134e-07	1.76157e-12			4.93004e-07	8.63348e-11				2.75702e-07	6.58252e-11			0	0
1.13405e-07	4.53681e-11		4.05659e-07	-2.04612e-12			4.93251e-07	8.54236e-11				2.76169e-07	5.24724e-11			0	0
1.13628e-07	4.85608e-11		4.05782e-07	-2.54799e-12			4.93404e-07	8.96262e-11				2.76272e-07	5.71198e-11			0	0
1.13728e-07	4.42407e-11		4.06243e-07	9.03985e-13			4.93758e-07	8.28952e-11				2.76536e-07	5.35703e-11			0	0
1.13957e-07	4.86116e-11		4.06604e-07	-2.4341e-12			4.93903e-07	8.75355e-11				2.76707e-07	5.48695e-11			0	0
1.14314e-07	4.31479e-11		4.07057e-07	7.84409e-13			4.94081e-07	9.036e-11				2.76962e-07	5.19813e-11			0	0
1.14223e-07	4.84579e-11		4.07245e-07	2.3118e-12			4.94393e-07	8.58971e-11				2.77108e-07	5.4486e-11			0	0
1.14383e-07	5.39454e-11		4.07545e-07	6.07272e-13			4.94625e-07	8.59028e-11				2.77349e-07	5.2347e-11			0	0
1.14789e-07	4.86911e-11		4.08154e-07	-3.59573e-12			4.94834e-07	8.70478e-11				2.77496e-07	5.46128e-11			0	0
1.14949e-07	4.9605e-11		4.08413e-07	4.71388e-12			4.95022e-07	8.94019e-11				2.77653e-07	5.65632e-11			0	0
1.1524e-07	5.25966e-11		4.08487e-07	-7.50901e-12			4.95211e-07	9.16022e-11				2.77877e-07	5.52457e-11			0	0
1.15443e-07	4.93908e-11		4.08947e-07	-8.96095e-12			4.95604e-07	8.27442e-11				2.78229e-07	4.75707e-11			0	0
1.15649e-07	5.42125e-11		4.09481e-07	-1.59224e-12			4.95708e-07	8.96547e-11				2.78183e-07	5.96052e-11			0	0
1.15732e-07	5.38335e-11		4.09763e-07	-2.08809e-12			4.95946e-07	8.92516e-11				2.78522e-07	5.2579e-11			0	0
1.16192e-07	5.12718e-11		4.1021e-07	1.91847e-12			4.9613e-07	9.17449e-11				2.78702e-07	5.34139e-11			0	0
1.16251e-07	5.0443e-11		4.10361e-07	3.07154e-12			4.9639e-07	9.01161e-11				2.78965e-07	4.99234e-11			0	0
1.16299e-07	5.06083e-11		4.10851e-07	3.95527e-12			4.9666e-07	8.79303e-11				2.79108e-07	5.26146e-11			0	0
1.16712e-07	5.00168e-11		4.11269e-07	-1.58386e-13			4.96838e-07	9.0789e-11				2.79285e-07	5.36152e-11			0	0
1.16832e-07	4.8755e-11		4.11568e-07	-8.09101e-12			4.97139e-07	8.69568e-11				2.79338e-07	6.06813e-11			0	0
1.17271e-07	5.20483e-11		4.11979e-07	1.2207e-12			4.97421e-07	8.41781e-11				2.79492e-07	6.28561e-11			0	0
1.17376e-07	4.85045e-11		4.12374e-07	-8.70945e-13			4.97543e-07	9.00783e-11				2.79824e-07	5.59864e-11			0	0
1.17549e-07	5.14828e-11		4.12544e-07	-3.24988e-12			4.97873e-07	8.46522e-11				2.7992e-07	6.09317e-11			0	0
1.17956e-07	5.14184e-11		4.12974e-07	-9.07963e-12			4.98131e-07	8.31343e-11				2.80282e-07	5.2782e-11			0	0
1.1792e-07	4.57266e-11		4.13325e-07	2.44603e-12			4.98333e-07	8.46724e-11				2.80408e-07	5.63323e-11			0	0
1.18098e-07	4.47401e-11		4.13707e-07	-6.66398e-12			4.98615e-07	8.18298e-11				2.80373e-07	6.77556e-11			0	0
1.18423e-07	4.54417e-11		4.14206e-07	-3.50274e-13			4.98884e-07	7.9751e-11				2.80805e-07	5.61464e-11			0	0
1.18594e-07	4.37995e-11		4.14431e-07	-7.70298e-12			4.99046e-07	8.34605e-11				2.80935e-07	5.94779e-11			0	0
1.18831e-07	4.1391e-11		4.14714e-07	2.1837e-12			4.99238e-07	8.55758e-11				2.81239e-07	5.39335e-11			0	0
1.19106e-07	4.38935e-11		4.15154e-07	-4.61587e-12			4.99523e-07	8.25722e-11				2.81164e-07	6.74098e-11			0	0
1.19266e-07	4.33435e-11		4.15545e-07	1.27435e-12			4.99793e-07	8.04249e-11				2.81443e-07	6.33655e-11			0	0
1.19605e-07	4.61105e-11		4.15646e-07	5.09799e-12			4.99932e-07	8.53367e-11				2.81711e-07	5.98523e-11			0	0
1.19711e-07	4.91235e-11		4.16241e-07	5.44172e-12			5.00227e-07	8.18713e-11				2.81776e-07	6.63921e-11			0	0
1.19744e-07	4.69542e-11		4.16465e-07	-6.97495e-12			5.00481e-07	8.05411e-11				2.8205e-07	6.25295e-11			0	0
1.20026e-07	4.61635e-11		4.16798e-07	1.1266e-12			5.00711e-07	8.06371e-11				2.8229e-07	6.0401e-11			0	0
1.20466e-07	4.22799e-11		4.17207e-07	6.43027e-12			5.02056e-07	1.98929e-11				2.82446e-07	6.22275e-11			0	0
1.20292e-07	4.25386e-11		4.17606e-07	2.49515e-13			5.02754e-07	-5.61195e-12				2.82523e-07	6.81687e-11			0	0
1.20759e-07	4.52669e-11		4.17977e-07	2.62603e-12			5.02995e-07	-6.22719e-12				2.82779e-07	6.52715e-11			0	0
1.21068e-07	4.27819e-11		4.18123e-07	2.66971e-12			5.03192e-07	-4.41475e-12				2.82977e-07	6.51689e-11			0	0
1.21317e-07	4.06135e-11		4.18686e-07	-1.24068e-11			5.03428e-07	-4.73902e-12				2.83148e-07	6.64347e-11			0	0
1.21327e-07	3.86711e-11		4.18894e-07	2.13763e-12			5.03594e-07	-1.12531e-12				2.83472e-07	6.00272e-11			0	0
1.21666e-07	3.88318e-11		4.19358e-07	-2.67567e-12			5.03945e-07	-7.77802e-12				2.83641e-07	6.13433e-11			0	0
1.21924e-07	4.3473e-11		4.19743e-07	-1.40301e-12			5.04171e-07	-7.53312e-12				2.83883e-07	5.91339e-11			0	0
1.22083e-07	4.06159e-11		4.19854e-07	3.47829e-12			5.04424e-07	-8.79031e-12				2.83921e-07	6.70625e-11			0	0
1.22172e-07	4.7815e-11		4.20312e-07	-5.29043e-12			5.04607e-07	-6.17389e-12				2.84148e-07	6.55402e-11			0	0
1.22376e-07	4.37515e-11		4.20649e-07	1.18204e-12			5.0487e-07	-7.98453e-12				2.84259e-07	6.97841e-11			0	0
1.22545e-07	4.80613e-11		4.21163e-07	-7.43124e-13			5.05081e-07	-6.90978e-12				2.84444e-07	7.0395e-11			0	0
1.22945e-07	4.28992e-11		4.21415e-07	4.90343e-13			5.05336e-07	-8.26392e-12				2.84926e-07	5.6065e-11			0	0
1.22924e-07	4.45931e-11		4.21734e-07	2.02425e-12			5.05566e-07	-8.22931e-12				2.84865e-07	6.88362e-11			0	0
1.23501e-07	4.3376e-11		4.22137e-07	-9.44036e-13			5.05822e-07	-9.64163e-12				2.8521e-07	6.14965e-11			0	0
1.23676e-07	4.61588e-11		4.22514e-07	4.63376e-12			5.06061e-07	-1.00932e-11				2.85417e-07	6.09885e-11			0	0
1.23814e-07	4.19716e-11		4.22778e-07	2.77112e-12			5.06235e-07	-7.08481e-12				2.85602e-07	6.16384e-11			0	0
1.23869e-07	4.35419e-11		4.23136e-07	2.12198e-13			5.06586e-07	-1.36362e-11				2.85777e-07	6.25159e-11			0	0
1.24177e-07	4.42494e-11		4.23604e-07	-6.48334e-12			5.06688e-07	-6.63618e-12				2.85915e-07	6.54267e-11			0	0
1.24414e-07	4.81765e-11		4.23884e-07	1.39144e-12			5.0691e-07	-6.10948e-12				2.8608e-07	6.70065e-11			0	0
1.24665e-07	4.52144e-11		4.24163e-07	-4.52647e-12			5.07135e-07	-5.8202e-12				2.86496e-07	5.61189e-11			0	0
1.24729e-07	4.7517e-11		4.24477e-07	1.3968e-12			5.07353e-07	-5.22618e-12				2.8649e-07	6.62185e-11			0	0
1.25027e-07	4.77773e-11		4.24811e-07	1.25802e-12			5.07598e-07	-6.02294e-12				2.86635e-07	6.87662e-11			0	0
1.25176e-07	5.47991e-11		4.25176e-07	1.48783e-12			5.07742e-07	-1.33592e-12				2.86935e-07	6.36436e-11			0	0
1.254e-07	5.25864e-11		4.25691e-07	-5.10527e-12			5.08049e-07	-5.48727e-12				2.8712e-07	6.40433e-11			0	0
1.25586e-07	4.95201e-11		4.25987e-07	-9.024e-13			5.08291e-07	-6.12958e-12				2.8729e-07	6.53634e-11			0	0
1.25796e-07	4.92176e-11		4.26393e-07	-5.81631e-12			5.08571e-07	-8.81244e-12				2.87609e-07	5.93852e-11			0	0
1.26032e-07	5.15381e-11		4.26714e-07	-1.76978e-12			5.088e-07	-8.72038e-12				2.87563e-07	7.13933e-11			0	0
1.26281e-07	5.56651e-11		4.27095e-07	4.31582e-13			5.0902e-07	-8.16121e-12				2.8794e-07	6.24905e-11			0	0
1.26453e-07	5.31226e-11		4.27272e-07	-2.65659e-12			5.09215e-07	-6.26352e-12				2.87955e-07	7.12922e-11			0	0
1.26772e-07	5.15291e-11		4.27745e-07	-2.71624e-12			5.09467e-07	-7.43263e-12				2.88203e-07	6.87565e-11			0	0
1.26927e-07	5.26324e-11		4.28075e-07	-4.4161e-12			5.0966e-07	-5.35909e-12				2.88369e-07	7.02528e-11			0	0
1.27005e-07	5.46699e-11		4.28511e-07	-2.82621e-12			5.09955e-07	-8.86399e-12				2.88603e-07	6.8458e-11			0	0
1.27437e-07	5.72541e-11		4.28797e-07	1.17311e-12			5.10231e-07	-1.1379e-11				2.88717e-07	7.25344e-11			0	0
1.27599e-07	5.90308e-11		4.29105e-07	-2.52721e-12			5.10284e-07	-1.72643e-12				2.89017e-07	6.74753e-11			0	0
1.27712e-07	5.65156e-11		4.29455e-07	2.89101e-12			5.10675e-07	-1.04786e-11				2.89244e-07	6.59594e-11			0	0
1.27925e-07	5.2557e-11		4.29826e-07	-3.1361e-12			5.10789e-07	-4.1195e-12				2.89298e-07	7.28032e-11			0	0
1.28095e-07	5.43397e-11		4.30134e-07	2.26884e-12			5.11141e-07	-1.07883e-11				2.89602e-07	6.75828e-11			0	0
1.28523e-07	5.49477e-11		4.30519e-07	2.53751e-12			5.11307e-07	-7.19758e-12				2.89814e-07	6.68068e-11			0	0
1.28421e-07	5.13262e-11		4.30721e-07	1.84609e-12			5.11578e-07	-9.46783e-12				2.89881e-07	7.31949e-11			0	0
1.28855e-07	5.16807e-11		4.31222e-07	-1.45916e-12			5.11801e-07	-9.04901e-12				2.89918e-07	8.11653e-11			0	0
1.29096e-07	5.40995e-11		4.31629e-07	-2.30214e-12			5.11925e-07	-3.30564e-12				2.9017e-07	7.82058e-11			0	0
1.29443e-07	5.61241e-11		4.31846e-07	8.70736e-13			5.12299e-07	-1.11214e-11				2.90391e-07	7.70173e-11			0	0
1.29447e-07	5.72733e-11		4.32142e-07	4.31245e-12			5.1248e-07	-8.42637e-12				2.90489e-07	8.19768e-11			0	0
1.29783e-07	5.47887e-11		4.32663e-07	-2.90485e-12			5.12688e-07	-7.20378e-12				2.90838e-07	7.43983e-11			0	0
1.29974e-07	5.3051e-11		4.32935e-07	-4.87614e-12			5.12847e-07	-3.26522e-12				2.91079e-07	7.22152e-11			0	0
1.30113e-07	5.34593e-11		4.33473e-07	2.2653e-13			5.13155e-07	-7.53004e-12				2.91284e-07	7.18358e-11			0	0
1.30373e-07	5.54748e-11		4.33576e-07	4.96929e-12			5.13386e-07	-7.59301e-12				2.91564e-07	6.77089e-11			0	0
1.30478e-07	3.88697e-11		4.34004e-07	3.90036e-12			5.13493e-07	-8.85853e-13				2.91582e-07	7.63763e-11			0	0
1.30656e-07	4.42609e-11		4.34518e-07	-1.6626e-12			5.1382e-07	-6.15762e-12				2.91927e-07	6.90685e-11			0	0
1.30983e-07	3.45554e-11		4.34737e-07	1.38283e-11			5.13995e-07	-3.05131e-12				2.92089e-07	7.0775e-11			0	0
1.31029e-07	2.1616e-11		4.35218e-07	1.56836e-12			5.14225e-07	-3.0607e-12				2.92263e-07	7.18824e-11			0	0
1.31418e-07	2.38931e-11		4.35452e-07	9.58174e-12			5.14501e-07	-5.55426e-12				2.92438e-07	7.3026e-11			0	0
1.31485e-07	2.34548e-11		4.35864e-07	1.17042e-11			5.14663e-07	-1.84593e-12				2.92541e-07	7.74277e-11			0	0
1.31834e-07	2.56128e-11		4.36198e-07	5.75072e-12			5.14847e-07	6.87907e-13				2.92841e-07	7.23505e-11			0	0
1.32168e-07	2.25258e-11		4.36449e-07	5.48196e-12			5.15185e-07	-5.1985e-12				2.93092e-07	6.96514e-11			0	0
1.32296e-07	2.15514e-11		4.36886e-07	7.1766e-12			5.15374e-07	-2.90476e-12				2.93204e-07	7.38854e-11			0	0
1.32539e-07	2.54168e-11		4.37144e-07	1.94445e-12			5.15592e-07	-2.28623e-12				2.93388e-07	7.4521e-11			0	0
1.32667e-07	2.67654e-11		4.37632e-07	8.55938e-12			5.15835e-07	-2.91595e-12				2.93548e-07	7.62988e-11			0	0
1.32989e-07	2.6445e-11		4.38002e-07	6.10327e-12			5.1611e-07	-5.42641e-12				2.93833e-07	7.19838e-11			0	0
1.33208e-07	2.79627e-11		4.38228e-07	8.07015e-12			5.16302e-07	-3.28789e-12				2.94018e-07	7.23591e-11			0	0
1.33255e-07	2.65224e-11		4.38547e-07	-4.98905e-12			5.16484e-07	-6.63903e-13				2.94145e-07	7.58787e-11			0	0
1.33548e-07	3.19567e-11		4.39e-07	3.61223e-12			5.16756e-07	-2.95594e-12				2.94372e-07	7.43278e-11			0	0
1.33789e-07	2.43393e-11		4.39477e-07	3.08099e-12			5.16999e-07	-3.60745e-12				2.94531e-07	7.62587e-11			0	0
1.33986e-07	2.87362e-11		4.3976e-07	9.16606e-12			5.17254e-07	-4.92369e-12				2.94745e-07	7.5361e-11			0	0
1.34276e-07	2.64986e-11		4.40084e-07	1.44627e-12			5.17434e-07	-2.24723e-12				2.94945e-07	7.52501e-11			0	0
1.34333e-07	2.80022e-11		4.40464e-07	9.8951e-13			5.17707e-07	-4.55516e-12				2.95283e-07	6.82938e-11			0	0
1.34646e-07	3.10369e-11		4.40725e-07	-3.24175e-12			5.17979e-07	-6.82009e-12				2.95349e-07	7.45191e-11			0	0
1.34843e-07	2.4325e-11		4.41161e-07	3.97479e-12			5.18075e-07	5.06912e-13				2.95743e-07	6.47716e-11			0	0
1.34989e-07	2.74636e-11		4.41519e-07	1.91882e-12			5.18375e-07	-3.25128e-12				2.95706e-07	7.64087e-11			0	0
1.35211e-07	2.45433e-11		4.41935e-07	1.12173e-11			5.18566e-07	-1.09059e-12				2.96055e-07	6.88525e-11			0	0
1.35498e-07	2.98955e-11		4.42195e-07	-5.24061e-12			5.18729e-07	2.59486e-12				2.96251e-07	6.89066e-11			0	0
1.35828e-07	2.56138e-11		4.42564e-07	3.9526e-12			5.19055e-07	-2.71072e-12				2.96393e-07	7.14219e-11			0	0
1.35933e-07	2.93606e-11		4.42974e-07	2.65688e-12			5.19284e-07	-2.64055e-12				2.96588e-07	7.15188e-11			0	0
1.36049e-07	2.93672e-11		4.43339e-07	8.02929e-12			5.19434e-07	1.7696e-12				2.96766e-07	7.24459e-11			0	0
1.36188e-07	2.89913e-11		4.43588e-07	7.51568e-12			5.19739e-07	-2.26859e-12				2.96854e-07	7.78528e-11			0	0
1.36579e-07	2.65237e-11		4.43899e-07	3.52401e-12			5.19926e-07	7.452e-14				2.97154e-07	7.27378e-11			0	0
1.36948e-07	2.66311e-11		4.44297e-07	1.12373e-12			5.2022e-07	-3.411e-12				2.97231e-07	7.86237e-11			0	0
1.37164e-07	2.68768e-11		4.44666e-07	-1.59231e-14			5.20435e-07	-2.55465e-12				2.97489e-07	7.56609e-11			0	0
1.3727e-07	2.5715e-11		4.45016e-07	6.48254e-12			5.20578e-07	2.20852e-12				2.97628e-07	7.82854e-11			0	0
1.37355e-07	2.5174e-11		4.45286e-07	-4.42136e-12			5.20916e-07	-3.66349e-12				2.98045e-07	6.74109e-11			0	0
1.37602e-07	2.83681e-11		4.45778e-07	-4.82562e-12			5.2108e-07	-7.601e-14				2.98172e-07	7.08622e-11			0	0
1.37824e-07	3.0071e-11		4.45981e-07	3.60454e-13			5.21377e-07	-3.66138e-12				2.9831e-07	7.38555e-11			0	0
1.38074e-07	2.7437e-11		4.46265e-07	1.84514e-13			5.21596e-07	-3.10833e-12				2.98786e-07	5.9976e-11			0	0
1.38204e-07	2.60915e-11		4.46632e-07	1.7143e-12			5.2179e-07	-1.12566e-12				2.98794e-07	6.91677e-11			0	0
1.38438e-07	2.95928e-11		4.47079e-07	-2.92458e-12			5.22036e-07	-1.9696e-12				2.99069e-07	6.52723e-11			0	0
1.38805e-07	2.76771e-11		4.47365e-07	9.27105e-13			5.22199e-07	1.72365e-12				2.99444e-07	5.65048e-11			0	0
1.3881e-07	2.72932e-11		4.47753e-07	2.57605e-12			5.22506e-07	-2.45169e-12				2.99527e-07	6.21236e-11			0	0
1.39113e-07	2.82485e-11		4.48114e-07	-3.97807e-12			5.22765e-07	-3.99413e-12				2.99716e-07	6.24999e-11			0	0
1.39339e-07	2.25933e-11		4.48446e-07	-2.11085e-12			5.22887e-07	1.85899e-12				2.99867e-07	6.47882e-11			0	0
1.39349e-07	2.64356e-11		4.48796e-07	1.34598e-12			5.23124e-07	1.53654e-12				3.00136e-07	6.12184e-11			0	0
1.3973e-07	2.34788e-11		4.49221e-07	3.01869e-12			5.23517e-07	-7.32612e-12				3.00218e-07	6.66872e-11			0	0
1.39999e-07	2.53581e-11		4.49499e-07	8.59242e-12			5.23663e-07	-2.68947e-12				3.00457e-07	6.45942e-11			0	0
1.40271e-07	2.66682e-11		4.49854e-07	-8.95102e-13			5.23898e-07	-3.02354e-12				3.00653e-07	6.4697e-11			0	0
1.40427e-07	2.32672e-11		4.50348e-07	6.45766e-12			5.24127e-07	-2.89659e-12				3.00726e-07	7.08008e-11			0	0
1.40505e-07	2.44921e-11		4.50627e-07	2.68713e-12			5.24357e-07	-2.91889e-12				3.00861e-07	7.39096e-11			0	0
1.40768e-07	2.42975e-11		4.50911e-07	7.15996e-12			5.24541e-07	-3.44751e-13				3.01072e-07	7.29707e-11			0	0
1.40894e-07	2.67237e-11		4.51294e-07	6.18452e-12			5.24844e-07	-4.31977e-12				3.01268e-07	7.29987e-11			0	0
1.41393e-07	2.91822e-11		4.51515e-07	-5.39324e-12			5.2502e-07	-1.34603e-12				3.01533e-07	6.96635e-11			0	0
1.41345e-07	2.43114e-11		4.52154e-07	7.38551e-12			5.25326e-07	-5.51348e-12				3.01761e-07	6.81365e-11			0	0
1.41815e-07	2.62474e-11		4.52351e-07	1.07791e-12			5.2556e-07	-5.6909e-12				3.01974e-07	6.73298e-11			0	0
1.41875e-07	2.50707e-11		4.52591e-07	-2.41451e-12			5.25801e-07	-6.26314e-12				3.02004e-07	7.55969e-11			0	0
1.4219e-07	2.65667e-11		4.53065e-07	-4.67379e-13			5.25905e-07	6.43741e-13				3.02323e-07	6.95674e-11			0	0
1.42267e-07	2.65706e-11		4.53381e-07	4.05206e-12			5.26182e-07	-1.84559e-12				3.0259e-07	6.59215e-11			0	0
1.42427e-07	2.48187e-11		4.53778e-07	6.98425e-12			5.26455e-07	-4.26969e-12				3.0282e-07	6.42937e-11			0	0
1.42942e-07	2.85548e-11		4.54167e-07	7.04641e-12			5.26729e-07	-6.5925e-12				3.03007e-07	6.47348e-11			0	0
1.42898e-07	3.21202e-11		4.54433e-07	5.40124e-12			5.26884e-07	-2.50532e-12				3.03234e-07	6.32165e-11			0	0
1.43128e-07	3.19875e-11		4.54813e-07	5.51214e-12			5.27124e-07	-3.02569e-12				3.03239e-07	7.27451e-11			0	0
1.43398e-07	2.76436e-11		4.55119e-07	5.27369e-12			5.27359e-07	-3.31408e-12				3.03323e-07	7.814e-11			0	0
1.4374e-07	2.57521e-11		4.55413e-07	4.01592e-12			5.27612e-07	-4.48007e-12				3.03645e-07	7.19359e-11			0	0
1.43747e-07	2.88546e-11		4.55892e-07	8.13634e-12			5.27798e-07	-2.10698e-12				3.03773e-07	7.53747e-11			0	0
1.44038e-07	3.10505e-11		4.56197e-07	2.5854e-12			5.281e-07	-6.03143e-12				3.04065e-07	7.06684e-11			0	0
1.44137e-07	2.93134e-11		4.56658e-07	6.55934e-12			5.28333e-07	-6.10878e-12				3.04294e-07	6.91021e-11			0	0
1.44449e-07	2.74687e-11		4.57001e-07	-1.64868e-12			5.28461e-07	-5.22035e-13				3.04447e-07	7.12455e-11			0	0
1.44624e-07	2.81415e-11		4.57344e-07	-1.29004e-12			5.28769e-07	-4.84113e-12				3.04789e-07	6.40651e-11			0	0
1.45048e-07	2.90116e-11		4.57714e-07	-1.49805e-12			5.28983e-07	-3.8675e-12				3.04904e-07	6.79285e-11			0	0
1.45151e-07	2.8368e-11		4.58054e-07	4.22897e-12			5.29188e-07	-2.54668e-12				3.04825e-07	8.1631e-11			0	0
1.453e-07	2.65021e-11		4.58265e-07	-4.70952e-13			5.29418e-07	-2.493e-12				3.05103e-07	7.7594e-11			0	0
1.45428e-07	2.65574e-11		4.58621e-07	-1.29025e-12			5.2968e-07	-4.20616e-12				3.0541e-07	7.2133e-11			0	0
1.45656e-07	2.59187e-11		4.59153e-07	6.39096e-13			5.29839e-07	-3.51914e-13				3.05552e-07	7.48511e-11			0	0
1.46067e-07	3.40568e-11		4.59334e-07	-5.49469e-13			5.30154e-07	-4.98055e-12				3.05873e-07	6.87207e-11			0	0
1.46216e-07	3.29153e-11		4.59677e-07	-2.09343e-13			5.30397e-07	-5.64897e-12				3.05864e-07	7.89094e-11			0	0
1.46489e-07	3.34285e-11		4.60117e-07	-3.68216e-12			5.30662e-07	-7.52035e-12				3.06218e-07	7.09457e-11			0	0
1.46632e-07	3.00929e-11		4.60464e-07	-5.53413e-13			5.30714e-07	2.17364e-12				3.06272e-07	7.80049e-11			0	0
1.47086e-07	2.89337e-11		4.61001e-07	8.64603e-12			5.30996e-07	-6.48263e-13				3.06652e-07	6.89287e-11			0	0
1.47095e-07	2.49925e-11		4.61183e-07	-1.46089e-12			5.31326e-07	-6.06068e-12				3.06785e-07	7.21019e-11			0	0
1.47364e-07	2.42844e-11		4.61598e-07	-2.2023e-12			5.31562e-07	-6.34025e-12				3.06876e-07	7.7354e-11			0	0
1.474e-07	2.91656e-11		4.61958e-07	3.00551e-13			5.31668e-07	4.28687e-13				3.0707e-07	7.72955e-11			0	0
1.478e-07	3.02434e-11		4.62197e-07	4.84093e-12			5.31929e-07	-1.2364e-12				3.07425e-07	6.94673e-11			0	0
1.47828e-07	2.85881e-11		4.62566e-07	5.75879e-12			5.32221e-07	-4.62587e-12				3.07585e-07	7.13426e-11			0	0
1.48199e-07	2.61847e-11		4.62998e-07	6.50503e-12			5.32441e-07	-4.00602e-12				3.07683e-07	7.62402e-11			0	0
1.48339e-07	3.15134e-11		4.6341e-07	1.94101e-12			5.32712e-07	-6.27838e-12				3.0787e-07	7.6662e-11			0	0
1.48623e-07	2.76389e-11		4.63638e-07	5.42085e-12			5.32962e-07	-7.32172e-12				3.08143e-07	7.29244e-11			0	0
1.48796e-07	2.78548e-11		4.64006e-07	1.27725e-12			5.33167e-07	-5.9397e-12				3.08269e-07	7.64946e-11			0	0
1.49098e-07	2.76126e-11		4.64428e-07	7.95025e-12			5.33353e-07	-3.58461e-12				3.08205e-07	8.9157e-11			0	0
1.49213e-07	3.36907e-11		4.6469e-07	5.95237e-12			5.33625e-07	-5.76767e-12				3.08586e-07	8.00884e-11			0	0
1.49311e-07	3.12338e-11		4.65007e-07	3.31934e-12			5.33826e-07	-4.24132e-12				3.08862e-07	7.61607e-11			0	0
1.49588e-07	2.93836e-11		4.65462e-07	8.75583e-12			5.34061e-07	-4.44742e-12				3.09086e-07	7.47939e-11			0	0
1.49771e-07	3.16018e-11		4.65919e-07	2.69734e-12			5.34355e-07	-7.92587e-12				3.09261e-07	7.58664e-11			0	0
1.50055e-07	3.20358e-11		4.66182e-07	6.70922e-14			5.3453e-07	-4.88633e-12				3.09316e-07	8.27406e-11			0	0
1.5018e-07	3.06809e-11		4.66374e-07	4.25204e-12			5.34788e-07	-6.42279e-12				3.09728e-07	7.20667e-11			0	0
1.50443e-07	3.89279e-11		4.6681e-07	1.96869e-12			5.35099e-07	-1.07859e-11				3.09763e-07	8.00737e-11			0	0
1.50834e-07	3.23167e-11		4.67338e-07	-3.87537e-12			5.35272e-07	-7.68355e-12				3.09899e-07	8.31483e-11			0	0
1.50951e-07	3.51714e-11		4.67703e-07	2.8443e-12			5.3553e-07	-9.16301e-12				3.10551e-07	6.0618e-11			0	0
1.50968e-07	3.48345e-11		4.6805e-07	1.67547e-12			5.35659e-07	-3.63074e-12				3.11633e-07	1.6796e-11			0	0
1.51208e-07	3.51089e-11		4.6824e-07	-3.01388e-12			5.3599e-07	-9.11493e-12				3.11716e-07	2.24443e-11			0	0
1.51454e-07	3.3415e-11		4.68753e-07	8.97256e-12			5.36277e-07	-1.22832e-11				3.1183e-07	2.63598e-11			0	0
1.51914e-07	3.58964e-11		4.69059e-07	1.22333e-12			5.36339e-07	-3.05119e-12				3.11999e-07	2.77656e-11			0	0
1.52048e-07	3.31e-11		4.69318e-07	4.80689e-12			5.3665e-07	-7.46493e-12				3.12294e-07	2.28918e-11			0	0
1.52256e-07	3.34681e-11		4.696e-07	-7.94143e-12			5.36832e-07	-4.84464e-12				3.1256e-07	1.9502e-11			0	0
1.52389e-07	3.13996e-11		4.70051e-07	9.50992e-12			5.36994e-07	-1.12221e-12				3.12677e-07	2.34335e-11			0	0
1.52512e-07	3.63474e-11		4.70448e-07	-3.45602e-12			5.37217e-07	-6.69493e-13				3.12905e-07	2.17084e-11			0	0
1.53052e-07	3.30598e-11		4.70815e-07	-1.65487e-12			5.37555e-07	-6.5854e-12				3.13201e-07	1.67808e-11			0	0
1.53072e-07	3.00333e-11		4.71112e-07	-3.66247e-12			5.37806e-07	-7.68921e-12				3.13316e-07	2.08461e-11			0	0
1.53283e-07	3.5024e-11		4.71629e-07	3.41425e-12			5.37959e-07	-3.44881e-12				3.135e-07	2.14889e-11			0	0
1.53566e-07	3.56767e-11		4.71891e-07	1.45067e-12			5.38252e-07	-6.87576e-12				3.13792e-07	1.6795e-11			0	0
1.5371e-07	3.08919e-11		4.72122e-07	-5.94159e-12			5.38358e-07	-1.04924e-13				3.13809e-07	2.56569e-11			0	0
1.53932e-07	3.01216e-11		4.72585e-07	1.06481e-11			5.38733e-07	-7.99119e-12				3.14104e-07	2.08082e-11			0	0
1.54132e-07	3.34017e-11		4.72927e-07	1.05998e-11			5.38941e-07	-6.7589e-12				3.14196e-07	2.58392e-11			0	0
1.54279e-07	3.00527e-11		4.73215e-07	1.24081e-12			5.39166e-07	-6.49592e-12				3.14505e-07	2.0302e-11			0	0
1.54656e-07	3.06137e-11		4.73648e-07	1.26372e-12			5.39369e-07	-4.98165e-12				3.14798e-07	1.55614e-11			0	0
1.54843e-07	3.24151e-11		4.74037e-07	-8.81894e-12			5.39684e-07	-9.62533e-12				3.15001e-07	1.52566e-11			0	0
1.55011e-07	3.98499e-11		4.74365e-07	-1.39018e-12			5.39804e-07	-3.60753e-12				3.15084e-07	2.09051e-11			0	0
1.55367e-07	3.46174e-11		4.74767e-07	-3.69454e-12			5.40053e-07	-4.62819e-12				3.15314e-07	1.90246e-11			0	0
1.55428e-07	3.46943e-11		4.74992e-07	-6.68316e-13			5.40322e-07	-6.7293e-12				3.15492e-07	2.0004e-11			0	0
1.55693e-07	3.69737e-11		4.75377e-07	-8.9368e-12			5.40633e-07	-1.11099e-11				3.1576e-07	1.64501e-11			0	0
1.55804e-07	3.55265e-11		4.75721e-07	-9.76366e-12			5.40749e-07	-4.89548e-12				3.15909e-07	1.88025e-11			0	0
1.56031e-07	3.86491e-11		4.76169e-07	4.02102e-12			5.40988e-07	-5.38537e-12				3.16131e-07	1.75859e-11			0	0
1.56144e-07	3.97653e-11		4.76513e-07	1.2817e-12			5.41252e-07	-7.14861e-12				3.16429e-07	1.25759e-11			0	0
1.56312e-07	3.08115e-11		4.76755e-07	-8.20202e-14			5.4144e-07	-4.91387e-12				3.16476e-07	2.00481e-11			0	0
1.56631e-07	3.76231e-11		4.77148e-07	4.55048e-13			5.41696e-07	-6.25098e-12				3.1678e-07	1.45297e-11			0	0
1.56947e-07	3.79493e-11		4.77546e-07	-4.06065e-12			5.41909e-07	-5.33428e-12				3.17007e-07	1.30123e-11			0	0
1.57156e-07	3.37649e-11		4.77939e-07	-2.72888e-12			5.4211e-07	-3.69726e-12				3.17225e-07	1.19516e-11			0	0
1.57305e-07	3.98428e-11		4.7818e-07	4.13969e-12			5.42349e-07	-4.17266e-12				3.1729e-07	1.85278e-11			0	0
1.57466e-07	3.59274e-11		4.78578e-07	-2.11852e-12			5.42485e-07	8.99488e-13				3.17555e-07	1.52071e-11			0	0
1.57781e-07	3.82583e-11		4.78954e-07	6.04632e-12			5.42696e-07	1.97364e-12				3.17724e-07	1.63376e-11			0	0
1.58016e-07	3.70595e-11		4.79122e-07	2.91022e-12			5.42968e-07	-3.02297e-13				3.17732e-07	2.56949e-11			0	0
1.58151e-07	3.72733e-11		4.79593e-07	3.25109e-12			5.43199e-07	-2.98193e-13				3.18101e-07	1.71767e-11			0	0
1.58479e-07	3.6793e-11		4.79911e-07	5.44501e-12			5.4347e-07	-2.53255e-12				3.18351e-07	1.45504e-11			0	0
1.5859e-07	3.85766e-11		4.80339e-07	-1.56264e-12			5.43714e-07	-3.22854e-12				3.18643e-07	9.83973e-12			0	0
1.5892e-07	3.83305e-11		4.80673e-07	-2.0684e-12			5.43945e-07	-3.30341e-12				3.18829e-07	1.0385e-11			0	0
1.59095e-07	3.47957e-11		4.80985e-07	-5.22214e-12			5.44214e-07	-5.40082e-12				3.18906e-07	1.63092e-11			0	0
1.59295e-07	3.80612e-11		4.81405e-07	-6.72324e-13			5.44395e-07	-2.73816e-12				3.19075e-07	1.74913e-11			0	0
1.59539e-07	3.82827e-11		4.81782e-07	3.94036e-12			5.44584e-07	-4.58119e-13				3.19372e-07	1.25529e-11			0	0
1.596e-07	4.15526e-11		4.82187e-07	-1.60675e-12			5.44833e-07	-1.46758e-12				3.19498e-07	1.60536e-11			0	0
1.59883e-07	3.89661e-11		4.82511e-07	1.18348e-11			5.45044e-07	-4.43612e-13				3.19648e-07	1.83584e-11			0	0
1.60178e-07	3.68908e-11		4.82887e-07	2.66081e-12			5.4528e-07	-7.46883e-13				3.19794e-07	2.09249e-11			0	0
1.60555e-07	4.36065e-11		4.83221e-07	7.23575e-12			5.45502e-07	-2.8138e-13				3.19987e-07	2.11327e-11			0	0
1.60654e-07	3.88128e-11		4.83646e-07	6.39768e-12			5.45746e-07	-9.65973e-13				3.20344e-07	1.32039e-11			0	0
1.60828e-07	3.87404e-11		4.8405e-07	6.40208e-12			5.45969e-07	-6.15223e-13				3.20314e-07	2.42253e-11			0	0
1.61029e-07	4.50354e-11		4.84263e-07	-1.60796e-12			5.46166e-07	1.2489e-12				3.20701e-07	1.48722e-11			0	0
1.6121e-07	3.73853e-11		4.84723e-07	3.36307e-12			5.46386e-07	1.79358e-12				3.20636e-07	2.77783e-11			0	0
1.61398e-07	3.86478e-11		4.85167e-07	2.51609e-12			5.46553e-07	5.22711e-12				3.20827e-07	2.8067e-11			0	0
1.61645e-07	4.14718e-11		4.85505e-07	1.39171e-12			5.46893e-07	-7.86953e-13				3.21447e-07	7.16902e-12			0	0
1.61976e-07	4.61333e-11		4.85716e-07	1.68223e-12			5.47034e-07	4.113e-12				3.21438e-07	1.71437e-11			0	0
1.62025e-07	5.05397e-11		4.86083e-07	-1.09405e-12			5.47335e-07	2.62522e-13				3.21646e-07	1.66116e-11			0	0
1.62264e-07	4.27999e-11		4.86413e-07	5.74693e-12			5.4763e-07	-3.2517e-12				3.21789e-07	1.92532e-11			0	0
1.62553e-07	4.29639e-11		4.86743e-07	6.14312e-13			5.47814e-07	-7.24463e-13				3.21972e-07	1.99308e-11			0	0
1.62743e-07	4.4827e-11		4.87234e-07	-1.20019e-12			5.48128e-07	-5.28043e-12				3.22124e-07	2.21653e-11			0	0
1.6287e-07	4.63371e-11		4.87523e-07	1.76476e-12			5.48366e-07	-5.74095e-12				3.22346e-07	2.09382e-11			0	0
1.63235e-07	4.50775e-11		4.87972e-07	3.22187e-12			5.48556e-07	-3.49548e-12				3.22732e-07	1.15843e-11			0	0
1.63456e-07	4.83892e-11		4.88148e-07	-7.21101e-12			5.48797e-07	-4.12252e-12				3.22889e-07	1.33499e-11			0	0
1.63857e-07	4.96062e-11		4.88539e-07	3.65603e-12			5.48973e-07	-1.12549e-12				3.23022e-07	1.65136e-11			0	0
1.63888e-07	4.49008e-11		4.88984e-07	-3.93627e-13			5.49289e-07	-5.77081e-12				3.2333e-07	1.10459e-11			0	0
1.64011e-07	4.8301e-11		4.89342e-07	-1.20555e-12			5.49443e-07	-1.66675e-12				3.23282e-07	2.30958e-11			0	0
1.64272e-07	4.38691e-11		4.89742e-07	5.11425e-12			5.49708e-07	-3.52216e-12				3.23452e-07	2.44701e-11			0	0
1.64472e-07	4.85606e-11		4.89978e-07	1.70597e-12			5.50018e-07	-7.87413e-12				3.23784e-07	1.76013e-11			0	0
1.64767e-07	4.48642e-11		4.90442e-07	8.74289e-13			5.50097e-07	3.46492e-13				3.23951e-07	1.9065e-11			0	0
1.64883e-07	4.69796e-11		4.90584e-07	2.45619e-12			5.5041e-07	-4.1018e-12				3.24133e-07	1.9806e-11			0	0
1.65071e-07	4.68505e-11		4.91193e-07	5.90234e-12			5.50604e-07	-2.11823e-12				3.24345e-07	1.90739e-11			0	0
1.65316e-07	4.76438e-11		4.9141e-07	3.84609e-12			5.50855e-07	-3.21117e-12				3.24456e-07	2.32959e-11			0	0
1.65608e-07	4.42838e-11		4.91881e-07	8.89171e-13			5.51232e-07	-1.12236e-11				3.24742e-07	1.89094e-11			0	0
1.6592e-07	5.02558e-11		4.92151e-07	4.69364e-12			5.51266e-07	-5.49813e-13				3.24871e-07	2.2287e-11			0	0
1.65906e-07	4.8e-11		4.92467e-07	1.80169e-12			5.51443e-07	2.32088e-12				3.25121e-07	1.94631e-11			0	0
1.66239e-07	4.70876e-11		4.92765e-07	-7.14073e-12			5.5183e-07	-6.16641e-12				3.25307e-07	1.9979e-11			0	0
1.66412e-07	5.10668e-11		4.93266e-07	1.48381e-12			5.51955e-07	-4.26547e-13				3.25368e-07	2.6708e-11			0	0
1.66557e-07	5.26784e-11		4.93553e-07	1.27001e-11			5.52208e-07	-1.68361e-12				3.2566e-07	2.20634e-11			0	0
1.66862e-07	4.70366e-11		4.93953e-07	-1.15707e-13			5.52443e-07	-1.9103e-12				3.25837e-07	2.30065e-11			0	0
1.66927e-07	5.18446e-11		4.9423e-07	6.76209e-12			5.52679e-07	-2.21687e-12				3.26004e-07	2.4335e-11			0	0
1.67196e-07	4.87789e-11		4.94552e-07	-1.7007e-12			5.52798e-07	3.80657e-12				3.26343e-07	1.72339e-11			0	0
1.67522e-07	1.70835e-11		4.94965e-07	6.86707e-12			5.53056e-07	2.26151e-12				3.26561e-07	1.62478e-11			0	0
1.67859e-07	2.49573e-11		4.95277e-07	-4.60123e-12			5.53265e-07	3.5414e-12				3.26949e-07	6.77809e-12			0	0
1.6807e-07	2.71063e-11		4.95653e-07	2.16821e-12			5.53603e-07	-2.37331e-12				3.26696e-07	2.90176e-11			0	0
1.68061e-07	1.89581e-11		4.96078e-07	2.61447e-12			5.53798e-07	-4.73317e-13				3.26991e-07	2.41567e-11			0	0
1.68467e-07	2.06515e-11		4.96437e-07	2.97697e-13			5.54041e-07	-1.09683e-12				3.27153e-07	2.58805e-11			0	0
1.68476e-07	1.96362e-11		4.96674e-07	1.22536e-12			5.543e-07	-2.73107e-12				3.27402e-07	2.3144e-11			0	0
1.68817e-07	2.1102e-11		4.97178e-07	1.18442e-11			5.54506e-07	-1.41382e-12				3.27467e-07	2.96263e-11			0	0
1.69055e-07	2.36476e-11		4.97433e-07	1.00135e-11			5.5486e-07	-8.09188e-12				3.2779e-07	2.33992e-11			0	0
1.69256e-07	1.84572e-11		4.97767e-07	8.13591e-13			5.55107e-07	-9.00469e-12				3.28224e-07	1.17369e-11			0	0
1.69465e-07	1.9403e-11		4.98171e-07	8.14321e-13			5.55261e-07	-4.87134e-12				3.28227e-07	2.12821e-11			0	0
1.69703e-07	2.16285e-11		4.98526e-07	4.76169e-12			5.55395e-07	4.19229e-13				3.28332e-07	2.56462e-11			0	0
1.69926e-07	2.06037e-11		4.98948e-07	1.07439e-12			5.55782e-07	-8.11736e-12				3.28606e-07	2.18291e-11			0	0
1.70337e-07	1.51621e-11		4.9924e-07	5.68174e-12			5.55947e-07	-4.61035e-12				3.289e-07	1.70322e-11			0	0
1.70419e-07	1.29404e-11		4.99695e-07	2.69441e-12			5.56207e-07	-6.18686e-12				3.28966e-07	2.35527e-11			0	0
1.7037e-07	1.65666e-11		4.99997e-07	8.75401e-12			5.56427e-07	-5.60181e-12				3.29011e-07	3.10104e-11			0	0
1.70767e-07	1.47112e-11		5.00234e-07	-2.46231e-13			5.56578e-07	-1.28774e-12				3.29415e-07	2.07991e-11			0	0
1.70913e-07	2.25307e-11		5.00572e-07	-6.3729e-12			5.56793e-07	-4.28692e-13				3.29776e-07	1.26497e-11			0	0
1.71005e-07	1.9782e-11		5.00957e-07	-9.90976e-13			5.57038e-07	-1.26343e-12				3.29785e-07	2.17922e-11			0	0
1.71196e-07	2.23192e-11		5.01432e-07	-2.86247e-12			5.57347e-07	-5.56832e-12				3.29947e-07	2.35181e-11			0	0
1.71592e-07	1.56022e-11		5.01791e-07	3.41236e-12			5.5753e-07	-2.97411e-12				3.30271e-07	1.72001e-11			0	0
1.71816e-07	2.2055e-11		5.02172e-07	2.74167e-12			5.57771e-07	-3.51138e-12				3.30428e-07	1.92266e-11			0	0
1.72315e-07	1.90597e-11		5.02466e-07	6.83587e-12			5.58008e-07	-3.86072e-12				3.30685e-07	1.61863e-11			0	0
1.72321e-07	1.9402e-11		5.02749e-07	3.98763e-12			5.58228e-07	-3.31525e-12				3.30628e-07	2.87793e-11			0	0
1.7247e-07	1.72884e-11		5.03135e-07	-1.99008e-12			5.58502e-07	-5.66675e-12				3.31025e-07	1.89175e-11			0	0
1.72562e-07	1.67827e-11		5.03548e-07	-4.067e-12			5.58627e-07	2.3835e-14				3.31221e-07	1.87274e-11			0	0
1.72849e-07	2.09213e-11		5.03938e-07	-3.96756e-13			5.58938e-07	-4.34971e-12				3.31437e-07	1.77787e-11			0	0
1.73072e-07	1.69067e-11		5.04172e-07	4.17322e-13			5.5918e-07	-4.94995e-12				3.31603e-07	1.93453e-11			0	0
1.73377e-07	1.49036e-11		5.0462e-07	-5.72363e-12			5.59408e-07	-4.86509e-12				3.31927e-07	1.30534e-11			0	0
1.73638e-07	2.06378e-11		5.04941e-07	6.72577e-12			5.59711e-07	-8.85312e-12				3.3205e-07	1.67101e-11			0	0
1.73843e-07	1.7229e-11		5.05357e-07	4.1282e-13			5.59825e-07	-2.4845e-12				3.31995e-07	2.89726e-11			0	0
1.73958e-07	2.02051e-11		5.05614e-07	-1.44623e-13			5.60048e-07	-2.10355e-12				3.32388e-07	1.92648e-11			0	0
1.74247e-07	1.59518e-11		5.05919e-07	-1.22009e-12			5.60231e-07	4.11559e-13				3.32565e-07	2.02548e-11			0	0
1.74284e-07	1.82598e-11		5.0627e-07	2.82187e-12			5.60521e-07	-2.81696e-12				3.32581e-07	2.91684e-11			0	0
1.74621e-07	2.00768e-11		5.06796e-07	3.474e-12			5.60801e-07	-5.49652e-12				3.32879e-07	2.41943e-11			0	0
1.7476e-07	1.76993e-11		5.0712e-07	1.97895e-12			5.60956e-07	-1.31497e-12				3.33082e-07	2.39077e-11			0	0
1.75061e-07	2.12648e-11		5.07397e-07	3.46288e-12			5.61189e-07	-1.54819e-12				3.33292e-07	2.32468e-11			0	0
1.75405e-07	2.13242e-11		5.0775e-07	1.66353e-12			5.61419e-07	-1.48171e-12				3.33527e-07	2.11479e-11			0	0
1.75356e-07	2.47996e-11		5.08231e-07	9.75013e-12			5.61668e-07	-2.52607e-12				3.33707e-07	2.20326e-11			0	0
1.75607e-07	1.91976e-11		5.08561e-07	5.0589e-12			5.61889e-07	-2.07987e-12				3.33944e-07	2.00048e-11			0	0
1.75681e-07	2.30261e-11		5.08917e-07	4.40675e-12			5.62111e-07	-1.56427e-12				3.34088e-07	2.265e-11			0	0
1.76129e-07	2.29942e-11		5.09255e-07	-1.13085e-12			5.62389e-07	-4.12517e-12				3.34309e-07	2.14586e-11			0	0
1.7614e-07	2.1207e-11		5.09659e-07	6.01391e-12			5.62577e-07	-1.84764e-12				3.34443e-07	2.43642e-11			0	0
1.76415e-07	2.54173e-11		5.10064e-07	3.94137e-12			5.62769e-07	2.73177e-13				3.34743e-07	1.92984e-11			0	0
1.7658e-07	2.07164e-11		5.10333e-07	2.73268e-12			5.63091e-07	-4.73721e-12				3.34912e-07	2.06952e-11			0	0
1.76845e-07	2.16307e-11		5.10733e-07	5.84795e-12			5.63313e-07	-4.31841e-12				3.35052e-07	2.34937e-11			0	0
1.77043e-07	2.49332e-11		5.11025e-07	-7.83797e-13			5.63516e-07	-2.73494e-12				3.35346e-07	1.86676e-11			0	0
1.77188e-07	1.80215e-11		5.11324e-07	1.51892e-12			5.63791e-07	-5.24849e-12				3.35435e-07	2.40526e-11			0	0
1.77404e-07	1.98852e-11		5.11628e-07	1.2321e-12			5.64022e-07	-5.21189e-12				3.35647e-07	2.32918e-11			0	0
1.77692e-07	2.25836e-11		5.12158e-07	2.54807e-12			5.64195e-07	-2.10831e-12				3.35792e-07	2.56722e-11			0	0
1.77976e-07	2.68934e-11		5.12514e-07	-3.63355e-12			5.64426e-07	-2.15548e-12				3.35956e-07	2.73287e-11			0	0
1.78245e-07	2.12951e-11		5.12724e-07	4.10081e-12			5.64624e-07	-4.04738e-13				3.36279e-07	2.10308e-11			0	0
1.78366e-07	2.12744e-11		5.13065e-07	7.51163e-12			5.6485e-07	-2.01136e-13				3.36424e-07	2.35801e-11			0	0
1.78557e-07	2.27438e-11		5.13543e-07	3.52236e-12			5.65174e-07	-5.29067e-12				3.36481e-07	3.05063e-11			0	0
1.78855e-07	2.03243e-11		5.13836e-07	9.42831e-13			5.65286e-07	1.17781e-12				3.36594e-07	3.44894e-11			0	0
1.79158e-07	2.18193e-11		5.14312e-07	2.57211e-12			5.6553e-07	4.59422e-13				3.37063e-07	2.10174e-11			0	0
1.79225e-07	2.33384e-11		5.14655e-07	-5.66092e-12			5.65752e-07	9.34123e-13				3.37101e-07	2.8857e-11			0	0
1.79439e-07	2.20225e-11		5.14948e-07	9.59489e-13			5.66002e-07	-1.95117e-13				3.37201e-07	3.36751e-11			0	0
1.79772e-07	2.62071e-11		5.15374e-07	6.72409e-12			5.66195e-07	1.90673e-12				3.37359e-07	3.56435e-11			0	0
1.79866e-07	2.0001e-11		5.15732e-07	7.15838e-13			5.66422e-07	2.04856e-12				3.37774e-07	2.48487e-11			0	0
1.80132e-07	2.38101e-11		5.16014e-07	1.34437e-12			5.66707e-07	-9.50073e-13				3.3791e-07	2.78252e-11			0	0
1.80299e-07	2.73219e-11		5.16313e-07	8.42275e-12			5.66909e-07	6.05969e-13				3.38e-07	3.29454e-11			0	0
1.80609e-07	2.38078e-11		5.16833e-07	8.90883e-13			5.67071e-07	4.3554e-12				3.38416e-07	2.2092e-11			0	0
1.80786e-07	2.52167e-11		5.17042e-07	-5.14059e-12			5.67329e-07	2.83744e-12				3.38504e-07	2.74967e-11			0	0
1.80954e-07	2.77577e-11		5.17465e-07	1.72581e-12			5.67546e-07	3.53264e-12				3.3868e-07	2.85575e-11			0	0
1.81157e-07	2.77131e-11		5.17721e-07	2.50421e-13			5.67718e-07	6.664e-12				3.38774e-07	3.35671e-11			0	0
1.81437e-07	2.56078e-11		5.18099e-07	-8.74318e-13			5.67959e-07	6.13193e-12				3.39139e-07	2.5124e-11			0	0
1.81681e-07	2.13719e-11		5.18369e-07	2.78311e-12			5.68235e-07	3.6505e-12				3.39383e-07	2.27728e-11			0	0
1.81888e-07	2.80548e-11		5.1887e-07	3.07599e-12			5.68388e-07	7.8964e-12				3.39518e-07	2.58331e-11			0	0
1.81829e-07	2.54132e-11		5.193e-07	5.80477e-12			5.68684e-07	4.32803e-12				3.39716e-07	2.57624e-11			0	0
1.8235e-07	2.7451e-11		5.19436e-07	-4.80937e-13			5.68942e-07	2.79277e-12				3.39996e-07	2.16595e-11			0	0
1.82417e-07	2.54818e-11		5.19939e-07	-3.8877e-12			5.69176e-07	2.57375e-12				3.40184e-07	2.21125e-11			0	0
1.82684e-07	2.54775e-11		5.20191e-07	6.28608e-12			5.69373e-07	4.40099e-12				3.40386e-07	2.18742e-11			0	0
1.82878e-07	2.51468e-11		5.20739e-07	-6.72265e-12			5.69663e-07	1.19416e-12				3.40463e-07	2.75864e-11			0	0
1.82965e-07	2.31532e-11		5.20828e-07	7.12173e-12			5.69864e-07	2.80068e-12				3.40655e-07	2.78552e-11			0	0
1.83342e-07	2.51703e-11		5.21443e-07	5.45886e-13			5.6997e-07	9.55272e-12				3.40901e-07	2.54171e-11			0	0
1.83582e-07	2.76325e-11		5.21706e-07	-5.18977e-12			5.70291e-07	4.6404e-12				3.40973e-07	3.16412e-11			0	0
1.83808e-07	2.7526e-11		5.22048e-07	-6.9937e-12			5.70582e-07	1.2856e-12				3.41332e-07	2.35973e-11			0	0
1.84027e-07	2.75389e-11		5.2242e-07	-4.17723e-12			5.70792e-07	2.35895e-12				3.41402e-07	2.9722e-11			0	0
1.84128e-07	2.58125e-11		5.22679e-07	-3.67038e-12			5.70975e-07	5.00886e-12				3.41842e-07	1.76605e-11			0	0
1.84647e-07	2.89568e-11		5.23259e-07	4.67235e-13			5.71364e-07	-3.67428e-12				3.41893e-07	2.48939e-11			0	0
1.84616e-07	2.83814e-11		5.23469e-07	-3.11665e-12			5.71494e-07	1.83502e-12				3.42202e-07	1.93003e-11			0	0
1.84968e-07	2.92226e-11		5.23938e-07	-8.87155e-12			5.71684e-07	4.00078e-12				3.42236e-07	2.74156e-11			0	0
1.85152e-07	2.56088e-11		5.24137e-07	8.19255e-13			5.71928e-07	3.25039e-12				3.4237e-07	3.0508e-11			0	0
1.85444e-07	2.8022e-11		5.24575e-07	-5.58104e-12			5.7213e-07	4.79073e-12				3.42524e-07	3.26228e-11			0	0
1.85648e-07	2.44671e-11		5.24973e-07	-8.70248e-12			5.72413e-07	1.97685e-12				3.42908e-07	2.31941e-11			0	0
1.85791e-07	2.93859e-11		5.2532e-07	2.62319e-12			5.72598e-07	4.42952e-12				3.43168e-07	2.00351e-11			0	0
1.86005e-07	3.1201e-11		5.25599e-07	-1.92311e-12			5.72887e-07	1.27276e-12				3.4322e-07	2.72243e-11			0	0
1.86179e-07	3.35411e-11		5.2603e-07	-7.15796e-12			5.73188e-07	-2.61851e-12				3.43221e-07	3.69784e-11			0	0
1.86357e-07	3.39348e-11		5.26337e-07	-6.61862e-13			5.73314e-07	3.09099e-12				3.43671e-07	2.44183e-11			0	0
1.86812e-07	3.54764e-11		5.26701e-07	1.68329e-12			5.73545e-07	2.97972e-12				3.43781e-07	2.87159e-11			0	0
1.86902e-07	3.1606e-11		5.26959e-07	-4.52457e-12			5.73783e-07	2.6382e-12				3.44166e-07	1.94039e-11			0	0
1.87059e-07	3.32322e-11		5.27463e-07	1.38876e-12			5.74046e-07	8.50735e-13				3.44199e-07	2.73045e-11			0	0
1.87354e-07	2.69156e-11		5.27867e-07	3.02745e-12			5.74284e-07	4.14317e-13				3.4445e-07	2.46358e-11			0	0
1.8753e-07	3.61618e-11		5.28165e-07	-9.49676e-13			5.74482e-07	2.18849e-12				3.44528e-07	3.04996e-11			0	0
1.87641e-07	3.32572e-11		5.28488e-07	-3.62863e-12			5.74701e-07	2.82151e-12				3.4485e-07	2.43382e-11			0	0
1.8782e-07	3.24109e-11		5.28917e-07	-3.37478e-12			5.74914e-07	3.67194e-12				3.4505e-07	2.42002e-11			0	0
1.88134e-07	3.34696e-11		5.29323e-07	-1.11469e-12			5.75094e-07	6.44467e-12				3.45176e-07	2.75031e-11			0	0
1.8833e-07	3.17697e-11		5.29605e-07	-3.22901e-12			5.75482e-07	-2.1512e-12				3.45315e-07	3.03617e-11			0	0
1.88599e-07	3.17359e-11		5.30045e-07	-4.47455e-12			5.75567e-07	5.84856e-12				3.4573e-07	1.9584e-11			0	0
1.88758e-07	2.81581e-11		5.30312e-07	-4.14347e-12			5.75841e-07	3.50865e-12				3.45841e-07	2.38387e-11			0	0
1.88998e-07	3.02061e-11		5.30648e-07	3.60434e-12			5.761e-07	1.92892e-12				3.45935e-07	2.89264e-11			0	0
1.89072e-07	2.98277e-11		5.31096e-07	3.41383e-12			5.7633e-07	1.87792e-12				3.46157e-07	2.77301e-11			0	0
1.89473e-07	3.15009e-11		5.31422e-07	3.40663e-12			5.76533e-07	3.34819e-12				3.46554e-07	1.77759e-11			0	0
1.89614e-07	3.56178e-11		5.31823e-07	5.89121e-12			5.76741e-07	4.58589e-12				3.46567e-07	2.67213e-11			0	0
1.89877e-07	3.07953e-11		5.32205e-07	-2.48507e-12			5.76947e-07	5.91273e-12				3.46677e-07	3.10186e-11			0	0
1.90072e-07	3.19104e-11		5.326e-07	4.23546e-12			5.77158e-07	7.03148e-12				3.47021e-07	2.37384e-11			0	0
1.90309e-07	2.91906e-11		5.32814e-07	-6.9753e-12			5.77401e-07	6.35396e-12				3.47355e-07	1.69023e-11			0	0
1.90635e-07	3.1685e-11		5.33155e-07	2.41074e-12			5.77756e-07	-4.54371e-13				3.4719e-07	3.48444e-11			0	0
1.90667e-07	2.75292e-11		5.33475e-07	-9.38989e-12			5.77912e-07	3.53074e-12				3.47573e-07	2.54394e-11			0	0
1.90936e-07	3.05449e-11		5.34009e-07	4.29744e-12			5.78279e-07	-3.91841e-12				3.47816e-07	2.31882e-11			0	0
1.91095e-07	3.13423e-11		5.34238e-07	4.93306e-12			5.78359e-07	4.32151e-12				3.48028e-07	2.24583e-11			0	0
1.91296e-07	3.3874e-11		5.34577e-07	5.08699e-12			5.7858e-07	4.77641e-12				3.48035e-07	3.17736e-11			0	0
1.91633e-07	3.2069e-11		5.34945e-07	2.56064e-12			5.78763e-07	7.40133e-12				3.48242e-07	3.13176e-11			0	0
1.9181e-07	3.08997e-11		5.35432e-07	-1.9236e-12			5.78976e-07	8.33042e-12				3.48414e-07	3.26023e-11			0	0
1.91908e-07	3.40325e-11		5.35801e-07	1.6804e-13			5.79271e-07	4.78193e-12				3.48562e-07	3.4998e-11			0	0
1.92032e-07	3.24604e-11		5.36164e-07	1.21625e-12			5.79561e-07	1.5441e-12				3.4896e-07	2.484e-11			0	0
1.92375e-07	3.28336e-11		5.36419e-07	2.59581e-12			5.79853e-07	-1.7495e-12				3.49154e-07	2.4962e-11			0	0
1.92793e-07	3.18786e-11		5.36775e-07	-9.01792e-13			5.79955e-07	5.20296e-12				3.4922e-07	3.14344e-11			0	0
1.92861e-07	3.03907e-11		5.37187e-07	1.3146e-12			5.80277e-07	2.55467e-13				3.49386e-07	3.30208e-11			0	0
1.93133e-07	3.23864e-11		5.37474e-07	-1.34676e-12			5.80431e-07	4.38882e-12				3.49582e-07	3.30503e-11			0	0
1.93277e-07	2.91786e-11		5.37958e-07	-4.81304e-12			5.80619e-07	6.69584e-12				3.49828e-07	3.0352e-11			0	0
1.93526e-07	3.11288e-11		5.38191e-07	3.15524e-12			5.80916e-07	3.00069e-12				3.50176e-07	2.29167e-11			0	0
1.93891e-07	3.87512e-11		5.38604e-07	3.85938e-12			5.81098e-07	5.63348e-12				3.50278e-07	2.76715e-11			0	0
1.93944e-07	3.36328e-11		5.38921e-07	4.97238e-12			5.81431e-07	7.6237e-14				3.50437e-07	2.95436e-11			0	0
[truncated: 4,130 more rows]

## Sheet: Fig. S7b
N-N2B-16Fx2			N-N2B-16F WT representative1			N-N2B-16F WT representative2
Distance(m)	Force(N)		Distance(m)	Force(N)		Distance(m)	Force(N)
-2.81894e-08	-4.71168e-10		-1.64621e-07	-4.73743e-10		2.03513e-07	-4.73743e-10
-2.78174e-08	-4.54925e-10		-1.64306e-07	-4.63471e-10		2.03828e-07	-4.63471e-10
-2.76364e-08	-4.44835e-10		-1.63991e-07	-4.45612e-10		2.04143e-07	-4.45612e-10
-2.72864e-08	-4.34188e-10		-1.63678e-07	-4.19807e-10		2.04456e-07	-4.19807e-10
-2.68394e-08	-4.30574e-10		-1.63364e-07	-4.0001e-10		2.0477e-07	-4.0001e-10
-2.66354e-08	-4.22499e-10		-1.63049e-07	-3.88805e-10		2.05085e-07	-3.88805e-10
-2.64164e-08	-4.19287e-10		-1.62742e-07	-3.79488e-10		2.05392e-07	-3.79488e-10
-2.60914e-08	-4.04518e-10		-1.62428e-07	-3.68044e-10		2.05706e-07	-3.68044e-10
-2.57514e-08	-3.95357e-10		-1.62114e-07	-3.52525e-10		2.0602e-07	-3.52525e-10
-2.54104e-08	-3.84376e-10		-1.618e-07	-3.44129e-10		2.06334e-07	-3.44129e-10
-2.52824e-08	-3.81066e-10		-1.61486e-07	-3.27864e-10		2.06648e-07	-3.27864e-10
-2.48884e-08	-3.74445e-10		-1.61171e-07	-3.20688e-10		2.06963e-07	-3.20688e-10
-2.46734e-08	-3.68839e-10		-1.60857e-07	-3.09199e-10		2.07277e-07	-3.09199e-10
-2.41784e-08	-3.61073e-10		-1.6055e-07	-2.87309e-10		2.07584e-07	-2.87309e-10
-2.40124e-08	-3.5718e-10		-1.60236e-07	-2.88443e-10		2.07898e-07	-2.88443e-10
-2.35954e-08	-3.48496e-10		-1.59922e-07	-2.70262e-10		2.08212e-07	-2.70262e-10
-2.35054e-08	-3.46359e-10		-1.59608e-07	-2.69945e-10		2.08526e-07	-2.69945e-10
-2.31494e-08	-3.38223e-10		-1.59294e-07	-2.61667e-10		2.0884e-07	-2.61667e-10
-2.28914e-08	-3.38023e-10		-1.58986e-07	-2.39924e-10		2.09148e-07	-2.39924e-10
-2.25564e-08	-3.30072e-10		-1.58672e-07	-2.48435e-10		2.09462e-07	-2.48435e-10
-2.21594e-08	-3.28542e-10		-1.58358e-07	-2.34048e-10		2.09776e-07	-2.34048e-10
-2.19154e-08	-3.20992e-10		-1.58044e-07	-2.17479e-10		2.1009e-07	-2.17479e-10
-2.15634e-08	-3.13902e-10		-1.57729e-07	-2.30948e-10		2.10405e-07	-2.30948e-10
-2.13254e-08	-2.96911e-10		-1.57416e-07	-2.26939e-10		2.10718e-07	-2.26939e-10
-2.10994e-08	-2.97036e-10		-1.57102e-07	-2.16209e-10		2.11032e-07	-2.16209e-10
-2.08054e-08	-2.90781e-10		-1.56794e-07	-2.04418e-10		2.1134e-07	-2.04418e-10
-2.05084e-08	-2.91005e-10		-1.56479e-07	-2.03532e-10		2.11655e-07	-2.03532e-10
-2.00474e-08	-2.82034e-10		-1.56166e-07	-2.0917e-10		2.11968e-07	-2.0917e-10
-1.98824e-08	-2.86064e-10		-1.55852e-07	-1.91565e-10		2.12282e-07	-1.91565e-10
-1.95384e-08	-2.71155e-10		-1.55538e-07	-1.88536e-10		2.12596e-07	-1.88536e-10
-1.94874e-08	-2.65356e-10		-1.55224e-07	-1.756e-10		2.1291e-07	-1.756e-10
-1.89394e-08	-2.61633e-10		-1.5491e-07	-1.8214e-10		2.13224e-07	-1.8214e-10
-1.86634e-08	-2.51659e-10		-1.54602e-07	-1.7467e-10		2.13532e-07	-1.7467e-10
-1.83754e-08	-2.47945e-10		-1.54288e-07	-1.53113e-10		2.13846e-07	-1.53113e-10
-1.81224e-08	-2.42866e-10		-1.53974e-07	-1.54039e-10		2.1416e-07	-1.54039e-10
-1.78574e-08	-2.35343e-10		-1.5366e-07	-1.5456e-10		2.14474e-07	-1.5456e-10
-1.74764e-08	-2.33358e-10		-1.53346e-07	-1.44381e-10		2.14788e-07	-1.44381e-10
-1.72954e-08	-2.25255e-10		-1.53038e-07	-1.47097e-10		2.15096e-07	-1.47097e-10
-1.69134e-08	-2.22223e-10		-1.52724e-07	-1.42376e-10		2.1541e-07	-1.42376e-10
-1.65164e-08	-2.1388e-10		-1.5241e-07	-1.39136e-10		2.15724e-07	-1.39136e-10
-1.64074e-08	-2.10236e-10		-1.52096e-07	-1.32547e-10		2.16038e-07	-1.32547e-10
-1.61174e-08	-2.01839e-10		-1.51782e-07	-1.224e-10		2.16352e-07	-1.224e-10
-1.56744e-08	-1.97623e-10		-1.51468e-07	-1.36411e-10		2.16666e-07	-1.36411e-10
-1.54804e-08	-1.90872e-10		-1.51154e-07	-1.34933e-10		2.1698e-07	-1.34933e-10
-1.51064e-08	-1.82934e-10		-1.50846e-07	-1.28505e-10		2.17288e-07	-1.28505e-10
-1.49134e-08	-1.80327e-10		-1.50532e-07	-1.33416e-10		2.17602e-07	-1.33416e-10
-1.44974e-08	-1.6788e-10		-1.50218e-07	-1.31795e-10		2.17916e-07	-1.31795e-10
-1.42304e-08	-1.72745e-10		-1.49904e-07	-1.26477e-10		2.1823e-07	-1.26477e-10
-1.38574e-08	-1.61469e-10		-1.4959e-07	-1.24224e-10		2.18544e-07	-1.24224e-10
-1.35444e-08	-1.57307e-10		-1.49276e-07	-1.22123e-10		2.18858e-07	-1.22123e-10
-1.33414e-08	-1.60547e-10		-1.48962e-07	-1.10965e-10		2.19172e-07	-1.10965e-10
-1.30864e-08	-1.53434e-10		-1.48654e-07	-1.16344e-10		2.1948e-07	-1.16344e-10
-1.27894e-08	-1.496e-10		-1.4834e-07	-1.0717e-10		2.19794e-07	-1.0717e-10
-1.23694e-08	-1.49509e-10		-1.48027e-07	-9.60633e-11		2.20107e-07	-9.60633e-11
-1.21454e-08	-1.42653e-10		-1.47712e-07	-8.54579e-11		2.20422e-07	-8.54579e-11
-1.17934e-08	-1.41166e-10		-1.47398e-07	-8.99988e-11		2.20736e-07	-8.99988e-11
-1.14884e-08	-1.3819e-10		-1.4709e-07	-7.67176e-11		2.21044e-07	-7.67176e-11
-1.12404e-08	-1.27787e-10		-1.46777e-07	-9.58449e-11		2.21357e-07	-9.58449e-11
-1.08854e-08	-1.23707e-10		-1.46462e-07	-9.40337e-11		2.21672e-07	-9.40337e-11
-1.05444e-08	-1.18157e-10		-1.46148e-07	-9.04797e-11		2.21986e-07	-9.04797e-11
-1.03124e-08	-1.20287e-10		-1.45834e-07	-9.03193e-11		2.223e-07	-9.03193e-11
-1.00944e-08	-1.08914e-10		-1.4552e-07	-7.29442e-11		2.22614e-07	-7.29442e-11
-9.71742e-09	-1.0564e-10		-1.45206e-07	-7.79545e-11		2.22928e-07	-7.79545e-11
-9.43242e-09	-1.03998e-10		-1.44898e-07	-7.87769e-11		2.23236e-07	-7.87769e-11
-9.30442e-09	-9.66155e-11		-1.44584e-07	-7.9431e-11		2.2355e-07	-7.9431e-11
-8.94342e-09	-9.23331e-11		-1.4427e-07	-7.50288e-11		2.23864e-07	-7.50288e-11
-8.57242e-09	-9.08611e-11		-1.43956e-07	-6.86706e-11		2.24178e-07	-6.86706e-11
-8.23642e-09	-8.99233e-11		-1.43642e-07	-6.28332e-11		2.24492e-07	-6.28332e-11
-8.07242e-09	-9.06653e-11		-1.43334e-07	-5.83256e-11		2.248e-07	-5.83256e-11
-7.73142e-09	-8.97499e-11		-1.4302e-07	-6.33859e-11		2.25114e-07	-6.33859e-11
-7.30642e-09	-8.64763e-11		-1.42707e-07	-7.13999e-11		2.25427e-07	-7.13999e-11
-7.06942e-09	-8.1241e-11		-1.42392e-07	-6.5012e-11		2.25742e-07	-6.5012e-11
-6.83742e-09	-7.9776e-11		-1.42078e-07	-6.76291e-11		2.26056e-07	-6.76291e-11
-6.46142e-09	-7.25887e-11		-1.41764e-07	-5.40748e-11		2.2637e-07	-5.40748e-11
-6.09042e-09	-7.17471e-11		-1.4145e-07	-5.11387e-11		2.26684e-07	-5.11387e-11
-5.91542e-09	-6.89047e-11		-1.41142e-07	-6.4158e-11		2.26992e-07	-6.4158e-11
-5.60842e-09	-6.39341e-11		-1.40828e-07	-5.01596e-11		2.27306e-07	-5.01596e-11
-5.23242e-09	-5.84434e-11		-1.40515e-07	-4.95987e-11		2.27619e-07	-4.95987e-11
-4.95342e-09	-5.90438e-11		-1.40201e-07	-3.75451e-11		2.27933e-07	-3.75451e-11
-4.56842e-09	-4.76229e-11		-1.39886e-07	-4.2596e-11		2.28248e-07	-4.2596e-11
-4.48342e-09	-4.64279e-11		-1.39572e-07	-4.35881e-11		2.28562e-07	-4.35881e-11
-4.04942e-09	-4.55063e-11		-1.39258e-07	-3.5861e-11		2.28876e-07	-3.5861e-11
-3.85942e-09	-4.19307e-11		-1.38951e-07	-2.97729e-11		2.29183e-07	-2.97729e-11
-3.48842e-09	-3.83633e-11		-1.38636e-07	-4.32425e-11		2.29498e-07	-4.32425e-11
-3.20842e-09	-3.97621e-11		-1.38322e-07	-4.54296e-11		2.29812e-07	-4.54296e-11
-2.88642e-09	-3.22803e-11		-1.38008e-07	-4.86735e-11		2.30126e-07	-4.86735e-11
-2.50942e-09	-3.07964e-11		-1.37694e-07	-4.11184e-11		2.3044e-07	-4.11184e-11
-2.38842e-09	-2.75792e-11		-1.37387e-07	-3.77847e-11		2.30747e-07	-3.77847e-11
-1.99242e-09	-2.85088e-11		-1.37072e-07	-4.60403e-11		2.31062e-07	-4.60403e-11
-1.68742e-09	-2.97348e-11		-1.36758e-07	-3.18754e-11		2.31376e-07	-3.18754e-11
-1.42242e-09	-2.29809e-11		-1.36445e-07	-3.63544e-11		2.31689e-07	-3.63544e-11
-1.23942e-09	-2.44995e-11		-1.36131e-07	-3.29661e-11		2.32003e-07	-3.29661e-11
-1.01142e-09	-2.46742e-11		-1.35816e-07	-3.73911e-11		2.32318e-07	-3.73911e-11
-6.6142e-10	-1.97439e-11		-1.35502e-07	-2.62038e-11		2.32632e-07	-2.62038e-11
-3.2442e-10	-1.97691e-11		-1.35195e-07	-3.26333e-11		2.32939e-07	-3.26333e-11
9.57998e-12	-8.06424e-12		-1.34881e-07	-4.25428e-11		2.33253e-07	-4.25428e-11
3.0558e-10	-9.74032e-12		-1.34566e-07	-2.64308e-11		2.33568e-07	-2.64308e-11
7.7758e-10	-9.9936e-12		-1.34253e-07	-3.12343e-11		2.33881e-07	-3.12343e-11
9.0358e-10	-7.65034e-12		-1.33939e-07	-2.6316e-11		2.34195e-07	-2.6316e-11
1.48858e-09	3.37466e-13		-1.33625e-07	-2.52203e-11		2.34509e-07	-2.52203e-11
1.57858e-09	-2.11442e-12		-1.3331e-07	-2.84351e-11		2.34824e-07	-2.84351e-11
1.90058e-09	8.05638e-12		-1.33003e-07	-2.01054e-11		2.35131e-07	-2.01054e-11
2.11058e-09	2.43494e-12		-1.32689e-07	-3.34588e-11		2.35445e-07	-3.34588e-11
2.42158e-09	1.70184e-11		-1.32375e-07	-2.66895e-11		2.35759e-07	-2.66895e-11
2.94258e-09	7.8425e-12		-1.3206e-07	-2.19158e-11		2.36074e-07	-2.19158e-11
3.05158e-09	1.32671e-11		-1.31746e-07	-2.65567e-11		2.36388e-07	-2.65567e-11
3.41958e-09	2.26167e-11		-1.31439e-07	-1.19197e-11		2.36695e-07	-1.19197e-11
3.70658e-09	2.48325e-11		-1.31125e-07	-1.60238e-11		2.37009e-07	-1.60238e-11
4.08758e-09	2.37129e-11		-1.30811e-07	-8.94079e-12		2.37323e-07	-8.94079e-12
4.32458e-09	2.29971e-11		-1.30496e-07	-1.44834e-11		2.37638e-07	-1.44834e-11
4.74158e-09	2.76624e-11		-1.30183e-07	-1.2564e-11		2.37951e-07	-1.2564e-11
4.90958e-09	3.50552e-11		-1.29869e-07	-6.64988e-12		2.38265e-07	-6.64988e-12
5.14458e-09	3.01435e-11		-1.29554e-07	-4.04473e-12		2.3858e-07	-4.04473e-12
5.49358e-09	2.72478e-11		-1.29246e-07	-1.9085e-11		2.38888e-07	-1.9085e-11
5.70858e-09	3.35617e-11		-1.28933e-07	-2.10355e-11		2.39201e-07	-2.10355e-11
5.99858e-09	3.62366e-11		-1.28619e-07	-2.07269e-11		2.39515e-07	-2.07269e-11
6.36958e-09	3.80512e-11		-1.28304e-07	-2.11513e-11		2.3983e-07	-2.11513e-11
6.57858e-09	4.08355e-11		-1.2799e-07	-2.14696e-11		2.40143e-07	-2.14696e-11
6.92858e-09	3.86262e-11		-1.27683e-07	-2.16594e-11		2.40451e-07	-2.16594e-11
7.36858e-09	4.32366e-11		-1.27369e-07	-2.21972e-11		2.40765e-07	-2.21972e-11
7.68658e-09	4.47701e-11		-1.27054e-07	-2.39634e-11		2.41079e-07	-2.39634e-11
7.91958e-09	4.64202e-11		-1.2674e-07	-1.75546e-11		2.41393e-07	-1.75546e-11
8.25158e-09	4.95399e-11		-1.26426e-07	-1.65572e-11		2.41707e-07	-1.65572e-11
8.50658e-09	5.0511e-11		-1.26112e-07	-1.76535e-11		2.42021e-07	-1.76535e-11
8.85758e-09	5.47473e-11		-1.25798e-07	-1.63025e-11		2.42335e-07	-1.63025e-11
9.09058e-09	5.48111e-11		-1.2549e-07	-1.74242e-11		2.42643e-07	-1.74242e-11
9.42058e-09	5.82727e-11		-1.25176e-07	-6.8325e-12		2.42957e-07	-6.8325e-12
9.81658e-09	6.02678e-11		-1.24862e-07	-1.76242e-11		2.43271e-07	-1.76242e-11
9.90358e-09	5.97721e-11		-1.24548e-07	-2.31854e-11		2.43585e-07	-2.31854e-11
1.05696e-08	6.18083e-11		-1.24234e-07	-1.2614e-11		2.439e-07	-1.2614e-11
1.06406e-08	6.31275e-11		-1.2392e-07	-5.94543e-12		2.44214e-07	-5.94543e-12
1.11636e-08	7.03325e-11		-1.23607e-07	-1.17006e-11		2.44527e-07	-1.17006e-11
1.12946e-08	6.7668e-11		-1.23299e-07	-6.07097e-12		2.44835e-07	-6.07097e-12
1.15856e-08	6.50583e-11		-1.22984e-07	-1.37947e-11		2.45149e-07	-1.37947e-11
1.18996e-08	6.8788e-11		-1.22671e-07	-2.70702e-11		2.45463e-07	-2.70702e-11
1.22886e-08	7.08391e-11		-1.22357e-07	-1.5342e-11		2.45777e-07	-1.5342e-11
1.24396e-08	7.34102e-11		-1.22042e-07	-5.37351e-12		2.46091e-07	-5.37351e-12
1.28956e-08	7.5612e-11		-1.21734e-07	-1.39504e-11		2.46399e-07	-1.39504e-11
1.31826e-08	7.45042e-11		-1.21421e-07	-2.19566e-11		2.46713e-07	-2.19566e-11
1.34046e-08	6.81325e-11		-1.21107e-07	-1.71822e-11		2.47027e-07	-1.71822e-11
1.37446e-08	6.55307e-11		-1.20793e-07	-1.59803e-11		2.47341e-07	-1.59803e-11
1.38606e-08	4.37481e-11		-1.20478e-07	-1.18127e-11		2.47655e-07	-1.18127e-11
1.42096e-08	2.82752e-11		-1.20164e-07	-4.49597e-12		2.47969e-07	-4.49597e-12
1.45706e-08	2.88407e-11		-1.1985e-07	-1.42186e-11		2.48283e-07	-1.42186e-11
1.48776e-08	2.73526e-11		-1.19543e-07	-9.38121e-12		2.4859e-07	-9.38121e-12
1.53046e-08	3.04267e-11		-1.19228e-07	-1.65111e-11		2.48905e-07	-1.65111e-11
1.55396e-08	2.44273e-11		-1.18914e-07	5.58018e-12		2.49219e-07	5.58018e-12
1.58416e-08	2.96073e-11		-1.186e-07	-4.31688e-12		2.49533e-07	-4.31688e-12
1.62216e-08	2.69379e-11		-1.18287e-07	-5.54495e-12		2.49847e-07	-5.54495e-12
1.63256e-08	2.89362e-11		-1.17972e-07	-1.30919e-11		2.50161e-07	-1.30919e-11
1.67566e-08	3.27493e-11		-1.17658e-07	-8.26466e-12		2.50476e-07	-8.26466e-12
1.69636e-08	3.47935e-11		-1.17351e-07	-1.06026e-11		2.50783e-07	-1.06026e-11
1.72926e-08	3.52806e-11		-1.17037e-07	-1.36712e-11		2.51097e-07	-1.36712e-11
1.75586e-08	3.76136e-11		-1.16722e-07	3.94005e-12		2.51411e-07	3.94005e-12
1.80166e-08	3.5065e-11		-1.16409e-07	-1.20742e-11		2.51725e-07	-1.20742e-11
1.83046e-08	3.5512e-11		-1.16095e-07	-1.15228e-11		2.52039e-07	-1.15228e-11
1.86096e-08	3.45634e-11		-1.15787e-07	-7.03444e-12		2.52347e-07	-7.03444e-12
1.88556e-08	3.52903e-11		-1.15473e-07	-7.798e-12		2.52661e-07	-7.798e-12
1.91566e-08	3.41793e-11		-1.15159e-07	-1.88436e-12		2.52975e-07	-1.88436e-12
1.94536e-08	3.85887e-11		-1.14845e-07	-5.52892e-12		2.53289e-07	-5.52892e-12
1.97656e-08	4.46077e-11		-1.14531e-07	-6.34809e-14		2.53603e-07	-6.34809e-14
2.00846e-08	4.28681e-11		-1.14217e-07	-4.38594e-12		2.53917e-07	-4.38594e-12
2.04786e-08	4.44957e-11		-1.13902e-07	-5.8293e-12		2.54231e-07	-5.8293e-12
2.08676e-08	4.18764e-11		-1.13595e-07	-5.76947e-12		2.54539e-07	-5.76947e-12
2.10006e-08	4.33056e-11		-1.13281e-07	-1.21643e-12		2.54853e-07	-1.21643e-12
2.13006e-08	4.42471e-11		-1.12967e-07	1.52651e-12		2.55167e-07	1.52651e-12
2.15476e-08	4.36056e-11		-1.12652e-07	-5.71445e-12		2.55481e-07	-5.71445e-12
2.19676e-08	4.04242e-11		-1.12338e-07	-1.27605e-13		2.55795e-07	-1.27605e-13
2.22346e-08	4.40621e-11		-1.12031e-07	4.17691e-12		2.56102e-07	4.17691e-12
2.25376e-08	4.70087e-11		-1.11717e-07	-2.49024e-12		2.56417e-07	-2.49024e-12
2.27466e-08	5.06652e-11		-1.11403e-07	4.69181e-12		2.56731e-07	4.69181e-12
2.31316e-08	5.26178e-11		-1.11089e-07	-1.95226e-12		2.57045e-07	-1.95226e-12
2.34866e-08	5.04988e-11		-1.10775e-07	-1.03772e-11		2.57359e-07	-1.03772e-11
2.37306e-08	5.49614e-11		-1.10461e-07	-1.25804e-11		2.57673e-07	-1.25804e-11
2.41306e-08	5.28542e-11		-1.10146e-07	8.24447e-12		2.57987e-07	8.24447e-12
2.43956e-08	5.31242e-11		-1.09839e-07	1.52142e-11		2.58294e-07	1.52142e-11
2.47006e-08	5.2484e-11		-1.09525e-07	-2.87837e-12		2.58609e-07	-2.87837e-12
2.49896e-08	5.25014e-11		-1.09211e-07	-1.15702e-11		2.58923e-07	-1.15702e-11
2.52026e-08	5.78418e-11		-1.08897e-07	8.96127e-14		2.59237e-07	8.96127e-14
2.55456e-08	5.19896e-11		-1.08583e-07	1.83115e-12		2.59551e-07	1.83115e-12
2.59456e-08	4.43589e-11		-1.08269e-07	-3.08201e-12		2.59865e-07	-3.08201e-12
2.63126e-08	4.77795e-11		-1.07955e-07	-4.23575e-13		2.60178e-07	-4.23575e-13
2.65546e-08	5.00045e-11		-1.07647e-07	-1.23343e-12		2.60487e-07	-1.23343e-12
2.69466e-08	4.42435e-11		-1.07333e-07	-4.45139e-12		2.60801e-07	-4.45139e-12
2.72516e-08	4.9154e-11		-1.07019e-07	-1.90185e-12		2.61115e-07	-1.90185e-12
2.74936e-08	4.69314e-11		-1.06705e-07	-4.65702e-12		2.61428e-07	-4.65702e-12
2.77616e-08	4.81476e-11		-1.06391e-07	4.38563e-12		2.61743e-07	4.38563e-12
2.82216e-08	5.55746e-11		-1.06083e-07	2.44296e-12		2.62051e-07	2.44296e-12
2.84176e-08	4.99189e-11		-1.05769e-07	-2.14231e-12		2.62364e-07	-2.14231e-12
2.87276e-08	4.59331e-11		-1.05455e-07	-1.16329e-11		2.62678e-07	-1.16329e-11
2.89456e-08	4.60136e-11		-1.05141e-07	-3.94532e-12		2.62993e-07	-3.94532e-12
2.93716e-08	4.89061e-11		-1.04827e-07	1.20471e-12		2.63306e-07	1.20471e-12
2.96306e-08	4.33041e-11		-1.04513e-07	-4.02347e-13		2.6362e-07	-4.02347e-13
2.99856e-08	4.24503e-11		-1.04199e-07	2.75359e-12		2.63935e-07	2.75359e-12
3.01566e-08	3.74475e-11		-1.03891e-07	-6.96247e-12		2.64243e-07	-6.96247e-12
3.04506e-08	4.12516e-11		-1.03577e-07	-3.90613e-12		2.64556e-07	-3.90613e-12
3.09456e-08	3.86486e-11		-1.03263e-07	-9.25689e-12		2.6487e-07	-9.25689e-12
3.10756e-08	4.12143e-11		-1.02949e-07	4.00185e-12		2.65185e-07	4.00185e-12
3.12876e-08	4.69356e-11		-1.02635e-07	-6.75841e-12		2.65499e-07	-6.75841e-12
3.17336e-08	5.15463e-11		-1.02321e-07	-4.23708e-14		2.65813e-07	-4.23708e-14
3.20716e-08	4.52899e-11		-1.02007e-07	-6.87033e-12		2.66127e-07	-6.87033e-12
3.23026e-08	4.13663e-11		-1.01699e-07	3.4002e-12		2.66434e-07	3.4002e-12
3.28096e-08	4.18438e-11		-1.01385e-07	-7.76336e-12		2.66748e-07	-7.76336e-12
3.29276e-08	3.59812e-11		-1.01071e-07	-5.17272e-12		2.67063e-07	-5.17272e-12
3.32216e-08	4.47539e-11		-1.00757e-07	3.80932e-12		2.67377e-07	3.80932e-12
3.34536e-08	5.01912e-11		-1.00443e-07	4.46835e-12		2.6769e-07	4.46835e-12
3.39846e-08	4.71192e-11		-1.00135e-07	-4.75681e-12		2.67998e-07	-4.75681e-12
3.41716e-08	5.1898e-11		-9.9821e-08	-4.33447e-12		2.68313e-07	-4.33447e-12
3.45736e-08	4.95327e-11		-9.95076e-08	8.23665e-13		2.68626e-07	8.23665e-13
3.47516e-08	4.57155e-11		-9.91935e-08	-1.14541e-11		2.6894e-07	-1.14541e-11
3.50596e-08	5.28945e-11		-9.88794e-08	2.80925e-12		2.69254e-07	2.80925e-12
3.54216e-08	5.57161e-11		-9.85647e-08	-1.456e-12		2.69569e-07	-1.456e-12
3.57486e-08	4.9211e-11		-9.82512e-08	-2.62947e-12		2.69882e-07	-2.62947e-12
3.60396e-08	5.73575e-11		-9.79435e-08	-2.39704e-12		2.7019e-07	-2.39704e-12
3.63646e-08	5.28389e-11		-9.76295e-08	1.28387e-11		2.70504e-07	1.28387e-11
3.66516e-08	5.45231e-11		-9.73154e-08	-5.57676e-12		2.70818e-07	-5.57676e-12
3.69066e-08	5.77739e-11		-9.70013e-08	-4.69942e-12		2.71132e-07	-4.69942e-12
3.72846e-08	4.8848e-11		-9.66872e-08	4.29972e-12		2.71446e-07	4.29972e-12
3.74506e-08	4.36756e-11		-9.63801e-08	1.12165e-11		2.71754e-07	1.12165e-11
3.79556e-08	5.00004e-11		-9.60654e-08	-1.57191e-12		2.72068e-07	-1.57191e-12
3.82996e-08	4.98835e-11		-9.57513e-08	-1.06647e-12		2.72382e-07	-1.06647e-12
3.84116e-08	5.40006e-11		-9.54372e-08	7.00376e-13		2.72696e-07	7.00376e-13
3.87426e-08	5.5878e-11		-9.51238e-08	3.94021e-12		2.7301e-07	3.94021e-12
3.90366e-08	5.17667e-11		-9.48091e-08	3.82476e-12		2.73325e-07	3.82476e-12
3.93036e-08	5.61344e-11		-9.4495e-08	4.949e-12		2.73639e-07	4.949e-12
3.96816e-08	5.48722e-11		-9.41879e-08	1.16482e-12		2.73946e-07	1.16482e-12
4.01326e-08	5.47353e-11		-9.38738e-08	-7.14814e-12		2.7426e-07	-7.14814e-12
4.03286e-08	5.7246e-11		-9.35591e-08	-1.26015e-11		2.74575e-07	-1.26015e-11
4.06826e-08	5.24429e-11		-9.3245e-08	-7.46649e-13		2.74889e-07	-7.46649e-13
4.10296e-08	6.17384e-11		-9.29316e-08	8.71228e-12		2.75202e-07	8.71228e-12
4.12226e-08	6.24769e-11		-9.26175e-08	-8.61858e-12		2.75516e-07	-8.61858e-12
4.15696e-08	6.23126e-11		-9.23027e-08	-3.58923e-12		2.75831e-07	-3.58923e-12
4.17796e-08	5.92253e-11		-9.19957e-08	-3.15381e-12		2.76138e-07	-3.15381e-12
4.22226e-08	6.07121e-11		-9.16816e-08	-6.47437e-12		2.76452e-07	-6.47437e-12
4.24986e-08	6.20425e-11		-9.13675e-08	6.64318e-12		2.76766e-07	6.64318e-12
4.28216e-08	6.80592e-11		-9.10534e-08	-1.25268e-12		2.7708e-07	-1.25268e-12
4.31556e-08	6.70846e-11		-9.07393e-08	-6.57564e-12		2.77394e-07	-6.57564e-12
4.33106e-08	7.07085e-11		-9.04317e-08	2.77487e-13		2.77702e-07	2.77487e-13
4.37886e-08	6.67214e-11		-9.01176e-08	1.25363e-12		2.78016e-07	1.25363e-12
4.41316e-08	6.78163e-11		-8.98035e-08	-1.59803e-12		2.7833e-07	-1.59803e-12
4.44476e-08	6.75341e-11		-8.94894e-08	6.09711e-12		2.78644e-07	6.09711e-12
4.46796e-08	6.24705e-11		-8.91753e-08	-7.71485e-12		2.78958e-07	-7.71485e-12
4.51236e-08	6.89526e-11		-8.88619e-08	2.57228e-12		2.79272e-07	2.57228e-12
4.52086e-08	6.58146e-11		-8.85474e-08	-6.85527e-12		2.79586e-07	-6.85527e-12
4.54806e-08	6.35077e-11		-8.82394e-08	7.95336e-12		2.79894e-07	7.95336e-12
4.58006e-08	6.20223e-11		-8.7926e-08	8.04269e-12		2.80208e-07	8.04269e-12
4.60796e-08	6.30826e-11		-8.76119e-08	-1.75157e-12		2.80522e-07	-1.75157e-12
4.64006e-08	6.62148e-11		-8.72975e-08	1.07692e-11		2.80836e-07	1.07692e-11
4.65286e-08	6.94029e-11		-8.69831e-08	-9.34373e-13		2.81151e-07	-9.34373e-13
4.70366e-08	6.74705e-11		-8.66696e-08	-1.05733e-11		2.81464e-07	-1.05733e-11
4.73976e-08	7.09646e-11		-8.63555e-08	1.39098e-13		2.81778e-07	1.39098e-13
4.75246e-08	6.96309e-11		-8.60479e-08	-4.92767e-12		2.82086e-07	-4.92767e-12
4.79046e-08	7.0417e-11		-8.57338e-08	-8.77223e-12		2.824e-07	-8.77223e-12
4.82706e-08	7.18227e-11		-8.54197e-08	7.58761e-12		2.82714e-07	7.58761e-12
4.85396e-08	6.79194e-11		-8.51056e-08	1.02701e-11		2.83028e-07	1.02701e-11
4.88396e-08	6.97387e-11		-8.47918e-08	4.92786e-13		2.83342e-07	4.92786e-13
4.91596e-08	7.56755e-11		-8.44838e-08	-5.41478e-13		2.8365e-07	-5.41478e-13
4.94226e-08	7.29068e-11		-8.41697e-08	7.27676e-12		2.83964e-07	7.27676e-12
4.96716e-08	6.80009e-11		-8.38556e-08	-6.1998e-12		2.84278e-07	-6.1998e-12
5.00816e-08	7.30969e-11		-8.35422e-08	-3.72317e-12		2.84591e-07	-3.72317e-12
5.03366e-08	7.60584e-11		-8.32275e-08	-9.04241e-12		2.84906e-07	-9.04241e-12
5.06986e-08	7.87844e-11		-8.29134e-08	7.62873e-12		2.8522e-07	7.62873e-12
5.11436e-08	8.09721e-11		-8.25999e-08	1.82956e-12		2.85534e-07	1.82956e-12
5.12876e-08	8.00845e-11		-8.22922e-08	1.59379e-12		2.85841e-07	1.59379e-12
5.15966e-08	8.30983e-11		-8.19775e-08	-5.43686e-12		2.86156e-07	-5.43686e-12
5.18276e-08	8.11811e-11		-8.16634e-08	-5.27372e-12		2.8647e-07	-5.27372e-12
5.22376e-08	8.25119e-11		-8.135e-08	4.07981e-12		2.86784e-07	4.07981e-12
5.23986e-08	8.53564e-11		-8.10359e-08	-5.18325e-12		2.87098e-07	-5.18325e-12
5.28416e-08	8.77995e-11		-8.07276e-08	-4.26351e-12		2.87406e-07	-4.26351e-12
5.33746e-08	8.33299e-11		-8.04141e-08	-5.19218e-12		2.8772e-07	-5.19218e-12
5.35106e-08	9.01805e-11		-8.01e-08	-3.08414e-12		2.88034e-07	-3.08414e-12
5.38406e-08	9.2885e-11		-7.97859e-08	-1.57474e-11		2.88348e-07	-1.57474e-11
5.40506e-08	9.3675e-11		-7.94718e-08	-1.24896e-12		2.88662e-07	-1.24896e-12
5.45256e-08	9.04912e-11		-7.91578e-08	-2.98321e-12		2.88976e-07	-2.98321e-12
5.47906e-08	9.35329e-11		-7.88437e-08	2.19623e-12		2.8929e-07	2.19623e-12
5.50326e-08	9.18465e-11		-7.8536e-08	2.75186e-12		2.89598e-07	2.75186e-12
5.51906e-08	9.51938e-11		-7.82219e-08	-2.2924e-12		2.89912e-07	-2.2924e-12
5.56196e-08	9.66469e-11		-7.79078e-08	3.17864e-12		2.90226e-07	3.17864e-12
5.59726e-08	1.0022e-10		-7.75937e-08	-3.78302e-12		2.9054e-07	-3.78302e-12
5.62706e-08	9.6552e-11		-7.72803e-08	5.35071e-12		2.90853e-07	5.35071e-12
5.66426e-08	9.9598e-11		-7.69659e-08	1.34006e-12		2.91168e-07	1.34006e-12
5.69966e-08	1.03243e-10		-7.66514e-08	-1.313e-12		2.91482e-07	-1.313e-12
5.72926e-08	9.52817e-11		-7.63444e-08	4.83121e-13		2.91789e-07	4.83121e-13
5.74906e-08	9.89882e-11		-7.60303e-08	-1.72334e-12		2.92103e-07	-1.72334e-12
5.79426e-08	1.03837e-10		-7.57159e-08	9.59351e-12		2.92418e-07	9.59351e-12
5.80726e-08	1.08459e-10		-7.54015e-08	3.34655e-13		2.92732e-07	3.34655e-13
5.85326e-08	1.05937e-10		-7.5088e-08	1.13718e-12		2.93046e-07	1.13718e-12
5.87666e-08	1.08413e-10		-7.47804e-08	-1.33905e-11		2.93353e-07	-1.33905e-11
5.90766e-08	9.71913e-11		-7.44663e-08	-8.86644e-13		2.93667e-07	-8.86644e-13
5.92676e-08	9.68243e-11		-7.41522e-08	8.974e-12		2.93981e-07	8.974e-12
5.97956e-08	9.77083e-11		-7.38381e-08	-6.36106e-12		2.94296e-07	-6.36106e-12
5.99666e-08	9.73177e-11		-7.3524e-08	7.02068e-12		2.9461e-07	7.02068e-12
6.03476e-08	9.73241e-11		-7.32099e-08	-5.96868e-12		2.94924e-07	-5.96868e-12
6.06056e-08	8.54878e-11		-7.28958e-08	8.43826e-12		2.95238e-07	8.43826e-12
6.10196e-08	9.72333e-11		-7.25881e-08	-6.51281e-12		2.95546e-07	-6.51281e-12
6.12306e-08	9.55851e-11		-7.22741e-08	-1.60957e-12		2.9586e-07	-1.60957e-12
6.16146e-08	1.0229e-10		-7.19603e-08	3.06417e-12		2.96173e-07	3.06417e-12
6.18966e-08	9.59914e-11		-7.16459e-08	5.18481e-12		2.96488e-07	5.18481e-12
6.22196e-08	1.02964e-10		-7.13318e-08	9.16885e-12		2.96802e-07	9.16885e-12
6.26026e-08	1.01969e-10		-7.10183e-08	3.93978e-12		2.97115e-07	3.93978e-12
6.28056e-08	9.68587e-11		-7.07042e-08	-8.99827e-12		2.97429e-07	-8.99827e-12
6.30566e-08	9.81843e-11		-7.03959e-08	-5.41113e-12		2.97738e-07	-5.41113e-12
6.34856e-08	9.90405e-11		-7.00818e-08	-6.32449e-12		2.98052e-07	-6.32449e-12
6.37986e-08	1.04564e-10		-6.97684e-08	8.39375e-14		2.98365e-07	8.39375e-14
6.41876e-08	1.00089e-10		-6.94543e-08	-2.51222e-12		2.98679e-07	-2.51222e-12
6.44786e-08	1.03305e-10		-6.91396e-08	-3.76727e-12		2.98994e-07	-3.76727e-12
6.45396e-08	1.06691e-10		-6.88325e-08	-6.71535e-12		2.99301e-07	-6.71535e-12
6.51376e-08	1.09829e-10		-6.85184e-08	-5.63981e-12		2.99615e-07	-5.63981e-12
6.53886e-08	1.1193e-10		-6.82043e-08	-4.44377e-12		2.99929e-07	-4.44377e-12
6.57166e-08	1.10914e-10		-6.78903e-08	-1.59933e-12		3.00243e-07	-1.59933e-12
6.57456e-08	1.12604e-10		-6.75762e-08	-1.2117e-11		3.00557e-07	-1.2117e-11
6.63296e-08	1.19385e-10		-6.72621e-08	1.81735e-12		3.00872e-07	1.81735e-12
6.64776e-08	1.17209e-10		-6.69486e-08	-3.44992e-12		3.01185e-07	-3.44992e-12
6.68826e-08	1.19177e-10		-6.66403e-08	6.77313e-12		3.01493e-07	6.77313e-12
6.71416e-08	1.27231e-10		-6.63262e-08	6.74967e-12		3.01807e-07	6.74967e-12
6.75286e-08	1.26406e-10		-6.60121e-08	-4.65519e-12		3.02122e-07	-4.65519e-12
6.77446e-08	1.2669e-10		-6.56987e-08	3.11414e-12		3.02435e-07	3.11414e-12
6.79046e-08	1.21373e-10		-6.53839e-08	5.97919e-12		3.0275e-07	5.97919e-12
6.84096e-08	1.33919e-10		-6.50763e-08	3.75032e-12		3.03057e-07	3.75032e-12
6.86036e-08	1.31977e-10		-6.47628e-08	-1.14008e-11		3.03371e-07	-1.14008e-11
6.90616e-08	1.32661e-10		-6.44487e-08	1.66539e-12		3.03685e-07	1.66539e-12
6.93656e-08	1.20506e-10		-6.41343e-08	4.95224e-12		3.03999e-07	4.95224e-12
6.94746e-08	9.08457e-11		-6.38199e-08	-6.07402e-12		3.04314e-07	-6.07402e-12
6.98526e-08	9.50974e-11		-6.35065e-08	-3.90999e-12		3.04627e-07	-3.90999e-12
7.02546e-08	9.15294e-11		-6.31924e-08	-6.57946e-13		3.04941e-07	-6.57946e-13
7.05646e-08	8.62756e-11		-6.28844e-08	3.38119e-12		3.05249e-07	3.38119e-12
7.08376e-08	8.05813e-11		-6.25706e-08	5.56432e-12		3.05563e-07	5.56432e-12
7.12876e-08	7.8874e-11		-6.22565e-08	-8.45883e-12		3.05877e-07	-8.45883e-12
7.13876e-08	7.99337e-11		-6.19424e-08	-5.49579e-12		3.06191e-07	-5.49579e-12
7.17426e-08	8.84272e-11		-6.16283e-08	1.00286e-11		3.06505e-07	1.00286e-11
7.21016e-08	8.66354e-11		-6.13142e-08	-5.06471e-12		3.06819e-07	-5.06471e-12
7.23336e-08	8.76663e-11		-6.10002e-08	-9.16037e-12		3.07133e-07	-9.16037e-12
7.26806e-08	8.40854e-11		-6.06925e-08	-1.46674e-12		3.07441e-07	-1.46674e-12
7.31356e-08	8.38108e-11		-6.03787e-08	3.8423e-12		3.07755e-07	3.8423e-12
7.34586e-08	8.62575e-11		-6.00643e-08	1.32804e-12		3.08069e-07	1.32804e-12
7.37636e-08	8.80468e-11		-5.97502e-08	-2.93832e-12		3.08383e-07	-2.93832e-12
7.38766e-08	9.46022e-11		-5.94368e-08	-5.50739e-12		3.08697e-07	-5.50739e-12
7.43616e-08	8.76905e-11		-5.91291e-08	-9.82136e-12		3.09005e-07	-9.82136e-12
7.44196e-08	8.96849e-11		-5.88143e-08	8.43669e-12		3.09319e-07	8.43669e-12
7.49756e-08	9.60427e-11		-5.85002e-08	3.46554e-12		3.09633e-07	3.46554e-12
7.53146e-08	9.30664e-11		-5.81868e-08	3.87747e-12		3.09947e-07	3.87747e-12
7.55966e-08	9.30168e-11		-5.78727e-08	-1.36639e-12		3.10261e-07	-1.36639e-12
7.58716e-08	9.40385e-11		-5.7558e-08	-6.28244e-12		3.10576e-07	-6.28244e-12
7.62436e-08	9.73676e-11		-5.72445e-08	-6.42951e-12		3.10889e-07	-6.42951e-12
7.63916e-08	1.02045e-10		-5.69369e-08	3.90702e-12		3.11197e-07	3.90702e-12
7.67966e-08	9.73678e-11		-5.66228e-08	-8.69234e-12		3.11511e-07	-8.69234e-12
7.70606e-08	1.0071e-10		-5.63087e-08	4.0079e-12		3.11825e-07	4.0079e-12
7.74616e-08	9.74024e-11		-5.59946e-08	-3.01816e-12		3.12139e-07	-3.01816e-12
7.77086e-08	9.48325e-11		-5.56805e-08	1.17331e-11		3.12453e-07	1.17331e-11
7.82136e-08	6.73628e-11		-5.53664e-08	5.14902e-12		3.12767e-07	5.14902e-12
7.81956e-08	7.02374e-11		-5.50523e-08	-9.66994e-12		3.13081e-07	-9.66994e-12
7.85796e-08	7.18299e-11		-5.47446e-08	-2.85701e-12		3.13389e-07	-2.85701e-12
7.88236e-08	6.69986e-11		-5.44305e-08	-6.44256e-12		3.13703e-07	-6.44256e-12
7.92846e-08	7.02849e-11		-5.41171e-08	8.89965e-13		3.14017e-07	8.89965e-13
7.96336e-08	6.83021e-11		-5.38024e-08	1.42588e-11		3.14331e-07	1.42588e-11
7.98866e-08	6.94024e-11		-5.34883e-08	6.90896e-12		3.14645e-07	6.90896e-12
8.01646e-08	6.47208e-11		-5.31812e-08	4.04368e-12		3.14952e-07	4.04368e-12
8.03116e-08	7.16486e-11		-5.28671e-08	9.72732e-12		3.15267e-07	9.72732e-12
8.09126e-08	7.00296e-11		-5.25527e-08	5.07236e-12		3.15581e-07	5.07236e-12
8.11996e-08	6.40941e-11		-5.22383e-08	9.72211e-13		3.15895e-07	9.72211e-13
8.15146e-08	7.25776e-11		-5.19249e-08	1.85544e-12		3.16209e-07	1.85544e-12
8.17126e-08	6.56702e-11		-5.16108e-08	-3.47912e-12		3.16523e-07	-3.47912e-12
8.19796e-08	6.93641e-11		-5.12964e-08	3.97093e-12		3.16837e-07	3.97093e-12
8.25226e-08	7.29282e-11		-5.0989e-08	5.31415e-12		3.17145e-07	5.31415e-12
8.28036e-08	7.24718e-11		-5.06749e-08	9.63679e-12		3.17459e-07	9.63679e-12
8.30156e-08	7.20368e-11		-5.03608e-08	1.26657e-11		3.17773e-07	1.26657e-11
8.32266e-08	7.51652e-11		-5.00464e-08	-4.78042e-12		3.18087e-07	-4.78042e-12
8.35416e-08	6.47542e-11		-4.97327e-08	-2.98083e-13		3.18401e-07	-2.98083e-13
8.39996e-08	6.15685e-11		-4.9425e-08	-9.73953e-13		3.18709e-07	-9.73953e-13
8.42806e-08	6.53816e-11		-4.91109e-08	6.45519e-12		3.19023e-07	6.45519e-12
8.46606e-08	6.00937e-11		-4.87971e-08	4.40092e-12		3.19337e-07	4.40092e-12
8.48136e-08	6.29855e-11		-4.84827e-08	5.9887e-13		3.19651e-07	5.9887e-13
8.52196e-08	6.38426e-11		-4.81686e-08	3.43511e-13		3.19965e-07	3.43511e-13
8.54196e-08	7.30561e-11		-4.78552e-08	5.24441e-13		3.20278e-07	5.24441e-13
8.58296e-08	6.59904e-11		-4.75408e-08	3.64769e-12		3.20593e-07	3.64769e-12
8.61326e-08	6.91573e-11		-4.72328e-08	5.33582e-12		3.20901e-07	5.33582e-12
8.65096e-08	7.25464e-11		-4.69187e-08	1.30985e-11		3.21215e-07	1.30985e-11
8.66206e-08	7.20533e-11		-4.66052e-08	6.25594e-13		3.21528e-07	6.25594e-13
8.72206e-08	7.33546e-11		-4.62911e-08	5.04193e-12		3.21843e-07	5.04193e-12
8.74586e-08	7.67599e-11		-4.59764e-08	2.27209e-12		3.22157e-07	2.27209e-12
8.77116e-08	7.34631e-11		-4.56629e-08	6.34302e-12		3.22471e-07	6.34302e-12
8.80956e-08	7.1277e-11		-4.53489e-08	3.64536e-12		3.22785e-07	3.64536e-12
8.83096e-08	7.44522e-11		-4.50412e-08	5.86689e-12		3.23092e-07	5.86689e-12
8.87266e-08	8.0462e-11		-4.47271e-08	1.35518e-11		3.23407e-07	1.35518e-11
8.89016e-08	7.94647e-11		-4.4413e-08	4.1627e-13		3.23721e-07	4.1627e-13
8.92326e-08	7.6721e-11		-4.40989e-08	8.89481e-12		3.24035e-07	8.89481e-12
8.95716e-08	7.49034e-11		-4.37848e-08	9.22605e-12		3.24349e-07	9.22605e-12
8.97476e-08	8.27807e-11		-4.34771e-08	3.15068e-12		3.24657e-07	3.15068e-12
9.01596e-08	8.05823e-11		-4.3163e-08	4.55672e-12		3.24971e-07	4.55672e-12
9.04756e-08	8.45447e-11		-4.2849e-08	6.03116e-12		3.25285e-07	6.03116e-12
9.06356e-08	8.39787e-11		-4.25355e-08	1.45559e-11		3.25598e-07	1.45559e-11
9.11906e-08	8.4699e-11		-4.22208e-08	-5.34295e-12		3.25913e-07	-5.34295e-12
9.14226e-08	8.2846e-11		-4.19067e-08	-2.14841e-12		3.26227e-07	-2.14841e-12
9.18976e-08	8.85574e-11		-4.15926e-08	-1.54907e-12		3.26541e-07	-1.54907e-12
9.20716e-08	9.02124e-11		-4.12856e-08	2.55465e-12		3.26848e-07	2.55465e-12
9.24736e-08	8.9978e-11		-4.09708e-08	-3.87902e-13		3.27163e-07	-3.87902e-13
9.27376e-08	9.20886e-11		-4.06567e-08	-4.28761e-13		3.27477e-07	-4.28761e-13
9.28696e-08	9.23138e-11		-4.03433e-08	5.13687e-12		3.2779e-07	5.13687e-12
9.32826e-08	9.15638e-11		-4.00292e-08	-4.72319e-12		3.28104e-07	-4.72319e-12
9.35896e-08	8.93726e-11		-3.97148e-08	-1.84104e-12		3.28419e-07	-1.84104e-12
9.40276e-08	9.3087e-11		-3.9401e-08	-2.22771e-12		3.28733e-07	-2.22771e-12
9.41596e-08	9.34355e-11		-3.90932e-08	1.46891e-11		3.2904e-07	1.46891e-11
9.46286e-08	9.17484e-11		-3.87791e-08	1.4664e-11		3.29355e-07	1.4664e-11
9.48496e-08	9.36884e-11		-3.84647e-08	3.66521e-12		3.29669e-07	3.66521e-12
9.49636e-08	9.83469e-11		-3.8151e-08	3.49345e-12		3.29983e-07	3.49345e-12
9.55286e-08	1.01438e-10		-3.78369e-08	6.25589e-12		3.30297e-07	6.25589e-12
9.57556e-08	1.00495e-10		-3.75292e-08	2.55632e-12		3.30604e-07	2.55632e-12
9.61916e-08	9.89773e-11		-3.72154e-08	3.04725e-12		3.30918e-07	3.04725e-12
9.63456e-08	1.05415e-10		-3.6901e-08	7.0987e-12		3.31233e-07	7.0987e-12
9.67166e-08	1.03758e-10		-3.65869e-08	-1.56061e-13		3.31547e-07	-1.56061e-13
9.70986e-08	1.03222e-10		-3.62735e-08	9.11487e-12		3.3186e-07	9.11487e-12
9.73996e-08	1.05908e-10		-3.59591e-08	2.25022e-12		3.32175e-07	2.25022e-12
9.77786e-08	9.59878e-11		-3.56447e-08	1.92046e-12		3.32489e-07	1.92046e-12
9.79136e-08	1.05159e-10		-3.5337e-08	-3.78408e-13		3.32797e-07	-3.78408e-13
9.82446e-08	1.1015e-10		-3.50235e-08	1.00326e-11		3.3311e-07	1.00326e-11
9.86656e-08	1.13594e-10		-3.47094e-08	1.29892e-11		3.33424e-07	1.29892e-11
9.88866e-08	1.17368e-10		-3.43947e-08	1.31809e-11		3.33739e-07	1.31809e-11
9.91576e-08	1.11199e-10		-3.40813e-08	1.20462e-11		3.34052e-07	1.20462e-11
9.95056e-08	1.12654e-10		-3.37736e-08	1.55864e-11		3.3436e-07	1.55864e-11
9.97416e-08	1.14158e-10		-3.34595e-08	1.16864e-11		3.34674e-07	1.16864e-11
1.00128e-07	1.12962e-10		-3.31454e-08	1.17632e-11		3.34988e-07	1.17632e-11
1.00503e-07	1.15368e-10		-3.28313e-08	1.79232e-11		3.35302e-07	1.79232e-11
1.00837e-07	1.21335e-10		-3.25172e-08	1.41046e-11		3.35616e-07	1.41046e-11
1.01022e-07	1.14599e-10		-3.22031e-08	9.37058e-12		3.35931e-07	9.37058e-12
1.015e-07	1.18374e-10		-3.1889e-08	4.74772e-12		3.36245e-07	4.74772e-12
1.0161e-07	1.16616e-10		-3.15814e-08	9.03795e-12		3.36552e-07	9.03795e-12
1.02115e-07	1.1354e-10		-3.12673e-08	1.17341e-11		3.36866e-07	1.17341e-11
1.02265e-07	1.11649e-10		-3.09538e-08	1.76438e-11		3.3718e-07	1.76438e-11
1.02613e-07	1.11085e-10		-3.06391e-08	9.58707e-12		3.37495e-07	9.58707e-12
1.02854e-07	1.12517e-10		-3.0325e-08	6.65111e-12		3.37809e-07	6.65111e-12
1.03421e-07	1.11162e-10		-3.00109e-08	1.34134e-11		3.38123e-07	1.34134e-11
1.03773e-07	1.1815e-10		-2.96975e-08	1.00683e-11		3.38436e-07	1.00683e-11
1.03924e-07	1.1139e-10		-2.93891e-08	7.10653e-12		3.38745e-07	7.10653e-12
1.04208e-07	1.16098e-10		-2.9075e-08	1.61569e-11		3.39059e-07	1.61569e-11
1.04619e-07	1.17428e-10		-2.87616e-08	4.8208e-12		3.39372e-07	4.8208e-12
1.04878e-07	1.20463e-10		-2.84475e-08	2.45018e-11		3.39686e-07	2.45018e-11
1.05149e-07	1.25438e-10		-2.81331e-08	2.52478e-12		3.40001e-07	2.52478e-12
1.05528e-07	1.24331e-10		-2.78257e-08	8.07361e-12		3.40308e-07	8.07361e-12
1.05783e-07	1.19612e-10		-2.75116e-08	1.38445e-12		3.40622e-07	1.38445e-12
1.06281e-07	1.29829e-10		-2.71976e-08	1.10903e-11		3.40936e-07	1.10903e-11
1.06407e-07	1.25496e-10		-2.68831e-08	1.52746e-11		3.41251e-07	1.52746e-11
1.06824e-07	1.06279e-10		-2.65694e-08	1.54622e-11		3.41564e-07	1.54622e-11
1.07234e-07	1.07155e-10		-2.62553e-08	1.14816e-11		3.41878e-07	1.14816e-11
1.0741e-07	8.97949e-11		-2.59412e-08	5.36576e-12		3.42192e-07	5.36576e-12
1.07749e-07	4.13465e-11		-2.56335e-08	1.63451e-11		3.425e-07	1.63451e-11
1.08034e-07	3.57393e-11		-2.53194e-08	2.22129e-11		3.42814e-07	2.22129e-11
1.08379e-07	3.06041e-11		-2.50053e-08	1.529e-11		3.43128e-07	1.529e-11
1.08629e-07	4.11533e-11		-2.46919e-08	6.0509e-12		3.43442e-07	6.0509e-12
1.08958e-07	4.01871e-11		-2.43775e-08	6.35994e-12		3.43756e-07	6.35994e-12
1.09369e-07	4.39173e-11		-2.40631e-08	1.89367e-11		3.44071e-07	1.89367e-11
1.09719e-07	4.36895e-11		-2.3749e-08	1.01906e-11		3.44385e-07	1.01906e-11
1.09847e-07	3.78449e-11		-2.34419e-08	3.92435e-12		3.44692e-07	3.92435e-12
1.10221e-07	4.0826e-11		-2.31275e-08	2.1559e-12		3.45006e-07	2.1559e-12
1.10566e-07	4.30443e-11		-2.28131e-08	6.80744e-12		3.45321e-07	6.80744e-12
1.10923e-07	4.15598e-11		-2.24997e-08	9.40997e-12		3.45634e-07	9.40997e-12
1.11195e-07	3.67347e-11		-2.21856e-08	1.6566e-11		3.45948e-07	1.6566e-11
1.11467e-07	4.33136e-11		-2.18779e-08	1.42241e-11		3.46256e-07	1.42241e-11
1.11802e-07	4.17136e-11		-2.15632e-08	1.97856e-11		3.4657e-07	1.97856e-11
1.12156e-07	4.47034e-11		-2.12497e-08	1.38074e-11		3.46884e-07	1.38074e-11
1.12415e-07	4.73156e-11		-2.09356e-08	1.42572e-11		3.47198e-07	1.42572e-11
1.1278e-07	4.53375e-11		-2.06215e-08	1.4614e-11		3.47512e-07	1.4614e-11
1.13038e-07	4.23844e-11		-2.03074e-08	1.43842e-11		3.47826e-07	1.43842e-11
1.1348e-07	4.53552e-11		-1.99934e-08	1.64995e-11		3.4814e-07	1.64995e-11
1.13741e-07	4.66603e-11		-1.96857e-08	1.26042e-11		3.48448e-07	1.26042e-11
1.13994e-07	4.65487e-11		-1.93723e-08	1.33683e-11		3.48761e-07	1.33683e-11
1.14382e-07	4.95841e-11		-1.90576e-08	1.71865e-11		3.49076e-07	1.71865e-11
1.1466e-07	5.20247e-11		-1.87435e-08	1.53979e-11		3.4939e-07	1.53979e-11
1.14966e-07	4.79332e-11		-1.84305e-08	1.00888e-11		3.49703e-07	1.00888e-11
1.15153e-07	4.94511e-11		-1.81225e-08	1.14986e-11		3.50011e-07	1.14986e-11
1.15551e-07	5.0984e-11		-1.78075e-08	8.81155e-12		3.50326e-07	8.81155e-12
1.15946e-07	5.22044e-11		-1.74935e-08	9.682e-12		3.5064e-07	9.682e-12
1.16146e-07	5.47448e-11		-1.71805e-08	1.50603e-12		3.50953e-07	1.50603e-12
1.1662e-07	5.20345e-11		-1.68665e-08	7.61937e-12		3.51267e-07	7.61937e-12
1.16729e-07	5.39808e-11		-1.65515e-08	9.67318e-13		3.51582e-07	9.67318e-13
1.17046e-07	5.40543e-11		-1.62375e-08	8.11655e-12		3.51896e-07	8.11655e-12
1.17351e-07	5.26863e-11		-1.59305e-08	1.51375e-11		3.52203e-07	1.51375e-11
1.17747e-07	5.74217e-11		-1.56165e-08	7.27282e-12		3.52517e-07	7.27282e-12
1.18025e-07	5.79014e-11		-1.53015e-08	1.09894e-11		3.52832e-07	1.09894e-11
1.18474e-07	5.49868e-11		-1.49875e-08	6.2608e-12		3.53146e-07	6.2608e-12
1.18582e-07	5.71378e-11		-1.46735e-08	1.81665e-11		3.5346e-07	1.81665e-11
1.1903e-07	5.60225e-11		-1.43595e-08	9.06428e-12		3.53774e-07	9.06428e-12
1.19407e-07	6.1086e-11		-1.40455e-08	8.34612e-12		3.54088e-07	8.34612e-12
1.19593e-07	6.33262e-11		-1.37375e-08	2.52715e-12		3.54396e-07	2.52715e-12
1.19942e-07	5.59156e-11		-1.34235e-08	6.5304e-12		3.5471e-07	6.5304e-12
1.20256e-07	5.64583e-11		-1.31105e-08	6.69012e-12		3.55023e-07	6.69012e-12
1.20609e-07	5.52262e-11		-1.27955e-08	1.45079e-11		3.55338e-07	1.45079e-11
1.20789e-07	6.2174e-11		-1.24815e-08	9.49972e-12		3.55652e-07	9.49972e-12
1.21161e-07	6.20358e-11		-1.21735e-08	1.07036e-11		3.5596e-07	1.07036e-11
1.21653e-07	6.25189e-11		-1.18605e-08	1.2287e-11		3.56273e-07	1.2287e-11
1.21753e-07	5.39826e-11		-1.15465e-08	5.55272e-12		3.56587e-07	5.55272e-12
1.22183e-07	5.43954e-11		-1.12315e-08	1.85993e-11		3.56902e-07	1.85993e-11
1.22519e-07	6.23317e-11		-1.09185e-08	9.1826e-12		3.57215e-07	9.1826e-12
1.22852e-07	6.43225e-11		-1.06045e-08	3.60874e-12		3.57529e-07	3.60874e-12
1.2323e-07	6.1611e-11		-1.02895e-08	1.21914e-11		3.57844e-07	1.21914e-11
1.23485e-07	6.98793e-11		-9.98248e-09	7.12811e-12		3.58151e-07	7.12811e-12
1.23749e-07	6.54552e-11		-9.66848e-09	1.04384e-11		3.58465e-07	1.04384e-11
1.24161e-07	6.06225e-11		-9.35448e-09	1.5157e-11		3.58779e-07	1.5157e-11
1.24277e-07	6.87718e-11		-9.04048e-09	1.66675e-11		3.59093e-07	1.66675e-11
1.24816e-07	7.14341e-11		-8.72548e-09	1.14875e-11		3.59408e-07	1.14875e-11
1.25053e-07	7.33326e-11		-8.41148e-09	1.66953e-11		3.59722e-07	1.66953e-11
1.25548e-07	6.87266e-11		-8.09748e-09	8.32536e-12		3.60036e-07	8.32536e-12
1.25541e-07	6.81032e-11		-7.79048e-09	1.67473e-11		3.60343e-07	1.67473e-11
1.26109e-07	7.40717e-11		-7.47648e-09	1.56446e-11		3.60657e-07	1.56446e-11
1.26306e-07	6.89812e-11		-7.16148e-09	1.18123e-11		3.60972e-07	1.18123e-11
1.26715e-07	7.39265e-11		-6.84848e-09	1.13988e-11		3.61285e-07	1.13988e-11
1.26971e-07	7.59127e-11		-6.53448e-09	1.52988e-11		3.61599e-07	1.52988e-11
1.27243e-07	6.52226e-11		-6.22648e-09	1.74163e-11		3.61907e-07	1.74163e-11
1.27723e-07	6.51613e-11		-5.91148e-09	4.26672e-12		3.62222e-07	4.26672e-12
1.27736e-07	7.03238e-11		-5.59848e-09	1.85054e-11		3.62535e-07	1.85054e-11
1.28212e-07	7.34034e-11		-5.28448e-09	2.90949e-11		3.62849e-07	2.90949e-11
1.28636e-07	7.28604e-11		-4.96948e-09	2.23928e-11		3.63164e-07	2.23928e-11
1.29006e-07	6.95398e-11		-4.65648e-09	1.38019e-11		3.63477e-07	1.38019e-11
1.2919e-07	7.23353e-11		-4.34248e-09	2.23608e-11		3.63791e-07	2.23608e-11
1.2955e-07	7.52229e-11		-4.03448e-09	2.62423e-11		3.64099e-07	2.62423e-11
1.29844e-07	7.54311e-11		-3.72048e-09	8.90389e-12		3.64413e-07	8.90389e-12
1.30145e-07	7.41161e-11		-3.40648e-09	1.6564e-11		3.64727e-07	1.6564e-11
1.30401e-07	7.94166e-11		-3.09248e-09	1.2032e-11		3.65041e-07	1.2032e-11
1.30664e-07	7.5138e-11		-2.77848e-09	1.91367e-11		3.65355e-07	1.91367e-11
1.31075e-07	7.64956e-11		-2.47048e-09	1.45316e-11		3.65663e-07	1.45316e-11
1.31403e-07	6.91771e-11		-2.15648e-09	2.09593e-11		3.65977e-07	2.09593e-11
1.31651e-07	7.01821e-11		-1.84248e-09	4.48432e-12		3.66291e-07	4.48432e-12
1.31988e-07	7.87977e-11		-1.52848e-09	9.86955e-12		3.66605e-07	9.86955e-12
1.32345e-07	7.87769e-11		-1.21448e-09	1.13583e-11		3.66919e-07	1.13583e-11
1.32575e-07	7.03555e-11		-8.99479e-10	1.38048e-11		3.67234e-07	1.38048e-11
1.32986e-07	7.72036e-11		-5.85479e-10	8.15689e-12		3.67548e-07	8.15689e-12
1.33247e-07	7.05541e-11		-2.78479e-10	6.53971e-12		3.67855e-07	6.53971e-12
1.33543e-07	7.46291e-11		3.5521e-11	4.85185e-12		3.68169e-07	4.85185e-12
1.33958e-07	7.22321e-11		3.49521e-10	1.20258e-11		3.68483e-07	1.20258e-11
1.344e-07	8.12412e-11		6.63521e-10	9.59113e-12		3.68797e-07	9.59113e-12
1.34533e-07	7.58573e-11		9.77521e-10	1.43014e-11		3.69111e-07	1.43014e-11
1.34972e-07	7.17682e-11		1.29152e-09	7.55272e-12		3.69425e-07	7.55272e-12
1.35238e-07	8.18851e-11		1.60552e-09	1.93263e-11		3.69739e-07	1.93263e-11
1.35596e-07	8.12401e-11		1.91352e-09	9.72558e-12		3.70047e-07	9.72558e-12
1.35898e-07	8.37015e-11		2.22752e-09	1.16515e-11		3.70361e-07	1.16515e-11
1.36119e-07	7.97927e-11		2.54152e-09	1.35329e-11		3.70675e-07	1.35329e-11
1.36513e-07	8.42469e-11		2.85552e-09	2.65368e-11		3.70989e-07	2.65368e-11
1.36781e-07	8.73751e-11		3.16952e-09	1.74456e-11		3.71303e-07	1.74456e-11
1.37137e-07	8.92745e-11		3.47752e-09	9.84988e-12		3.71611e-07	9.84988e-12
1.37358e-07	8.7262e-11		3.79152e-09	1.9701e-11		3.71925e-07	1.9701e-11
1.37803e-07	9.04374e-11		4.10552e-09	1.21235e-11		3.72239e-07	1.21235e-11
1.38056e-07	9.04518e-11		4.41952e-09	1.89406e-11		3.72553e-07	1.89406e-11
1.38232e-07	9.12051e-11		4.73352e-09	9.39584e-12		3.72867e-07	9.39584e-12
1.38728e-07	9.21267e-11		5.04752e-09	8.44967e-12		3.73181e-07	8.44967e-12
1.38896e-07	9.31414e-11		5.36152e-09	1.73965e-11		3.73495e-07	1.73965e-11
1.39439e-07	9.26979e-11		5.66952e-09	1.65247e-11		3.73803e-07	1.65247e-11
1.39731e-07	9.38065e-11		5.98352e-09	2.10925e-11		3.74117e-07	2.10925e-11
1.40072e-07	9.55437e-11		6.29752e-09	2.85401e-11		3.74431e-07	2.85401e-11
1.40287e-07	9.85492e-11		6.61152e-09	2.16141e-11		3.74745e-07	2.16141e-11
1.40614e-07	9.78723e-11		6.92552e-09	1.93887e-11		3.75059e-07	1.93887e-11
1.40989e-07	1.03196e-10		7.23952e-09	2.22227e-11		3.75373e-07	2.22227e-11
1.41217e-07	9.79417e-11		7.55352e-09	2.12134e-11		3.75687e-07	2.12134e-11
1.41658e-07	1.0155e-10		7.86152e-09	2.52724e-11		3.75995e-07	2.52724e-11
1.41814e-07	9.31656e-11		8.17552e-09	2.64018e-11		3.76309e-07	2.64018e-11
1.4214e-07	9.4853e-11		8.48952e-09	2.64394e-11		3.76623e-07	2.64394e-11
1.42614e-07	9.78165e-11		8.80352e-09	3.12662e-11		3.76937e-07	3.12662e-11
1.42852e-07	9.91836e-11		9.11752e-09	2.33718e-11		3.77251e-07	2.33718e-11
1.43168e-07	9.71691e-11		9.42552e-09	2.40069e-11		3.77559e-07	2.40069e-11
1.43438e-07	1.01056e-10		9.73952e-09	1.59339e-11		3.77873e-07	1.59339e-11
1.43724e-07	9.97187e-11		1.00525e-08	2.12893e-11		3.78186e-07	2.12893e-11
1.44193e-07	1.0065e-10		1.03675e-08	1.63938e-11		3.78501e-07	1.63938e-11
1.44624e-07	9.93465e-11		1.06815e-08	2.77142e-11		3.78815e-07	2.77142e-11
1.44786e-07	1.03286e-10		1.09955e-08	2.32892e-11		3.79129e-07	2.32892e-11
1.4495e-07	9.9699e-11		1.13095e-08	2.88867e-11		3.79443e-07	2.88867e-11
1.45381e-07	1.04651e-10		1.16175e-08	2.82535e-11		3.79751e-07	2.82535e-11
1.4572e-07	1.04853e-10		1.19315e-08	2.87755e-11		3.80065e-07	2.87755e-11
1.46095e-07	1.0464e-10		1.22445e-08	2.09122e-11		3.80378e-07	2.09122e-11
1.46396e-07	1.09404e-10		1.25595e-08	2.6212e-11		3.80693e-07	2.6212e-11
1.46494e-07	1.10415e-10		1.28735e-08	3.27147e-11		3.81007e-07	3.27147e-11
1.469e-07	1.13098e-10		1.31805e-08	2.93443e-11		3.81314e-07	2.93443e-11
1.47093e-07	1.12242e-10		1.34945e-08	2.31e-11		3.81628e-07	2.31e-11
1.47599e-07	1.10495e-10		1.38095e-08	1.95071e-11		3.81943e-07	1.95071e-11
1.47932e-07	1.11454e-10		1.41235e-08	2.76278e-11		3.82257e-07	2.76278e-11
1.4801e-07	1.14545e-10		1.44375e-08	2.7718e-11		3.82571e-07	2.7718e-11
1.48517e-07	1.1577e-10		1.47515e-08	2.76562e-11		3.82885e-07	2.76562e-11
1.48782e-07	1.16646e-10		1.50655e-08	3.26978e-11		3.83199e-07	3.26978e-11
1.49301e-07	1.19092e-10		1.53725e-08	2.77163e-11		3.83506e-07	2.77163e-11
1.49375e-07	1.21771e-10		1.56875e-08	2.64153e-11		3.83821e-07	2.64153e-11
1.4992e-07	1.11459e-10		1.60015e-08	3.68833e-11		3.84135e-07	3.68833e-11
1.50147e-07	1.13859e-10		1.63155e-08	3.29927e-11		3.84449e-07	3.29927e-11
1.50565e-07	1.07851e-10		1.66285e-08	2.5268e-11		3.84762e-07	2.5268e-11
1.50686e-07	1.18357e-10		1.69435e-08	3.53584e-11		3.85077e-07	3.53584e-11
1.51008e-07	1.14383e-10		1.72575e-08	3.28027e-11		3.85391e-07	3.28027e-11
1.51411e-07	1.18598e-10		1.75645e-08	3.30354e-11		3.85698e-07	3.30354e-11
1.51728e-07	1.23253e-10		1.78785e-08	3.09474e-11		3.86012e-07	3.09474e-11
1.52182e-07	1.2578e-10		1.81935e-08	3.8865e-11		3.86327e-07	3.8865e-11
1.52334e-07	1.2264e-10		1.85065e-08	3.37929e-11		3.8664e-07	3.37929e-11
1.52799e-07	1.2509e-10		1.88215e-08	2.92047e-11		3.86955e-07	2.92047e-11
1.53061e-07	1.22143e-10		1.91285e-08	3.60536e-11		3.87262e-07	3.60536e-11
1.53285e-07	1.24238e-10		1.94435e-08	3.71269e-11		3.87577e-07	3.71269e-11
1.5358e-07	1.23664e-10		1.97565e-08	2.5357e-11		3.8789e-07	2.5357e-11
1.53986e-07	1.2839e-10		2.00705e-08	4.03763e-11		3.88204e-07	4.03763e-11
1.54376e-07	1.27463e-10		2.03855e-08	2.75242e-11		3.88519e-07	2.75242e-11
1.54682e-07	1.29247e-10		2.06995e-08	5.24572e-11		3.88833e-07	5.24572e-11
1.54879e-07	1.32016e-10		2.10135e-08	3.51255e-11		3.89147e-07	3.51255e-11
1.55114e-07	1.28646e-10		2.13205e-08	4.32972e-11		3.89454e-07	4.32972e-11
1.55459e-07	1.31029e-10		2.16345e-08	3.42944e-11		3.89768e-07	3.42944e-11
1.55997e-07	1.3171e-10		2.19495e-08	4.50217e-11		3.90083e-07	4.50217e-11
1.56214e-07	1.33831e-10		2.22635e-08	3.88967e-11		3.90397e-07	3.88967e-11
1.5657e-07	1.3347e-10		2.25775e-08	4.57717e-11		3.90711e-07	4.57717e-11
1.56775e-07	1.35367e-10		2.28905e-08	3.71582e-11		3.91024e-07	3.71582e-11
1.57095e-07	1.36622e-10		2.32055e-08	4.23532e-11		3.91339e-07	4.23532e-11
1.57455e-07	1.35469e-10		2.35135e-08	4.64063e-11		3.91647e-07	4.64063e-11
1.57852e-07	1.42772e-10		2.38265e-08	4.6462e-11		3.9196e-07	4.6462e-11
1.58188e-07	1.39756e-10		2.41405e-08	5.78383e-11		3.92274e-07	5.78383e-11
1.58425e-07	1.45745e-10		2.44555e-08	3.39545e-11		3.92589e-07	3.39545e-11
1.58791e-07	1.39929e-10		2.47695e-08	4.8033e-11		3.92903e-07	4.8033e-11
1.59137e-07	1.42717e-10		2.50765e-08	5.96784e-11		3.9321e-07	5.96784e-11
1.59441e-07	1.43344e-10		2.53905e-08	4.57899e-11		3.93524e-07	4.57899e-11
1.59768e-07	1.48035e-10		2.57055e-08	4.99277e-11		3.93839e-07	4.99277e-11
1.60095e-07	1.46767e-10		2.60185e-08	5.31557e-11		3.94152e-07	5.31557e-11
1.60366e-07	1.42144e-10		2.63325e-08	6.17069e-11		3.94466e-07	6.17069e-11
1.60708e-07	1.37916e-10		2.66465e-08	6.00632e-11		3.9478e-07	6.00632e-11
1.60848e-07	1.4934e-10		2.69605e-08	5.69816e-11		3.95094e-07	5.69816e-11
1.61313e-07	1.42589e-10		2.72685e-08	6.22709e-11		3.95402e-07	6.22709e-11
1.61698e-07	1.44532e-10		2.75825e-08	5.25857e-11		3.95716e-07	5.25857e-11
1.61817e-07	1.40634e-10		2.78965e-08	5.96207e-11		3.9603e-07	5.96207e-11
1.62363e-07	1.41484e-10		2.82105e-08	6.42547e-11		3.96344e-07	6.42547e-11
1.62625e-07	1.40458e-10		2.85255e-08	6.40189e-11		3.96659e-07	6.40189e-11
1.62937e-07	1.54409e-10		2.88325e-08	6.08827e-11		3.96966e-07	6.08827e-11
1.63222e-07	1.49639e-10		2.91465e-08	5.90758e-11		3.9728e-07	5.90758e-11
1.63367e-07	1.47571e-10		2.94605e-08	5.84154e-11		3.97594e-07	5.84154e-11
1.63969e-07	1.43219e-10		2.97755e-08	4.89663e-11		3.97909e-07	4.89663e-11
1.64061e-07	1.46457e-10		3.00885e-08	6.27584e-11		3.98222e-07	6.27584e-11
1.64393e-07	1.53351e-10		3.04025e-08	5.95369e-11		3.98536e-07	5.95369e-11
1.6467e-07	1.48152e-10		3.07165e-08	5.34044e-11		3.9885e-07	5.34044e-11
1.65159e-07	1.48552e-10		3.10255e-08	5.07881e-11		3.99159e-07	5.07881e-11
1.65439e-07	1.54064e-10		3.13385e-08	5.30771e-11		3.99472e-07	5.30771e-11
1.65847e-07	1.54504e-10		3.16525e-08	5.39893e-11		3.99786e-07	5.39893e-11
1.65958e-07	1.51771e-10		3.19665e-08	6.24841e-11		4.001e-07	6.24841e-11
1.66309e-07	1.54646e-10		3.22805e-08	5.87013e-11		4.00414e-07	5.87013e-11
1.66708e-07	1.5094e-10		3.25945e-08	6.89612e-11		4.00728e-07	6.89612e-11
1.67037e-07	1.46467e-10		3.29085e-08	5.17107e-11		4.01042e-07	5.17107e-11
1.67349e-07	1.58236e-10		3.32165e-08	6.37623e-11		4.0135e-07	6.37623e-11
1.67687e-07	1.57595e-10		3.35305e-08	5.8605e-11		4.01664e-07	5.8605e-11
1.67871e-07	1.53423e-10		3.38445e-08	6.77071e-11		4.01978e-07	6.77071e-11
1.68325e-07	1.53089e-10		3.41585e-08	6.61756e-11		4.02292e-07	6.61756e-11
1.68684e-07	1.49422e-10		3.44725e-08	5.78587e-11		4.02606e-07	5.78587e-11
1.68986e-07	1.56816e-10		3.47805e-08	6.40075e-11		4.02914e-07	6.40075e-11
1.69152e-07	1.57892e-10		3.50945e-08	6.10106e-11		4.03228e-07	6.10106e-11
1.69533e-07	1.56174e-10		3.54085e-08	6.46588e-11		4.03542e-07	6.46588e-11
1.69899e-07	1.55954e-10		3.57225e-08	6.8536e-11		4.03856e-07	6.8536e-11
1.70291e-07	1.63537e-10		3.60365e-08	5.82643e-11		4.0417e-07	5.82643e-11
1.70545e-07	1.68e-10		3.63515e-08	7.77168e-11		4.04485e-07	7.77168e-11
1.70829e-07	1.66338e-10		3.66645e-08	6.60091e-11		4.04798e-07	6.60091e-11
1.71165e-07	1.66772e-10		3.69725e-08	8.02792e-11		4.05106e-07	8.02792e-11
1.71562e-07	1.66389e-10		3.72865e-08	6.51252e-11		4.0542e-07	6.51252e-11
1.71815e-07	1.68818e-10		3.76005e-08	7.58135e-11		4.05734e-07	7.58135e-11
1.72197e-07	1.73822e-10		3.79145e-08	7.75816e-11		4.06048e-07	7.75816e-11
1.72425e-07	1.75663e-10		3.82285e-08	7.82932e-11		4.06362e-07	7.82932e-11
1.72875e-07	1.75946e-10		3.85425e-08	8.47284e-11		4.06676e-07	8.47284e-11
1.73071e-07	1.77684e-10		3.88565e-08	8.3226e-11		4.0699e-07	8.3226e-11
1.73326e-07	1.75448e-10		3.91645e-08	8.2512e-11		4.07298e-07	8.2512e-11
1.73603e-07	1.76753e-10		3.94785e-08	8.06804e-11		4.07612e-07	8.06804e-11
1.74043e-07	1.77407e-10		3.97925e-08	9.13051e-11		4.07926e-07	9.13051e-11
1.74354e-07	1.76664e-10		4.01065e-08	9.52486e-11		4.0824e-07	9.52486e-11
1.74737e-07	1.73987e-10		4.04205e-08	7.84081e-11		4.08554e-07	7.84081e-11
1.7502e-07	1.74223e-10		4.07275e-08	7.31065e-11		4.08861e-07	7.31065e-11
1.75375e-07	1.77984e-10		4.10415e-08	8.32676e-11		4.09175e-07	8.32676e-11
1.75729e-07	1.74284e-10		4.13565e-08	8.81909e-11		4.0949e-07	8.81909e-11
1.76062e-07	1.8157e-10		4.16705e-08	7.74587e-11		4.09804e-07	7.74587e-11
1.76177e-07	1.74581e-10		4.19845e-08	7.66926e-11		4.10118e-07	7.66926e-11
1.76519e-07	1.80868e-10		4.22985e-08	8.36443e-11		4.10432e-07	8.36443e-11
1.7705e-07	1.83726e-10		4.26135e-08	8.01298e-11		4.10747e-07	8.01298e-11
1.77308e-07	1.86258e-10		4.29205e-08	8.14628e-11		4.11054e-07	8.14628e-11
1.77673e-07	1.85772e-10		4.32345e-08	8.13784e-11		4.11368e-07	8.13784e-11
1.77928e-07	1.79725e-10		4.35485e-08	8.25996e-11		4.11682e-07	8.25996e-11
1.78296e-07	1.82709e-10		4.38625e-08	8.67201e-11		4.11996e-07	8.67201e-11
1.78615e-07	1.88971e-10		4.41765e-08	9.15208e-11		4.1231e-07	9.15208e-11
1.78779e-07	1.9222e-10		4.44845e-08	9.01295e-11		4.12618e-07	9.01295e-11
1.79187e-07	1.91062e-10		4.47985e-08	8.86528e-11		4.12932e-07	8.86528e-11
1.79699e-07	1.90658e-10		4.51125e-08	9.56023e-11		4.13246e-07	9.56023e-11
1.798e-07	1.9402e-10		4.54265e-08	5.25686e-11		4.1356e-07	5.25686e-11
1.8033e-07	1.95472e-10		4.57405e-08	5.13937e-11		4.13874e-07	5.13937e-11
1.80488e-07	1.98816e-10		4.60535e-08	4.38945e-11		4.14187e-07	4.38945e-11
1.80922e-07	1.95423e-10		4.63685e-08	5.02255e-11		4.14502e-07	5.02255e-11
1.81208e-07	2.0587e-10		4.66765e-08	4.86596e-11		4.1481e-07	4.86596e-11
1.81463e-07	2.01622e-10		4.69895e-08	4.93238e-11		4.15123e-07	4.93238e-11
1.81824e-07	1.99263e-10		4.73035e-08	5.55078e-11		4.15437e-07	5.55078e-11
1.82059e-07	2.05803e-10		4.76185e-08	4.77115e-11		4.15752e-07	4.77115e-11
1.82429e-07	2.06226e-10		4.79325e-08	4.73118e-11		4.16066e-07	4.73118e-11
1.82899e-07	1.98616e-10		4.82465e-08	3.749e-11		4.1638e-07	3.749e-11
1.8299e-07	2.03405e-10		4.85605e-08	4.90968e-11		4.16694e-07	4.90968e-11
1.83323e-07	2.08178e-10		4.88685e-08	5.09063e-11		4.17002e-07	5.09063e-11
1.8378e-07	2.14116e-10		4.91815e-08	5.20112e-11		4.17315e-07	5.20112e-11
1.83979e-07	2.11856e-10		4.94965e-08	4.63851e-11		4.1763e-07	4.63851e-11
1.84199e-07	2.09984e-10		4.98105e-08	4.56052e-11		4.17944e-07	4.56052e-11
1.84592e-07	2.08466e-10		5.01245e-08	5.2193e-11		4.18258e-07	5.2193e-11
1.8507e-07	2.09999e-10		5.04315e-08	4.39544e-11		4.18565e-07	4.39544e-11
1.85303e-07	2.10316e-10		5.07465e-08	5.09518e-11		4.1888e-07	5.09518e-11
1.8563e-07	2.18019e-10		5.10605e-08	5.58528e-11		4.19194e-07	5.58528e-11
1.85832e-07	2.18181e-10		5.13735e-08	5.62391e-11		4.19507e-07	5.62391e-11
1.86171e-07	2.19981e-10		5.16885e-08	5.45035e-11		4.19822e-07	5.45035e-11
1.86542e-07	2.26874e-10		5.20025e-08	5.45865e-11		4.20136e-07	5.45865e-11
1.86944e-07	2.22351e-10		5.23155e-08	5.55429e-11		4.20449e-07	5.55429e-11
1.87135e-07	2.2163e-10		5.26235e-08	4.89616e-11		4.20757e-07	4.89616e-11
1.8747e-07	2.2636e-10		5.29385e-08	5.62995e-11		4.21072e-07	5.62995e-11
1.87823e-07	2.10019e-10		5.32515e-08	6.28631e-11		4.21385e-07	6.28631e-11
1.88108e-07	2.05039e-10		5.35655e-08	4.88598e-11		4.21699e-07	4.88598e-11
1.88342e-07	2.15486e-10		5.38795e-08	5.86229e-11		4.22013e-07	5.86229e-11
1.88649e-07	2.18661e-10		5.41945e-08	6.11745e-11		4.22328e-07	6.11745e-11
1.89188e-07	2.12149e-10		5.45085e-08	4.81864e-11		4.22642e-07	4.81864e-11
1.89394e-07	2.13906e-10		5.48155e-08	4.4167e-11		4.22949e-07	4.4167e-11
1.8977e-07	2.11302e-10		5.51295e-08	1.57929e-11		4.23263e-07	1.57929e-11
1.90266e-07	2.1184e-10		5.54435e-08	1.59061e-11		4.23577e-07	1.59061e-11
1.90305e-07	2.12887e-10		5.57575e-08	1.7129e-11		4.23891e-07	1.7129e-11
1.90793e-07	2.22248e-10		5.60725e-08	1.86073e-11		4.24206e-07	1.86073e-11
1.91154e-07	2.22702e-10		5.63795e-08	1.70211e-11		4.24513e-07	1.70211e-11
1.91395e-07	2.24151e-10		5.66935e-08	1.23597e-11		4.24827e-07	1.23597e-11
1.91637e-07	2.21219e-10		5.70075e-08	1.83779e-11		4.25141e-07	1.83779e-11
1.9217e-07	2.25517e-10		5.73225e-08	6.09713e-12		4.25456e-07	6.09713e-12
1.92338e-07	2.23316e-10		5.76355e-08	5.75716e-12		4.25769e-07	5.75716e-12
1.92641e-07	2.21724e-10		5.79505e-08	9.08101e-12		4.26084e-07	9.08101e-12
1.93012e-07	2.26481e-10		5.82645e-08	1.87894e-11		4.26398e-07	1.87894e-11
1.93131e-07	2.2915e-10		5.85715e-08	1.55029e-11		4.26705e-07	1.55029e-11
1.93526e-07	2.24166e-10		5.88855e-08	1.78822e-11		4.27019e-07	1.78822e-11
1.93923e-07	2.27289e-10		5.92005e-08	9.71566e-12		4.27334e-07	9.71566e-12
1.94368e-07	2.24299e-10		5.95145e-08	2.10025e-11		4.27648e-07	2.10025e-11
1.94604e-07	2.30714e-10		5.98275e-08	2.57535e-11		4.27961e-07	2.57535e-11
1.94962e-07	2.29402e-10		6.01355e-08	1.82945e-11		4.28269e-07	1.82945e-11
1.95237e-07	2.2856e-10		6.04495e-08	1.36257e-11		4.28583e-07	1.36257e-11
1.95547e-07	2.28585e-10		6.07635e-08	1.55385e-11		4.28897e-07	1.55385e-11
1.95892e-07	2.24912e-10		6.10775e-08	1.85069e-11		4.29211e-07	1.85069e-11
1.96315e-07	5.74934e-11		6.13915e-08	1.66902e-11		4.29525e-07	1.66902e-11
1.96373e-07	6.20983e-11		6.17055e-08	7.54687e-12		4.29839e-07	7.54687e-12
1.96794e-07	5.6298e-11		6.20195e-08	1.33094e-11		4.30153e-07	1.33094e-11
1.97096e-07	5.5726e-11		6.23275e-08	1.16199e-11		4.30461e-07	1.16199e-11
1.97598e-07	6.15076e-11		6.26415e-08	8.89848e-12		4.30775e-07	8.89848e-12
1.97706e-07	6.64858e-11		6.29555e-08	2.21058e-11		4.31089e-07	2.21058e-11
1.98145e-07	6.22477e-11		6.32695e-08	1.34744e-11		4.31403e-07	1.34744e-11
1.98316e-07	6.58282e-11		6.35835e-08	1.32474e-11		4.31717e-07	1.32474e-11
1.98878e-07	6.78245e-11		6.38975e-08	2.13607e-11		4.32031e-07	2.13607e-11
1.99113e-07	6.21895e-11		6.42115e-08	1.35406e-11		4.32345e-07	1.35406e-11
1.99291e-07	6.45046e-11		6.45195e-08	1.32601e-11		4.32653e-07	1.32601e-11
1.99714e-07	6.99434e-11		6.48335e-08	2.35254e-11		4.32967e-07	2.35254e-11
2.00074e-07	6.95948e-11		6.51475e-08	1.97873e-11		4.33281e-07	1.97873e-11
2.00424e-07	6.92161e-11		6.54615e-08	1.79307e-11		4.33595e-07	1.79307e-11
2.00653e-07	6.93422e-11		6.57765e-08	1.79348e-11		4.3391e-07	1.79348e-11
2.01144e-07	6.98247e-11		6.60835e-08	2.05286e-11		4.34217e-07	2.05286e-11
2.01417e-07	6.79628e-11		6.63975e-08	1.69896e-11		4.34531e-07	1.69896e-11
2.0171e-07	7.55731e-11		6.67115e-08	2.83915e-11		4.34845e-07	2.83915e-11
2.01937e-07	7.22244e-11		6.70255e-08	1.76226e-11		4.35159e-07	1.76226e-11
2.02293e-07	7.34509e-11		6.73395e-08	3.19887e-11		4.35473e-07	3.19887e-11
2.02641e-07	6.73405e-11		6.76535e-08	2.91106e-11		4.35787e-07	2.91106e-11
2.02958e-07	4.56844e-11		6.79675e-08	3.68479e-11		4.36101e-07	3.68479e-11
2.03376e-07	5.10896e-11		6.82755e-08	2.52973e-11		4.36409e-07	2.52973e-11
2.03585e-07	4.90624e-11		6.85895e-08	2.02357e-11		4.36723e-07	2.02357e-11
2.03903e-07	4.83593e-11		6.89035e-08	2.73776e-11		4.37037e-07	2.73776e-11
2.04165e-07	5.51628e-11		6.92175e-08	1.62243e-11		4.37351e-07	1.62243e-11
2.04639e-07	5.29438e-11		6.95315e-08	2.09247e-11		4.37665e-07	2.09247e-11
2.05018e-07	5.55724e-11		6.98455e-08	3.53274e-11		4.37979e-07	3.53274e-11
2.05329e-07	4.84053e-11		7.01595e-08	3.23149e-11		4.38293e-07	3.23149e-11
2.05668e-07	5.35417e-11		7.04675e-08	3.44872e-11		4.38601e-07	3.44872e-11
2.05886e-07	5.30414e-11		7.07814e-08	2.65945e-11		4.38915e-07	2.65945e-11
2.0628e-07	5.37843e-11		7.10954e-08	2.89822e-11		4.39229e-07	2.89822e-11
2.06577e-07	5.94388e-11		7.14094e-08	3.25456e-11		4.39543e-07	3.25456e-11
2.06787e-07	5.80458e-11		7.17234e-08	2.63216e-11		4.39857e-07	2.63216e-11
2.0721e-07	5.98879e-11		7.20314e-08	3.57171e-11		4.40165e-07	3.57171e-11
2.07534e-07	6.19128e-11		7.23454e-08	3.21631e-11		4.40479e-07	3.21631e-11
2.07877e-07	6.28458e-11		7.26594e-08	3.64183e-11		4.40793e-07	3.64183e-11
2.07914e-07	6.85708e-11		7.29734e-08	4.10833e-11		4.41107e-07	4.10833e-11
2.08399e-07	6.18271e-11		7.32874e-08	3.4864e-11		4.41421e-07	3.4864e-11
2.0887e-07	6.49624e-11		7.36014e-08	3.22693e-11		4.41735e-07	3.22693e-11
2.09055e-07	6.75285e-11		7.39154e-08	3.56301e-11		4.42049e-07	3.56301e-11
2.09325e-07	6.56275e-11		7.42234e-08	3.22235e-11		4.42357e-07	3.22235e-11
2.09603e-07	6.83839e-11		7.45374e-08	3.76028e-11		4.42671e-07	3.76028e-11
2.10176e-07	6.57233e-11		7.48514e-08	3.46945e-11		4.42985e-07	3.46945e-11
2.10349e-07	6.06019e-11		7.51654e-08	3.45698e-11		4.43299e-07	3.45698e-11
2.10592e-07	6.56703e-11		7.54794e-08	2.87747e-11		4.43613e-07	2.87747e-11
2.11105e-07	6.64215e-11		7.57874e-08	3.39927e-11		4.43921e-07	3.39927e-11
2.11241e-07	6.93339e-11		7.61014e-08	3.56629e-11		4.44235e-07	3.56629e-11
2.11694e-07	6.33339e-11		7.64154e-08	4.39377e-11		4.44549e-07	4.39377e-11
2.11949e-07	6.80692e-11		7.67284e-08	4.89575e-11		4.44862e-07	4.89575e-11
2.12342e-07	6.55568e-11		7.70434e-08	3.60992e-11		4.45177e-07	3.60992e-11
2.1265e-07	7.03541e-11		7.73574e-08	3.27769e-11		4.45491e-07	3.27769e-11
2.13057e-07	6.63273e-11		7.76714e-08	4.37791e-11		4.45805e-07	4.37791e-11
2.13342e-07	5.03099e-11		7.79784e-08	4.55675e-11		4.46112e-07	4.55675e-11
2.13584e-07	1.67225e-11		7.82924e-08	4.29899e-11		4.46426e-07	4.29899e-11
2.14002e-07	1.76566e-11		7.86074e-08	5.23358e-11		4.46741e-07	5.23358e-11
2.14106e-07	1.54816e-11		7.89214e-08	4.65059e-11		4.47055e-07	4.65059e-11
2.14545e-07	1.75512e-11		7.92354e-08	5.10911e-11		4.47369e-07	5.10911e-11
2.14861e-07	1.94436e-11		7.95494e-08	5.03382e-11		4.47683e-07	5.03382e-11
2.15296e-07	9.26518e-12		7.98634e-08	4.6313e-11		4.47997e-07	4.6313e-11
2.15416e-07	1.49186e-11		8.01714e-08	5.07366e-11		4.48305e-07	5.07366e-11
2.15865e-07	1.02169e-11		8.04854e-08	5.15497e-11		4.48619e-07	5.15497e-11
2.16192e-07	1.4414e-11		8.07984e-08	4.71173e-11		4.48932e-07	4.71173e-11
2.16608e-07	1.43026e-11		8.11134e-08	4.95993e-11		4.49247e-07	4.95993e-11
2.16903e-07	1.29046e-11		8.14274e-08	4.24667e-11		4.49561e-07	4.24667e-11
2.17258e-07	1.76305e-11		8.17344e-08	4.59899e-11		4.49868e-07	4.59899e-11
2.17502e-07	1.84829e-11		8.20484e-08	5.33831e-11		4.50182e-07	5.33831e-11
2.17872e-07	2.0251e-11		8.23634e-08	5.11047e-11		4.50497e-07	5.11047e-11
2.18101e-07	1.5668e-11		8.26774e-08	4.87086e-11		4.50811e-07	4.87086e-11
2.18649e-07	1.41425e-11		8.29904e-08	6.09749e-11		4.51124e-07	6.09749e-11
2.18884e-07	1.74466e-11		8.33044e-08	5.60656e-11		4.51438e-07	5.60656e-11
2.19108e-07	1.89597e-11		8.36194e-08	5.83805e-11		4.51753e-07	5.83805e-11
2.19523e-07	1.12358e-11		8.39264e-08	6.1538e-11		4.5206e-07	6.1538e-11
2.19726e-07	1.39895e-11		8.42404e-08	5.21129e-11		4.52374e-07	5.21129e-11
2.20115e-07	1.5918e-11		8.45544e-08	5.06832e-11		4.52688e-07	5.06832e-11
2.20333e-07	1.35237e-11		8.48694e-08	5.02189e-11		4.53003e-07	5.02189e-11
2.2072e-07	9.20498e-12		8.51834e-08	6.10307e-11		4.53317e-07	6.10307e-11
2.21096e-07	1.4572e-11		8.54974e-08	6.12866e-11		4.53631e-07	6.12866e-11
2.21456e-07	1.60759e-11		8.58114e-08	5.7293e-11		4.53945e-07	5.7293e-11
2.21695e-07	1.54283e-11		8.61184e-08	5.03588e-11		4.54252e-07	5.03588e-11
2.22062e-07	7.02197e-12		8.64334e-08	4.83033e-11		4.54567e-07	4.83033e-11
2.22435e-07	1.49202e-11		8.67474e-08	5.44104e-11		4.54881e-07	5.44104e-11
2.22859e-07	1.08501e-11		8.70604e-08	5.78947e-11		4.55194e-07	5.78947e-11
2.23106e-07	1.13786e-11		8.73754e-08	6.41456e-11		4.55509e-07	6.41456e-11
2.23551e-07	1.5949e-11		8.76834e-08	4.49154e-11		4.55817e-07	4.49154e-11
2.23563e-07	1.6143e-11		8.79974e-08	5.19408e-11		4.56131e-07	5.19408e-11
2.24068e-07	1.15275e-11		8.83104e-08	4.98776e-11		4.56444e-07	4.98776e-11
2.24477e-07	1.50391e-11		8.86244e-08	4.90394e-11		4.56758e-07	4.90394e-11
2.24624e-07	1.48676e-11		8.89394e-08	5.6176e-11		4.57073e-07	5.6176e-11
2.24949e-07	1.1602e-11		8.92524e-08	4.94794e-11		4.57386e-07	4.94794e-11
2.25257e-07	1.54222e-11		8.95664e-08	3.9429e-11		4.577e-07	3.9429e-11
2.25633e-07	1.01922e-11		8.98744e-08	2.88961e-11		4.58008e-07	2.88961e-11
2.25988e-07	1.02528e-11		9.01884e-08	2.05055e-11		4.58322e-07	2.05055e-11
2.26229e-07	1.18256e-11		9.05024e-08	3.01538e-11		4.58636e-07	3.01538e-11
2.26538e-07	1.39774e-11		9.08164e-08	2.51427e-11		4.5895e-07	2.51427e-11
2.26864e-07	1.42238e-11		9.11304e-08	3.66746e-11		4.59264e-07	3.66746e-11
2.27263e-07	1.61818e-11		9.14384e-08	2.88957e-11		4.59572e-07	2.88957e-11
2.27586e-07	1.07124e-11		9.17524e-08	2.38286e-11		4.59886e-07	2.38286e-11
2.27865e-07	1.352e-11		9.20664e-08	2.46541e-11		4.602e-07	2.46541e-11
2.28323e-07	1.23118e-11		9.23804e-08	2.4926e-11		4.60514e-07	2.4926e-11
2.28678e-07	1.81493e-11		9.26944e-08	3.07816e-11		4.60828e-07	3.07816e-11
2.28866e-07	1.21105e-11		9.30094e-08	4.11643e-11		4.61143e-07	4.11643e-11
2.29256e-07	1.04323e-11		9.33224e-08	2.99854e-11		4.61456e-07	2.99854e-11
2.29607e-07	9.51635e-12		9.36304e-08	3.38929e-11		4.61764e-07	3.38929e-11
2.30084e-07	1.01682e-11		9.39444e-08	3.5246e-11		4.62078e-07	3.5246e-11
2.30259e-07	7.17473e-12		9.42594e-08	2.98819e-11		4.62393e-07	2.98819e-11
2.3049e-07	1.00309e-11		9.45724e-08	3.63633e-11		4.62706e-07	3.63633e-11
2.30857e-07	9.74566e-12		9.48864e-08	2.83505e-11		4.6302e-07	2.83505e-11
2.30987e-07	1.32269e-11		9.52014e-08	3.57884e-11		4.63335e-07	3.57884e-11
2.31494e-07	1.05663e-11		9.55144e-08	3.32375e-11		4.63648e-07	3.32375e-11
2.31772e-07	8.3225e-12		9.58224e-08	3.16597e-11		4.63956e-07	3.16597e-11
2.32009e-07	8.92349e-12		9.61364e-08	2.99858e-11		4.6427e-07	2.99858e-11
2.32607e-07	8.60544e-12		9.64504e-08	3.38632e-11		4.64584e-07	3.38632e-11
2.32947e-07	1.15266e-11		9.67644e-08	4.43286e-11		4.64898e-07	4.43286e-11
2.33256e-07	6.59658e-12		9.70784e-08	2.8045e-11		4.65212e-07	2.8045e-11
2.33471e-07	1.23409e-11		9.73864e-08	4.03937e-11		4.6552e-07	4.03937e-11
2.33793e-07	1.18518e-11		9.77004e-08	3.09656e-11		4.65834e-07	3.09656e-11
2.34122e-07	1.1543e-11		9.80144e-08	2.72715e-11		4.66148e-07	2.72715e-11
2.34481e-07	1.43441e-11		9.83284e-08	3.62279e-11		4.66462e-07	3.62279e-11
2.34682e-07	7.26411e-12		9.86424e-08	2.49638e-11		4.66776e-07	2.49638e-11
2.35036e-07	1.64895e-11		9.89564e-08	3.58859e-11		4.6709e-07	3.58859e-11
2.35377e-07	6.17115e-12		9.92714e-08	3.82191e-11		4.67405e-07	3.82191e-11
2.35542e-07	8.11666e-12		9.95784e-08	2.4726e-11		4.67712e-07	2.4726e-11
2.36005e-07	1.09719e-11		9.98924e-08	3.02693e-11		4.68026e-07	3.02693e-11
2.36289e-07	1.33055e-11		1.00206e-07	3.91536e-11		4.6834e-07	3.91536e-11
2.36635e-07	1.58361e-11		1.0052e-07	3.51993e-11		4.68654e-07	3.51993e-11
2.3685e-07	9.80139e-12		1.00834e-07	3.83731e-11		4.68968e-07	3.83731e-11
2.3712e-07	1.13307e-11		1.01148e-07	3.66606e-11		4.69282e-07	3.66606e-11
2.37592e-07	1.0021e-11		1.01462e-07	2.82877e-11		4.69596e-07	2.82877e-11
2.37815e-07	7.76575e-12		1.0177e-07	3.35216e-11		4.69904e-07	3.35216e-11
2.3835e-07	7.51617e-12		1.02084e-07	3.6263e-11		4.70218e-07	3.6263e-11
2.3837e-07	1.23469e-11		1.02398e-07	3.22786e-11		4.70532e-07	3.22786e-11
2.38818e-07	8.41809e-12		1.02712e-07	3.62288e-11		4.70846e-07	3.62288e-11
2.3924e-07	9.27513e-12		1.03026e-07	3.80281e-11		4.7116e-07	3.80281e-11
2.39463e-07	1.05682e-11		1.03334e-07	4.06256e-11		4.71468e-07	4.06256e-11
2.39818e-07	8.46268e-12		1.03648e-07	3.7617e-11		4.71782e-07	3.7617e-11
2.40231e-07	1.15187e-11		1.03962e-07	3.46912e-11		4.72096e-07	3.46912e-11
2.40517e-07	7.04367e-12		1.04276e-07	3.76311e-11		4.7241e-07	3.76311e-11
2.40737e-07	7.64698e-12		1.0459e-07	2.82325e-11		4.72724e-07	2.82325e-11
2.41114e-07	9.75193e-12		1.04904e-07	3.70384e-11		4.73038e-07	3.70384e-11
2.41472e-07	7.4706e-12		1.05218e-07	4.16948e-11		4.73352e-07	4.16948e-11
2.41839e-07	1.30022e-11		1.05526e-07	3.67683e-11		4.7366e-07	3.67683e-11
2.42113e-07	1.5924e-11		1.0584e-07	3.73254e-11		4.73974e-07	3.73254e-11
2.42448e-07	7.51087e-12		1.06154e-07	3.84783e-11		4.74288e-07	3.84783e-11
2.42962e-07	9.20575e-12		1.06468e-07	3.58999e-11		4.74602e-07	3.58999e-11
2.43034e-07	1.01084e-11		1.06782e-07	3.74733e-11		4.74916e-07	3.74733e-11
2.43377e-07	1.10062e-11		1.07089e-07	3.76498e-11		4.75223e-07	3.76498e-11
2.43756e-07	1.1925e-11		1.07404e-07	3.79415e-11		4.75538e-07	3.79415e-11
2.44063e-07	1.26613e-11		1.07718e-07	3.73041e-11		4.75852e-07	3.73041e-11
2.4432e-07	1.26597e-11		1.08032e-07	3.10337e-11		4.76166e-07	3.10337e-11
2.44668e-07	1.28739e-11		1.08346e-07	4.30559e-11		4.7648e-07	4.30559e-11
2.44972e-07	1.0362e-11		1.0866e-07	4.00256e-11		4.76794e-07	4.00256e-11
2.45455e-07	1.21126e-11		1.08974e-07	4.3386e-11		4.77108e-07	4.3386e-11
2.457e-07	1.54627e-11		1.09282e-07	4.0778e-11		4.77416e-07	4.0778e-11
2.45969e-07	1.26812e-11		1.09596e-07	4.50263e-11		4.7773e-07	4.50263e-11
2.46387e-07	1.11682e-11		1.0991e-07	3.89297e-11		4.78044e-07	3.89297e-11
2.46706e-07	1.44635e-11		1.10223e-07	2.63686e-11		4.78357e-07	2.63686e-11
2.47074e-07	1.58906e-11		1.10538e-07	2.24282e-11		4.78672e-07	2.24282e-11
2.47188e-07	1.06745e-11		1.10852e-07	4.55752e-11		4.78986e-07	4.55752e-11
2.47546e-07	1.48221e-11		1.11166e-07	2.82494e-11		4.793e-07	2.82494e-11
2.47991e-07	1.82329e-11		1.11473e-07	3.3541e-11		4.79607e-07	3.3541e-11
2.48419e-07	1.47958e-11		1.11788e-07	3.29705e-11		4.79922e-07	3.29705e-11
2.48743e-07	1.67481e-11		1.12102e-07	2.57818e-11		4.80236e-07	2.57818e-11
2.49021e-07	1.26418e-11		1.12415e-07	2.71145e-11		4.80549e-07	2.71145e-11
2.49341e-07	7.58282e-12		1.1273e-07	3.3976e-11		4.80864e-07	3.3976e-11
2.4977e-07	9.49027e-12		1.13038e-07	3.26234e-11		4.81172e-07	3.26234e-11
2.49912e-07	1.30808e-11		1.13351e-07	3.02791e-11		4.81485e-07	3.02791e-11
2.50295e-07	1.12911e-11		1.13665e-07	3.4816e-11		4.81799e-07	3.4816e-11
2.50625e-07	1.44617e-11		1.1398e-07	2.67434e-11		4.82114e-07	2.67434e-11
2.50973e-07	1.24769e-11		1.14294e-07	3.90493e-11		4.82428e-07	3.90493e-11
2.51165e-07	1.7188e-11		1.14608e-07	2.88082e-11		4.82742e-07	2.88082e-11
2.51435e-07	1.72031e-11		1.14922e-07	2.60956e-11		4.83056e-07	2.60956e-11
2.51806e-07	1.32928e-11		1.15229e-07	3.20072e-11		4.83363e-07	3.20072e-11
2.52367e-07	1.20917e-11		1.15543e-07	4.30442e-11		4.83677e-07	4.30442e-11
2.52497e-07	1.43964e-11		1.15858e-07	3.81008e-11		4.83992e-07	3.81008e-11
2.52873e-07	1.28456e-11		1.16172e-07	3.44929e-11		4.84306e-07	3.44929e-11
2.5326e-07	1.12469e-11		1.16485e-07	3.80367e-11		4.84619e-07	3.80367e-11
2.53434e-07	1.25346e-11		1.168e-07	3.00746e-11		4.84934e-07	3.00746e-11
2.53925e-07	1.04748e-11		1.17114e-07	4.08868e-11		4.85248e-07	4.08868e-11
2.54289e-07	1.11902e-11		1.17422e-07	3.15443e-11		4.85556e-07	3.15443e-11
2.54289e-07	1.66732e-11		1.17735e-07	2.77409e-11		4.85869e-07	2.77409e-11
2.54851e-07	1.76766e-11		1.18049e-07	3.41103e-11		4.86183e-07	3.41103e-11
2.55236e-07	1.84339e-11		1.18364e-07	4.26481e-11		4.86498e-07	4.26481e-11
2.55503e-07	1.50382e-11		1.18677e-07	3.57434e-11		4.86811e-07	3.57434e-11
2.55877e-07	1.14026e-11		1.18985e-07	3.5157e-11		4.87119e-07	3.5157e-11
2.55987e-07	1.40423e-11		1.19299e-07	4.51257e-11		4.87433e-07	4.51257e-11
2.56445e-07	1.2787e-11		1.19614e-07	2.61057e-11		4.87748e-07	2.61057e-11
2.56878e-07	1.27946e-11		1.19927e-07	4.0164e-11		4.88061e-07	4.0164e-11
2.5717e-07	7.92774e-12		1.20241e-07	2.62256e-11		4.88375e-07	2.62256e-11
2.57331e-07	1.45011e-11		1.20556e-07	3.10874e-11		4.8869e-07	3.10874e-11
2.57794e-07	1.00659e-11		1.2087e-07	4.19348e-11		4.89004e-07	4.19348e-11
2.58093e-07	1.57965e-11		1.21177e-07	2.62475e-11		4.89311e-07	2.62475e-11
2.58441e-07	1.08506e-11		1.21491e-07	3.23488e-11		4.89625e-07	3.23488e-11
2.58639e-07	1.58455e-11		1.21805e-07	4.19681e-11		4.89939e-07	4.19681e-11
2.59019e-07	1.28456e-11		1.2212e-07	3.35029e-11		4.90254e-07	3.35029e-11
2.59301e-07	1.0841e-11		1.22434e-07	3.41995e-11		4.90568e-07	3.41995e-11
2.59905e-07	1.47853e-11		1.22741e-07	5.09618e-11		4.90875e-07	5.09618e-11
2.601e-07	1.40144e-11		1.23055e-07	4.75638e-11		4.91189e-07	4.75638e-11
2.60284e-07	1.38146e-11		1.2337e-07	3.99121e-11		4.91504e-07	3.99121e-11
2.60756e-07	1.32025e-11		1.23684e-07	4.49713e-11		4.91818e-07	4.49713e-11
2.61016e-07	9.19484e-12		1.23997e-07	4.73914e-11		4.92131e-07	4.73914e-11
2.61239e-07	1.01945e-11		1.24311e-07	4.34112e-11		4.92445e-07	4.34112e-11
2.61661e-07	1.65581e-11		1.24626e-07	4.75661e-11		4.9276e-07	4.75661e-11
2.62005e-07	1.82546e-11		1.24933e-07	4.21353e-11		4.93067e-07	4.21353e-11
2.6239e-07	1.44525e-11		1.25247e-07	5.43604e-11		4.93381e-07	5.43604e-11
2.62777e-07	1.96692e-11		1.25561e-07	3.92521e-11		4.93695e-07	3.92521e-11
2.63033e-07	1.18778e-11		1.25876e-07	4.67338e-11		4.9401e-07	4.67338e-11
2.63372e-07	1.85829e-11		1.26189e-07	4.89723e-11		4.94323e-07	4.89723e-11
2.63771e-07	2.05068e-11		1.26503e-07	4.29773e-11		4.94637e-07	4.29773e-11
2.64065e-07	1.73626e-11		1.26817e-07	2.98281e-11		4.94951e-07	2.98281e-11
2.643e-07	1.65637e-11		1.27125e-07	4.91267e-11		4.95259e-07	4.91267e-11
2.64728e-07	1.71115e-11		1.27439e-07	5.51602e-11		4.95573e-07	5.51602e-11
2.65094e-07	2.04209e-11		1.27753e-07	5.14332e-11		4.95887e-07	5.14332e-11
2.65359e-07	1.70103e-11		1.28067e-07	4.84285e-11		4.96201e-07	4.84285e-11
2.65654e-07	1.53356e-11		1.28381e-07	5.6094e-11		4.96515e-07	5.6094e-11
2.65929e-07	1.77957e-11		1.28689e-07	4.67653e-11		4.96823e-07	4.67653e-11
2.66272e-07	1.98729e-11		1.29003e-07	4.96577e-11		4.97137e-07	4.96577e-11
2.66529e-07	1.743e-11		1.29317e-07	4.87271e-11		4.97451e-07	4.87271e-11
2.66935e-07	1.73481e-11		1.29631e-07	4.7853e-11		4.97765e-07	4.7853e-11
2.67304e-07	1.41901e-11		1.29946e-07	4.48992e-11		4.9808e-07	4.48992e-11
2.67613e-07	1.37928e-11		1.30259e-07	5.2531e-11		4.98393e-07	5.2531e-11
2.67944e-07	1.59916e-11		1.30573e-07	5.33716e-11		4.98707e-07	5.33716e-11
2.6819e-07	1.73922e-11		1.30881e-07	5.91814e-11		4.99015e-07	5.91814e-11
2.68602e-07	1.95719e-11		1.31196e-07	5.70521e-11		4.9933e-07	5.70521e-11
2.68878e-07	1.52623e-11		1.31509e-07	5.11283e-11		4.99643e-07	5.11283e-11
2.69279e-07	1.48648e-11		1.31823e-07	6.12498e-11		4.99957e-07	6.12498e-11
2.69603e-07	2.12594e-11		1.32137e-07	5.79719e-11		5.00271e-07	5.79719e-11
2.6995e-07	2.2254e-11		1.32451e-07	6.4329e-11		5.00585e-07	6.4329e-11
2.70194e-07	1.67011e-11		1.32765e-07	4.75833e-11		5.00899e-07	4.75833e-11
2.70576e-07	1.26512e-11		1.33073e-07	5.53531e-11		5.01207e-07	5.53531e-11
2.70935e-07	1.21347e-11		1.33386e-07	6.43565e-11		5.0152e-07	6.43565e-11
2.71119e-07	1.25137e-11		1.33701e-07	5.55723e-11		5.01835e-07	5.55723e-11
2.7153e-07	1.67474e-11		1.34015e-07	6.05463e-11		5.02149e-07	6.05463e-11
2.71866e-07	2.01375e-11		1.34329e-07	6.65144e-11		5.02463e-07	6.65144e-11
2.72255e-07	1.73876e-11		1.34636e-07	5.96908e-11		5.0277e-07	5.96908e-11
2.72465e-07	1.4989e-11		1.34951e-07	6.91711e-11		5.03085e-07	6.91711e-11
2.72697e-07	1.45646e-11		1.35265e-07	6.85162e-11		5.03399e-07	6.85162e-11
2.73198e-07	1.22303e-11		1.35579e-07	5.77606e-11		5.03713e-07	5.77606e-11
2.73661e-07	1.75554e-11		1.35893e-07	6.01503e-11		5.04027e-07	6.01503e-11
2.73905e-07	1.38935e-11		1.36207e-07	6.90937e-11		5.04341e-07	6.90937e-11
2.74193e-07	1.35494e-11		1.36521e-07	6.67692e-11		5.04655e-07	6.67692e-11
2.7458e-07	1.16132e-11		1.36829e-07	7.28603e-11		5.04963e-07	7.28603e-11
2.74818e-07	1.60051e-11		1.37143e-07	7.29063e-11		5.05277e-07	7.29063e-11
2.7528e-07	1.3903e-11		1.37457e-07	7.62177e-11		5.05591e-07	7.62177e-11
2.75558e-07	1.68404e-11		1.37771e-07	4.37851e-11		5.05905e-07	4.37851e-11
2.75817e-07	1.69281e-11		1.38085e-07	4.88921e-11		5.06219e-07	4.88921e-11
2.76277e-07	1.66838e-11		1.38393e-07	4.70004e-11		5.06527e-07	4.70004e-11
2.76379e-07	2.1225e-11		1.38707e-07	5.29713e-11		5.06841e-07	5.29713e-11
2.76762e-07	1.67287e-11		1.39021e-07	5.05439e-11		5.07155e-07	5.05439e-11
2.77194e-07	2.02259e-11		1.39335e-07	5.48883e-11		5.07469e-07	5.48883e-11
2.77513e-07	1.21033e-11		1.39649e-07	5.06893e-11		5.07783e-07	5.06893e-11
2.77759e-07	1.49416e-11		1.39963e-07	4.94756e-11		5.08097e-07	4.94756e-11
2.78034e-07	1.64706e-11		1.40277e-07	5.43839e-11		5.08411e-07	5.43839e-11
2.78602e-07	1.31656e-11		1.40585e-07	5.12087e-11		5.08719e-07	5.12087e-11
2.78726e-07	1.3105e-11		1.40898e-07	6.58373e-11		5.09032e-07	6.58373e-11
2.79101e-07	1.45139e-11		1.41213e-07	4.98652e-11		5.09347e-07	4.98652e-11
2.79359e-07	9.71883e-12		1.41527e-07	5.05731e-11		5.09661e-07	5.05731e-11
2.79884e-07	1.32581e-11		1.41841e-07	6.20354e-11		5.09975e-07	6.20354e-11
2.79991e-07	1.09005e-11		1.42155e-07	5.60071e-11		5.10289e-07	5.60071e-11
2.80456e-07	1.36346e-11		1.42469e-07	5.89197e-11		5.10603e-07	5.89197e-11
2.80771e-07	1.36655e-11		1.42777e-07	5.5683e-11		5.10911e-07	5.5683e-11
2.81179e-07	1.98982e-11		1.43091e-07	5.79906e-11		5.11225e-07	5.79906e-11
2.8145e-07	1.64219e-11		1.43405e-07	5.96592e-11		5.11539e-07	5.96592e-11
2.81649e-07	1.47839e-11		1.43719e-07	4.98393e-11		5.11853e-07	4.98393e-11
2.82067e-07	1.5539e-11		1.44033e-07	5.68391e-11		5.12167e-07	5.68391e-11
2.82282e-07	1.3545e-11		1.4434e-07	6.7643e-11		5.12474e-07	6.7643e-11
2.82585e-07	1.63417e-11		1.44655e-07	6.83254e-11		5.12789e-07	6.83254e-11
2.82995e-07	1.06207e-11		1.44968e-07	6.76741e-11		5.13102e-07	6.76741e-11
2.83379e-07	1.61949e-11		1.45283e-07	7.17951e-11		5.13417e-07	7.17951e-11
2.83734e-07	1.59423e-11		1.45597e-07	7.16066e-11		5.13731e-07	7.16066e-11
2.83938e-07	1.735e-11		1.45911e-07	6.38337e-11		5.14045e-07	6.38337e-11
2.84474e-07	1.64477e-11		1.46224e-07	7.06478e-11		5.14358e-07	7.06478e-11
2.84714e-07	1.07103e-11		1.46533e-07	7.54539e-11		5.14667e-07	7.54539e-11
2.84985e-07	1.73697e-11		1.46847e-07	7.14416e-11		5.14981e-07	7.14416e-11
2.85249e-07	1.80604e-11		1.4716e-07	8.43983e-11		5.15294e-07	8.43983e-11
2.85656e-07	1.32079e-11		1.47474e-07	6.59484e-11		5.15608e-07	6.59484e-11
2.85802e-07	2.02917e-11		1.47789e-07	6.88943e-11		5.15923e-07	6.88943e-11
2.86285e-07	1.59213e-11		1.48103e-07	7.9747e-11		5.16237e-07	7.9747e-11
2.86677e-07	1.90676e-11		1.48417e-07	7.42131e-11		5.16551e-07	7.42131e-11
2.86958e-07	1.57965e-11		1.48724e-07	8.2532e-11		5.16858e-07	8.2532e-11
2.87274e-07	1.64743e-11		1.49039e-07	7.96139e-11		5.17173e-07	7.96139e-11
2.87471e-07	1.67083e-11		1.49352e-07	7.49814e-11		5.17486e-07	7.49814e-11
2.8774e-07	1.78503e-11		1.49667e-07	7.95605e-11		5.17801e-07	7.95605e-11
2.88204e-07	1.1459e-11		1.49981e-07	7.91133e-11		5.18115e-07	7.91133e-11
2.88586e-07	1.86217e-11		1.50288e-07	8.49962e-11		5.18422e-07	8.49962e-11
2.88897e-07	2.06579e-11		1.50602e-07	8.57005e-11		5.18736e-07	8.57005e-11
2.89285e-07	1.45941e-11		1.50917e-07	9.15185e-11		5.19051e-07	9.15185e-11
2.89534e-07	1.18651e-11		1.51231e-07	8.42578e-11		5.19365e-07	8.42578e-11
2.89842e-07	1.40732e-11		1.51544e-07	8.4961e-11		5.19678e-07	8.4961e-11
2.90157e-07	1.1767e-11		1.51859e-07	9.66124e-11		5.19993e-07	9.66124e-11
2.9069e-07	1.37187e-11		1.52173e-07	9.24444e-11		5.20307e-07	9.24444e-11
2.9096e-07	1.75566e-11		1.5248e-07	8.32425e-11		5.20614e-07	8.32425e-11
2.91273e-07	1.21345e-11		1.52794e-07	9.71242e-11		5.20928e-07	9.71242e-11
2.91453e-07	1.08304e-11		1.53109e-07	1.00742e-10		5.21243e-07	1.00742e-10
2.91998e-07	1.22754e-11		1.53422e-07	9.20297e-11		5.21556e-07	9.20297e-11
2.92193e-07	1.38041e-11		1.53736e-07	9.66927e-11		5.2187e-07	9.66927e-11
2.92575e-07	1.62321e-11		1.54044e-07	1.07967e-10		5.22178e-07	1.07967e-10
2.92864e-07	1.03687e-11		1.54359e-07	9.92908e-11		5.22493e-07	9.92908e-11
2.93259e-07	1.58597e-11		1.54672e-07	9.53586e-11		5.22806e-07	9.53586e-11
2.9355e-07	1.24818e-11		1.54986e-07	9.52997e-11		5.2312e-07	9.52997e-11
2.93835e-07	1.18578e-11		1.553e-07	1.01097e-10		5.23434e-07	1.01097e-10
2.94211e-07	1.28755e-11		1.55614e-07	9.8194e-11		5.23748e-07	9.8194e-11
2.94472e-07	1.04655e-11		1.55928e-07	9.70447e-11		5.24062e-07	9.70447e-11
2.94878e-07	1.20796e-11		1.56236e-07	1.02414e-10		5.2437e-07	1.02414e-10
2.94986e-07	1.47483e-11		1.5655e-07	9.58277e-11		5.24684e-07	9.58277e-11
2.95657e-07	1.60494e-11		1.56864e-07	1.04805e-10		5.24998e-07	1.04805e-10
2.95879e-07	1.68132e-11		1.57178e-07	9.63769e-11		5.25312e-07	9.63769e-11
2.96205e-07	1.30253e-11		1.57493e-07	1.022e-10		5.25627e-07	1.022e-10
2.96347e-07	1.60985e-11		1.57806e-07	1.04776e-10		5.2594e-07	1.04776e-10
2.96876e-07	1.25543e-11		1.58121e-07	1.0348e-10		5.26255e-07	1.0348e-10
2.9722e-07	1.47273e-11		1.58428e-07	1.20182e-10		5.26562e-07	1.20182e-10
2.97516e-07	1.30733e-11		1.58742e-07	1.1938e-10		5.26876e-07	1.1938e-10
2.97832e-07	1.73355e-11		1.59056e-07	1.25031e-10		5.2719e-07	1.25031e-10
2.98035e-07	1.5767e-11		1.59371e-07	1.23667e-10		5.27505e-07	1.23667e-10
2.98576e-07	1.03961e-11		1.59685e-07	1.31483e-10		5.27819e-07	1.31483e-10
2.98782e-07	1.75239e-11		1.59992e-07	1.20566e-10		5.28126e-07	1.20566e-10
2.99094e-07	1.31644e-11		1.60306e-07	1.35255e-10		5.2844e-07	1.35255e-10
2.9932e-07	1.25521e-11		1.60621e-07	1.30238e-10		5.28755e-07	1.30238e-10
2.99771e-07	1.51507e-11		1.60934e-07	1.40381e-10		5.29068e-07	1.40381e-10
3.00093e-07	1.40816e-11		1.61248e-07	1.3415e-10		5.29382e-07	1.3415e-10
3.00352e-07	1.93026e-11		1.61562e-07	1.33452e-10		5.29696e-07	1.33452e-10
3.00819e-07	1.22559e-11		1.61876e-07	1.32148e-10		5.3001e-07	1.32148e-10
3.01016e-07	1.4632e-11		1.62184e-07	1.48159e-10		5.30318e-07	1.48159e-10
3.01502e-07	1.93237e-11		1.62498e-07	1.37226e-10		5.30632e-07	1.37226e-10
3.01829e-07	1.04695e-11		1.62812e-07	1.54043e-10		5.30946e-07	1.54043e-10
3.02115e-07	1.96174e-11		1.63126e-07	1.53423e-10		5.3126e-07	1.53423e-10
3.02422e-07	1.0388e-11		1.6344e-07	1.59514e-10		5.31574e-07	1.59514e-10
3.02726e-07	1.64902e-11		1.63754e-07	1.64277e-10		5.31888e-07	1.64277e-10
3.03066e-07	1.52929e-11		1.64068e-07	1.55598e-10		5.32202e-07	1.55598e-10
3.03439e-07	1.2338e-11		1.64376e-07	1.62596e-10		5.3251e-07	1.62596e-10
3.03819e-07	1.22519e-11		1.6469e-07	1.63679e-10		5.32824e-07	1.63679e-10
3.04118e-07	1.34822e-11		1.65004e-07	1.69206e-10		5.33138e-07	1.69206e-10
3.0455e-07	8.18231e-12		1.65318e-07	1.56986e-10		5.33452e-07	1.56986e-10
3.04698e-07	1.55606e-11		1.65632e-07	1.52074e-10		5.33766e-07	1.52074e-10
3.05096e-07	1.41341e-11		1.6594e-07	1.43627e-10		5.34074e-07	1.43627e-10
3.05311e-07	1.68099e-11		1.66254e-07	1.40373e-10		5.34388e-07	1.40373e-10
3.05779e-07	1.56969e-11		1.66568e-07	1.35878e-10		5.34702e-07	1.35878e-10
3.06147e-07	1.22358e-11		1.66882e-07	1.33714e-10		5.35016e-07	1.33714e-10
3.06296e-07	1.98724e-11		1.67196e-07	1.28977e-10		5.3533e-07	1.28977e-10
3.0681e-07	1.78354e-11		1.6751e-07	6.29608e-11		5.35644e-07	6.29608e-11
3.07095e-07	1.65637e-11		1.67824e-07	5.43388e-11		5.35958e-07	5.43388e-11
3.07392e-07	2.68857e-11		1.68132e-07	5.29559e-11		5.36266e-07	5.29559e-11
3.07773e-07	2.02238e-11		1.68446e-07	5.05285e-11		5.3658e-07	5.05285e-11
3.0791e-07	1.42536e-11		1.6876e-07	3.7943e-11		5.36894e-07	3.7943e-11
3.08445e-07	1.25394e-11		1.69074e-07	4.33307e-11		5.37208e-07	4.33307e-11
3.08656e-07	1.31086e-11		1.69388e-07	4.76753e-11		5.37522e-07	4.76753e-11
3.08951e-07	1.78132e-11		1.69696e-07	3.2399e-11		5.3783e-07	3.2399e-11
3.09381e-07	1.55544e-11		1.7001e-07	2.85761e-11		5.38144e-07	2.85761e-11
3.09599e-07	1.61346e-11		1.70323e-07	2.42663e-11		5.38457e-07	2.42663e-11
3.10029e-07	1.58354e-11		1.70638e-07	2.12994e-11		5.38772e-07	2.12994e-11
3.10263e-07	1.88083e-11		1.70952e-07	1.78098e-11		5.39086e-07	1.78098e-11
3.107e-07	1.72266e-11		1.71266e-07	2.44832e-11		5.394e-07	2.44832e-11
3.10835e-07	2.0048e-11		1.7158e-07	2.12953e-11		5.39714e-07	2.12953e-11
3.11351e-07	1.56605e-11		1.71887e-07	2.42032e-11		5.40021e-07	2.42032e-11
3.11765e-07	1.81679e-11		1.72202e-07	2.88241e-11		5.40336e-07	2.88241e-11
3.11959e-07	1.79231e-11		1.72516e-07	2.22815e-11		5.4065e-07	2.22815e-11
3.12277e-07	1.49499e-11		1.7283e-07	2.20735e-11		5.40964e-07	2.20735e-11
3.12745e-07	2.00767e-11		1.73144e-07	2.70211e-11		5.41278e-07	2.70211e-11
3.13113e-07	1.55612e-11		1.73458e-07	1.86188e-11		5.41592e-07	1.86188e-11
3.13261e-07	1.56166e-11		1.73772e-07	2.47644e-11		5.41906e-07	2.47644e-11
3.13772e-07	1.88844e-11		1.7408e-07	2.05466e-11		5.42214e-07	2.05466e-11
3.13976e-07	1.53648e-11		1.74394e-07	1.905e-11		5.42528e-07	1.905e-11
3.14351e-07	2.03334e-11		1.74708e-07	1.38211e-11		5.42842e-07	1.38211e-11
3.14678e-07	2.02439e-11		1.75022e-07	1.87066e-11		5.43156e-07	1.87066e-11
3.15054e-07	1.93926e-11		1.75336e-07	2.50785e-11		5.4347e-07	2.50785e-11
3.15221e-07	1.94002e-11		1.75643e-07	1.55691e-11		5.43777e-07	1.55691e-11
3.15732e-07	2.27819e-11		1.75957e-07	2.30071e-11		5.44091e-07	2.30071e-11
3.16028e-07	1.81935e-11		1.76272e-07	1.70242e-11		5.44406e-07	1.70242e-11
3.16274e-07	1.92159e-11		1.76585e-07	2.35031e-11		5.44719e-07	2.35031e-11
3.16734e-07	1.94505e-11		1.76899e-07	1.97701e-11		5.45033e-07	1.97701e-11
3.16922e-07	2.03247e-11		1.77214e-07	1.62351e-11		5.45348e-07	1.62351e-11
3.17304e-07	2.01196e-11		1.77528e-07	1.46471e-11		5.45662e-07	1.46471e-11
3.17739e-07	1.85975e-11		1.77835e-07	2.73883e-11		5.45969e-07	2.73883e-11
3.18073e-07	2.3323e-11		1.78149e-07	2.12176e-11		5.46283e-07	2.12176e-11
3.18406e-07	2.11588e-11		1.78464e-07	3.53559e-11		5.46598e-07	3.53559e-11
3.18629e-07	1.81707e-11		1.78778e-07	2.23147e-11		5.46912e-07	2.23147e-11
3.18927e-07	1.43437e-11		1.79092e-07	2.20607e-11		5.47226e-07	2.20607e-11
3.19277e-07	1.43167e-11		1.79406e-07	3.02654e-11		5.4754e-07	3.02654e-11
3.19573e-07	1.80243e-11		1.7972e-07	3.0389e-11		5.47854e-07	3.0389e-11
3.20025e-07	2.10786e-11		1.80028e-07	2.70541e-11		5.48162e-07	2.70541e-11
3.20342e-07	1.66303e-11		1.80342e-07	3.08107e-11		5.48476e-07	3.08107e-11
3.20719e-07	1.77955e-11		1.80656e-07	2.42773e-11		5.4879e-07	2.42773e-11
3.2091e-07	2.13436e-11		1.80969e-07	2.4574e-11		5.49103e-07	2.4574e-11
3.21371e-07	2.00049e-11		1.81284e-07	2.40304e-11		5.49418e-07	2.40304e-11
3.2157e-07	1.97201e-11		1.81592e-07	2.4261e-11		5.49726e-07	2.4261e-11
3.22012e-07	2.44876e-11		1.81905e-07	2.33826e-11		5.50039e-07	2.33826e-11
3.22438e-07	1.54496e-11		1.82219e-07	2.59379e-11		5.50353e-07	2.59379e-11
3.2259e-07	2.40551e-11		1.82534e-07	2.10713e-11		5.50668e-07	2.10713e-11
3.22886e-07	2.60587e-11		1.82848e-07	1.79685e-11		5.50982e-07	1.79685e-11
3.23323e-07	2.64442e-11		1.83161e-07	2.96614e-11		5.51295e-07	2.96614e-11
3.23665e-07	1.77175e-11		1.83475e-07	3.31964e-11		5.51609e-07	3.31964e-11
3.24053e-07	2.23523e-11		1.83784e-07	2.68987e-11		5.51918e-07	2.68987e-11
3.24279e-07	2.12086e-11		1.84097e-07	2.89578e-11		5.52231e-07	2.89578e-11
3.24659e-07	2.37436e-11		1.84411e-07	2.30072e-11		5.52545e-07	2.30072e-11
3.24911e-07	2.24938e-11		1.84725e-07	2.62524e-11		5.52859e-07	2.62524e-11
3.25309e-07	2.41649e-11		1.8504e-07	2.89182e-11		5.53174e-07	2.89182e-11
3.25702e-07	1.98748e-11		1.85347e-07	4.24283e-11		5.53481e-07	4.24283e-11
3.25951e-07	2.36786e-11		1.85661e-07	3.66312e-11		5.53795e-07	3.66312e-11
3.26293e-07	1.94497e-11		1.85975e-07	3.2363e-11		5.54109e-07	3.2363e-11
3.26587e-07	2.59742e-11		1.86289e-07	3.41481e-11		5.54423e-07	3.41481e-11
3.26764e-07	2.40062e-11		1.86604e-07	3.26973e-11		5.54738e-07	3.26973e-11
3.27409e-07	2.65295e-11		1.86918e-07	3.40398e-11		5.55052e-07	3.40398e-11
3.2771e-07	2.48667e-11		1.87231e-07	2.80991e-11		5.55365e-07	2.80991e-11
3.27959e-07	2.76419e-11		1.87539e-07	4.72123e-11		5.55673e-07	4.72123e-11
3.28425e-07	2.75447e-11		1.87853e-07	3.72152e-11		5.55987e-07	3.72152e-11
3.28609e-07	2.58962e-11		1.88167e-07	3.42288e-11		5.56301e-07	3.42288e-11
3.29003e-07	2.21522e-11		1.88481e-07	3.50368e-11		5.56615e-07	3.50368e-11
3.29277e-07	2.60813e-11		1.88795e-07	2.93688e-11		5.56929e-07	2.93688e-11
3.2957e-07	2.373e-11		1.8911e-07	3.37938e-11		5.57244e-07	3.37938e-11
3.30031e-07	2.41362e-11		1.89423e-07	3.74841e-11		5.57557e-07	3.74841e-11
3.30292e-07	2.40431e-11		1.89731e-07	3.82692e-11		5.57865e-07	3.82692e-11
3.30698e-07	2.64658e-11		1.90045e-07	3.43012e-11		5.58179e-07	3.43012e-11
3.30957e-07	2.53158e-11		1.90359e-07	2.54359e-11		5.58493e-07	2.54359e-11
3.31305e-07	2.61366e-11		1.90673e-07	3.84382e-11		5.58807e-07	3.84382e-11
3.31563e-07	2.83788e-11		1.90987e-07	3.73795e-11		5.59121e-07	3.73795e-11
3.31911e-07	2.3847e-11		1.91295e-07	3.37083e-11		5.59429e-07	3.37083e-11
3.32324e-07	2.29423e-11		1.91609e-07	3.83264e-11		5.59743e-07	3.83264e-11
3.32514e-07	2.69081e-11		1.91923e-07	4.72902e-11		5.60057e-07	4.72902e-11
3.32944e-07	3.15799e-11		1.92237e-07	3.7375e-11		5.60371e-07	3.7375e-11
3.33247e-07	2.03033e-11		1.92551e-07	3.92921e-11		5.60685e-07	3.92921e-11
3.33446e-07	2.69995e-11		1.92865e-07	3.86453e-11		5.60999e-07	3.86453e-11
3.34018e-07	3.14709e-11		1.9318e-07	4.01786e-11		5.61314e-07	4.01786e-11
3.34213e-07	2.9658e-11		1.93487e-07	3.64779e-11		5.61621e-07	3.64779e-11
3.34545e-07	2.50123e-11		1.93801e-07	4.01776e-11		5.61935e-07	4.01776e-11
3.3483e-07	2.20389e-11		1.94115e-07	3.22783e-11		5.62249e-07	3.22783e-11
3.35318e-07	2.98515e-11		1.94429e-07	3.99962e-11		5.62563e-07	3.99962e-11
3.35647e-07	2.4802e-11		1.94743e-07	4.90814e-11		5.62877e-07	4.90814e-11
3.36004e-07	2.59483e-11		1.95057e-07	3.92381e-11		5.63191e-07	3.92381e-11
3.36304e-07	2.98057e-11		1.95372e-07	4.09092e-11		5.63506e-07	4.09092e-11
3.36541e-07	2.71382e-11		1.95679e-07	3.73924e-11		5.63813e-07	3.73924e-11
3.36832e-07	3.1191e-11		1.95993e-07	3.48071e-11		5.64127e-07	3.48071e-11
3.37281e-07	2.88268e-11		1.96307e-07	4.61517e-11		5.64441e-07	4.61517e-11
3.37454e-07	2.44632e-11		1.96621e-07	3.88756e-11		5.64755e-07	3.88756e-11
3.37865e-07	2.69548e-11		1.96935e-07	4.14431e-11		5.65069e-07	4.14431e-11
3.38244e-07	2.24647e-11		1.97243e-07	4.17674e-11		5.65377e-07	4.17674e-11
3.3865e-07	2.93832e-11		1.97557e-07	4.81123e-11		5.65691e-07	4.81123e-11
3.38847e-07	2.73953e-11		1.97871e-07	4.04944e-11		5.66005e-07	4.04944e-11
3.39334e-07	3.01567e-11		1.98185e-07	3.57086e-11		5.66319e-07	3.57086e-11
3.39572e-07	2.87979e-11		1.98499e-07	5.06954e-11		5.66633e-07	5.06954e-11
3.39928e-07	2.86776e-11		1.98813e-07	3.82977e-11		5.66947e-07	3.82977e-11
3.40243e-07	2.77782e-11		1.99127e-07	4.06187e-11		5.67261e-07	4.06187e-11
3.40569e-07	2.92761e-11		1.99435e-07	3.71388e-11		5.67569e-07	3.71388e-11
3.40824e-07	2.82393e-11		1.99749e-07	4.63474e-11		5.67883e-07	4.63474e-11
3.41324e-07	3.02325e-11		2.00063e-07	4.53304e-11		5.68197e-07	4.53304e-11
3.41398e-07	2.75511e-11		2.00377e-07	5.41786e-11		5.68511e-07	5.41786e-11
3.41994e-07	2.77628e-11		2.00691e-07	4.71173e-11		5.68825e-07	4.71173e-11
3.4223e-07	3.42621e-11		2.00998e-07	4.99967e-11		5.69132e-07	4.99967e-11
3.42785e-07	3.45555e-11		2.01313e-07	5.07637e-11		5.69447e-07	5.07637e-11
3.43028e-07	3.08941e-11		2.01627e-07	4.42352e-11		5.69761e-07	4.42352e-11
3.43096e-07	3.22733e-11		2.01941e-07	4.26384e-11		5.70075e-07	4.26384e-11
3.43468e-07	3.40522e-11		2.02255e-07	4.40177e-11		5.70389e-07	4.40177e-11
3.43927e-07	3.15431e-11		2.02569e-07	4.78826e-11		5.70703e-07	4.78826e-11
3.44276e-07	3.24174e-11		2.02883e-07	4.78654e-11		5.71017e-07	4.78654e-11
3.44711e-07	3.38965e-11		2.03191e-07	5.31768e-11		5.71325e-07	5.31768e-11
3.44911e-07	3.72093e-11		2.03505e-07	5.4422e-11		5.71639e-07	5.4422e-11
3.45364e-07	3.19248e-11		2.03819e-07	5.98762e-11		5.71953e-07	5.98762e-11
3.45535e-07	3.20081e-11		2.04133e-07	5.75137e-11		5.72267e-07	5.75137e-11
3.4596e-07	3.39656e-11		2.04447e-07	6.33816e-11		5.72581e-07	6.33816e-11
3.46131e-07	3.14777e-11		2.04761e-07	6.42265e-11		5.72895e-07	6.42265e-11
3.46597e-07	3.38866e-11		2.05075e-07	6.15572e-11		5.73209e-07	6.15572e-11
3.46898e-07	3.32985e-11		2.05383e-07	5.75349e-11		5.73517e-07	5.75349e-11
3.4717e-07	3.23103e-11		2.05697e-07	5.69212e-11		5.73831e-07	5.69212e-11
3.47554e-07	3.23547e-11		2.06011e-07	5.23935e-11		5.74145e-07	5.23935e-11
3.47933e-07	3.3914e-11		2.06325e-07	5.72881e-11		5.74459e-07	5.72881e-11
3.48202e-07	2.74472e-11		2.06639e-07	6.14017e-11		5.74773e-07	6.14017e-11
3.4849e-07	3.27039e-11		2.06947e-07	6.05118e-11		5.75081e-07	6.05118e-11
3.48981e-07	3.34067e-11		2.0726e-07	5.83059e-11		5.75394e-07	5.83059e-11
3.49238e-07	3.41313e-11		2.07575e-07	5.53995e-11		5.75709e-07	5.53995e-11
3.49551e-07	3.00426e-11		2.07889e-07	6.25954e-11		5.76023e-07	6.25954e-11
3.49893e-07	3.1765e-11		2.08203e-07	5.98168e-11		5.76337e-07	5.98168e-11
3.50097e-07	3.36139e-11		2.08517e-07	6.74655e-11		5.76651e-07	6.74655e-11
3.50664e-07	3.58119e-11		2.08831e-07	7.05929e-11		5.76965e-07	7.05929e-11
3.50909e-07	3.21824e-11		2.09139e-07	6.49166e-11		5.77273e-07	6.49166e-11
3.51232e-07	3.47929e-11		2.09453e-07	6.49667e-11		5.77587e-07	6.49667e-11
3.5168e-07	3.21139e-11		2.09767e-07	6.01822e-11		5.77901e-07	6.01822e-11
3.52114e-07	2.69092e-11		2.10081e-07	6.76333e-11		5.78215e-07	6.76333e-11
3.52254e-07	2.47897e-11		2.10394e-07	7.31124e-11		5.78528e-07	7.31124e-11
3.52564e-07	2.62843e-11		2.10709e-07	7.08295e-11		5.78843e-07	7.08295e-11
3.52948e-07	2.18697e-11		2.11023e-07	6.75167e-11		5.79157e-07	6.75167e-11
3.53224e-07	2.66272e-11		2.11331e-07	6.52085e-11		5.79465e-07	6.52085e-11
3.53699e-07	2.30418e-11		2.11644e-07	7.80589e-11		5.79778e-07	7.80589e-11
3.53834e-07	2.93865e-11		2.11959e-07	6.80393e-11		5.80093e-07	6.80393e-11
3.54213e-07	3.34638e-11		2.12273e-07	6.7677e-11		5.80407e-07	6.7677e-11
3.54588e-07	3.03709e-11		2.12586e-07	7.28277e-11		5.8072e-07	7.28277e-11
3.54939e-07	2.4607e-11		2.12894e-07	6.86549e-11		5.81028e-07	6.86549e-11
3.55318e-07	2.72952e-11		2.13209e-07	7.65342e-11		5.81343e-07	7.65342e-11
3.55547e-07	2.64479e-11		2.13522e-07	6.74471e-11		5.81656e-07	6.74471e-11
3.55926e-07	2.92796e-11		2.13836e-07	7.03988e-11		5.8197e-07	7.03988e-11
3.56234e-07	2.60858e-11		2.14151e-07	7.70887e-11		5.82285e-07	7.70887e-11
3.56692e-07	2.80003e-11		2.14465e-07	7.856e-11		5.82599e-07	7.856e-11
3.57014e-07	2.22773e-11		2.14779e-07	7.10217e-11		5.82913e-07	7.10217e-11
3.57263e-07	2.74613e-11		2.15086e-07	8.39527e-11		5.8322e-07	8.39527e-11
3.57573e-07	2.88859e-11		2.154e-07	7.16212e-11		5.83534e-07	7.16212e-11
3.5799e-07	2.62524e-11		2.15714e-07	8.61849e-11		5.83848e-07	8.61849e-11
3.58317e-07	2.56291e-11		2.16029e-07	8.91447e-11		5.84163e-07	8.91447e-11
3.58617e-07	2.88744e-11		2.16343e-07	8.61626e-11		5.84477e-07	8.61626e-11
3.59027e-07	2.73339e-11		2.1665e-07	2.86154e-11		5.84784e-07	2.86154e-11
3.59307e-07	2.5938e-11		2.16964e-07	2.23318e-11		5.85098e-07	2.23318e-11
3.59492e-07	2.60447e-11		2.17279e-07	2.65154e-11		5.85413e-07	2.65154e-11
3.59917e-07	2.80001e-11		2.17593e-07	3.26554e-11		5.85727e-07	3.26554e-11
3.60353e-07	2.62041e-11		2.17906e-07	3.62884e-11		5.8604e-07	3.62884e-11
3.60637e-07	2.69329e-11		2.1822e-07	2.87327e-11		5.86354e-07	2.87327e-11
3.61112e-07	2.56841e-11		2.18535e-07	3.08646e-11		5.86669e-07	3.08646e-11
3.6124e-07	2.77246e-11		2.18842e-07	2.98591e-11		5.86976e-07	2.98591e-11
3.61704e-07	1.90738e-11		2.19156e-07	2.91766e-11		5.8729e-07	2.91766e-11
3.62002e-07	2.51402e-11		2.1947e-07	3.54452e-11		5.87604e-07	3.54452e-11
3.62291e-07	2.90992e-11		2.19785e-07	3.52804e-11		5.87919e-07	3.52804e-11
3.62493e-07	3.08091e-11		2.20098e-07	2.21531e-11		5.88232e-07	2.21531e-11
3.62974e-07	2.55133e-11		2.20412e-07	3.0273e-11		5.88546e-07	3.0273e-11
3.63189e-07	2.42155e-11		2.20727e-07	3.85541e-11		5.88861e-07	3.85541e-11
3.63711e-07	2.86208e-11		2.21034e-07	3.69156e-11		5.89168e-07	3.69156e-11
3.64064e-07	3.05047e-11		2.21348e-07	2.77956e-11		5.89482e-07	2.77956e-11
3.64278e-07	2.54117e-11		2.21662e-07	3.11085e-11		5.89796e-07	3.11085e-11
3.64627e-07	3.03334e-11		2.21976e-07	3.19029e-11		5.9011e-07	3.19029e-11
3.65009e-07	2.56993e-11		2.22291e-07	3.07941e-11		5.90425e-07	3.07941e-11
3.65435e-07	2.98135e-11		2.22598e-07	2.27481e-11		5.90732e-07	2.27481e-11
3.65824e-07	2.92376e-11		2.22912e-07	4.19953e-11		5.91046e-07	4.19953e-11
3.66139e-07	2.73524e-11		2.23226e-07	3.06766e-11		5.9136e-07	3.06766e-11
3.66464e-07	2.85979e-11		2.23541e-07	2.80589e-11		5.91675e-07	2.80589e-11
3.66601e-07	2.92125e-11		2.23855e-07	3.62433e-11		5.91989e-07	3.62433e-11
3.67011e-07	2.3251e-11		2.24168e-07	4.19457e-11		5.92302e-07	4.19457e-11
3.67387e-07	2.89415e-11		2.24482e-07	3.91981e-11		5.92616e-07	3.91981e-11
3.67704e-07	3.14379e-11		2.2479e-07	4.15156e-11		5.92924e-07	4.15156e-11
3.67909e-07	2.78853e-11		2.25104e-07	3.55547e-11		5.93238e-07	3.55547e-11
3.68381e-07	2.41623e-11		2.25418e-07	4.47711e-11		5.93552e-07	4.47711e-11
3.68663e-07	2.93323e-11		2.25732e-07	3.26007e-11		5.93866e-07	3.26007e-11
3.69061e-07	2.89972e-11		2.26047e-07	4.48124e-11		5.94181e-07	4.48124e-11
3.69305e-07	2.56794e-11		2.2636e-07	4.33597e-11		5.94494e-07	4.33597e-11
3.69752e-07	3.23136e-11		2.26674e-07	3.89412e-11		5.94808e-07	3.89412e-11
3.70047e-07	2.92423e-11		2.26982e-07	4.92662e-11		5.95116e-07	4.92662e-11
3.70341e-07	3.3552e-11		2.27296e-07	4.02214e-11		5.9543e-07	4.02214e-11
3.70782e-07	3.31531e-11		2.2761e-07	4.46505e-11		5.95744e-07	4.46505e-11
3.71027e-07	3.18094e-11		2.27924e-07	4.14284e-11		5.96058e-07	4.14284e-11
3.71344e-07	3.07735e-11		2.28238e-07	3.42481e-11		5.96372e-07	3.42481e-11
3.71704e-07	3.12821e-11		2.28546e-07	4.50621e-11		5.9668e-07	4.50621e-11
3.72091e-07	2.77919e-11		2.2886e-07	4.25211e-11		5.96994e-07	4.25211e-11
3.72302e-07	2.95986e-11		2.29174e-07	4.14741e-11		5.97308e-07	4.14741e-11
3.72724e-07	3.0259e-11		2.29488e-07	3.74205e-11		5.97622e-07	3.74205e-11
3.72982e-07	3.26807e-11		2.29802e-07	4.68243e-11		5.97936e-07	4.68243e-11
3.73311e-07	2.90592e-11		2.30117e-07	4.69096e-11		5.98251e-07	4.69096e-11
3.7386e-07	2.6848e-11		2.3043e-07	4.48492e-11		5.98564e-07	4.48492e-11
3.74036e-07	2.95216e-11		2.30738e-07	5.045e-11		5.98872e-07	5.045e-11
3.743e-07	3.11159e-11		2.31052e-07	3.90046e-11		5.99186e-07	3.90046e-11
3.74748e-07	3.64094e-11		2.31367e-07	4.93236e-11		5.99501e-07	4.93236e-11
3.75075e-07	3.24475e-11		2.3168e-07	4.28946e-11		5.99814e-07	4.28946e-11
3.7531e-07	3.16844e-11		2.31994e-07	4.65727e-11		6.00128e-07	4.65727e-11
3.75781e-07	3.32506e-11		2.32302e-07	4.15854e-11		6.00436e-07	4.15854e-11
3.76186e-07	3.21146e-11		2.32616e-07	4.38959e-11		6.0075e-07	4.38959e-11
3.76468e-07	3.42392e-11		2.3293e-07	5.18645e-11		6.01064e-07	5.18645e-11
3.76694e-07	3.34132e-11		2.33244e-07	4.6853e-11		6.01378e-07	4.6853e-11
3.77097e-07	3.45708e-11		2.33557e-07	4.78088e-11		6.01691e-07	4.78088e-11
3.77306e-07	3.85685e-11		2.33872e-07	4.86778e-11		6.02006e-07	4.86778e-11
3.77749e-07	3.23425e-11		2.34186e-07	4.75503e-11		6.0232e-07	4.75503e-11
3.78025e-07	2.95636e-11		2.34494e-07	5.19e-11		6.02628e-07	5.19e-11
3.78336e-07	3.47447e-11		2.34807e-07	5.02218e-11		6.02941e-07	5.02218e-11
3.78843e-07	3.36524e-11		2.35122e-07	4.1293e-11		6.03256e-07	4.1293e-11
3.79023e-07	3.23628e-11		2.35436e-07	4.92565e-11		6.0357e-07	4.92565e-11
3.79245e-07	3.39235e-11		2.3575e-07	5.89524e-11		6.03884e-07	5.89524e-11
3.79769e-07	4.14687e-11		2.36064e-07	6.20614e-11		6.04198e-07	6.20614e-11
3.80142e-07	3.54573e-11		2.36378e-07	5.43581e-11		6.04512e-07	5.43581e-11
3.80375e-07	2.96914e-11		2.36686e-07	5.65534e-11		6.0482e-07	5.65534e-11
3.80813e-07	3.59504e-11		2.37e-07	5.60457e-11		6.05134e-07	5.60457e-11
3.81211e-07	3.71556e-11		2.37314e-07	5.7595e-11		6.05448e-07	5.7595e-11
3.81485e-07	3.52017e-11		2.37628e-07	6.35378e-11		6.05762e-07	6.35378e-11
3.81665e-07	3.58397e-11		2.37942e-07	6.46517e-11		6.06076e-07	6.46517e-11
3.82106e-07	4.14406e-11		2.3825e-07	6.30567e-11		6.06384e-07	6.30567e-11
3.82498e-07	3.68523e-11		2.38564e-07	6.09962e-11		6.06698e-07	6.09962e-11
3.82739e-07	3.47355e-11		2.38878e-07	7.0636e-11		6.07012e-07	7.0636e-11
3.83062e-07	3.75364e-11		2.39192e-07	5.93463e-11		6.07326e-07	5.93463e-11
3.83464e-07	3.41851e-11		2.39506e-07	5.84726e-11		6.0764e-07	5.84726e-11
3.83727e-07	3.84897e-11		2.39819e-07	6.44376e-11		6.07953e-07	6.44376e-11
3.84071e-07	3.59939e-11		2.40134e-07	6.9409e-11		6.08268e-07	6.9409e-11
3.84408e-07	4.35567e-11		2.40442e-07	6.0793e-11		6.08576e-07	6.0793e-11
3.84799e-07	3.69525e-11		2.40756e-07	6.91267e-11		6.0889e-07	6.91267e-11
3.85106e-07	3.67517e-11		2.41069e-07	6.51917e-11		6.09203e-07	6.51917e-11
3.85551e-07	3.60397e-11		2.41384e-07	7.12701e-11		6.09518e-07	7.12701e-11
3.85734e-07	4.05828e-11		2.41698e-07	6.24077e-11		6.09832e-07	6.24077e-11
3.86144e-07	3.78991e-11		2.42012e-07	6.62368e-11		6.10146e-07	6.62368e-11
3.86391e-07	4.34313e-11		2.42326e-07	6.20111e-11		6.1046e-07	6.20111e-11
3.86802e-07	3.77965e-11		2.42633e-07	7.20618e-11		6.10767e-07	7.20618e-11
3.86999e-07	4.3334e-11		2.42948e-07	5.79569e-11		6.11082e-07	5.79569e-11
3.87522e-07	3.90171e-11		2.43262e-07	7.6221e-11		6.11396e-07	7.6221e-11
3.87944e-07	4.28912e-11		2.43576e-07	7.4941e-11		6.1171e-07	7.4941e-11
3.88175e-07	3.83213e-11		2.4389e-07	7.20164e-11		6.12024e-07	7.20164e-11
3.88549e-07	4.05731e-11		2.44197e-07	7.27905e-11		6.12331e-07	7.27905e-11
3.88781e-07	3.81995e-11		2.44511e-07	6.84902e-11		6.12645e-07	6.84902e-11
3.89072e-07	4.09545e-11		2.44826e-07	6.29791e-11		6.1296e-07	6.29791e-11
3.89566e-07	4.43529e-11		2.45139e-07	7.72363e-11		6.13273e-07	7.72363e-11
3.89759e-07	3.93032e-11		2.45454e-07	7.67895e-11		6.13588e-07	7.67895e-11
3.90164e-07	4.0794e-11		2.45768e-07	7.83248e-11		6.13902e-07	7.83248e-11
3.90392e-07	4.23806e-11		2.46082e-07	8.57226e-11		6.14216e-07	8.57226e-11
3.90745e-07	3.97187e-11		2.46389e-07	8.77993e-11		6.14523e-07	8.77993e-11
3.91159e-07	4.51268e-11		2.46704e-07	7.69049e-11		6.14838e-07	7.69049e-11
3.91443e-07	4.72453e-11		2.47018e-07	8.18677e-11		6.15152e-07	8.18677e-11
3.91899e-07	4.72428e-11		2.47331e-07	8.84482e-11		6.15465e-07	8.84482e-11
3.92137e-07	3.8815e-11		2.47645e-07	8.46709e-11		6.15779e-07	8.46709e-11
3.92521e-07	3.94167e-11		2.47954e-07	8.93105e-11		6.16088e-07	8.93105e-11
3.92773e-07	4.19159e-11		2.48267e-07	8.95693e-11		6.16401e-07	8.95693e-11
3.93092e-07	4.17823e-11		2.48581e-07	9.0967e-11		6.16715e-07	9.0967e-11
3.93485e-07	4.01417e-11		2.48895e-07	8.581e-11		6.17029e-07	8.581e-11
3.93785e-07	4.51144e-11		2.4921e-07	8.63784e-11		6.17344e-07	8.63784e-11
3.9408e-07	4.37656e-11		2.49523e-07	8.74562e-11		6.17657e-07	8.74562e-11
3.94491e-07	4.4744e-11		2.49838e-07	9.43949e-11		6.17972e-07	9.43949e-11
3.94845e-07	4.0276e-11		2.50145e-07	9.58729e-11		6.18279e-07	9.58729e-11
3.95165e-07	4.18819e-11		2.50459e-07	1.02182e-10		6.18593e-07	1.02182e-10
3.95509e-07	4.18617e-11		2.50773e-07	1.00525e-10		6.18907e-07	1.00525e-10
3.95899e-07	4.74432e-11		2.51088e-07	1.00245e-10		6.19222e-07	1.00245e-10
3.96214e-07	4.40131e-11		2.51402e-07	9.57254e-11		6.19536e-07	9.57254e-11
3.96644e-07	4.74482e-11		2.51716e-07	9.53201e-11		6.1985e-07	9.53201e-11
3.96857e-07	4.81795e-11		2.5203e-07	8.94834e-11		6.20164e-07	8.94834e-11
3.97153e-07	4.68917e-11		2.52337e-07	1.03035e-10		6.20471e-07	1.03035e-10
3.9763e-07	4.4196e-11		2.52651e-07	1.02659e-10		6.20785e-07	1.02659e-10
3.97982e-07	4.46868e-11		2.52965e-07	9.74457e-11		6.21099e-07	9.74457e-11
3.98382e-07	4.70498e-11		2.5328e-07	1.07853e-10		6.21414e-07	1.07853e-10
3.98634e-07	4.28325e-11		2.53593e-07	1.04759e-10		6.21727e-07	1.04759e-10
3.98796e-07	3.79536e-11		2.53901e-07	1.09827e-10		6.22035e-07	1.09827e-10
3.99366e-07	4.48897e-11		2.54215e-07	1.10708e-10		6.22349e-07	1.10708e-10
3.99616e-07	4.43028e-11		2.5453e-07	1.08433e-10		6.22664e-07	1.08433e-10
3.99873e-07	4.66212e-11		2.54843e-07	1.15631e-10		6.22977e-07	1.15631e-10
4.00268e-07	4.07491e-11		2.55157e-07	1.24631e-10		6.23291e-07	1.24631e-10
4.00805e-07	5.02676e-11		2.55471e-07	1.22722e-10		6.23605e-07	1.22722e-10
4.00959e-07	4.71865e-11		2.55785e-07	1.20512e-10		6.23919e-07	1.20512e-10
4.01237e-07	4.78399e-11		2.56093e-07	1.18512e-10		6.24227e-07	1.18512e-10
4.01508e-07	4.63585e-11		2.56407e-07	1.23383e-10		6.24541e-07	1.23383e-10
4.0181e-07	4.65924e-11		2.56721e-07	1.31175e-10		6.24855e-07	1.31175e-10
4.0229e-07	4.41658e-11		2.57035e-07	1.33165e-10		6.25169e-07	1.33165e-10
4.02555e-07	4.48196e-11		2.57349e-07	1.27145e-10		6.25483e-07	1.27145e-10
4.03018e-07	4.30269e-11		2.57664e-07	1.28727e-10		6.25798e-07	1.28727e-10
4.03394e-07	5.01638e-11		2.57977e-07	1.28032e-10		6.26111e-07	1.28032e-10
4.03648e-07	4.76908e-11		2.58285e-07	1.35648e-10		6.26419e-07	1.35648e-10
4.03949e-07	5.05761e-11		2.58599e-07	1.27805e-10		6.26733e-07	1.27805e-10
4.04304e-07	4.90533e-11		2.58913e-07	9.26562e-11		6.27047e-07	9.26562e-11
4.04667e-07	4.78428e-11		2.59227e-07	8.97454e-11		6.27361e-07	8.97454e-11
4.04906e-07	4.60791e-11		2.59542e-07	9.56087e-11		6.27676e-07	9.56087e-11
4.05332e-07	4.66922e-11		2.59849e-07	9.36859e-11		6.27983e-07	9.36859e-11
4.05679e-07	5.13687e-11		2.60163e-07	9.07948e-11		6.28297e-07	9.07948e-11
4.05988e-07	4.85753e-11		2.60477e-07	9.65037e-11		6.28611e-07	9.65037e-11
4.06279e-07	4.61492e-11		2.60792e-07	8.10141e-11		6.28926e-07	8.10141e-11
4.06689e-07	5.04253e-11		2.61105e-07	9.43627e-11		6.29239e-07	9.43627e-11
4.06962e-07	5.09539e-11		2.61419e-07	9.77176e-11		6.29553e-07	9.77176e-11
4.07292e-07	5.1395e-11		2.61733e-07	9.37761e-11		6.29867e-07	9.37761e-11
4.07667e-07	4.77354e-11		2.62041e-07	9.59684e-11		6.30175e-07	9.59684e-11
4.07939e-07	5.47589e-11		2.62355e-07	1.00422e-10		6.30489e-07	1.00422e-10
4.08331e-07	4.82532e-11		2.62669e-07	8.66723e-11		6.30803e-07	8.66723e-11
4.08676e-07	5.02925e-11		2.62983e-07	1.03867e-10		6.31117e-07	1.03867e-10
4.08968e-07	5.52264e-11		2.63297e-07	1.03429e-10		6.31431e-07	1.03429e-10
4.09232e-07	5.21878e-11		2.63605e-07	1.11563e-10		6.31739e-07	1.11563e-10
4.09753e-07	5.48694e-11		2.63919e-07	1.0165e-10		6.32053e-07	1.0165e-10
4.09942e-07	5.06914e-11		2.64232e-07	1.02631e-10		6.32366e-07	1.02631e-10
4.10418e-07	5.51215e-11		2.64547e-07	1.1481e-10		6.32681e-07	1.1481e-10
4.10685e-07	6.03724e-11		2.64861e-07	1.15595e-10		6.32995e-07	1.15595e-10
4.11003e-07	5.46694e-11		2.65175e-07	1.1191e-10		6.33309e-07	1.1191e-10
4.11467e-07	5.61625e-11		2.65489e-07	1.08169e-10		6.33623e-07	1.08169e-10
4.11729e-07	5.57279e-11		2.65797e-07	1.20775e-10		6.33931e-07	1.20775e-10
4.1217e-07	5.40591e-11		2.66111e-07	1.25457e-10		6.34245e-07	1.25457e-10
4.12485e-07	5.51082e-11		2.66425e-07	1.20133e-10		6.34559e-07	1.20133e-10
4.12649e-07	4.98279e-11		2.66739e-07	1.2219e-10		6.34873e-07	1.2219e-10
4.13153e-07	5.11287e-11		2.67053e-07	1.18496e-10		6.35187e-07	1.18496e-10
4.13498e-07	5.49053e-11		2.67367e-07	1.23764e-10		6.35501e-07	1.23764e-10
4.13824e-07	5.30832e-11		2.67681e-07	1.20983e-10		6.35815e-07	1.20983e-10
4.14173e-07	5.25856e-11		2.67989e-07	1.23732e-10		6.36123e-07	1.23732e-10
4.14487e-07	5.29296e-11		2.68303e-07	1.19687e-10		6.36437e-07	1.19687e-10
4.14708e-07	5.08719e-11		2.68617e-07	1.28792e-10		6.36751e-07	1.28792e-10
4.15264e-07	5.2467e-11		2.68931e-07	1.28281e-10		6.37065e-07	1.28281e-10
4.15377e-07	5.9416e-11		2.69245e-07	1.16857e-10		6.37379e-07	1.16857e-10
4.15914e-07	5.92215e-11		2.69552e-07	1.28848e-10		6.37686e-07	1.28848e-10
4.16148e-07	5.77386e-11		2.69867e-07	1.25101e-10		6.38001e-07	1.25101e-10
4.16413e-07	5.30295e-11		2.70181e-07	1.35865e-10		6.38315e-07	1.35865e-10
4.16834e-07	5.81247e-11		2.70494e-07	1.28413e-10		6.38628e-07	1.28413e-10
4.17048e-07	5.41633e-11		2.70809e-07	1.30357e-10		6.38943e-07	1.30357e-10
4.1751e-07	5.71834e-11		2.71123e-07	1.38459e-10		6.39257e-07	1.38459e-10
4.17824e-07	6.1981e-11		2.71437e-07	1.44913e-10		6.39571e-07	1.44913e-10
4.18093e-07	5.81368e-11		2.71744e-07	1.42635e-10		6.39878e-07	1.42635e-10
4.18494e-07	5.75982e-11		2.72058e-07	1.38225e-10		6.40192e-07	1.38225e-10
4.18904e-07	5.83383e-11		2.72373e-07	1.45177e-10		6.40507e-07	1.45177e-10
4.19205e-07	5.53004e-11		2.72687e-07	1.46388e-10		6.40821e-07	1.46388e-10
4.19554e-07	6.1697e-11		2.73001e-07	1.51645e-10		6.41135e-07	1.51645e-10
4.19996e-07	6.12796e-11		2.73315e-07	1.55014e-10		6.41449e-07	1.55014e-10
4.20324e-07	6.60103e-11		2.73629e-07	1.583e-10		6.41763e-07	1.583e-10
4.20647e-07	6.05032e-11		2.73937e-07	1.60804e-10		6.42071e-07	1.60804e-10
4.20897e-07	6.40038e-11		2.74251e-07	1.56351e-10		6.42385e-07	1.56351e-10
4.21179e-07	6.12613e-11		2.74565e-07	1.6474e-10		6.42699e-07	1.6474e-10
4.21689e-07	6.55381e-11		2.74879e-07	1.56537e-10		6.43013e-07	1.56537e-10
4.22013e-07	6.00337e-11		2.75193e-07	1.70623e-10		6.43327e-07	1.70623e-10
4.22316e-07	6.8635e-11		2.75501e-07	1.70296e-10		6.43635e-07	1.70296e-10
4.22485e-07	6.5948e-11		2.75814e-07	1.73742e-10		6.43948e-07	1.73742e-10
4.22921e-07	6.67347e-11		2.76129e-07	1.78789e-10		6.44263e-07	1.78789e-10
4.23344e-07	6.12342e-11		2.76443e-07	1.89179e-10		6.44577e-07	1.89179e-10
4.23699e-07	6.3293e-11		2.76756e-07	1.68078e-10		6.4489e-07	1.68078e-10
4.23923e-07	7.01914e-11		2.7707e-07	1.69422e-10		6.45204e-07	1.69422e-10
4.24123e-07	6.04206e-11		2.77385e-07	1.75675e-10		6.45519e-07	1.75675e-10
4.24443e-07	6.37769e-11		2.77693e-07	1.75323e-10		6.45827e-07	1.75323e-10
4.2492e-07	6.87508e-11		2.78006e-07	1.82681e-10		6.4614e-07	1.82681e-10
4.25208e-07	7.02934e-11		2.7832e-07	1.86436e-10		6.46454e-07	1.86436e-10
4.25545e-07	6.48841e-11		2.78635e-07	1.84968e-10		6.46769e-07	1.84968e-10
4.25814e-07	6.87169e-11		2.78949e-07	1.89775e-10		6.47083e-07	1.89775e-10
4.26152e-07	6.67935e-11		2.79256e-07	1.95736e-10		6.4739e-07	1.95736e-10
4.2665e-07	6.86314e-11		2.7957e-07	1.92787e-10		6.47704e-07	1.92787e-10
4.26892e-07	7.34527e-11		2.79884e-07	1.98882e-10		6.48018e-07	1.98882e-10
4.27144e-07	6.73332e-11		2.80199e-07	2.02591e-10		6.48333e-07	2.02591e-10
4.27454e-07	7.04315e-11		2.80513e-07	2.05592e-10		6.48647e-07	2.05592e-10
4.27892e-07	7.21944e-11		2.80827e-07	2.08257e-10		6.48961e-07	2.08257e-10
4.28127e-07	6.88166e-11		2.8114e-07	2.12499e-10		6.49274e-07	2.12499e-10
4.28595e-07	7.1581e-11		2.81448e-07	2.20016e-10		6.49582e-07	2.20016e-10
4.28959e-07	7.19088e-11		2.81763e-07	2.14667e-10		6.49897e-07	2.14667e-10
4.29177e-07	7.07734e-11		2.82076e-07	2.17192e-10		6.5021e-07	2.17192e-10
4.29627e-07	7.91389e-11		2.8239e-07	2.19324e-10		6.50524e-07	2.19324e-10
4.29833e-07	7.05741e-11		2.82705e-07	2.21523e-10		6.50839e-07	2.21523e-10
4.30398e-07	7.36501e-11		2.83019e-07	2.27821e-10		6.51153e-07	2.27821e-10
4.30751e-07	7.13848e-11		2.83332e-07	2.36967e-10		6.51466e-07	2.36967e-10
4.31034e-07	7.7415e-11		2.8364e-07	2.35861e-10		6.51774e-07	2.35861e-10
4.31384e-07	7.66186e-11		2.83955e-07	2.41989e-10		6.52089e-07	2.41989e-10
4.31605e-07	8.05353e-11		2.84268e-07	2.40753e-10		6.52402e-07	2.40753e-10
4.31996e-07	7.92265e-11		2.84582e-07	2.47805e-10		6.52716e-07	2.47805e-10
4.325e-07	7.57538e-11		2.84896e-07	2.54415e-10		6.5303e-07	2.54415e-10
4.3271e-07	8.03001e-11		2.85204e-07	2.52157e-10		6.53338e-07	2.52157e-10
4.33022e-07	5.40471e-11		2.85518e-07	2.5479e-10		6.53652e-07	2.5479e-10
4.33386e-07	4.89619e-11		2.85832e-07	2.56986e-10		6.53966e-07	2.56986e-10
4.33731e-07	4.37479e-11		2.86146e-07	2.55892e-10		6.5428e-07	2.55892e-10
4.33926e-07	4.03574e-11		2.8646e-07	2.62582e-10		6.54594e-07	2.62582e-10
4.34261e-07	4.30192e-11		2.86775e-07	2.68308e-10		6.54909e-07	2.68308e-10
4.34728e-07	4.27049e-11		2.87089e-07	2.72104e-10		6.55223e-07	2.72104e-10
4.35068e-07	4.12202e-11		2.87396e-07	2.72588e-10		6.5553e-07	2.72588e-10
4.35284e-07	4.16427e-11		2.8771e-07	2.7831e-10		6.55844e-07	2.7831e-10
4.3571e-07	4.06125e-11		2.88024e-07	2.74189e-10		6.56158e-07	2.74189e-10
4.36186e-07	4.16302e-11		2.88338e-07	2.62465e-10		6.56472e-07	2.62465e-10
4.3637e-07	4.33397e-11		2.88652e-07	2.74539e-10		6.56786e-07	2.74539e-10
4.36869e-07	4.64333e-11		2.88966e-07	2.73537e-10		6.571e-07	2.73537e-10
4.37229e-07	4.83939e-11		2.89281e-07	2.93985e-10		6.57415e-07	2.93985e-10
4.37306e-07	4.44846e-11		2.89588e-07	2.91792e-10		6.57722e-07	2.91792e-10
4.37849e-07	3.90295e-11		2.89902e-07	2.99472e-10		6.58036e-07	2.99472e-10
4.38102e-07	4.4154e-11		2.90216e-07	3.00841e-10		6.5835e-07	3.00841e-10
4.38438e-07	5.12875e-11		2.9053e-07	3.10235e-10		6.58664e-07	3.10235e-10
4.38952e-07	4.85791e-11		2.90844e-07	3.08881e-10		6.58978e-07	3.08881e-10
4.39166e-07	4.66633e-11		2.91152e-07	3.14704e-10		6.59286e-07	3.14704e-10
4.39485e-07	4.55559e-11		2.91466e-07	3.11991e-10		6.596e-07	3.11991e-10
4.39899e-07	4.77791e-11		2.9178e-07	3.11694e-10		6.59914e-07	3.11694e-10
4.40177e-07	4.97085e-11		2.92094e-07	3.22096e-10		6.60228e-07	3.22096e-10
4.40424e-07	5.00004e-11		2.92408e-07	3.21391e-10		6.60542e-07	3.21391e-10
4.408e-07	4.56005e-11		2.92722e-07	3.27117e-10		6.60856e-07	3.27117e-10
4.41142e-07	5.48354e-11		2.93036e-07	3.40565e-10		6.6117e-07	3.40565e-10
4.41475e-07	4.48354e-11		2.93344e-07	3.42811e-10		6.61478e-07	3.42811e-10
4.41746e-07	5.21354e-11		2.93658e-07	3.42028e-10		6.61792e-07	3.42028e-10
4.422e-07	4.63344e-11		2.93972e-07	3.49733e-10		6.62106e-07	3.49733e-10
4.42561e-07	4.92541e-11		2.94286e-07	3.56155e-10		6.6242e-07	3.56155e-10
4.42836e-07	4.72758e-11		2.94601e-07	3.64203e-10		6.62735e-07	3.64203e-10
4.43251e-07	4.69906e-11		2.94908e-07	3.69618e-10		6.63042e-07	3.69618e-10
4.43646e-07	4.90875e-11		2.95222e-07	3.78273e-10		6.63356e-07	3.78273e-10
4.43896e-07	4.52938e-11		2.95536e-07	3.73648e-10		6.6367e-07	3.73648e-10
4.44228e-07	4.56146e-11		2.9585e-07	3.79622e-10		6.63984e-07	3.79622e-10
4.44759e-07	4.61464e-11		2.96164e-07	3.80138e-10		6.64298e-07	3.80138e-10
4.44924e-07	4.95642e-11		2.96478e-07	3.81393e-10		6.64612e-07	3.81393e-10
4.45391e-07	4.72043e-11		2.96792e-07	3.86877e-10		6.64926e-07	3.86877e-10
4.45568e-07	4.63726e-11		2.971e-07	3.89529e-10		6.65234e-07	3.89529e-10
4.45923e-07	5.23961e-11		2.97414e-07	3.82667e-10		6.65548e-07	3.82667e-10
4.46445e-07	4.73015e-11		2.97728e-07	3.9612e-10		6.65862e-07	3.9612e-10
4.46618e-07	4.76802e-11		2.98042e-07	3.98213e-10		6.66176e-07	3.98213e-10
4.46926e-07	5.00996e-11		2.98356e-07	3.95124e-10		6.6649e-07	3.95124e-10
4.47359e-07	4.9552e-11		2.9867e-07	3.98908e-10		6.66804e-07	3.98908e-10
4.47628e-07	5.01183e-11		2.98984e-07	4.04643e-10		6.67118e-07	4.04643e-10
4.47994e-07	4.85987e-11		2.99292e-07	4.04179e-10		6.67426e-07	4.04179e-10
4.48328e-07	5.00281e-11		2.99606e-07	4.11423e-10		6.6774e-07	4.11423e-10
4.48536e-07	5.48636e-11		2.9992e-07	4.1254e-10		6.68054e-07	4.1254e-10
4.48993e-07	5.25026e-11		3.00234e-07	4.12309e-10		6.68368e-07	4.12309e-10
4.49341e-07	4.62534e-11		3.00548e-07	4.19691e-10		6.68682e-07	4.19691e-10
4.49786e-07	4.65975e-11		3.00856e-07	4.17239e-10		6.6899e-07	4.17239e-10
4.50123e-07	4.43464e-11		3.01169e-07	4.27463e-10		6.69303e-07	4.27463e-10
4.50592e-07	5.26934e-11		3.01484e-07	4.24056e-10		6.69618e-07	4.24056e-10
4.50806e-07	5.3577e-11		3.01798e-07	4.31479e-10		6.69932e-07	4.31479e-10
4.51147e-07	4.85505e-11		3.02112e-07	4.30754e-10		6.70246e-07	4.30754e-10
4.51339e-07	4.98702e-11		3.02426e-07	4.38865e-10		6.7056e-07	4.38865e-10
4.51788e-07	4.68773e-11		3.0274e-07	4.44272e-10		6.70874e-07	4.44272e-10
4.5205e-07	4.98377e-11		3.03048e-07	4.47597e-10		6.71182e-07	4.47597e-10
4.52414e-07	4.65025e-11		3.03362e-07	6.38188e-11		6.71496e-07	6.38188e-11
4.52728e-07	4.77797e-11		3.03676e-07	1.80713e-12		6.7181e-07	1.80713e-12
4.53128e-07	4.87533e-11		3.0399e-07	4.45767e-12		6.72124e-07	4.45767e-12
4.53512e-07	5.4932e-11		3.04304e-07	-2.6349e-12		6.72438e-07	-2.6349e-12
4.53656e-07	4.86641e-11		3.04618e-07	3.81675e-12		6.72752e-07	3.81675e-12
4.54129e-07	5.20959e-11		3.04932e-07	1.42164e-11		6.73066e-07	1.42164e-11
4.54553e-07	4.85052e-11		3.05239e-07	6.41321e-12		6.73373e-07	6.41321e-12
4.54858e-07	5.07752e-11		3.05554e-07	6.45786e-12		6.73688e-07	6.45786e-12
4.55203e-07	4.795e-11		3.05868e-07	5.8717e-12		6.74002e-07	5.8717e-12
4.55601e-07	5.44416e-11		3.06182e-07	7.64394e-12		6.74316e-07	7.64394e-12
4.55951e-07	5.16957e-11		3.06496e-07	-1.67373e-12		6.7463e-07	-1.67373e-12
4.56312e-07	5.20328e-11		3.06803e-07	1.23203e-13		6.74937e-07	1.23203e-13
4.56592e-07	5.2914e-11		3.07118e-07	-9.39234e-12		6.75252e-07	-9.39234e-12
4.56809e-07	5.42263e-11		3.07431e-07	7.29559e-12		6.75565e-07	7.29559e-12
4.57225e-07	5.60928e-11		3.07745e-07	3.62893e-12		6.75879e-07	3.62893e-12
4.57627e-07	5.18846e-11		3.0806e-07	1.15821e-11		6.76194e-07	1.15821e-11
4.5785e-07	5.52479e-11		3.08374e-07	6.93208e-13		6.76508e-07	6.93208e-13
4.58279e-07	5.85304e-11		3.08688e-07	1.1012e-11		6.76822e-07	1.1012e-11
4.58674e-07	5.77432e-11		3.08995e-07	5.54818e-12		6.77129e-07	5.54818e-12
4.58981e-07	6.00308e-11		3.0931e-07	1.00302e-12		6.77444e-07	1.00302e-12
4.59162e-07	5.68664e-11		3.09624e-07	9.29996e-12		6.77758e-07	9.29996e-12
4.59636e-07	5.96038e-11		3.09938e-07	5.6776e-12		6.78072e-07	5.6776e-12
4.59887e-07	5.51873e-11		3.10252e-07	8.37034e-12		6.78386e-07	8.37034e-12
4.60266e-07	5.70891e-11		3.10565e-07	3.54973e-13		6.78699e-07	3.54973e-13
4.60717e-07	5.79779e-11		3.1088e-07	2.49233e-12		6.79014e-07	2.49233e-12
4.60959e-07	6.13901e-11		3.11188e-07	9.36255e-13		6.79322e-07	9.36255e-13
4.61423e-07	5.73563e-11		3.11501e-07	4.03128e-12		6.79635e-07	4.03128e-12
4.61696e-07	6.63402e-11		3.11815e-07	5.47333e-12		6.79949e-07	5.47333e-12
4.6188e-07	6.27412e-11		3.1213e-07	1.27542e-11		6.80264e-07	1.27542e-11
4.62376e-07	6.12723e-11		3.12444e-07	3.08792e-12		6.80578e-07	3.08792e-12
4.62729e-07	6.15355e-11		3.12751e-07	4.50634e-12		6.80885e-07	4.50634e-12
4.62988e-07	6.69956e-11		3.13065e-07	8.62258e-12		6.81199e-07	8.62258e-12
4.63354e-07	6.20638e-11		3.1338e-07	7.48653e-12		6.81514e-07	7.48653e-12
4.63678e-07	6.19577e-11		3.13693e-07	1.41061e-13		6.81827e-07	1.41061e-13
4.64352e-07	6.27723e-11		3.14007e-07	3.25902e-13		6.82141e-07	3.25902e-13
4.64434e-07	6.93564e-11		3.14322e-07	1.01125e-11		6.82456e-07	1.01125e-11
4.64816e-07	6.6073e-11		3.14636e-07	5.13718e-12		6.8277e-07	5.13718e-12
4.65237e-07	6.55481e-11		3.14943e-07	-2.90579e-12		6.83077e-07	-2.90579e-12
4.65471e-07	6.4707e-11		3.15257e-07	-2.74035e-12		6.83391e-07	-2.74035e-12
4.65713e-07	6.51181e-11		3.15571e-07	6.38996e-13		6.83705e-07	6.38996e-13
4.66003e-07	6.40826e-11		3.15886e-07	4.09354e-12		6.8402e-07	4.09354e-12
4.66469e-07	6.23363e-11		3.162e-07	-2.46632e-12		6.84334e-07	-2.46632e-12
4.66748e-07	6.54763e-11		3.16507e-07	1.57401e-12		6.84641e-07	1.57401e-12
4.67173e-07	7.37335e-11		3.16821e-07	8.91504e-12		6.84955e-07	8.91504e-12
4.6755e-07	6.81657e-11		3.17135e-07	-1.46722e-12		6.85269e-07	-1.46722e-12
4.67807e-07	6.51646e-11		3.1745e-07	2.97263e-12		6.85584e-07	2.97263e-12
4.68198e-07	6.96914e-11		3.17764e-07	-1.81783e-12		6.85898e-07	-1.81783e-12
4.68374e-07	6.94338e-11		3.18077e-07	8.4869e-12		6.86211e-07	8.4869e-12
4.68663e-07	6.01087e-11		3.18392e-07	-1.35345e-12		6.86526e-07	-1.35345e-12
4.69272e-07	6.17874e-11		3.187e-07	3.04878e-12		6.86834e-07	3.04878e-12
4.69506e-07	6.13658e-11		3.19013e-07	5.86831e-12		6.87147e-07	5.86831e-12
4.69919e-07	6.54291e-11		3.19327e-07	2.42335e-12		6.87461e-07	2.42335e-12
4.7031e-07	6.81876e-11		3.19641e-07	9.7851e-12		6.87775e-07	9.7851e-12
4.70461e-07	6.65019e-11		3.19955e-07	8.35104e-12		6.88089e-07	8.35104e-12
4.70825e-07	6.43391e-11		3.20269e-07	3.11398e-12		6.88403e-07	3.11398e-12
4.7134e-07	6.69906e-11		3.20583e-07	1.09032e-11		6.88717e-07	1.09032e-11
4.71531e-07	5.93083e-11		3.20891e-07	2.89405e-12		6.89025e-07	2.89405e-12
4.72018e-07	5.64006e-11		3.21205e-07	3.28279e-12		6.89339e-07	3.28279e-12
4.72142e-07	5.75906e-11		3.21519e-07	5.04363e-12		6.89653e-07	5.04363e-12
4.72582e-07	5.72142e-11		3.21833e-07	4.24371e-13		6.89967e-07	4.24371e-13
4.72897e-07	5.22101e-11		3.22147e-07	3.80201e-13		6.90281e-07	3.80201e-13
4.73237e-07	5.96776e-11		3.22455e-07	4.03074e-12		6.90589e-07	4.03074e-12
4.73549e-07	5.67709e-11		3.22769e-07	5.40978e-12		6.90903e-07	5.40978e-12
4.73848e-07	5.97906e-11		3.23083e-07	1.33131e-12		6.91217e-07	1.33131e-12
4.74343e-07	6.02166e-11		3.23397e-07	-1.15915e-12		6.91531e-07	-1.15915e-12
4.7457e-07	5.89346e-11		3.23712e-07	-4.00999e-12		6.91846e-07	-4.00999e-12
4.75051e-07	5.68513e-11		3.24026e-07	7.00155e-12		6.9216e-07	7.00155e-12
4.75385e-07	5.96483e-11		3.24339e-07	-5.22932e-12		6.92473e-07	-5.22932e-12
4.75724e-07	5.55943e-11		3.24647e-07	4.32611e-12		6.92781e-07	4.32611e-12
4.76161e-07	5.71888e-11		3.24961e-07	1.52996e-11		6.93095e-07	1.52996e-11
4.76238e-07	6.30986e-11		3.25275e-07	2.42139e-12		6.93409e-07	2.42139e-12
4.76702e-07	5.84972e-11		3.25589e-07	-2.15497e-12		6.93723e-07	-2.15497e-12
4.76992e-07	5.78536e-11		3.25903e-07	-1.99733e-12		6.94037e-07	-1.99733e-12
4.7731e-07	5.63701e-11		3.26218e-07	-1.15328e-12		6.94352e-07	-1.15328e-12
4.7773e-07	5.59038e-11		3.26531e-07	2.42915e-12		6.94665e-07	2.42915e-12
4.78144e-07	5.7499e-11		3.26839e-07	6.29788e-12		6.94973e-07	6.29788e-12
4.78482e-07	5.99867e-11		3.27153e-07	-6.81876e-13		6.95287e-07	-6.81876e-13
4.78829e-07	6.05555e-11		3.27467e-07	-1.34035e-13		6.95601e-07	-1.34035e-13
4.79088e-07	6.07804e-11		3.27781e-07	9.62211e-12		6.95915e-07	9.62211e-12
4.7956e-07	5.8776e-11		3.28095e-07	-2.68715e-12		6.96229e-07	-2.68715e-12
4.79744e-07	5.6916e-11		3.28402e-07	3.77387e-12		6.96536e-07	3.77387e-12
4.80235e-07	5.66751e-11		3.28717e-07	-3.28799e-12		6.96851e-07	-3.28799e-12
4.8048e-07	5.2792e-11		3.29031e-07	-4.43514e-12		6.97165e-07	-4.43514e-12
4.80836e-07	5.80557e-11		3.29345e-07	4.13119e-12		6.97479e-07	4.13119e-12
4.81267e-07	5.2075e-11		3.29659e-07	-1.00027e-12		6.97793e-07	-1.00027e-12
4.81657e-07	5.19617e-11		3.29973e-07	-9.46642e-12		6.98107e-07	-9.46642e-12
4.81865e-07	5.8379e-11		3.30288e-07	-1.55358e-12		6.98422e-07	-1.55358e-12
4.82111e-07	5.40809e-11		3.30595e-07	2.94444e-12		6.98729e-07	2.94444e-12
4.82411e-07	5.80407e-11		3.30909e-07	5.73418e-12		6.99043e-07	5.73418e-12
4.82788e-07	5.64541e-11		3.31223e-07	3.76942e-12		6.99357e-07	3.76942e-12
4.83272e-07	5.41623e-11		3.31537e-07	9.16596e-12		6.99671e-07	9.16596e-12
4.83817e-07	5.75868e-11		3.31851e-07	7.93054e-14		6.99985e-07	7.93054e-14
4.83945e-07	5.83263e-11		3.32159e-07	-4.68636e-12		7.00293e-07	-4.68636e-12
4.84133e-07	6.02082e-11		3.32472e-07	2.08817e-12		7.00606e-07	2.08817e-12
4.84634e-07	5.9484e-11		3.32787e-07	-8.40878e-12		7.00921e-07	-8.40878e-12
4.84896e-07	5.78855e-11		3.33101e-07	-4.94754e-12		7.01235e-07	-4.94754e-12
4.85398e-07	5.54477e-11		3.33415e-07	-6.0584e-12		7.01549e-07	-6.0584e-12
4.85678e-07	5.86672e-11		3.33728e-07	4.75129e-13		7.01862e-07	4.75129e-13
4.85939e-07	6.12033e-11		3.34043e-07	3.81718e-12		7.02177e-07	3.81718e-12
4.86249e-07	6.33946e-11		3.34351e-07	-4.24459e-12		7.02485e-07	-4.24459e-12
4.86582e-07	5.94522e-11		3.34665e-07	2.83925e-12		7.02799e-07	2.83925e-12
4.87017e-07	5.27212e-11		3.34978e-07	1.77938e-12		7.03112e-07	1.77938e-12
4.87395e-07	4.01677e-11		3.35293e-07	4.55003e-12		7.03427e-07	4.55003e-12
4.87582e-07	3.74637e-11		3.35607e-07	5.00888e-12		7.03741e-07	5.00888e-12
4.88031e-07	4.12623e-11		3.35921e-07	5.76661e-12		7.04055e-07	5.76661e-12
4.88333e-07	3.30542e-11		3.36235e-07	4.44385e-12		7.04369e-07	4.44385e-12
4.88628e-07	4.432e-11		3.36543e-07	-2.06991e-12		7.04677e-07	-2.06991e-12
4.89153e-07	4.20598e-11		3.36857e-07	7.28082e-12		7.04991e-07	7.28082e-12
4.89338e-07	4.2616e-11		3.37171e-07	-1.27464e-12		7.05305e-07	-1.27464e-12
4.89638e-07	3.92987e-11		3.37485e-07	6.6956e-12		7.05619e-07	6.6956e-12
4.9007e-07	4.34085e-11		3.37799e-07	1.21145e-12		7.05933e-07	1.21145e-12
4.90714e-07	4.06818e-11		3.38106e-07	-3.88243e-12		7.0624e-07	-3.88243e-12
4.90745e-07	4.07729e-11		3.38421e-07	-9.71889e-13		7.06555e-07	-9.71889e-13
4.91049e-07	4.23191e-11		3.38735e-07	5.70352e-13		7.06869e-07	5.70352e-13
4.91593e-07	4.26081e-11		3.39049e-07	-3.96007e-13		7.07183e-07	-3.96007e-13
4.91963e-07	4.81798e-11		3.39363e-07	4.83534e-13		7.07497e-07	4.83534e-13
4.92205e-07	4.35006e-11		3.39677e-07	6.34887e-12		7.07811e-07	6.34887e-12
4.92488e-07	4.65571e-11		3.3999e-07	5.8519e-12		7.08124e-07	5.8519e-12
4.9282e-07	4.75896e-11		3.40299e-07	1.22165e-11		7.08433e-07	1.22165e-11
4.93069e-07	4.93492e-11		3.40613e-07	6.38869e-12		7.08747e-07	6.38869e-12
4.93638e-07	4.63858e-11		3.40927e-07	4.71223e-12		7.09061e-07	4.71223e-12
4.93899e-07	4.44773e-11		3.4124e-07	-5.24634e-12		7.09374e-07	-5.24634e-12
4.94258e-07	4.5112e-11		3.41555e-07	-2.1188e-12		7.09689e-07	-2.1188e-12
4.94544e-07	4.57678e-11		3.41869e-07	7.94351e-13		7.10003e-07	7.94351e-13
4.94868e-07	4.6867e-11		3.42183e-07	1.18798e-12		7.10317e-07	1.18798e-12
4.95229e-07	5.07245e-11		3.4249e-07	-3.75859e-12		7.10624e-07	-3.75859e-12
4.95628e-07	5.07166e-11		3.42805e-07	9.46757e-13		7.10939e-07	9.46757e-13
4.95893e-07	5.66339e-11		3.43118e-07	1.78999e-12		7.11252e-07	1.78999e-12
4.96274e-07	5.00086e-11		3.43433e-07	1.31053e-12		7.11567e-07	1.31053e-12
4.96477e-07	5.36611e-11		3.43747e-07	9.51374e-13		7.11881e-07	9.51374e-13
4.96883e-07	5.45269e-11		3.44054e-07	1.5848e-12		7.12188e-07	1.5848e-12
4.9727e-07	4.7851e-11		3.44368e-07	6.60855e-12		7.12502e-07	6.60855e-12
4.97614e-07	5.03792e-11		3.44682e-07	5.92919e-12		7.12816e-07	5.92919e-12
4.9798e-07	4.90213e-11		3.44997e-07	1.11043e-11		7.13131e-07	1.11043e-11
4.98403e-07	5.3231e-11		3.4531e-07	1.20057e-11		7.13444e-07	1.20057e-11
4.98547e-07	5.38247e-11		3.45625e-07	-1.73999e-12		7.13759e-07	-1.73999e-12
4.99079e-07	5.41508e-11		3.45939e-07	-6.5365e-13		7.14073e-07	-6.5365e-13
4.99288e-07	5.12316e-11		3.46247e-07	1.2788e-13		7.14381e-07	1.2788e-13
4.99595e-07	5.69006e-11		3.4656e-07	-1.0249e-13		7.14694e-07	-1.0249e-13
5.00032e-07	5.64916e-11		3.46875e-07	3.74436e-12		7.15009e-07	3.74436e-12
5.00442e-07	6.04234e-11		3.47189e-07	8.3945e-12		7.15323e-07	8.3945e-12
5.00672e-07	5.63878e-11		3.47502e-07	1.10153e-12		7.15636e-07	1.10153e-12
5.01074e-07	5.87016e-11		3.4781e-07	6.98516e-12		7.15944e-07	6.98516e-12
5.01482e-07	6.0259e-11		3.48125e-07	1.12736e-11		7.16259e-07	1.12736e-11
5.01915e-07	6.28234e-11		3.48438e-07	1.0333e-11		7.16572e-07	1.0333e-11
5.02099e-07	5.77806e-11		3.48752e-07	2.92929e-12		7.16886e-07	2.92929e-12
5.02434e-07	6.07274e-11		3.49066e-07	3.49227e-13		7.172e-07	3.49227e-13
5.02831e-07	6.38955e-11		3.49381e-07	7.13588e-12		7.17515e-07	7.13588e-12
5.03259e-07	5.7408e-11		3.49694e-07	9.11081e-12		7.17828e-07	9.11081e-12
5.03447e-07	6.04259e-11		3.50002e-07	5.11834e-12		7.18136e-07	5.11834e-12
5.03863e-07	6.3826e-11		3.50316e-07	7.72658e-12		7.1845e-07	7.72658e-12
5.0427e-07	6.02237e-11		3.5063e-07	7.20621e-13		7.18764e-07	7.20621e-13
5.04477e-07	5.67322e-11		3.50944e-07	-1.08184e-12		7.19078e-07	-1.08184e-12
5.04944e-07	6.1535e-11		3.51258e-07	4.3308e-12		7.19392e-07	4.3308e-12
5.05269e-07	6.47074e-11		3.51572e-07	5.81403e-12		7.19706e-07	5.81403e-12
5.05611e-07	6.06474e-11		3.51887e-07	2.72148e-12		7.20021e-07	2.72148e-12
5.06064e-07	5.82437e-11		3.52194e-07	1.0426e-11		7.20328e-07	1.0426e-11
5.0626e-07	6.07321e-11		3.52508e-07	4.05006e-12		7.20642e-07	4.05006e-12
5.06582e-07	6.34479e-11		3.52822e-07	5.69639e-12		7.20956e-07	5.69639e-12
5.06963e-07	6.26835e-11		3.53136e-07	8.54293e-12		7.2127e-07	8.54293e-12
5.07311e-07	6.41589e-11		3.53451e-07	8.19298e-12		7.21585e-07	8.19298e-12
5.0764e-07	6.26985e-11		3.53758e-07	-3.0295e-12		7.21892e-07	-3.0295e-12
5.07943e-07	6.84167e-11		3.54072e-07	1.03267e-11		7.22206e-07	1.03267e-11
5.08406e-07	6.66472e-11		3.54386e-07	6.32679e-12		7.2252e-07	6.32679e-12
5.08779e-07	7.0759e-11		3.54701e-07	4.16973e-12		7.22835e-07	4.16973e-12
5.08979e-07	6.08633e-11		3.55014e-07	1.86436e-12		7.23148e-07	1.86436e-12
5.09365e-07	6.46258e-11		3.55328e-07	9.5032e-12		7.23462e-07	9.5032e-12
5.09726e-07	6.33145e-11		3.55642e-07	1.54054e-12		7.23776e-07	1.54054e-12
5.10199e-07	7.16023e-11		3.5595e-07	6.91587e-12		7.24084e-07	6.91587e-12
5.10373e-07	6.87355e-11		3.56264e-07	3.36221e-12		7.24398e-07	3.36221e-12
5.10694e-07	6.65605e-11		3.56578e-07	5.78856e-12		7.24712e-07	5.78856e-12
5.11085e-07	6.78543e-11		3.56892e-07	6.34989e-12		7.25026e-07	6.34989e-12
5.11395e-07	7.18178e-11		3.57206e-07	7.85237e-13		7.2534e-07	7.85237e-13
5.11827e-07	6.98119e-11		3.5752e-07	3.95648e-12		7.25654e-07	3.95648e-12
5.12139e-07	6.99332e-11		3.57835e-07	3.76872e-12		7.25969e-07	3.76872e-12
5.12481e-07	7.32682e-11		3.58142e-07	-3.28466e-12		7.26276e-07	-3.28466e-12
5.12682e-07	7.42693e-11		3.58456e-07	1.16401e-11		7.2659e-07	1.16401e-11
5.13169e-07	7.43278e-11		3.5877e-07	6.93143e-12		7.26904e-07	6.93143e-12
5.13579e-07	7.22588e-11		3.59084e-07	7.45976e-12		7.27218e-07	7.45976e-12
5.13796e-07	7.5378e-11		3.59398e-07	6.5614e-12		7.27532e-07	6.5614e-12
5.14204e-07	7.05972e-11		3.59706e-07	5.03314e-12		7.2784e-07	5.03314e-12
5.14446e-07	7.85382e-11		3.6002e-07	1.67516e-11		7.28154e-07	1.67516e-11
5.1495e-07	7.41996e-11		3.60334e-07	9.04981e-12		7.28468e-07	9.04981e-12
5.15205e-07	7.44995e-11		3.60648e-07	8.17896e-12		7.28782e-07	8.17896e-12
5.15463e-07	7.84308e-11		3.60963e-07	6.78161e-12		7.29097e-07	6.78161e-12
5.15938e-07	7.65796e-11		3.61276e-07	5.47054e-12		7.2941e-07	5.47054e-12
5.16293e-07	8.2585e-11		3.6159e-07	-3.85722e-13		7.29724e-07	-3.85722e-13
5.16619e-07	7.94236e-11		3.61898e-07	5.06291e-12		7.30032e-07	5.06291e-12
5.16837e-07	8.07312e-11		3.62212e-07	4.64449e-13		7.30346e-07	4.64449e-13
5.1734e-07	8.17969e-11		3.62526e-07	3.68799e-12		7.3066e-07	3.68799e-12
5.17625e-07	8.50302e-11		3.6284e-07	8.43873e-12		7.30974e-07	8.43873e-12
5.18022e-07	8.0615e-11		3.63154e-07	7.32807e-12		7.31288e-07	7.32807e-12
5.18389e-07	8.40101e-11		3.63462e-07	2.4969e-12		7.31596e-07	2.4969e-12
5.18576e-07	8.45814e-11		3.63776e-07	1.20395e-11		7.3191e-07	1.20395e-11
5.19048e-07	8.45672e-11		3.6409e-07	3.03398e-12		7.32224e-07	3.03398e-12
5.19285e-07	8.77736e-11		3.64403e-07	2.26741e-12		7.32537e-07	2.26741e-12
5.19754e-07	8.66635e-11		3.64718e-07	9.85777e-12		7.32852e-07	9.85777e-12
5.20233e-07	9.15606e-11		3.65032e-07	6.05971e-12		7.33166e-07	6.05971e-12
5.20429e-07	9.1029e-11		3.65346e-07	8.66534e-12		7.3348e-07	8.66534e-12
5.20732e-07	8.60263e-11		3.65653e-07	3.72666e-14		7.33787e-07	3.72666e-14
5.21078e-07	9.16289e-11		3.65968e-07	-5.61799e-12		7.34102e-07	-5.61799e-12
5.21336e-07	9.26072e-11		3.66282e-07	1.87766e-12		7.34416e-07	1.87766e-12
5.21744e-07	9.09683e-11		3.66596e-07	2.54449e-12		7.3473e-07	2.54449e-12
5.22259e-07	9.26382e-11		3.6691e-07	1.23209e-11		7.35044e-07	1.23209e-11
5.22487e-07	9.62755e-11		3.67224e-07	7.21038e-12		7.35358e-07	7.21038e-12
5.22858e-07	9.68555e-11		3.67538e-07	1.07805e-11		7.35672e-07	1.07805e-11
5.23164e-07	9.69273e-11		3.67846e-07	5.50342e-13		7.3598e-07	5.50342e-13
5.23486e-07	9.45991e-11		3.6816e-07	3.78838e-12		7.36294e-07	3.78838e-12
5.23924e-07	9.86027e-11		3.68474e-07	1.03159e-11		7.36608e-07	1.03159e-11
5.24229e-07	9.45804e-11		3.68788e-07	6.51865e-13		7.36922e-07	6.51865e-13
5.24519e-07	9.79058e-11		3.69102e-07	1.63941e-12		7.37236e-07	1.63941e-12
5.24865e-07	1.00614e-10		3.6941e-07	9.68636e-13		7.37544e-07	9.68636e-13
5.25243e-07	1.00593e-10		3.69723e-07	4.58597e-12		7.37857e-07	4.58597e-12
5.25613e-07	1.03264e-10		3.70038e-07	4.97832e-12		7.38172e-07	4.97832e-12
5.26039e-07	1.02019e-10		3.70352e-07	7.91186e-12		7.38486e-07	7.91186e-12
5.26267e-07	1.03875e-10		3.70665e-07	1.11583e-11		7.38799e-07	1.11583e-11
5.26554e-07	1.01061e-10		3.7098e-07	-3.44677e-12		7.39114e-07	-3.44677e-12
5.26994e-07	1.03206e-10		3.71294e-07	4.01838e-12		7.39428e-07	4.01838e-12
5.27223e-07	1.09577e-10		3.71601e-07	-8.14199e-13		7.39735e-07	-8.14199e-13
5.27771e-07	1.02683e-10		3.71915e-07	2.43654e-12		7.40049e-07	2.43654e-12
5.28024e-07	1.03946e-10		3.72229e-07	8.84758e-12		7.40363e-07	8.84758e-12
5.28388e-07	9.87398e-11		3.72544e-07	-5.23865e-13		7.40678e-07	-5.23865e-13
5.28822e-07	1.06689e-10		3.72858e-07	-2.56183e-12		7.40992e-07	-2.56183e-12
5.29066e-07	1.09271e-10		3.73172e-07	6.19506e-13		7.41306e-07	6.19506e-13
5.2942e-07	1.11111e-10		3.73486e-07	-6.17335e-12		7.4162e-07	-6.17335e-12
5.29689e-07	1.07398e-10		3.73793e-07	4.36368e-12		7.41927e-07	4.36368e-12
5.30014e-07	1.13006e-10		3.74108e-07	1.08478e-11		7.42242e-07	1.08478e-11
5.30501e-07	1.12601e-10		3.74422e-07	4.17606e-12		7.42556e-07	4.17606e-12
5.30854e-07	1.09052e-10		3.74736e-07	1.898e-12		7.4287e-07	1.898e-12
5.31213e-07	1.18102e-10		3.7505e-07	7.94084e-12		7.43184e-07	7.94084e-12
5.31601e-07	1.13698e-10		3.75358e-07	-5.24283e-12		7.43492e-07	-5.24283e-12
5.3185e-07	1.15102e-10		3.75672e-07	-4.68359e-12		7.43806e-07	-4.68359e-12
5.32337e-07	1.13089e-10		3.75985e-07	1.04245e-11		7.44119e-07	1.04245e-11
5.32692e-07	1.18763e-10		3.763e-07	1.53593e-11		7.44434e-07	1.53593e-11
5.32949e-07	1.20062e-10		3.76614e-07	-2.60457e-12		7.44748e-07	-2.60457e-12
5.33237e-07	1.18546e-10		3.76927e-07	3.59596e-12		7.45061e-07	3.59596e-12
5.33762e-07	1.20043e-10		3.77241e-07	3.59621e-12		7.45375e-07	3.59621e-12
5.33922e-07	1.20281e-10		3.77549e-07	2.18634e-12		7.45683e-07	2.18634e-12
5.34219e-07	1.19607e-10		3.77864e-07	-8.38212e-13		7.45998e-07	-8.38212e-13
5.34422e-07	1.20567e-10		3.78177e-07	5.34982e-12		7.46311e-07	5.34982e-12
5.35032e-07	1.20041e-10		3.78491e-07	1.27186e-12		7.46625e-07	1.27186e-12
5.35194e-07	1.23118e-10		3.78806e-07	-1.48409e-12		7.4694e-07	-1.48409e-12
5.35636e-07	1.22633e-10		3.79113e-07	1.46213e-12		7.47247e-07	1.46213e-12
5.36052e-07	1.21216e-10		3.79427e-07	7.57571e-13		7.47561e-07	7.57571e-13
5.36265e-07	1.21444e-10		3.79741e-07	5.84411e-12		7.47875e-07	5.84411e-12
5.36744e-07	1.23501e-10		3.80055e-07	1.25457e-11		7.48189e-07	1.25457e-11
5.37011e-07	1.25932e-10		3.8037e-07	4.43293e-13		7.48504e-07	4.43293e-13
5.37379e-07	1.25033e-10		3.80684e-07	-4.46207e-12		7.48818e-07	-4.46207e-12
5.37816e-07	1.30044e-10		3.80998e-07	3.74788e-12		7.49132e-07	3.74788e-12
5.38198e-07	1.30636e-10		3.81305e-07	-1.8931e-12		7.49439e-07	-1.8931e-12
5.38433e-07	1.25084e-10		3.81619e-07	4.11185e-12		7.49753e-07	4.11185e-12
5.38771e-07	1.30503e-10		3.81934e-07	1.57069e-11		7.50068e-07	1.57069e-11
5.39084e-07	1.27319e-10		3.82247e-07	3.99552e-12		7.50381e-07	3.99552e-12
5.3948e-07	1.35541e-10		3.82561e-07	-1.72344e-12		7.50695e-07	-1.72344e-12
5.39865e-07	1.31494e-10		3.82876e-07	-4.08329e-12		7.5101e-07	-4.08329e-12
5.40279e-07	1.32242e-10		3.83189e-07	4.17764e-12		7.51323e-07	4.17764e-12
5.40563e-07	1.32164e-10		3.83497e-07	-5.3173e-13		7.51631e-07	-5.3173e-13
5.40926e-07	1.29735e-10		3.83811e-07	-3.22079e-12		7.51945e-07	-3.22079e-12
5.4121e-07	1.33483e-10		3.84126e-07	-4.22937e-13		7.5226e-07	-4.22937e-13
5.41435e-07	1.35414e-10		3.84439e-07	3.16919e-12		7.52573e-07	3.16919e-12
5.41819e-07	1.36104e-10		3.84753e-07	-8.75227e-12		7.52887e-07	-8.75227e-12
5.42323e-07	1.40181e-10		3.85061e-07	-3.80536e-13		7.53195e-07	-3.80536e-13
5.42645e-07	1.38116e-10		3.85375e-07	-9.77699e-12		7.53509e-07	-9.77699e-12
5.43036e-07	1.42555e-10		3.85689e-07	-6.49054e-13		7.53823e-07	-6.49054e-13
5.43326e-07	1.39446e-10		3.86003e-07	4.69009e-12		7.54137e-07	4.69009e-12
5.43687e-07	1.4547e-10		3.86317e-07	1.82443e-12		7.54451e-07	1.82443e-12
5.43981e-07	1.41e-10		3.86631e-07	2.69597e-12		7.54765e-07	2.69597e-12
5.44448e-07	1.47395e-10		3.86946e-07	-2.34809e-12		7.5508e-07	-2.34809e-12
5.44727e-07	1.46736e-10		3.87253e-07	2.11074e-12		7.55387e-07	2.11074e-12
5.45001e-07	1.47506e-10		3.87567e-07	-4.63993e-12		7.55701e-07	-4.63993e-12
5.45343e-07	1.46503e-10		3.87881e-07	3.96712e-12		7.56015e-07	3.96712e-12
5.45642e-07	1.51671e-10		3.88195e-07	-4.77354e-12		7.56329e-07	-4.77354e-12
5.4604e-07	1.46692e-10		3.88509e-07	-1.99421e-12		7.56643e-07	-1.99421e-12
5.46312e-07	1.49156e-10		3.88823e-07	-1.08086e-11		7.56957e-07	-1.08086e-11
5.46714e-07	1.55867e-10		3.89138e-07	1.46299e-12		7.57272e-07	1.46299e-12
5.47106e-07	1.55038e-10		3.89445e-07	-5.18184e-13		7.57579e-07	-5.18184e-13
5.47409e-07	1.53658e-10		3.89759e-07	6.18275e-12		7.57893e-07	6.18275e-12
5.47725e-07	1.54501e-10		3.90073e-07	-3.20501e-12		7.58207e-07	-3.20501e-12
5.48145e-07	1.56403e-10		3.90387e-07	3.91793e-12		7.58521e-07	3.91793e-12
5.48595e-07	1.58543e-10		3.90701e-07	1.65157e-12		7.58835e-07	1.65157e-12
5.48755e-07	1.62086e-10		3.91009e-07	-2.22501e-13		7.59143e-07	-2.22501e-13
5.49119e-07	1.63966e-10		3.91323e-07	7.05704e-12		7.59457e-07	7.05704e-12
5.49478e-07	1.6053e-10		3.91637e-07	8.99808e-12		7.59771e-07	8.99808e-12
5.49809e-07	1.60748e-10		3.91951e-07	-6.50588e-12		7.60085e-07	-6.50588e-12
5.50086e-07	1.66979e-10		3.92265e-07	9.81563e-13		7.60399e-07	9.81563e-13
5.50489e-07	1.67892e-10		3.92579e-07	-8.8275e-12		7.60713e-07	-8.8275e-12
5.50816e-07	1.72671e-10		3.92893e-07	-7.22636e-12		7.61027e-07	-7.22636e-12
5.51081e-07	1.6305e-10		3.93201e-07	1.35467e-12		7.61335e-07	1.35467e-12
5.51507e-07	1.66754e-10		3.93515e-07	2.73712e-12		7.61649e-07	2.73712e-12
5.51866e-07	1.70533e-10		3.93829e-07	-7.20615e-12		7.61963e-07	-7.20615e-12
5.52295e-07	1.713e-10		3.94143e-07	-1.45951e-12		7.62277e-07	-1.45951e-12
5.5243e-07	1.73056e-10		3.94457e-07	-6.78956e-12		7.62591e-07	-6.78956e-12
5.52776e-07	1.70823e-10		3.94765e-07	9.32407e-12		7.62899e-07	9.32407e-12
5.5326e-07	1.77182e-10		3.95079e-07	1.05792e-11		7.63213e-07	1.05792e-11
5.53669e-07	1.73867e-10		3.95393e-07	-4.79646e-12		7.63527e-07	-4.79646e-12
5.53962e-07	1.73817e-10		3.95707e-07	7.19229e-12		7.63841e-07	7.19229e-12
5.54401e-07	1.7513e-10		3.96021e-07	2.09221e-13		7.64155e-07	2.09221e-13
5.54801e-07	1.75754e-10		3.96335e-07	-2.43781e-15		7.64469e-07	-2.43781e-15
5.55103e-07	1.79619e-10		3.96649e-07	7.8522e-12		7.64783e-07	7.8522e-12
5.55303e-07	1.76601e-10		3.96957e-07	-2.07317e-12		7.65091e-07	-2.07317e-12
5.558e-07	1.81063e-10		3.97271e-07	2.56757e-12		7.65405e-07	2.56757e-12
5.56049e-07	1.81088e-10		3.97585e-07	-7.10608e-12		7.65719e-07	-7.10608e-12
5.56318e-07	1.82618e-10		3.97899e-07	-4.62914e-12		7.66033e-07	-4.62914e-12
5.56629e-07	1.84801e-10		3.98213e-07	-1.14002e-11		7.66347e-07	-1.14002e-11
5.5719e-07	1.88039e-10		3.98527e-07	-8.35736e-12		7.66661e-07	-8.35736e-12
5.5747e-07	1.87217e-10		3.98841e-07	-1.08515e-11		7.66975e-07	-1.08515e-11
5.57813e-07	1.82671e-10		3.99148e-07	-9.2446e-12		7.67282e-07	-9.2446e-12
5.58207e-07	1.88671e-10		3.99463e-07	1.1845e-13		7.67597e-07	1.1845e-13
5.58514e-07	1.86638e-10		3.99777e-07	-4.77071e-12		7.67911e-07	-4.77071e-12
5.58962e-07	1.84939e-10		4.00091e-07	1.66702e-12		7.68225e-07	1.66702e-12
5.5918e-07	1.85482e-10		4.00405e-07	2.89456e-12		7.68539e-07	2.89456e-12
5.59556e-07	1.9185e-10		4.00713e-07	-7.6646e-12		7.68847e-07	-7.6646e-12
5.59882e-07	1.90609e-10		4.01027e-07	-2.87396e-12		7.69161e-07	-2.87396e-12
5.60175e-07	1.85704e-10		4.0134e-07	-3.14793e-12		7.69474e-07	-3.14793e-12
5.60559e-07	1.89598e-10		4.01655e-07	-7.52279e-12		7.69789e-07	-7.52279e-12
5.6084e-07	1.93221e-10		4.01969e-07	4.15561e-13		7.70103e-07	4.15561e-13
5.61341e-07	1.97717e-10		4.02283e-07	7.3264e-12		7.70417e-07	7.3264e-12
5.61694e-07	1.98375e-10		4.02597e-07	-3.63376e-12		7.70731e-07	-3.63376e-12
5.61986e-07	1.93075e-10		4.02905e-07	-2.26253e-12		7.71039e-07	-2.26253e-12
5.62201e-07	1.99804e-10		4.03219e-07	-1.03495e-11		7.71353e-07	-1.03495e-11
5.6273e-07	1.99698e-10		4.03533e-07	-1.06763e-11		7.71667e-07	-1.06763e-11
5.63044e-07	1.98213e-10		4.03847e-07	-5.49201e-12		7.71981e-07	-5.49201e-12
5.63443e-07	1.97421e-10		4.04161e-07	-2.41587e-12		7.72295e-07	-2.41587e-12
5.63764e-07	1.98148e-10		4.04475e-07	2.74407e-12		7.72609e-07	2.74407e-12
5.64026e-07	1.98632e-10		4.04789e-07	6.72314e-13		7.72923e-07	6.72314e-13
5.64335e-07	1.99486e-10		4.05097e-07	-2.65146e-12		7.73231e-07	-2.65146e-12
5.64864e-07	2.0043e-10		4.0541e-07	4.18667e-12		7.73544e-07	4.18667e-12
5.64985e-07	2.05824e-10		4.05725e-07	-1.31938e-11		7.73859e-07	-1.31938e-11
5.65465e-07	1.81577e-10		4.06039e-07	-4.99223e-12		7.74173e-07	-4.99223e-12
5.65911e-07	4.75871e-11		4.06353e-07	-5.92093e-13		7.74487e-07	-5.92093e-13
5.66169e-07	4.57962e-11		4.0666e-07	4.64226e-13		7.74794e-07	4.64226e-13
5.66544e-07	5.10912e-11		4.06975e-07	-9.34027e-13		7.75109e-07	-9.34027e-13
5.66893e-07	4.78928e-11		4.07289e-07	-8.30568e-12		7.75423e-07	-8.30568e-12
5.67335e-07	5.11585e-11		4.07602e-07	1.85355e-12		7.75736e-07	1.85355e-12
5.67726e-07	5.19691e-11		4.07916e-07	1.17859e-12		7.7605e-07	1.17859e-12
5.67746e-07	5.18965e-11		4.08231e-07	6.46293e-12		7.76365e-07	6.46293e-12
5.68175e-07	5.65554e-11		4.08545e-07	2.49377e-12		7.76679e-07	2.49377e-12
5.68445e-07	5.7239e-11		4.08852e-07	-4.5058e-12		7.76986e-07	-4.5058e-12
5.68863e-07	5.76437e-11		4.09166e-07	3.97774e-12		7.773e-07	3.97774e-12
5.69418e-07	5.52334e-11		4.09481e-07	6.37184e-13		7.77615e-07	6.37184e-13
5.69468e-07	5.78235e-11		4.09795e-07	-1.09759e-11		7.77929e-07	-1.09759e-11
5.7006e-07	5.73448e-11		4.10109e-07	-1.09395e-11		7.78243e-07	-1.09395e-11
5.70156e-07	5.82606e-11		4.10416e-07	-3.3347e-12		7.7855e-07	-3.3347e-12
5.70704e-07	5.80292e-11		4.1073e-07	-5.68587e-12		7.78864e-07	-5.68587e-12
5.70998e-07	5.52912e-11		4.11045e-07	1.26248e-12		7.79179e-07	1.26248e-12
5.71411e-07	6.10559e-11		4.11359e-07	-1.64648e-12		7.79493e-07	-1.64648e-12
5.71805e-07	5.70435e-11		4.11672e-07	-9.49565e-12		7.79806e-07	-9.49565e-12
5.71989e-07	6.9535e-11		4.11986e-07	-1.30651e-12		7.8012e-07	-1.30651e-12
5.72369e-07	5.92467e-11		4.12301e-07	-4.78756e-12		7.80435e-07	-4.78756e-12
5.72823e-07	6.18652e-11		4.12609e-07	2.48917e-12		7.80743e-07	2.48917e-12
5.73142e-07	6.5727e-11		4.12922e-07	3.1316e-12		7.81056e-07	3.1316e-12
5.73512e-07	6.4541e-11		4.13236e-07	-2.77566e-12		7.8137e-07	-2.77566e-12
5.73931e-07	6.42632e-11		4.13551e-07	-1.26805e-13		7.81685e-07	-1.26805e-13
5.74118e-07	6.41598e-11		4.13864e-07	-1.80468e-12		7.81998e-07	-1.80468e-12
5.74646e-07	6.55296e-11		4.14178e-07	-1.25788e-11		7.82312e-07	-1.25788e-11
5.74891e-07	6.54934e-11		4.14493e-07	-4.70009e-12		7.82627e-07	-4.70009e-12
5.75146e-07	6.38048e-11		4.14801e-07	-6.44886e-12		7.82935e-07	-6.44886e-12
5.75549e-07	6.8456e-11		4.15114e-07	-1.42992e-12		7.83248e-07	-1.42992e-12
5.75783e-07	6.68556e-11		4.15428e-07	-5.76858e-12		7.83562e-07	-5.76858e-12
5.76192e-07	6.68431e-11		4.15742e-07	-4.09564e-12		7.83876e-07	-4.09564e-12
5.76653e-07	7.09507e-11		4.16057e-07	-1.58339e-11		7.84191e-07	-1.58339e-11
5.769e-07	6.9658e-11		4.16364e-07	-9.04987e-12		7.84498e-07	-9.04987e-12
5.77261e-07	7.30805e-11		4.16678e-07	-9.06923e-12		7.84812e-07	-9.06923e-12
5.77697e-07	6.80993e-11		4.16992e-07	-7.581e-12		7.85126e-07	-7.581e-12
5.78023e-07	6.90935e-11		4.17306e-07	-3.70065e-12		7.8544e-07	-3.70065e-12
5.78481e-07	7.29373e-11		4.17621e-07	-8.88921e-12		7.85755e-07	-8.88921e-12
5.7861e-07	7.53513e-11		4.17935e-07	-4.26696e-12		7.86069e-07	-4.26696e-12
5.79061e-07	7.62643e-11		4.18248e-07	-3.20073e-12		7.86382e-07	-3.20073e-12
5.79344e-07	7.41102e-11		4.18556e-07	-5.64399e-13		7.8669e-07	-5.64399e-13
5.79732e-07	7.47787e-11		4.18871e-07	-6.05945e-12		7.87005e-07	-6.05945e-12
5.80172e-07	7.67552e-11		4.19184e-07	-4.86382e-12		7.87318e-07	-4.86382e-12
5.80337e-07	7.87874e-11		4.19498e-07	-9.23508e-12		7.87632e-07	-9.23508e-12
5.80724e-07	7.73151e-11		4.19812e-07	3.70676e-12		7.87946e-07	3.70676e-12
5.81189e-07	8.0389e-11		4.20126e-07	1.725e-13		7.8826e-07	1.725e-13
5.81462e-07	8.26393e-11		4.2044e-07	-6.14316e-12		7.88574e-07	-6.14316e-12
5.81819e-07	7.82476e-11		4.20748e-07	-6.14529e-13		7.88882e-07	-6.14529e-13
5.82228e-07	8.38418e-11		4.21062e-07	-1.73179e-12		7.89196e-07	-1.73179e-12
5.82514e-07	8.471e-11		4.21376e-07	-1.86147e-13		7.8951e-07	-1.86147e-13
5.82938e-07	8.40751e-11		4.2169e-07	6.12729e-12		7.89824e-07	6.12729e-12
5.83276e-07	8.05823e-11		4.22004e-07	2.17624e-12		7.90138e-07	2.17624e-12
5.83581e-07	8.22164e-11		4.22311e-07	-4.02015e-12		7.90445e-07	-4.02015e-12
5.83818e-07	8.37475e-11		4.22626e-07	-2.88794e-13		7.9076e-07	-2.88794e-13
5.8418e-07	8.50209e-11		4.2294e-07	-8.32865e-12		7.91074e-07	-8.32865e-12
5.84655e-07	8.79485e-11		4.23254e-07	-2.58691e-12		7.91388e-07	-2.58691e-12
5.85061e-07	8.56579e-11		4.23568e-07	-4.89658e-12		7.91702e-07	-4.89658e-12
5.85387e-07	8.30136e-11		4.23883e-07	-7.13163e-12		7.92017e-07	-7.13163e-12
5.85801e-07	8.20215e-11		4.24197e-07	-4.74989e-13		7.92331e-07	-4.74989e-13
5.86146e-07	8.5629e-11		4.24504e-07	-5.93127e-12		7.92638e-07	-5.93127e-12
5.86442e-07	8.9331e-11		4.24818e-07	1.15697e-12		7.92952e-07	1.15697e-12
5.86691e-07	8.78963e-11		4.25132e-07	-7.16748e-12		7.93266e-07	-7.16748e-12
5.8713e-07	9.34773e-11		4.25446e-07	-1.42294e-11		7.9358e-07	-1.42294e-11
5.87462e-07	9.02899e-11		4.2576e-07	-1.07173e-11		7.93894e-07	-1.07173e-11
5.87883e-07	9.09015e-11		4.26068e-07	-1.16693e-11		7.94202e-07	-1.16693e-11
5.88247e-07	9.32355e-11		4.26382e-07	1.45677e-12		7.94516e-07	1.45677e-12
5.8851e-07	9.18726e-11		4.26696e-07	-6.42679e-12		7.9483e-07	-6.42679e-12
5.88895e-07	8.99639e-11		4.2701e-07	-3.47545e-12		7.95144e-07	-3.47545e-12
5.89171e-07	9.16098e-11		4.27324e-07	-1.42836e-11		7.95458e-07	-1.42836e-11
5.89443e-07	9.25404e-11		4.27638e-07	-3.96727e-12		7.95772e-07	-3.96727e-12
5.89994e-07	9.47087e-11		4.27952e-07	3.55687e-12		7.96086e-07	3.55687e-12
5.90173e-07	9.67292e-11		4.2826e-07	-7.9603e-12		7.96394e-07	-7.9603e-12
5.90666e-07	9.39031e-11		4.28573e-07	5.47793e-12		7.96707e-07	5.47793e-12
5.90916e-07	9.26049e-11		4.28888e-07	-7.32792e-12		7.97022e-07	-7.32792e-12
5.9131e-07	1.00256e-10		4.29202e-07	3.86132e-12		7.97336e-07	3.86132e-12
5.91716e-07	9.63443e-11		4.29516e-07	-3.15374e-12		7.9765e-07	-3.15374e-12
5.92093e-07	9.40319e-11		4.2983e-07	-7.82931e-12		7.97964e-07	-7.82931e-12
5.92194e-07	1.036e-10		4.30144e-07	-1.16118e-11		7.98278e-07	-1.16118e-11
5.92758e-07	9.77445e-11		4.30452e-07	2.90198e-12		7.98586e-07	2.90198e-12
5.93108e-07	9.83791e-11		4.30766e-07	-1.64919e-12		7.989e-07	-1.64919e-12
5.93335e-07	1.04401e-10		4.3108e-07	1.64905e-12		7.99214e-07	1.64905e-12
5.93666e-07	1.07755e-10		4.31394e-07	-9.54591e-12		7.99528e-07	-9.54591e-12
5.94044e-07	1.06184e-10		4.31708e-07	-4.02877e-12		7.99842e-07	-4.02877e-12
5.94468e-07	1.06458e-10		4.32016e-07	-4.52514e-12		8.0015e-07	-4.52514e-12
5.94756e-07	1.04075e-10		4.3233e-07	5.90699e-13		8.00464e-07	5.90699e-13
5.95106e-07	1.10573e-10		4.32644e-07	-2.95716e-12		8.00778e-07	-2.95716e-12
5.95503e-07	1.10217e-10		4.32958e-07	4.33078e-12		8.01092e-07	4.33078e-12
5.95824e-07	1.07833e-10		4.33272e-07	-2.16958e-12		8.01406e-07	-2.16958e-12
5.96063e-07	1.11204e-10		4.33586e-07	-2.95564e-12		8.0172e-07	-2.95564e-12
5.96662e-07	1.04486e-10		4.339e-07	-1.01876e-11		8.02034e-07	-1.01876e-11
5.96829e-07	1.11155e-10		4.34208e-07	-8.62947e-12		8.02342e-07	-8.62947e-12
5.97369e-07	1.09397e-10		4.34522e-07	-4.78492e-12		8.02656e-07	-4.78492e-12
5.97706e-07	1.13709e-10		4.34836e-07	-5.88448e-12		8.0297e-07	-5.88448e-12
5.98e-07	1.09058e-10		4.35149e-07	-8.40345e-12		8.03283e-07	-8.40345e-12
5.98321e-07	1.15947e-10		4.35464e-07	-5.101e-12		8.03598e-07	-5.101e-12
5.98716e-07	1.17268e-10		4.35778e-07	-5.42976e-12		8.03912e-07	-5.42976e-12
5.98771e-07	1.18759e-10		4.36092e-07	-7.49383e-12		8.04226e-07	-7.49383e-12
5.99302e-07	1.20572e-10		4.36399e-07	-1.41352e-11		8.04533e-07	-1.41352e-11
5.99727e-07	1.1364e-10		4.36714e-07	-1.38819e-11		8.04848e-07	-1.38819e-11
6.00141e-07	1.2602e-10		4.37028e-07	-1.68562e-12		8.05162e-07	-1.68562e-12
6.0038e-07	1.16576e-10		4.37342e-07	-1.05039e-11		8.05476e-07	-1.05039e-11
6.00713e-07	1.22523e-10		4.37656e-07	-1.85814e-12		8.0579e-07	-1.85814e-12
6.01098e-07	1.2159e-10		4.37964e-07	5.82204e-13		8.06098e-07	5.82204e-13
6.01362e-07	1.24584e-10		4.38277e-07	7.23234e-13		8.06411e-07	7.23234e-13
6.01683e-07	1.27091e-10		4.38592e-07	-3.49353e-12		8.06726e-07	-3.49353e-12
6.02158e-07	1.23943e-10		4.38906e-07	-2.76468e-12		8.0704e-07	-2.76468e-12
6.0244e-07	1.24245e-10		4.3922e-07	-7.37704e-12		8.07354e-07	-7.37704e-12
6.0285e-07	1.30137e-10		4.39534e-07	-8.0888e-12		8.07668e-07	-8.0888e-12
6.03318e-07	1.29977e-10		4.39848e-07	-6.41696e-12		8.07982e-07	-6.41696e-12
6.03502e-07	1.28616e-10		4.40155e-07	-6.83874e-12		8.08289e-07	-6.83874e-12
6.03999e-07	1.31041e-10		4.4047e-07	-7.4839e-13		8.08604e-07	-7.4839e-13
6.0418e-07	1.30592e-10		4.40784e-07	-4.02605e-12		8.08918e-07	-4.02605e-12
6.04638e-07	1.24153e-10		4.41098e-07	-1.04991e-12		8.09232e-07	-1.04991e-12
6.0507e-07	1.21318e-10		4.41411e-07	3.69732e-12		8.09545e-07	3.69732e-12
6.05353e-07	1.29503e-10		4.41719e-07	-1.02831e-11		8.09853e-07	-1.02831e-11
6.05672e-07	1.29418e-10		4.42034e-07	-4.7968e-12		8.10168e-07	-4.7968e-12
6.0595e-07	1.27832e-10		4.42347e-07	-3.66127e-12		8.10481e-07	-3.66127e-12
6.06229e-07	1.25413e-10		4.42661e-07	-1.3129e-11		8.10795e-07	-1.3129e-11
6.06638e-07	1.26812e-10		4.42976e-07	2.78302e-12		8.1111e-07	2.78302e-12
6.07088e-07	1.327e-10		4.43289e-07	-7.46564e-12		8.11423e-07	-7.46564e-12
6.07513e-07	1.3178e-10		4.43604e-07	2.6902e-12		8.11738e-07	2.6902e-12
6.07829e-07	8.94443e-11		4.43911e-07	-2.24167e-12		8.12045e-07	-2.24167e-12
6.0811e-07	7.5292e-11		4.44225e-07	-1.16634e-11		8.12359e-07	-1.16634e-11
6.08474e-07	7.25508e-11		4.44539e-07	-3.32029e-12		8.12673e-07	-3.32029e-12
6.08708e-07	7.29063e-11		4.44853e-07	-7.55765e-12		8.12987e-07	-7.55765e-12
6.09287e-07	7.34659e-11		4.45168e-07	-1.08905e-11		8.13302e-07	-1.08905e-11
6.0951e-07	7.26063e-11		4.45481e-07	1.92703e-12		8.13615e-07	1.92703e-12
6.09877e-07	7.15152e-11		4.45796e-07	-9.06723e-12		8.1393e-07	-9.06723e-12
6.10117e-07	7.45937e-11		4.46103e-07	-4.3757e-12		8.14237e-07	-4.3757e-12
6.10668e-07	7.94866e-11		4.46417e-07	-5.41107e-12		8.14551e-07	-5.41107e-12
6.11085e-07	7.53258e-11		4.46731e-07	-9.99453e-12		8.14865e-07	-9.99453e-12
6.1128e-07	8.29924e-11		4.47046e-07	-1.45078e-11		8.1518e-07	-1.45078e-11
6.11652e-07	7.93594e-11		4.4736e-07	-2.21263e-12		8.15494e-07	-2.21263e-12
6.12039e-07	8.10475e-11		4.47667e-07	-3.66381e-12		8.15801e-07	-3.66381e-12
6.12361e-07	8.13445e-11		4.47981e-07	-8.83057e-12		8.16115e-07	-8.83057e-12
6.12673e-07	8.22023e-11		4.48296e-07	-9.33832e-12		8.1643e-07	-9.33832e-12
6.13046e-07	7.87905e-11		4.48609e-07	-3.04829e-12		8.16743e-07	-3.04829e-12
6.13448e-07	8.11163e-11		4.48923e-07	2.0245e-13		8.17057e-07	2.0245e-13
6.13646e-07	7.75652e-11		4.49237e-07	-1.12141e-11		8.17371e-07	-1.12141e-11
6.1408e-07	8.14179e-11		4.49552e-07	-1.85916e-12		8.17686e-07	-1.85916e-12
6.14473e-07	8.50992e-11		4.49859e-07	-8.49544e-12		8.17993e-07	-8.49544e-12
6.14761e-07	8.53337e-11		4.50173e-07	-1.31376e-11		8.18307e-07	-1.31376e-11
6.15143e-07	8.32544e-11		4.50487e-07	6.46744e-13		8.18621e-07	6.46744e-13
6.15362e-07	8.27505e-11		4.50801e-07	-1.40938e-11		8.18935e-07	-1.40938e-11
6.15838e-07	8.53778e-11		4.51115e-07	-1.16313e-11		8.19249e-07	-1.16313e-11
6.15973e-07	8.96926e-11		4.51429e-07	-3.47573e-12		8.19563e-07	-3.47573e-12
6.16542e-07	8.5727e-11		4.51743e-07	-1.8601e-12		8.19877e-07	-1.8601e-12
6.16909e-07	8.669e-11		4.52051e-07	-1.39497e-11		8.20185e-07	-1.39497e-11
6.17039e-07	8.88973e-11		4.52365e-07	-4.13932e-12		8.20499e-07	-4.13932e-12
6.17553e-07	9.09769e-11		4.52679e-07	-3.68798e-12		8.20813e-07	-3.68798e-12
6.17756e-07	9.00735e-11		4.52993e-07	-1.07823e-11		8.21127e-07	-1.07823e-11
6.18098e-07	8.99501e-11		4.53308e-07	-6.0461e-12		8.21442e-07	-6.0461e-12
6.18457e-07	9.13022e-11		4.53615e-07	-7.59768e-13		8.21749e-07	-7.59768e-13
6.18829e-07	8.76308e-11		4.53929e-07	-6.77684e-12		8.22063e-07	-6.77684e-12
6.19249e-07	9.37924e-11		4.54243e-07	-3.3939e-12		8.22377e-07	-3.3939e-12
6.19435e-07	9.20227e-11		4.54557e-07	-1.45646e-11		8.22691e-07	-1.45646e-11
6.20043e-07	9.52285e-11		4.54872e-07	-6.4361e-12		8.23006e-07	-6.4361e-12
6.2035e-07	9.42739e-11		4.55185e-07	-1.16586e-11		8.23319e-07	-1.16586e-11
6.20576e-07	9.81978e-11		4.55499e-07	-1.15692e-11		8.23633e-07	-1.15692e-11
6.21124e-07	9.91495e-11		4.55807e-07	-4.2555e-12		8.23941e-07	-4.2555e-12
6.2132e-07	9.40336e-11		4.56121e-07	-4.79863e-13		8.24255e-07	-4.79863e-13
6.21719e-07	9.81257e-11		4.56435e-07	-9.63212e-12		8.24569e-07	-9.63212e-12
6.22066e-07	9.97672e-11		4.56749e-07	-1.00146e-11		8.24883e-07	-1.00146e-11
6.22386e-07	1.03144e-10		4.57063e-07	-2.17115e-12		8.25197e-07	-2.17115e-12
6.22773e-07	1.0073e-10		4.57371e-07	-4.15831e-12		8.25505e-07	-4.15831e-12
6.23161e-07	1.02901e-10		4.57685e-07	-5.53887e-12		8.25819e-07	-5.53887e-12
6.23483e-07	1.02728e-10		4.57998e-07	-4.61504e-12		8.26132e-07	-4.61504e-12
6.2375e-07	9.96756e-11		4.58313e-07	-1.37354e-11		8.26447e-07	-1.37354e-11
6.24185e-07	1.03356e-10		4.58627e-07	-7.66135e-12		8.26761e-07	-7.66135e-12
6.24649e-07	1.01416e-10		4.58941e-07	-5.249e-12		8.27075e-07	-5.249e-12
6.2488e-07	1.03406e-10		4.59255e-07	-1.10885e-11		8.27389e-07	-1.10885e-11
6.25262e-07	1.04408e-10		4.59563e-07	-4.36154e-12		8.27697e-07	-4.36154e-12
6.25472e-07	1.05545e-10		4.59877e-07	-1.1065e-11		8.28011e-07	-1.1065e-11
6.26006e-07	1.05334e-10		4.60191e-07	-6.21946e-12		8.28325e-07	-6.21946e-12
6.26265e-07	1.05978e-10		4.60505e-07	5.53138e-12		8.28639e-07	5.53138e-12
[truncated: 1,478 more rows]

## Sheet: Fig. S7c
N-N2B-16Fx2			N-N2B-16F WT representative 1				C-N2B-16F WT representative 1
Distance(m)	Force(N)		Distance(m)	Force(N)			Distance(m)	Force(N)
-5.06352e-08	-5.2923e-10		1.76599e-07	-5.45436e-10			-1.50632e-07	-1.99e-09
-5.04472e-08	-5.20664e-10		1.76936e-07	-5.35946e-10			-1.50632e-07	-1.97e-09
-5.00492e-08	-5.07436e-10		1.77311e-07	-5.22964e-10			-1.50632e-07	-1.96e-09
-4.97252e-08	-5.00931e-10		1.77435e-07	-5.17742e-10			-1.50632e-07	-1.96e-09
-4.95672e-08	-4.88455e-10		1.77776e-07	-5.10748e-10			-1.50632e-07	-1.94e-09
-4.91452e-08	-4.75264e-10		1.78064e-07	-4.89957e-10			-1.50632e-07	-1.94e-09
-4.89442e-08	-4.61498e-10		1.78339e-07	-4.76726e-10			-1.50632e-07	-1.92e-09
-4.85612e-08	-4.58346e-10		1.78678e-07	-4.63622e-10			-1.50632e-07	-1.91e-09
-4.83162e-08	-4.54042e-10		1.78886e-07	-4.4415e-10			-1.50632e-07	-1.9e-09
-4.81502e-08	-4.46302e-10		1.7933e-07	-4.32777e-10			-1.50632e-07	-1.89e-09
-4.78162e-08	-4.35362e-10		1.79639e-07	-4.28723e-10			-1.50632e-07	-1.89e-09
-4.73662e-08	-4.25978e-10		1.79732e-07	-4.10977e-10			-1.49632e-07	-1.89e-09
-4.70302e-08	-4.12575e-10		1.80071e-07	-4.05108e-10			-1.49632e-07	-1.88e-09
-4.66632e-08	-4.01304e-10		1.80533e-07	-3.95145e-10			-1.49632e-07	-1.88e-09
-4.65192e-08	-4.00767e-10		1.80759e-07	-3.83909e-10			-1.49632e-07	-1.87e-09
-4.62102e-08	-3.96729e-10		1.81136e-07	-3.67364e-10			-1.49632e-07	-1.86e-09
-4.57912e-08	-3.85495e-10		1.81401e-07	-3.6786e-10			-1.49632e-07	-1.86e-09
-4.55262e-08	-3.80397e-10		1.81732e-07	-3.54888e-10			-1.49632e-07	-1.84e-09
-4.53562e-08	-3.71424e-10		1.81945e-07	-3.35635e-10			-1.49632e-07	-1.84e-09
-4.48992e-08	-3.64743e-10		1.82195e-07	-3.26706e-10			-1.48632e-07	-1.85e-09
-4.46992e-08	-3.64563e-10		1.82538e-07	-3.2327e-10			-1.49632e-07	-1.82e-09
-4.43512e-08	-3.48333e-10		1.82921e-07	-3.15655e-10			-1.48632e-07	-1.83e-09
-4.40702e-08	-3.39664e-10		1.83041e-07	-2.95157e-10			-1.48632e-07	-1.8e-09
-4.38152e-08	-3.32648e-10		1.83442e-07	-2.91577e-10			-1.48632e-07	-1.81e-09
-4.34682e-08	-3.24051e-10		1.83632e-07	-2.77847e-10			-1.48632e-07	-1.8e-09
-4.31352e-08	-3.18622e-10		1.84082e-07	-2.68739e-10			-1.48632e-07	-1.78e-09
-4.30412e-08	-3.13949e-10		1.84382e-07	-2.62213e-10			-1.48632e-07	-1.78e-09
-4.25842e-08	-3.04139e-10		1.84675e-07	-2.54525e-10			-1.48632e-07	-1.77e-09
-4.22192e-08	-3.12935e-10		1.84843e-07	-2.44507e-10			-1.48632e-07	-1.76e-09
-4.19482e-08	-3.01793e-10		1.85255e-07	-2.32536e-10			-1.48632e-07	-1.74e-09
-4.16392e-08	-2.82894e-10		1.85461e-07	-2.2642e-10			-1.48632e-07	-1.74e-09
-4.14372e-08	-2.82111e-10		1.8586e-07	-2.08622e-10			-1.48632e-07	-1.74e-09
-4.09822e-08	-2.8178e-10		1.86228e-07	-2.06177e-10			-1.48632e-07	-1.73e-09
-4.07182e-08	-2.73082e-10		1.864e-07	-2.05384e-10			-1.48632e-07	-1.71e-09
-4.05012e-08	-2.67364e-10		1.86717e-07	-1.92957e-10			-1.48632e-07	-1.71e-09
-4.00642e-08	-2.66787e-10		1.87103e-07	-1.87564e-10			-1.47632e-07	-1.7e-09
-3.98592e-08	-2.63143e-10		1.87471e-07	-1.73513e-10			-1.47632e-07	-1.69e-09
-3.94382e-08	-2.5085e-10		1.87513e-07	-1.82341e-10			-1.47632e-07	-1.68e-09
-3.92652e-08	-2.56685e-10		1.87769e-07	-1.7633e-10			-1.47632e-07	-1.66e-09
-3.89152e-08	-2.47568e-10		1.88132e-07	-1.72774e-10			-1.47632e-07	-1.65e-09
-3.85432e-08	-2.41781e-10		1.88462e-07	-1.61742e-10			-1.47632e-07	-1.65e-09
-3.81452e-08	-2.31943e-10		1.88806e-07	-1.53545e-10			-1.47632e-07	-1.64e-09
-3.80002e-08	-2.34746e-10		1.89129e-07	-1.50155e-10			-1.47632e-07	-1.62e-09
-3.76242e-08	-2.25249e-10		1.89424e-07	-1.47816e-10			-1.47632e-07	-1.61e-09
-3.73192e-08	-2.25529e-10		1.89569e-07	-1.46795e-10			-1.47632e-07	-1.6e-09
-3.71382e-08	-2.21429e-10		1.8989e-07	-1.40527e-10			-1.47632e-07	-1.6e-09
-3.67642e-08	-2.22438e-10		1.90287e-07	-1.36003e-10			-1.47632e-07	-1.58e-09
-3.63612e-08	-2.20382e-10		1.90578e-07	-1.25063e-10			-1.47632e-07	-1.58e-09
-3.62102e-08	-2.17647e-10		1.90935e-07	-1.24821e-10			-1.47632e-07	-1.56e-09
-3.57922e-08	-2.04044e-10		1.91078e-07	-1.20256e-10			-1.47632e-07	-1.55e-09
-3.55122e-08	-2.13805e-10		1.91471e-07	-1.20827e-10			-1.47632e-07	-1.55e-09
-3.51082e-08	-2.01086e-10		1.91879e-07	-1.03929e-10			-1.47632e-07	-1.53e-09
-3.49922e-08	-2.03787e-10		1.91954e-07	-1.03465e-10			-1.47632e-07	-1.52e-09
-3.45852e-08	-2.02163e-10		1.92443e-07	-1.00446e-10			-1.47632e-07	-1.52e-09
-3.42892e-08	-1.92451e-10		1.92731e-07	-8.13342e-11			-1.47632e-07	-1.49e-09
-3.37672e-08	-1.77056e-10		1.93027e-07	-8.1968e-11			-1.47632e-07	-1.49e-09
-3.36502e-08	-1.8619e-10		1.93364e-07	-8.83506e-11			-1.46632e-07	-1.5e-09
-3.33032e-08	-1.78791e-10		1.93603e-07	-9.33095e-11			-1.47632e-07	-1.46e-09
-3.30312e-08	-1.76135e-10		1.93878e-07	-7.67601e-11			-1.47632e-07	-1.46e-09
-3.27132e-08	-1.70653e-10		1.94303e-07	-7.42179e-11			-1.46632e-07	-1.46e-09
-3.24702e-08	-1.66024e-10		1.94666e-07	-7.01633e-11			-1.47632e-07	-1.44e-09
-3.22442e-08	-1.71687e-10		1.94832e-07	-6.97303e-11			-1.46632e-07	-1.43e-09
-3.18282e-08	-1.61045e-10		1.95161e-07	-6.54761e-11			-1.46632e-07	-1.42e-09
-3.15592e-08	-1.64022e-10		1.95433e-07	-6.21311e-11			-1.46632e-07	-1.41e-09
-3.12832e-08	-1.52393e-10		1.95931e-07	-6.28266e-11			-1.46632e-07	-1.4e-09
-3.09882e-08	-1.51651e-10		1.96111e-07	-5.46177e-11			-1.46632e-07	-1.39e-09
-3.06722e-08	-1.44939e-10		1.96434e-07	-5.58422e-11			-1.46632e-07	-1.38e-09
-3.03622e-08	-1.38656e-10		1.96705e-07	-4.30333e-11			-1.46632e-07	-1.38e-09
-3.00902e-08	-1.36945e-10		1.96924e-07	-3.80975e-11			-1.46632e-07	-1.37e-09
-2.97922e-08	-1.40667e-10		1.9744e-07	-3.6892e-11			-1.46632e-07	-1.36e-09
-2.95102e-08	-1.2535e-10		1.97785e-07	-3.62048e-11			-1.46632e-07	-1.34e-09
-2.91802e-08	-1.33562e-10		1.97933e-07	-4.65013e-11			-1.46632e-07	-1.33e-09
-2.89632e-08	-1.19892e-10		1.98215e-07	-3.31269e-11			-1.46632e-07	-1.32e-09
-2.85312e-08	-1.2929e-10		1.9861e-07	-2.30049e-11			-1.46632e-07	-1.32e-09
-2.82092e-08	-1.1967e-10		1.98912e-07	-2.42648e-11			-1.46632e-07	-1.3e-09
-2.80172e-08	-1.16283e-10		1.99149e-07	-2.2526e-11			-1.46632e-07	-1.29e-09
-2.76872e-08	-1.11771e-10		1.99453e-07	-1.48992e-11			-1.46632e-07	-1.28e-09
-2.72702e-08	-1.15229e-10		1.99851e-07	-3.25651e-11			-1.45632e-07	-1.29e-09
-2.70362e-08	-1.00552e-10		2.00073e-07	-2.72719e-11			-1.46632e-07	-1.27e-09
-2.67512e-08	-1.0399e-10		2.00395e-07	-2.06882e-11			-1.45632e-07	-1.26e-09
-2.64082e-08	-9.30847e-11		2.00637e-07	-2.12669e-11			-1.45632e-07	-1.27e-09
-2.60372e-08	-1.02301e-10		2.01068e-07	-2.59604e-11			-1.45632e-07	-1.25e-09
-2.57002e-08	-9.23324e-11		2.01243e-07	-1.83338e-11			-1.45632e-07	-1.26e-09
-2.55672e-08	-9.48963e-11		2.01711e-07	-1.96714e-11			-1.45632e-07	-1.25e-09
-2.52692e-08	-8.13211e-11		2.01935e-07	-1.11989e-11			-1.45632e-07	-1.24e-09
-2.49752e-08	-8.79407e-11		2.02228e-07	-2.33854e-11			-1.45632e-07	-1.24e-09
-2.46122e-08	-8.08543e-11		2.02698e-07	-2.11628e-11			-1.45632e-07	-1.23e-09
-2.43182e-08	-8.08549e-11		2.02729e-07	-1.21517e-11			-1.45632e-07	-1.21e-09
-2.40172e-08	-7.69267e-11		2.03134e-07	-1.30517e-11			-1.44632e-07	-1.22e-09
-2.37532e-08	-7.22725e-11		2.03424e-07	-1.3251e-11			-1.44632e-07	-1.21e-09
-2.33932e-08	-7.7828e-11		2.03792e-07	-7.24903e-12			-1.44632e-07	-1.21e-09
-2.29672e-08	-8.08695e-11		2.04149e-07	-1.83659e-11			-1.44632e-07	-1.19e-09
-2.27902e-08	-8.02047e-11		2.04419e-07	-1.89472e-11			-1.44632e-07	-1.19e-09
-2.24342e-08	-7.28601e-11		2.04814e-07	-6.51675e-12			-1.44632e-07	-1.19e-09
-2.21532e-08	-6.55456e-11		2.05026e-07	-1.49242e-11			-1.44632e-07	-1.17e-09
-2.17872e-08	-5.83013e-11		2.05308e-07	-3.06842e-12			-1.44632e-07	-1.17e-09
-2.14692e-08	-6.50145e-11		2.0559e-07	-8.29181e-13			-1.44632e-07	-1.15e-09
-2.12182e-08	-6.905e-11		2.0571e-07	-5.91171e-12			-1.43632e-07	-1.16e-09
-2.09472e-08	-6.50162e-11		2.06062e-07	-7.64531e-12			-1.43632e-07	-1.16e-09
-2.06562e-08	-7.06001e-11		2.06544e-07	-2.09849e-12			-1.43632e-07	-1.15e-09
-2.01642e-08	-7.07256e-11		2.06916e-07	-1.0826e-11			-1.43632e-07	-1.14e-09
-1.99622e-08	-6.24578e-11		2.07115e-07	-2.87202e-12			-1.43632e-07	-1.14e-09
-1.96272e-08	-5.56466e-11		2.07354e-07	4.54017e-13			-1.43632e-07	-1.14e-09
-1.95102e-08	-5.76143e-11		2.07723e-07	7.01653e-13			-1.43632e-07	-1.13e-09
-1.90552e-08	-5.63847e-11		2.0816e-07	5.4799e-13			-1.43632e-07	-1.13e-09
-1.87862e-08	-5.61933e-11		2.08302e-07	6.11495e-13			-1.43632e-07	-1.11e-09
-1.84042e-08	-4.79662e-11		2.08657e-07	4.47166e-12			-1.42632e-07	-1.11e-09
-1.81822e-08	-5.10349e-11		2.09036e-07	1.48682e-12			-1.43632e-07	-1.09e-09
-1.77682e-08	-5.28034e-11		2.09296e-07	1.13619e-11			-1.42632e-07	-1.08e-09
-1.75112e-08	-5.07293e-11		2.09547e-07	-1.35773e-12			-1.42632e-07	-1.08e-09
-1.73292e-08	-4.47633e-11		2.0985e-07	-9.44732e-13			-1.42632e-07	-1.06e-09
-1.70912e-08	-2.82977e-11		2.10203e-07	7.96371e-13			-1.42632e-07	-1.05e-09
-1.65592e-08	-3.68049e-11		2.10464e-07	-3.18325e-12			-1.42632e-07	-1.05e-09
-1.63792e-08	-3.13156e-11		2.10848e-07	8.05941e-12			-1.42632e-07	-1.04e-09
-1.59922e-08	-3.62465e-11		2.11116e-07	8.20172e-12			-1.42632e-07	-1.03e-09
-1.56692e-08	-3.1426e-11		2.11332e-07	1.32814e-11			-1.42632e-07	-1.03e-09
-1.54772e-08	-3.39056e-11		2.11746e-07	8.92929e-12			-1.42632e-07	-1.02e-09
-1.51032e-08	-2.43076e-11		2.12011e-07	-2.10406e-12			-1.42632e-07	-1.01e-09
-1.47592e-08	-3.04279e-11		2.12397e-07	-4.26979e-12			-1.42632e-07	-1e-09
-1.44672e-08	-3.16375e-11		2.12562e-07	6.58631e-12			-1.41632e-07	-1e-09
-1.42472e-08	-3.66272e-11		2.12993e-07	-1.43972e-12			-1.41632e-07	-9.91e-10
-1.38822e-08	-3.98056e-11		2.13229e-07	-7.73584e-12			-1.41632e-07	-9.87e-10
-1.36212e-08	-2.73755e-11		2.13532e-07	-5.94473e-12			-1.41632e-07	-9.81e-10
-1.33012e-08	-3.41772e-11		2.13841e-07	-9.67327e-13			-1.41632e-07	-9.65e-10
-1.29842e-08	-3.07373e-11		2.14249e-07	-6.60332e-12			-1.41632e-07	-9.68e-10
-1.26522e-08	-2.58187e-11		2.14663e-07	-6.52301e-12			-1.41632e-07	-9.53e-10
-1.22592e-08	-2.50357e-11		2.14872e-07	-1.22411e-11			-1.41632e-07	-9.33e-10
-1.20322e-08	-2.93737e-11		2.15035e-07	-1.06692e-11			-1.41632e-07	-9.3e-10
-1.15862e-08	-1.49983e-11		2.15282e-07	-2.16317e-13			-1.41632e-07	-9.17e-10
-1.12502e-08	-2.24083e-11		2.15678e-07	-1.41117e-13			-1.41632e-07	-9.11e-10
-1.09892e-08	-2.58807e-11		2.16076e-07	-2.85649e-13			-1.41632e-07	-9.09e-10
-1.06612e-08	-1.74877e-11		2.16373e-07	-3.70005e-12			-1.41632e-07	-8.86e-10
-1.03742e-08	-1.34007e-11		2.16633e-07	-3.71996e-12			-1.41632e-07	-8.79e-10
-1.01802e-08	-2.21258e-11		2.16965e-07	3.14067e-12			-1.41632e-07	-8.68e-10
-9.82925e-09	-2.69901e-11		2.17216e-07	-4.02374e-13			-1.41632e-07	-8.63e-10
-9.39225e-09	-4.00842e-11		2.17631e-07	2.21642e-12			-1.41632e-07	-8.56e-10
-9.20025e-09	-3.97079e-11		2.17936e-07	4.45479e-12			-1.41632e-07	-8.41e-10
-8.78825e-09	-3.99385e-11		2.18051e-07	3.46693e-12			-1.41632e-07	-8.33e-10
-8.62725e-09	-2.98552e-11		2.18472e-07	7.95018e-13			-1.40632e-07	-8.24e-10
-8.29425e-09	-3.17038e-11		2.18935e-07	-2.06017e-12			-1.40632e-07	-8.12e-10
-7.95325e-09	-2.2805e-11		2.19183e-07	-4.63265e-13			-1.40632e-07	-8.1e-10
-7.65825e-09	-3.17541e-11		2.19525e-07	1.91221e-12			-1.40632e-07	-7.96e-10
-7.22925e-09	-2.46605e-11		2.19743e-07	9.23484e-13			-1.40632e-07	-7.85e-10
-6.93925e-09	-2.61411e-11		2.20028e-07	2.58968e-12			-1.40632e-07	-7.87e-10
-6.77625e-09	-3.2716e-11		2.20522e-07	3.59709e-12			-1.40632e-07	-7.6e-10
-6.32225e-09	-2.76234e-11		2.20733e-07	6.02258e-12			-1.40632e-07	-7.63e-10
-6.03525e-09	-2.59486e-11		2.21078e-07	2.16511e-12			-1.40632e-07	-7.49e-10
-5.78625e-09	-2.33483e-11		2.21314e-07	2.99449e-12			-1.40632e-07	-7.45e-10
-5.37925e-09	-2.23644e-11		2.21623e-07	6.10699e-13			-1.40632e-07	-7.36e-10
-5.04925e-09	-3.05209e-11		2.21879e-07	-8.50225e-12			-1.40632e-07	-7.28e-10
-4.74925e-09	-1.76455e-11		2.22245e-07	5.50678e-12			-1.39632e-07	-7.33e-10
-4.57125e-09	-2.14504e-11		2.22581e-07	4.28902e-12			-1.39632e-07	-7.26e-10
-4.18925e-09	-2.52025e-11		2.22819e-07	4.42857e-12			-1.39632e-07	-7.27e-10
-3.93725e-09	-1.64554e-11		2.23276e-07	6.28575e-13			-1.39632e-07	-7.19e-10
-3.63225e-09	-5.33737e-12		2.23295e-07	-2.65152e-12			-1.39632e-07	-7.13e-10
-3.27925e-09	-1.89705e-11		2.23814e-07	3.72779e-12			-1.39632e-07	-7.02e-10
-3.00725e-09	-1.06551e-11		2.24105e-07	-1.75922e-12			-1.39632e-07	-7.06e-10
-2.65825e-09	-1.26334e-11		2.24404e-07	3.80515e-12			-1.39632e-07	-6.97e-10
-2.31325e-09	-7.60205e-13		2.24625e-07	5.71977e-12			-1.39632e-07	-6.85e-10
-2.01325e-09	-5.93399e-12		2.25125e-07	-3.71871e-12			-1.38632e-07	-6.87e-10
-1.73325e-09	3.82831e-12		2.25351e-07	-4.56505e-12			-1.39632e-07	-6.66e-10
-1.43225e-09	1.98151e-12		2.25614e-07	-6.5865e-12			-1.38632e-07	-6.66e-10
-1.13525e-09	-6.67011e-12		2.25923e-07	-1.5389e-12			-1.38632e-07	-6.66e-10
-8.08245e-10	-3.96508e-12		2.26293e-07	-2.73208e-12			-1.38632e-07	-6.57e-10
-5.18245e-10	-1.13908e-12		2.26631e-07	2.85266e-12			-1.38632e-07	-6.46e-10
-2.57245e-10	-4.58412e-12		2.26865e-07	-2.39292e-12			-1.38632e-07	-6.44e-10
1.62755e-10	1.97198e-12		2.27185e-07	7.32829e-12			-1.38632e-07	-6.35e-10
4.60755e-10	-6.64555e-12		2.27491e-07	1.54326e-12			-1.37632e-07	-6.4e-10
7.38755e-10	4.61912e-12		2.27725e-07	-2.30622e-12			-1.38632e-07	-6.25e-10
9.44755e-10	-4.99883e-12		2.28151e-07	-6.00007e-13			-1.37632e-07	-6.21e-10
1.29175e-09	-9.84291e-13		2.28493e-07	4.88897e-12			-1.37632e-07	-6.14e-10
1.71575e-09	3.94691e-13		2.28715e-07	-6.97762e-12			-1.37632e-07	-6.04e-10
1.95875e-09	5.33047e-12		2.29172e-07	5.10739e-12			-1.37632e-07	-6.03e-10
2.49475e-09	-4.10122e-12		2.29318e-07	-5.44367e-12			-1.37632e-07	-5.89e-10
2.65975e-09	2.61143e-13		2.29637e-07	-5.16243e-12			-1.37632e-07	-5.73e-10
[truncated: 3,090 more rows]

## Sheet: Fig. S7d
N-N2B-16Fx3			N2B-16F WT representative 1			N2B-16F WT representative 2			N2B-16F WT representative 3
[truncated: 3,268 more rows]
