# Supplementary material for: Structural heterogeneity of the ion and lipid channel TMEM16F
Source: Nat Commun. 2024 Jan 2;15:110. doi: 10.1038/s41467-023-44377-7 (PMC10761740; doi:10.1038/s41467-023-44377-7)
Supplement: Supplementary file 7 — Source Data [file 41467_2023_44377_MOESM7_ESM.zip › Fig S8.xlsx]

## Sheet: Fig. S8b
WT-16F(n=87)			N-N2B-16F(n=70)
Bin center (nm)	Bin height (norm. counts)		Bin center (nm)	Bin height (norm. counts)
15.375	0.295559		15.75	0
21.525	0.364855		22.05	0
27.675	0.378637		28.35	0.0050396
33.825	0.415773		34.65	0
39.975	0.304747		40.95	0.0151188
46.125	0.272971		47.25	0.0287977
52.275	0.236217		53.55	0.0669546
58.425	0.203292		59.85	0.0907127
64.575	0.255743		66.15	0.0763139
70.725	0.279862		72.45	0.0892729
76.875	0.258806		78.75	0.0957523
83.025	0.245406		85.05	0.12815
89.175	0.265697		91.35	0.141109
95.325	0.306279		97.65	0.197264
101.475	0.36294		103.95	0.278618
107.625	0.362557		110.25	0.344132
113.775	0.348392		116.55	0.406767
119.925	0.38438		122.85	0.516919
126.075	0.36294		129.15	0.37941
132.225	0.284456		135.45	0.359251
138.375	0.256126		141.75	0.398128
144.525	0.227795		148.05	0.349172
150.675	0.241194		154.35	0.308855
156.825	0.199464		160.65	0.336933
162.975	0.201761		166.95	0.311735
169.125	0.199081		173.25	0.267099
175.275	0.295942		179.55	0.326854
181.425	0.352603		185.85	0.399568
187.575	0.353752		192.15	0.398128
193.725	0.334609		198.45	0.480922
199.875	0.4866		204.75	0.594672
206.025	0.622129		211.05	0.830814
212.175	0.622894		217.35	0.827934
218.325	0.70827		223.65	0.735061
224.475	0.653139		229.95	0.62851
230.625	0.452527		236.25	0.415407
236.775	0.323124		242.55	0.402448
242.925	0.279862		248.85	0.338373
249.075	0.235452		255.15	0.344132
255.225	0.352603		261.45	0.555796
261.375	0.633997		267.75	0.697624
267.525	0.824273		274.05	0.916487
273.675	0.975498		280.35	0.832253
279.825	0.841501		286.65	0.714903
285.975	0.625574		292.95	0.479482
292.125	0.42879		299.25	0.342693
298.275	0.367534		305.55	0.450684
304.425	0.580398		311.85	0.637149
310.575	0.936447		318.15	0.835133
316.725	0.959801		324.45	1
322.875	0.896248		330.75	0.722102
329.025	0.66807		337.05	0.473002
335.175	0.532159		343.35	0.383729
341.325	0.419219		349.65	0.381569
347.475	0.491577		355.95	0.610511
353.625	0.606432		362.25	0.989201
359.775	1		368.55	0.966163
365.925	0.782159		374.85	0.868251
372.075	0.570444		381.15	0.740821
378.225	0.466692		387.45	0.723542
384.375	0.313553		393.75	0.557235
390.525	0.182619		400.05	0.386609
396.675	0.129786		406.35	0.161987
402.825	0.109495		412.65	0.156228
408.975	0.080781		418.95	0.173506
415.125	0.0298622		425.25	0.102952
421.275	0.0137825		431.55	0.146868
427.425	0		437.85	0.12743
433.575	0		444.15	0.0943125
439.725	0		450.45	0.0439165
445.875	0
