# Supplementary material for: Structural heterogeneity of the ion and lipid channel TMEM16F
Source: Nat Commun. 2024 Jan 2;15:110. doi: 10.1038/s41467-023-44377-7 (PMC10761740; doi:10.1038/s41467-023-44377-7)
Supplement: Supplementary file 7 — Source Data [file 41467_2023_44377_MOESM7_ESM.zip › Fig S9.xlsx]

## Sheet: Fig. S9b
N2B-16F-Y563K				N2B-16F WT
Distance(m)	Force(N)			Distance(m)	Force(N)
-7.23431e-08	1.2704e-11			-1.58929e-07	-9.54455e-10
-7.16509e-08	6.761e-12			-1.58546e-07	-9.51809e-10
-7.15699e-08	8.588e-12			-1.58606e-07	-9.35577e-10
-7.14176e-08	9.492e-12			-1.58247e-07	-9.2523e-10
-7.08517e-08	5.151e-12			-1.5809e-07	-9.24095e-10
-7.12653e-08	1.3244e-11			-1.5781e-07	-8.99895e-10
-7.05017e-08	6.386e-12			-1.57626e-07	-8.92425e-10
-7.05773e-08	1.0201e-11			-1.57469e-07	-8.57099e-10
-7.02123e-08	8.411e-12			-1.57455e-07	-8.63861e-10
-7.04607e-08	1.4424e-11			-1.57234e-07	-8.50477e-10
-6.97695e-08	8.483e-12			-1.56839e-07	-8.13909e-10
-6.98246e-08	1.2029e-11			-1.566e-07	-8.10067e-10
-6.92317e-08	7.337e-12			-1.56523e-07	-7.71435e-10
-6.91463e-08	9.099e-12			-1.56381e-07	-7.73801e-10
-6.87651e-08	7.109e-12			-1.56266e-07	-7.5289e-10
-6.85113e-08	6.73e-12			-1.56005e-07	-7.21467e-10
-6.82229e-08	5.914e-12			-1.55734e-07	-7.31841e-10
-6.83234e-08	1.0027e-11			-1.55611e-07	-6.97394e-10
-6.79594e-08	8.252e-12			-1.55508e-07	-6.97978e-10
-6.78752e-08	1.0031e-11			-1.55128e-07	-6.93825e-10
-6.74929e-08	8.025e-12			-1.54952e-07	-6.59958e-10
-6.72304e-08	7.524e-12			-1.54925e-07	-6.89794e-10
-6.71019e-08	8.757e-12			-1.54466e-07	-6.74098e-10
-6.6793e-08	7.676e-12			-1.54567e-07	-6.58165e-10
-6.6698e-08	9.302e-12			-1.54347e-07	-6.80594e-10
-6.66019e-08	1.0932e-11			-1.5399e-07	-6.61045e-10
-6.62282e-08	9.041e-12			-1.53955e-07	-6.58441e-10
-6.56493e-08	4.516e-12			-1.53591e-07	-6.6004e-10
-6.59387e-08	1.1062e-11			-1.53355e-07	-6.25603e-10
-6.5038e-08	2.458e-12			-1.53211e-07	-6.28519e-10
-6.5389e-08	9.761e-12			-1.53155e-07	-6.20085e-10
-6.4606e-08	2.656e-12			-1.52818e-07	-6.12738e-10
-6.4336e-08	2.072e-12			-1.52691e-07	-6.00638e-10
-6.40876e-08	1.758e-12			-1.52537e-07	-5.95626e-10
-6.42388e-08	6.53e-12			-1.5218e-07	-5.9807e-10
-6.35185e-08	2.31e-13			-1.52141e-07	-5.89347e-10
-6.3944e-08	8.476e-12			-1.51852e-07	-5.75618e-10
-6.35347e-08	6.119e-12			-1.51682e-07	-5.55614e-10
-6.32063e-08	4.795e-12			-1.51531e-07	-5.68322e-10
-6.27992e-08	2.47e-12			-1.51404e-07	-5.47841e-10
-6.28975e-08	6.562e-12			-1.51106e-07	-5.56884e-10
-6.26663e-08	6.49e-12			-1.50857e-07	-5.59179e-10
-6.22106e-08	3.532e-12			-1.50798e-07	-5.37934e-10
-6.22851e-08	7.329e-12			-1.50471e-07	-5.39088e-10
-6.13693e-08	-1.471e-12			-1.50397e-07	-5.09204e-10
-6.1933e-08	8.543e-12			-1.50177e-07	-5.08577e-10
-6.13498e-08	3.98e-12			-1.50029e-07	-5.10366e-10
-6.15302e-08	9.118e-12			-1.49973e-07	-4.87445e-10
-6.08563e-08	3.409e-12			-1.49534e-07	-4.93641e-10
-6.09643e-08	7.628e-12			-1.49519e-07	-4.73527e-10
-6.06629e-08	6.64e-12			-1.49379e-07	-4.59496e-10
-6.0502e-08	7.444e-12			-1.48988e-07	-4.66593e-10
-6.01931e-08	6.366e-12			-1.4892e-07	-4.43078e-10
-5.96305e-08	2.065e-12			-1.48782e-07	-4.45414e-10
-5.93291e-08	1.087e-12			-1.48499e-07	-4.59239e-10
-5.92622e-08	3.082e-12			-1.48157e-07	-4.27532e-10
-5.90797e-08	3.613e-12			-1.47981e-07	-4.42122e-10
-5.90278e-08	5.801e-12			-1.47871e-07	-4.16903e-10
-5.86045e-08	3.256e-12			-1.47732e-07	-4.22329e-10
-5.83366e-08	2.711e-12			-1.47661e-07	-4.17628e-10
-5.82275e-08	4.17e-12			-1.47098e-07	-4.13708e-10
-5.75806e-08	-1.202e-12			-1.47272e-07	-4.08698e-10
-5.79305e-08	6.086e-12			-1.46867e-07	-3.81936e-10
-5.72761e-08	6.12e-13			-1.46819e-07	-3.77734e-10
-5.74931e-08	6.218e-12			-1.46706e-07	-3.86497e-10
-5.66896e-08	-1.145e-12			-1.46331e-07	-3.79306e-10
-5.72426e-08	8.738e-12			-1.4625e-07	-3.74927e-10
-5.61615e-08	-2.146e-12			-1.45815e-07	-3.70359e-10
-5.63667e-08	3.301e-12			-1.45872e-07	-3.50698e-10
-5.57835e-08	-1.261e-12			-1.45539e-07	-3.64413e-10
-5.58343e-08	2.226e-12			-1.4545e-07	-3.61086e-10
-5.54606e-08	3.25e-13			-1.4517e-07	-3.41458e-10
-5.54509e-08	3.054e-12			-1.45049e-07	-3.44442e-10
-5.52997e-08	3.987e-12			-1.44662e-07	-3.41517e-10
-5.4683e-08	-1.012e-12			-1.44552e-07	-3.37102e-10
-5.50037e-08	5.913e-12			-1.44372e-07	-3.28033e-10
-5.46981e-08	4.869e-12			-1.44245e-07	-3.25171e-10
-5.44497e-08	4.567e-12			-1.4402e-07	-3.2954e-10
-5.40361e-08	2.155e-12			-1.43706e-07	-3.28363e-10
-5.38913e-08	3.167e-12			-1.43635e-07	-3.08467e-10
-5.33913e-08	-3.35e-13			-1.43268e-07	-3.1262e-10
-5.38136e-08	7.864e-12			-1.43253e-07	-3.00887e-10
-5.29571e-08	-1.66e-13			-1.43078e-07	-2.9344e-10
-5.30306e-08	3.611e-12			-1.42839e-07	-2.93603e-10
-5.26958e-08	2.209e-12			-1.42418e-07	-2.83497e-10
-5.28934e-08	7.575e-12			-1.42518e-07	-2.732e-10
-5.21137e-08	5.15e-13			-1.42295e-07	-2.67783e-10
-5.2334e-08	6.163e-12			-1.42243e-07	-2.45029e-10
-5.1767e-08	1.797e-12			-1.41828e-07	-2.67647e-10
-5.15391e-08	1.749e-12			-1.41709e-07	-2.50949e-10
-5.14117e-08	2.968e-12			-1.41558e-07	-2.3887e-10
-5.08717e-08	-1.032e-12			-1.41305e-07	-2.466e-10
-5.11352e-08	5.147e-12			-1.40989e-07	-2.46099e-10
-5.05023e-08	-4.4e-14			-1.41075e-07	-2.31433e-10
-5.08447e-08	7.162e-12			-1.40781e-07	-2.22674e-10
-5.01643e-08	1.354e-12			-1.40534e-07	-2.15715e-10
-5.01243e-08	3.698e-12			-1.40581e-07	-2.11439e-10
-4.94471e-08	-2.063e-12			-1.40121e-07	-1.89442e-10
-4.99904e-08	7.685e-12			-1.39836e-07	-1.74299e-10
-4.92473e-08	1.108e-12			-1.3983e-07	-1.90098e-10
-4.95249e-08	7.47e-12			-1.39596e-07	-1.75732e-10
-4.88834e-08	2.164e-12			-1.39321e-07	-1.77444e-10
-4.8797e-08	3.914e-12			-1.39051e-07	-1.85208e-10
-4.85896e-08	4.126e-12			-1.3909e-07	-1.81121e-10
-4.86447e-08	7.679e-12			-1.38718e-07	-1.88428e-10
-4.82073e-08	4.961e-12			-1.38454e-07	-1.88326e-10
-4.75939e-08	1.4e-14			-1.38273e-07	-1.72554e-10
-4.79967e-08	7.986e-12			-1.38137e-07	-1.88375e-10
-4.74027e-08	3.276e-12			-1.38083e-07	-1.68677e-10
-4.73152e-08	5.018e-12			-1.37791e-07	-1.60276e-10
-4.68033e-08	1.354e-12			-1.37451e-07	-1.68649e-10
-4.67979e-08	4.143e-12			-1.37186e-07	-1.56109e-10
-4.61391e-08	-1.393e-12			-1.37166e-07	-1.49638e-10
-4.64728e-08	5.694e-12			-1.37043e-07	-1.52762e-10
-4.55969e-08	-2.581e-12			-1.36597e-07	-1.20232e-10
-4.576e-08	2.336e-12			-1.36631e-07	-1.28471e-10
-4.51358e-08	-2.75e-12			-1.36485e-07	-1.26569e-10
-4.51639e-08	4.58e-13			-1.36201e-07	-1.24995e-10
-4.49219e-08	2.27e-13			-1.36107e-07	-1.20784e-10
-4.48215e-08	1.794e-12			-1.35755e-07	-1.00645e-10
-4.4518e-08	7.91e-13			-1.354e-07	-1.04314e-10
-4.43636e-08	1.669e-12			-1.35423e-07	-9.6732e-11
-4.41411e-08	1.695e-12			-1.35228e-07	-7.8372e-11
-4.36303e-08	-1.949e-12			-1.3496e-07	-7.1132e-11
-4.38722e-08	3.969e-12			-1.34843e-07	-6.7627e-11
-4.33073e-08	-3.66e-13			-1.34547e-07	-9.5889e-11
-4.34618e-08	4.449e-12			-1.34334e-07	-9.0652e-11
-4.27792e-08	-1.376e-12			-1.34197e-07	-6.2301e-11
-4.27285e-08	8.28e-13			-1.33952e-07	-7.9929e-11
-4.26367e-08	2.513e-12			-1.33862e-07	-7.5176e-11
-4.25189e-08	3.853e-12			-1.33778e-07	-7.3226e-11
-4.20988e-08	1.366e-12			-1.33459e-07	-6.9446e-11
-4.19249e-08	2.011e-12			-1.33072e-07	-5.6805e-11
-4.18094e-08	3.384e-12			-1.32891e-07	-6.7719e-11
-4.15469e-08	2.897e-12			-1.32928e-07	-5.0014e-11
-4.14076e-08	3.975e-12			-1.32546e-07	-4.553e-11
-4.11279e-08	3.263e-12			-1.32272e-07	-4.4297e-11
-4.08633e-08	2.756e-12			-1.3229e-07	-6.2041e-11
-4.04702e-08	6.1e-13			-1.322e-07	-6.5294e-11
-4.03622e-08	2.081e-12			-1.31682e-07	-7.617e-11
-4.02034e-08	2.904e-12			-1.31601e-07	-8.5863e-11
-4.01948e-08	5.651e-12			-1.31472e-07	-1.02783e-10
-3.99647e-08	5.571e-12			-1.31415e-07	-1.13675e-10
-3.99647e-08	8.411e-12			-1.31174e-07	-9.3165e-11
-3.92217e-08	1.819e-12			-1.30863e-07	-1.06963e-10
-3.94647e-08	7.763e-12			-1.3049e-07	-1.28707e-10
-3.88437e-08	2.708e-12			-1.30402e-07	-1.08796e-10
-3.92541e-08	1.0775e-11			-1.30311e-07	-1.13236e-10
-3.83469e-08	2.094e-12			-1.30331e-07	-1.20157e-10
-3.86536e-08	8.845e-12			-1.29838e-07	-1.1106e-10
-3.80909e-08	4.548e-12			-1.29991e-07	-1.30341e-10
-3.79624e-08	5.753e-12			-1.29545e-07	-1.13628e-10
-3.7646e-08	4.575e-12			-1.2922e-07	-1.16997e-10
-3.76795e-08	7.845e-12			-1.29077e-07	-1.1236e-10
-3.72075e-08	4.699e-12			-1.28934e-07	-1.11325e-10
-3.68597e-08	3.131e-12			-1.28519e-07	-1.15052e-10
-3.67129e-08	4.106e-12			-1.28505e-07	-1.11341e-10
-3.63986e-08	2.959e-12			-1.28269e-07	-8.0422e-11
-3.62755e-08	4.238e-12			-1.2802e-07	-8.9308e-11
-3.58132e-08	1.215e-12			-1.28016e-07	-9.689e-11
-3.58413e-08	4.418e-12			-1.2768e-07	-8.6619e-11
-3.58111e-08	6.878e-12			-1.27519e-07	-7.2982e-11
-3.54719e-08	5.42e-12			-1.27408e-07	-7.824e-11
-3.52829e-08	5.864e-12			-1.27243e-07	-9.8158e-11
-3.50345e-08	5.554e-12			-1.26807e-07	-9.002e-11
-3.45928e-08	2.787e-12			-1.26587e-07	-6.6921e-11
-3.44611e-08	3.97e-12			-1.26503e-07	-8.2078e-11
-3.42958e-08	4.712e-12			-1.26422e-07	-5.7844e-11
-3.40571e-08	4.521e-12			-1.2616e-07	-4.9028e-11
-3.39805e-08	6.404e-12			-1.26021e-07	-5.4851e-11
-3.3596e-08	4.359e-12			-1.25695e-07	-5.5863e-11
-3.32266e-08	2.511e-12			-1.2554e-07	-6.433e-11
-3.30182e-08	2.71e-12			-1.255e-07	-4.4905e-11
-3.28043e-08	2.839e-12			-1.2523e-07	-4.6071e-11
-3.28259e-08	5.97e-12			-1.24917e-07	-5.3676e-11
-3.26153e-08	6.133e-12			-1.2481e-07	-3.6039e-11
-3.24101e-08	6.376e-12			-1.24424e-07	-3.599e-11
-3.23389e-08	8.324e-12			-1.24327e-07	-2.2755e-11
-3.16887e-08	2.899e-12			-1.24135e-07	-4.1452e-11
-3.17319e-08	6.301e-12			-1.23924e-07	-3.8957e-11
-3.10353e-08	2.98e-13			-1.23732e-07	-4.1438e-11
-3.13528e-08	7.173e-12			-1.23779e-07	-3.7542e-11
-3.08182e-08	3.227e-12			-1.2362e-07	-3.6029e-11
-3.08582e-08	6.58e-12			-1.23238e-07	-2.6576e-11
-3.04024e-08	3.624e-12			-1.2303e-07	-3.9688e-11
-3.06044e-08	9.057e-12			-1.22806e-07	-4.0482e-11
-2.99953e-08	4.166e-12			-1.2268e-07	-4.4921e-11
-2.987e-08	5.418e-12			-1.22449e-07	-2.7687e-11
-2.96378e-08	5.308e-12			-1.22226e-07	-3.4796e-11
-2.94661e-08	5.98e-12			-1.22151e-07	-3.4305e-11
-2.91259e-08	4.491e-12			-1.21852e-07	-3.8426e-11
-2.88829e-08	4.26e-12			-1.21579e-07	-3.0847e-11
-2.89952e-08	8.543e-12			-1.21453e-07	-3.9688e-11
-2.84509e-08	4.462e-12			-1.21172e-07	-1.6601e-11
-2.85869e-08	9.04e-12			-1.20959e-07	-4.076e-12
-2.8088e-08	5.544e-12			-1.20755e-07	-3.6804e-11
-2.81063e-08	8.626e-12			-1.20652e-07	-7.952e-12
-2.74821e-08	3.54e-12			-1.20517e-07	-3.0993e-11
-2.76797e-08	8.903e-12			-1.20255e-07	-2.763e-11
-2.71171e-08	4.604e-12			-1.20024e-07	-1.661e-11
-2.69767e-08	5.66e-12			-1.19667e-07	-5e-14
-2.66224e-08	4.011e-12			-1.19788e-07	-3.727e-12
-2.63524e-08	3.423e-12			-1.19355e-07	-5.5e-14
-2.62585e-08	5.083e-12			-1.19372e-07	-1.9091e-11
-2.65868e-08	1.2104e-11			-1.19086e-07	-1.2394e-11
-2.56677e-08	3.264e-12			-1.18943e-07	1.1354e-11
-2.56234e-08	5.556e-12			-1.18611e-07	-2.0583e-11
-2.53243e-08	4.591e-12			-1.18401e-07	-7.585e-12
-2.49409e-08	2.567e-12			-1.18307e-07	-1.0832e-11
-2.5024e-08	6.482e-12			-1.18191e-07	-3.3064e-11
-2.44149e-08	1.587e-12			-1.17838e-07	-1.8939e-11
-2.45272e-08	5.861e-12			-1.17562e-07	-3.3659e-11
-2.42054e-08	4.615e-12			-1.17505e-07	-3.2847e-11
-2.42896e-08	8.527e-12			-1.17262e-07	-1.9667e-11
-2.389e-08	6.297e-12			-1.17049e-07	-2.7411e-11
-2.39062e-08	9.357e-12			-1.16785e-07	-2.8405e-11
-2.30833e-08	1.732e-12			-1.16608e-07	-7.52e-13
-2.30984e-08	4.79e-12			-1.16473e-07	-7.34e-13
-2.28133e-08	4.008e-12			-1.16308e-07	-3.279e-12
-2.27711e-08	6.321e-12			-1.1595e-07	1.4e-13
-2.26124e-08	7.152e-12			-1.16001e-07	2.105e-12
-2.22765e-08	5.727e-12			-1.15729e-07	-2.8432e-11
-2.19449e-08	4.357e-12			-1.15601e-07	-2.5192e-11
-2.15302e-08	1.937e-12			-1.15402e-07	-1.8781e-11
-2.1352e-08	2.529e-12			-1.1529e-07	-2.0636e-11
-2.15259e-08	7.574e-12			-1.14924e-07	-1.5355e-11
-2.11133e-08	5.182e-12			-1.14558e-07	-3.1891e-11
-2.07505e-08	3.42e-12			-1.14479e-07	-2.5745e-11
-2.08639e-08	7.694e-12			-1.14363e-07	-2.1307e-11
-2.06576e-08	7.934e-12			-1.14272e-07	-2.7513e-11
-2.05474e-08	9.381e-12			-1.14043e-07	-1.9885e-11
-1.99837e-08	5.059e-12			-1.13694e-07	-1.3412e-11
-1.98919e-08	6.75e-12			-1.13278e-07	-2.2086e-11
-1.90559e-08	-1.036e-12			-1.13422e-07	-3.5064e-11
-1.92579e-08	4.381e-12			-1.13197e-07	-2.8662e-11
-1.87363e-08	5.9e-13			-1.13021e-07	-2.3017e-11
-1.87827e-08	4.041e-12			-1.12857e-07	-2.0756e-11
-1.85429e-08	3.843e-12			-1.12497e-07	-1.8361e-11
-1.84015e-08	4.89e-12			-1.12378e-07	-2.2537e-11
-1.82287e-08	5.548e-12			-1.12071e-07	-2.2553e-11
-1.80083e-08	5.59e-12			-1.12009e-07	-1.786e-11
-1.79327e-08	7.461e-12			-1.1181e-07	-2.4903e-11
-1.73106e-08	2.423e-12			-1.11584e-07	-2.5774e-11
-1.72998e-08	5.126e-12			-1.1133e-07	-2.0626e-11
-1.71821e-08	6.475e-12			-1.11211e-07	-2.2166e-11
-1.72275e-08	9.91e-12			-1.11021e-07	-2.2e-11
-1.66864e-08	5.876e-12			-1.10741e-07	-1.6743e-11
-1.65276e-08	6.699e-12			-1.1069e-07	-3.0683e-11
-1.62944e-08	6.576e-12			-1.10434e-07	-3.2523e-11
-1.58386e-08	3.638e-12			-1.10139e-07	-4.0417e-11
-1.5979e-08	8.275e-12			-1.10194e-07	-3.6759e-11
-1.55902e-08	6.179e-12			-1.0978e-07	-3.9522e-11
-1.55848e-08	8.967e-12			-1.09471e-07	-3.767e-11
-1.54271e-08	9.798e-12			-1.09328e-07	-2.3318e-11
-1.5196e-08	9.709e-12			-1.09161e-07	-3.905e-11
-1.47813e-08	7.276e-12			-1.08853e-07	-2.5093e-11
-1.45167e-08	6.781e-12			-1.08598e-07	-1.8278e-11
-1.46106e-08	1.0818e-11			-1.08676e-07	-4.3441e-11
-1.39616e-08	5.414e-12			-1.08477e-07	-1.9505e-11
-1.38708e-08	7.107e-12			-1.08236e-07	-3.2123e-11
-1.36311e-08	6.899e-12			-1.07935e-07	-3.4338e-11
-1.35339e-08	8.509e-12			-1.07861e-07	-1.761e-11
-1.32909e-08	8.285e-12			-1.07558e-07	-4.3251e-11
-1.34032e-08	1.2563e-11			-1.07496e-07	-2.6289e-11
-1.2915e-08	9.208e-12			-1.07122e-07	-3.292e-11
-1.25057e-08	6.843e-12			-1.06941e-07	-5.0098e-11
-1.26126e-08	1.1048e-11			-1.06685e-07	-2.9325e-11
-1.20737e-08	7.043e-12			-1.06421e-07	-4.1061e-11
-1.22249e-08	1.1825e-11			-1.06573e-07	-4.5364e-11
-1.16579e-08	7.457e-12			-1.06239e-07	-3.2432e-11
-1.19506e-08	1.4032e-11			-1.05873e-07	-3.736e-11
-1.12648e-08	8.166e-12			-1.05673e-07	-3.8703e-11
-1.13004e-08	1.1455e-11			-1.05659e-07	-3.3873e-11
-1.1079e-08	1.1489e-11			-1.05548e-07	-3.3003e-11
-1.10369e-08	1.3807e-11			-1.05077e-07	-5.0526e-11
-1.06416e-08	1.163e-11			-1.05116e-07	-3.9063e-11
-1.03878e-08	1.1249e-11			-1.0479e-07	-2.3022e-11
-1.01319e-08	1.0855e-11			-1.04519e-07	-3.6422e-11
-9.52923e-09	6.038e-12			-1.04298e-07	-2.4904e-11
-9.72473e-09	1.1354e-11			-1.04301e-07	-2.3049e-11
-9.21283e-09	7.708e-12			-1.03946e-07	-2.1372e-11
-9.31003e-09	1.1798e-11			-1.039e-07	-3.7014e-11
-8.98283e-09	1.0478e-11			-1.0371e-07	-2.3347e-11
-8.56593e-09	8.036e-12			-1.03392e-07	-1.5515e-11
-8.65233e-09	1.1979e-11			-1.03226e-07	-2.6321e-11
-8.74193e-09	1.5963e-11			-1.02946e-07	2.929e-12
-8.36723e-09	1.4046e-11			-1.02748e-07	-2.4808e-11
-7.84232e-09	1.0219e-11			-1.02571e-07	-8.64e-12
-7.81748e-09	1.2764e-11			-1.02416e-07	-1.8139e-11
-7.66736e-09	1.3694e-11			-1.02104e-07	-1.7027e-11
-7.37468e-09	1.283e-11			-1.02047e-07	-1.8556e-11
-7.02908e-09	1.1282e-11			-1.01801e-07	-8.819e-12
-6.8444e-09	1.1771e-11			-1.01526e-07	-1.7212e-11
-6.36596e-09	8.539e-12			-1.01385e-07	-1.8606e-11
-6.488e-09	1.2951e-11			-1.0122e-07	-2.0653e-11
-6.0344e-09	1.003e-11			-1.00841e-07	-2.1887e-11
-5.8778e-09	1.0886e-11			-1.00843e-07	4.955e-12
-5.786e-09	1.2571e-11			-1.00674e-07	-3.472e-12
-5.49115e-09	1.1657e-11			-1.00512e-07	-2.8181e-11
-5.01703e-09	8.478e-12			-1.0031e-07	-6.467e-12
-5.09587e-09	1.2328e-11			-1.00003e-07	-1.0324e-11
-4.54723e-09	8.218e-12			-9.96831e-08	4.59e-13
-4.83127e-09	1.4669e-11			-9.97145e-08	-5.5e-12
-3.94243e-09	6.231e-12			-9.93129e-08	-1.0763e-11
-4.23403e-09	1.2778e-11			-9.92315e-08	-2.851e-12
-3.45319e-09	5.696e-12			-9.89125e-08	-6.843e-12
-3.54931e-09	9.765e-12			-9.86499e-08	6.922e-12
-3.30415e-09	9.506e-12			-9.87113e-08	-3.944e-12
-2.99635e-09	8.443e-12			-9.84245e-08	7.499e-12
-3.13135e-09	1.3002e-11			-9.82085e-08	2.456e-12
-2.77927e-09	1.1379e-11			-9.78381e-08	-1.5703e-11
-2.90995e-09	1.5875e-11			-9.78545e-08	-7.212e-12
-2.48443e-09	1.332e-11			-9.76713e-08	-1.257e-12
-2.56435e-09	1.7175e-11			-9.75025e-08	-2.606e-11
-1.78999e-09	1.0177e-11			-9.71001e-08	9.562e-12
-1.79215e-09	1.3073e-11			-9.70742e-08	1.1285e-11
-1.38607e-09	1.0751e-11			-9.66867e-08	-8.282e-12
-1.53727e-09	1.5524e-11			-9.66231e-08	8.59e-13
-1.12579e-09	1.3127e-11			-9.63745e-08	-7.495e-12
-1.02535e-09	1.4697e-11			-9.61388e-08	3.747e-12
-6.46268e-10	1.274e-11			-9.61605e-08	-1.5811e-11
-6.80828e-10	1.6029e-11			-9.57181e-08	1.326e-12
-5.7668e-11	1.0954e-11			-9.54875e-08	-3.707e-12
-2.5268e-11	1.339e-11			-9.54671e-08	2.091e-12
3.5212e-11	1.5468e-11			-9.53248e-08	-8.94e-13
5.69812e-10	1.1522e-11			-9.51592e-08	-8.873e-12
5.51452e-10	1.4591e-11			-9.48541e-08	-5.563e-12
1.05041e-09	1.111e-11			-9.46422e-08	-5.657e-12
1.24265e-09	1.1523e-11			-9.43935e-08	-9.897e-12
1.69085e-09	8.672e-12			-9.41119e-08	-3.088e-12
1.67249e-09	1.1746e-11			-9.38532e-08	4.69e-13
2.38313e-09	5.557e-12			-9.36835e-08	-1.55e-13
1.89713e-09	1.4585e-11			-9.37068e-08	-6.086e-12
2.94041e-09	4.171e-12			-9.34198e-08	-1.507e-12
2.59697e-09	1.1389e-11			-9.33712e-08	-9.177e-12
3.10889e-09	7.726e-12			-9.27765e-08	-7.07e-12
2.75897e-09	1.5029e-11			-9.27085e-08	1.918e-12
3.52361e-09	8.143e-12			-9.24725e-08	-8.068e-12
3.56789e-09	1.0429e-11			-9.24805e-08	-8.578e-12
3.62297e-09	1.2585e-11			-9.21015e-08	-1.0723e-11
3.66833e-09	1.4863e-11			-9.19705e-08	-1.5389e-11
4.08735e-09	1.2385e-11			-9.17259e-08	-8.015e-12
4.95675e-09	4.18e-12			-9.16715e-08	-1.9171e-11
4.95999e-09	6.984e-12			-9.13895e-08	-2.1361e-11
5.22243e-09	6.492e-12			-9.11338e-08	3.44e-13
5.42223e-09	6.806e-12			-9.09128e-08	-2.7523e-11
5.74407e-09	5.572e-12			-9.06668e-08	-1.5709e-11
5.83695e-09	7.233e-12			-9.05385e-08	2.252e-12
6.29811e-09	4.214e-12			-9.03362e-08	-2.498e-12
6.11019e-09	9.442e-12			-9.02752e-08	2.767e-12
6.70419e-09	4.745e-12			-8.99805e-08	-5.63e-12
6.89211e-09	5.216e-12			-8.98095e-08	4.408e-12
7.13295e-09	4.993e-12			-8.9504e-08	-1.382e-11
7.13295e-09	7.841e-12			-8.94555e-08	2.277e-12
7.60599e-09	4.679e-12			-8.91225e-08	-2.101e-12
7.24095e-09	1.2171e-11			-8.89485e-08	-2.249e-12
8.09847e-09	4.112e-12			-8.86925e-08	1.5178e-11
7.94403e-09	8.931e-12			-8.85099e-08	5.325e-12
8.36847e-09	6.379e-12			-8.83935e-08	2.059e-12
8.29935e-09	1.0111e-11			-8.83339e-08	1.0096e-11
8.72919e-09	7.494e-12			-8.79742e-08	4.6e-12
9.08343e-09	5.841e-12			-8.79319e-08	-7.21e-12
9.22923e-09	6.83e-12			-8.75515e-08	3.523e-12
9.73575e-09	3.229e-12			-8.7514e-08	3.37e-13
9.41175e-09	1.0199e-11			-8.71552e-08	-5.623e-12
1.02347e-08	2.601e-12			-8.70661e-08	-2.246e-12
9.62883e-09	1.3145e-11			-8.67255e-08	1.1908e-11
1.07931e-08	1.198e-12			-8.66115e-08	-6.842e-12
1.03319e-08	9.895e-12			-8.63972e-08	1.7203e-11
1.06073e-08	9.247e-12			-8.62671e-08	-4.483e-12
1.07726e-08	9.995e-12			-8.59975e-08	2.19e-12
1.10814e-08	8.907e-12			-8.56878e-08	7.344e-12
1.11992e-08	1.0273e-11			-8.54908e-08	2.047e-12
1.11387e-08	1.3895e-11			-8.54525e-08	5.368e-12
1.14897e-08	1.2276e-11			-8.52355e-08	1.175e-11
1.16744e-08	1.2766e-11			-8.50638e-08	-2.52e-12
1.20351e-08	1.1034e-11			-8.47345e-08	3.732e-12
1.24347e-08	8.796e-12			-8.46505e-08	-6.22e-13
1.26809e-08	8.516e-12			-8.43899e-08	4.462e-12
1.28624e-08	9.057e-12			-8.41803e-08	5.442e-12
1.31021e-08	8.877e-12			-8.41598e-08	-1.5869e-11
1.33268e-08	8.858e-12			-8.38145e-08	3.2974e-11
1.35827e-08	8.446e-12			-8.36282e-08	7.544e-12
1.37059e-08	9.734e-12			-8.3484e-08	-1.813e-12
1.40158e-08	8.64e-12			-8.32785e-08	-7.799e-12
1.41238e-08	1.0114e-11			-8.30902e-08	5.407e-12
1.43323e-08	1.0316e-11			-8.28701e-08	8.215e-12
1.42243e-08	1.4535e-11			-8.26241e-08	3.637e-12
1.50019e-08	7.491e-12			-8.23263e-08	2.155e-12
1.48917e-08	1.1747e-11			-8.22781e-08	3.749e-12
1.51801e-08	1.0929e-11			-8.1977e-08	6.051e-12
1.52254e-08	1.3204e-11			-8.18119e-08	7.7e-14
1.54922e-08	1.2664e-11			-8.16875e-08	-2.19e-13
1.57838e-08	1.1809e-11			-8.15375e-08	-2.833e-12
1.62028e-08	9.32e-12			-8.13058e-08	2.326e-12
1.61499e-08	1.2841e-11			-8.09565e-08	-1.288e-12
1.65527e-08	1.0565e-11			-8.06245e-08	3.85e-12
1.65657e-08	1.325e-11			-8.0631e-08	-5.288e-12
1.69156e-08	1.1659e-11			-8.03165e-08	4.223e-12
1.74545e-08	7.659e-12			-8.02831e-08	-1.335e-12
1.72439e-08	1.3174e-11			-7.99739e-08	6.218e-12
1.78142e-08	8.769e-12			-7.97855e-08	-4.182e-12
1.77937e-08	1.1882e-11			-7.95775e-08	4.858e-12
1.8122e-08	1.0564e-11			-7.93972e-08	4.607e-12
1.78369e-08	1.7035e-11			-7.91639e-08	-3.993e-12
1.86069e-08	1.01e-11			-7.89295e-08	1.7661e-11
1.88305e-08	1.0099e-11			-7.86715e-08	5.263e-12
1.91134e-08	9.354e-12			-7.84941e-08	6.818e-12
1.91469e-08	1.1773e-11			-7.81208e-08	1.8997e-11
1.93165e-08	1.2464e-11			-7.80895e-08	-9.02e-13
1.96232e-08	1.142e-11			-7.80055e-08	-5.909e-12
1.96696e-08	1.3686e-11			-7.77852e-08	8.883e-12
2.01999e-08	9.782e-12			-7.7741e-08	6.509e-12
2.00951e-08	1.3957e-11			-7.74605e-08	3.028e-12
2.06373e-08	9.918e-12			-7.71395e-08	1.0091e-11
2.03036e-08	1.7e-11			-7.69161e-08	1.4515e-11
2.10531e-08	1.0331e-11			-7.67138e-08	4.749e-12
2.08144e-08	1.6212e-11			-7.65e-08	-5.665e-12
2.16719e-08	8.17e-12			-7.634e-08	-8.39e-13
2.1457e-08	1.374e-11			-7.62631e-08	8.887e-12
2.18869e-08	1.1114e-11			-7.60245e-08	-6.739e-12
2.16601e-08	1.6848e-11			-7.5666e-08	-4.949e-12
2.23264e-08	1.1233e-11			-7.55851e-08	1.179e-12
2.23653e-08	1.3578e-11			-7.5284e-08	-3.041e-12
2.26958e-08	1.2244e-11			-7.52695e-08	1.2537e-11
2.29453e-08	1.1917e-11			-7.48852e-08	5.7e-14
2.30295e-08	1.3683e-11			-7.46415e-08	3.62e-13
2.32034e-08	1.4322e-11			-7.44325e-08	-8.671e-12
2.3482e-08	1.3626e-11			-7.45775e-08	6.26e-12
2.39745e-08	1.0217e-11			-7.41565e-08	-1.922e-12
2.40101e-08	1.2612e-11			-7.40945e-08	-3.905e-12
2.44313e-08	1.0111e-11			-7.38305e-08	7.7e-14
2.41829e-08	1.6106e-11			-7.35815e-08	7.363e-12
2.48461e-08	1.0532e-11			-7.34085e-08	-1.3205e-11
2.46797e-08	1.5493e-11			-7.30805e-08	-2.16e-13
2.53418e-08	9.928e-12			-7.30549e-08	-6.401e-12
2.52748e-08	1.3621e-11			-7.27185e-08	-1.7608e-11
2.54779e-08	1.3906e-11			-7.24401e-08	-9.38e-13
2.54109e-08	1.7594e-11			-7.22741e-08	6.047e-12
2.58818e-08	1.4448e-11			-7.21625e-08	-1.107e-12
2.62663e-08	1.2417e-11			-7.19805e-08	1.0211e-11
2.6438e-08	1.3084e-11			-7.18339e-08	1.432e-11
2.63289e-08	1.7312e-11			-7.16038e-08	1.527e-12
2.69413e-08	1.2377e-11			-7.13495e-08	-9.54e-13
2.71573e-08	1.2484e-11			-7.12685e-08	6.367e-12
2.75353e-08	1.0526e-11			-7.0893e-08	1.7673e-11
2.74867e-08	1.3994e-11			-7.07495e-08	-6.81e-12
2.79435e-08	1.1033e-11			-7.04205e-08	-9.83e-12
2.81001e-08	1.1891e-11			-7.04075e-08	6.831e-12
2.84165e-08	1.0711e-11			-7.01509e-08	2.13e-12
2.88032e-08	8.649e-12			-6.98589e-08	-4.59e-13
2.87114e-08	1.2656e-11			-6.98812e-08	1.169e-12
2.95559e-08	4.771e-12			-6.96729e-08	1.19e-12
2.91293e-08	1.3045e-11			-6.94995e-08	2.21e-13
2.96305e-08	9.519e-12			-6.91125e-08	2.951e-12
2.93885e-08	1.5447e-11			-6.89949e-08	-2.0946e-11
3.01564e-08	8.538e-12			-6.86429e-08	-5.196e-12
2.99858e-08	1.356e-11			-6.86111e-08	-1.2694e-11
3.06824e-08	7.546e-12			-6.83605e-08	2.115e-12
3.04955e-08	1.2772e-11			-6.81815e-08	-1.0174e-11
3.10841e-08	8.132e-12			-6.79049e-08	1.995e-12
3.14492e-08	6.345e-12			-6.76305e-08	-1.515e-11
3.14114e-08	9.676e-12			-6.73525e-08	-8.264e-12
3.17527e-08	8.189e-12			-6.73515e-08	-5.991e-12
3.20864e-08	6.789e-12			-6.69855e-08	-1.3096e-11
3.20399e-08	1.0228e-11			-6.69981e-08	8.969e-12
3.22451e-08	1.0464e-11			-6.67689e-08	-1.4445e-11
3.27592e-08	6.78e-12			-6.65579e-08	6.093e-12
3.25141e-08	1.2746e-11			-6.65302e-08	5.908e-12
3.31178e-08	7.932e-12			-6.63645e-08	4.895e-12
3.27873e-08	1.4966e-11			-6.60135e-08	-9.865e-12
3.34461e-08	9.44e-12			-6.58389e-08	-2.563e-12
3.34385e-08	1.2384e-11			-6.58171e-08	-3.817e-12
3.38846e-08	9.57e-12			-6.53119e-08	-4.781e-12
3.38695e-08	1.2605e-11			-6.52485e-08	-8.152e-12
3.44602e-08	7.95e-12			-6.49681e-08	-8.139e-12
3.43133e-08	1.2659e-11			-6.46712e-08	-5.884e-12
3.45488e-08	1.2518e-11			-6.4557e-08	-6.14e-13
3.48965e-08	1.094e-11			-6.43442e-08	-4.037e-12
3.49257e-08	1.3424e-11			-6.419e-08	-6.242e-12
3.52983e-08	1.1531e-11			-6.38499e-08	6.55e-12
3.5308e-08	1.4263e-11			-6.37205e-08	-1.161e-12
3.53555e-08	1.65e-11			-6.36065e-08	7e-15
3.57314e-08	1.4565e-11			-6.32055e-08	-5.513e-12
3.58718e-08	1.5635e-11			-6.31309e-08	6.471e-12
3.60727e-08	1.5926e-11			-6.29835e-08	-6.32e-13
3.64075e-08	1.4523e-11			-6.27612e-08	1.0594e-11
3.63146e-08	1.8555e-11			-6.25265e-08	-5.604e-12
3.6685e-08	1.6686e-11			-6.23651e-08	-3.591e-12
3.65057e-08	2.1821e-11			-6.22615e-08	-7.236e-12
3.70285e-08	1.8016e-11			-6.19855e-08	-6.793e-12
3.71786e-08	1.8958e-11			-6.16612e-08	-3.56e-12
3.74637e-08	1.8184e-11			-6.16365e-08	1.954e-12
3.75188e-08	2.0331e-11			-6.13975e-08	4.255e-12
3.81106e-08	1.5653e-11			-6.11315e-08	-3.252e-12
3.83309e-08	1.5706e-11			-6.07985e-08	-7.04e-12
3.83979e-08	1.7701e-11			-6.06371e-08	-1.3893e-11
3.87651e-08	1.5876e-11			-6.05805e-08	4.951e-12
3.88061e-08	1.8205e-11			-6.03028e-08	-1.0723e-11
3.9182e-08	1.6272e-11			-6.01041e-08	-5.981e-12
3.94379e-08	1.5877e-11			-6.00595e-08	-1.0457e-11
3.97241e-08	1.5085e-11			-5.96645e-08	-6.13e-13
3.99931e-08	1.4512e-11			-5.95698e-08	2.727e-12
4.02058e-08	1.4659e-11			-5.94347e-08	-9.54e-13
4.00341e-08	1.9679e-11			-5.91275e-08	-6.921e-12
4.03592e-08	1.84e-11			-5.893e-08	-8.989e-12
4.0478e-08	1.9743e-11			-5.85775e-08	-1.963e-12
4.06951e-08	1.9833e-11			-5.85598e-08	1.7509e-11
4.08074e-08	2.1255e-11			-5.81583e-08	-4.966e-12
4.11919e-08	1.92e-11			-5.808e-08	3.311e-12
4.11821e-08	2.2183e-11			-5.79305e-08	-1.2005e-11
4.17005e-08	1.8442e-11			-5.78349e-08	-1.506e-11
4.20872e-08	1.6374e-11			-5.76005e-08	2.26e-12
4.18334e-08	2.2453e-11			-5.72792e-08	-1.2854e-11
4.23442e-08	1.8802e-11			-5.7156e-08	-2.919e-12
4.26866e-08	1.7289e-11			-5.69159e-08	-1.376e-12
4.30073e-08	1.6067e-11			-5.69118e-08	-2.171e-12
4.28594e-08	2.0799e-11			-5.66155e-08	4.6e-14
4.32449e-08	1.8741e-11			-5.61605e-08	-1.003e-12
4.30505e-08	2.4063e-11			-5.60378e-08	-2.402e-12
4.38584e-08	1.6641e-11			-5.58418e-08	2.451e-12
4.37471e-08	2.0912e-11			-5.54871e-08	-1.3837e-11
4.41154e-08	1.907e-11			-5.56071e-08	-1.476e-12
4.42461e-08	2.0264e-11			-5.52893e-08	7.371e-12
4.44599e-08	2.0383e-11			-5.50601e-08	-2.515e-12
4.47569e-08	1.9465e-11			-5.50435e-08	-1.1767e-11
4.51727e-08	1.702e-11			-5.46615e-08	3.7e-12
4.50226e-08	2.1787e-11			-5.44471e-08	1.996e-12
4.56004e-08	1.7289e-11			-5.42311e-08	1.0798e-11
4.56123e-08	1.998e-11			-5.41501e-08	-1.138e-12
4.58359e-08	1.9992e-11			-5.393e-08	-2.0777e-11
4.5932e-08	2.1608e-11			-5.36205e-08	-8.03e-13
4.62614e-08	2.028e-11			-5.34165e-08	-1.0285e-11
4.6459e-08	2.0607e-11			-5.31155e-08	-3.7e-12
4.66761e-08	2.0694e-11			-5.31245e-08	1.5976e-11
4.72571e-08	1.6164e-11			-5.28909e-08	-1.631e-12
4.67355e-08	2.5646e-11			-5.26155e-08	-1.111e-12
4.76902e-08	1.6354e-11			-5.24205e-08	-2.661e-12
4.7525e-08	2.13e-11			-5.2156e-08	5.491e-12
4.83425e-08	1.3761e-11			-5.20095e-08	-7.19e-12
4.77388e-08	2.4285e-11			-5.18627e-08	1.2746e-11
4.81924e-08	2.1365e-11			-5.16849e-08	5.913e-12
4.83037e-08	2.279e-11			-5.14962e-08	1.8647e-11
4.88242e-08	1.9026e-11			-5.12779e-08	8.466e-12
4.90111e-08	1.9498e-11			-5.10028e-08	2.893e-12
4.91234e-08	2.0916e-11			-5.0885e-08	-8.877e-12
4.94452e-08	1.9687e-11			-5.03912e-08	-1.5923e-11
4.9469e-08	2.222e-11			-5.04455e-08	6.726e-12
4.98761e-08	1.9902e-11			-5.00555e-08	-4.556e-12
4.97293e-08	2.4613e-11			-4.99633e-08	-1.318e-12
5.04194e-08	1.8687e-11			-4.99101e-08	4.253e-12
5.04561e-08	2.1071e-11			-4.9589e-08	5.844e-12
5.0522e-08	2.3082e-11			-4.9468e-08	-1.3273e-11
5.04626e-08	2.668e-11			-4.92625e-08	-9.765e-12
5.12013e-08	2.0147e-11			-4.89319e-08	-1.15e-11
5.13503e-08	2.1091e-11			-4.87241e-08	1.4413e-11
5.18212e-08	1.7955e-11			-4.8669e-08	-2.36e-12
5.18277e-08	2.0727e-11			-4.85165e-08	1.563e-12
5.20415e-08	2.0856e-11			-4.82161e-08	-5.982e-12
5.2142e-08	2.243e-11			-4.79455e-08	1e-12
5.26593e-08	1.8704e-11			-4.77635e-08	-1.226e-12
5.24703e-08	2.3951e-11			-4.74805e-08	9.167e-12
5.27975e-08	2.2634e-11			-4.74262e-08	1.7062e-11
5.34369e-08	1.7356e-11			-4.72535e-08	-3.155e-12
5.37436e-08	1.6302e-11			-4.69487e-08	8.298e-12
5.38657e-08	1.7598e-11			-4.67018e-08	3.362e-12
5.41465e-08	1.6883e-11			-4.65481e-08	-5.418e-12
5.46573e-08	1.3241e-11			-4.64985e-08	-1.907e-12
5.44456e-08	1.8778e-11			-4.60995e-08	-1.6081e-11
5.52578e-08	1.1302e-11			-4.60015e-08	-3.1e-13
5.48387e-08	1.9477e-11			-4.58028e-08	-2.906e-12
5.56045e-08	1.2589e-11			-4.56075e-08	1.1588e-11
5.53755e-08	1.8346e-11			-4.54622e-08	2.226e-12
5.61531e-08	1.1299e-11			-4.50929e-08	-1.397e-12
5.57222e-08	1.9627e-11			-4.49595e-08	-3.07e-13
5.6287e-08	1.5308e-11			-4.46918e-08	-3.778e-12
5.65127e-08	1.529e-11			-4.45841e-08	5.619e-12
5.67233e-08	1.5452e-11			-4.42521e-08	-1.58e-12
5.66996e-08	1.8611e-11			-4.42898e-08	-4.096e-12
5.68367e-08	1.9709e-11			-4.39845e-08	5.104e-12
5.76111e-08	1.2704e-11			-4.36175e-08	-8.14e-13
5.74675e-08	1.739e-11			-4.37095e-08	-1.0063e-11
5.80539e-08	1.2784e-11			-4.32939e-08	-1.473e-12
5.80744e-08	1.5377e-11			-4.30515e-08	-4.188e-12
5.83174e-08	1.5129e-11			-4.28519e-08	7.809e-12
5.85993e-08	1.4392e-11			-4.26445e-08	7.926e-12
5.87149e-08	1.5764e-11			-4.23221e-08	-2.575e-12
5.87095e-08	1.8687e-11			-4.22758e-08	7e-12
5.91037e-08	1.6531e-11			-4.21195e-08	2.5e-12
5.90043e-08	2.0644e-11			-4.18192e-08	-1.5745e-11
5.94277e-08	1.8106e-11			-4.16227e-08	6.904e-12
5.96026e-08	1.8724e-11			-4.14555e-08	-3.106e-12
6.0107e-08	1.5151e-11			-4.13399e-08	4e-15
6.02701e-08	1.5946e-11			-4.12275e-08	5.331e-12
6.06653e-08	1.3762e-11			-4.0952e-08	-1.1499e-11
6.0526e-08	1.8381e-11			-4.08385e-08	2.4819e-11
6.09721e-08	1.5558e-11			-4.05609e-08	1.3946e-11
6.09645e-08	1.8502e-11			-4.03665e-08	-4.42e-12
6.15747e-08	1.359e-11			-3.99295e-08	-1.751e-12
6.15531e-08	1.6724e-11			-3.98929e-08	-3.32e-12
6.1768e-08	1.6838e-11			-3.97269e-08	-1.4293e-11
6.20283e-08	1.6371e-11			-3.94168e-08	-6.83e-13
6.21244e-08	1.7999e-11			-3.92321e-08	-1.2181e-11
6.22357e-08	1.9431e-11			-3.91221e-08	4.28e-13
6.24625e-08	1.9404e-11			-3.8967e-08	6.249e-12
6.30694e-08	1.4535e-11			-3.87085e-08	-2.3743e-11
6.30046e-08	1.8204e-11			-3.84915e-08	4.88e-13
6.33751e-08	1.6343e-11			-3.84675e-08	-8.104e-12
6.33707e-08	1.9253e-11			-3.81362e-08	-2.94e-12
6.40252e-08	1.378e-11			-3.79285e-08	-5.794e-12
6.40641e-08	1.6128e-11			-3.76595e-08	3.181e-12
6.43676e-08	1.5121e-11			-3.75441e-08	-1.1194e-11
6.38751e-08	2.4231e-11			-3.73125e-08	-4.362e-12
6.4603e-08	1.7827e-11			-3.70045e-08	-7.523e-12
6.45296e-08	2.1603e-11			-3.70298e-08	-7.175e-12
6.50966e-08	1.7255e-11			-3.67087e-08	-1.3115e-11
6.5305e-08	1.7442e-11			-3.63895e-08	1.185e-11
6.52672e-08	2.0768e-11			-3.62405e-08	-1.9947e-11
6.56765e-08	1.8418e-11			-3.61355e-08	6.989e-12
6.5696e-08	2.1024e-11			-3.58915e-08	1.057e-11
6.61571e-08	1.8013e-11			-3.55505e-08	4.19e-12
6.58807e-08	2.4366e-11			-3.5565e-08	1.6195e-11
6.65751e-08	1.839e-11			-3.5354e-08	-7.482e-12
6.62727e-08	2.5084e-11			-3.50215e-08	-9.123e-12
6.73819e-08	1.3829e-11			-3.47865e-08	-4.122e-12
6.71475e-08	1.9654e-11			-3.47738e-08	-1.931e-12
6.76378e-08	1.6271e-11			-3.44009e-08	1.269e-12
6.74639e-08	2.134e-11			-3.4365e-08	-5.23e-13
6.78506e-08	1.9269e-11			-3.40048e-08	2.295e-12
6.76173e-08	2.5087e-11			-3.37525e-08	2.382e-12
6.78841e-08	2.4528e-11			-3.35819e-08	1.382e-12
6.80666e-08	2.5059e-11			-3.34527e-08	-3.604e-12
6.84986e-08	2.2424e-11			-3.30958e-08	8.57e-13
6.83776e-08	2.6807e-11			-3.29015e-08	2.5513e-11
6.88139e-08	2.4105e-11			-3.27929e-08	-1.197e-12
6.92524e-08	2.1385e-11			-3.25651e-08	-6.576e-12
6.91185e-08	2.5935e-11			-3.248e-08	-3.516e-12
6.97082e-08	2.1274e-11			-3.20655e-08	-4.846e-12
6.95127e-08	2.6609e-11			-3.18705e-08	6.71e-13
7.01078e-08	2.189e-11			-3.1682e-08	-1.657e-12
6.99663e-08	2.6545e-11			-3.14368e-08	2.662e-12
7.05905e-08	2.1459e-11			-3.12335e-08	-4.307e-12
7.0502e-08	2.5437e-11			-3.10505e-08	-5.951e-12
7.1096e-08	2.0725e-11			-3.09421e-08	1.615e-12
7.1042e-08	2.4261e-11			-3.06945e-08	1.2638e-11
7.14265e-08	2.2225e-11			-3.06088e-08	-7.452e-12
7.15053e-08	2.4075e-11			-3.03509e-08	-1.1389e-11
7.15377e-08	2.6519e-11			-3.01835e-08	-1.366e-11
7.20496e-08	2.2849e-11			-2.9933e-08	2.194e-12
7.2446e-08	2.0657e-11			-2.9627e-08	5.162e-12
7.2541e-08	2.2289e-11			-2.94951e-08	-1.6386e-11
7.28175e-08	2.1635e-11			-2.93705e-08	-6.671e-12
7.29979e-08	2.2192e-11			-2.90775e-08	3.318e-12
7.30972e-08	2.3774e-11			-2.87411e-08	3.42e-12
7.34407e-08	2.2261e-11			-2.87579e-08	-3.373e-12
7.3607e-08	2.2984e-11			-2.85515e-08	8.365e-12
7.3634e-08	2.5486e-11			-2.82655e-08	4.272e-12
7.3729e-08	2.7131e-11			-2.81575e-08	-2.675e-12
7.45552e-08	1.9484e-11			-2.78225e-08	-6.506e-12
7.41308e-08	2.7723e-11			-2.78339e-08	-2.662e-12
7.49635e-08	2e-11			-2.74328e-08	3.535e-12
7.47842e-08	2.5118e-11			-2.72291e-08	4.221e-12
7.54505e-08	1.9489e-11			-2.6903e-08	-1.8171e-11
7.53566e-08	2.3535e-11			-2.69489e-08	5.589e-12
7.61763e-08	1.5968e-11			-2.6717e-08	-5.36e-12
7.59052e-08	2.2261e-11			-2.66088e-08	5.381e-12
7.60931e-08	2.272e-11			-2.61325e-08	-4.346e-12
7.6658e-08	1.8389e-11			-2.58575e-08	-4.007e-12
7.66061e-08	2.1893e-11			-2.57955e-08	-1.2798e-11
7.71688e-08	1.7588e-11			-2.56093e-08	-1.6212e-11
7.69485e-08	2.3245e-11			-2.53995e-08	-3.543e-12
7.76224e-08	1.752e-11			-2.52005e-08	2.121e-12
7.72379e-08	2.5257e-11			-2.52035e-08	6.983e-12
7.79259e-08	1.9365e-11			-2.48065e-08	1.752e-12
7.76224e-08	2.6062e-11			-2.46702e-08	3.465e-12
7.84907e-08	1.7864e-11			-2.44051e-08	6.56e-13
7.80458e-08	2.6388e-11			-2.42325e-08	8.953e-12
7.87759e-08	1.9944e-11			-2.40222e-08	-4.42e-12
7.85955e-08	2.5094e-11			-2.39445e-08	2.5348e-11
7.91927e-08	2.0345e-11			-2.36155e-08	5.59e-12
7.92208e-08	2.2841e-11			-2.34645e-08	-1.1234e-11
7.97025e-08	1.9559e-11			-2.31473e-08	-5.123e-12
7.9777e-08	2.1459e-11			-2.28725e-08	1.799e-11
7.99369e-08	2.2268e-11			-2.28558e-08	1.16e-11
8.02079e-08	2.1685e-11			-2.26855e-08	-4.059e-12
8.01485e-08	2.5291e-11			-2.24015e-08	1.903e-12
8.06205e-08	2.2128e-11			-2.22519e-08	2.29e-13
8.05341e-08	2.6076e-11			-2.21585e-08	-6.889e-12
8.11616e-08	2.0955e-11			-2.17021e-08	-7.133e-12
8.08495e-08	2.7753e-11			-2.16795e-08	1.7886e-11
8.15137e-08	2.2182e-11			-2.13375e-08	7.71e-13
8.0938e-08	3.2343e-11			-2.12465e-08	-5.91e-13
8.19014e-08	2.2948e-11			-2.09269e-08	-4.909e-12
8.17955e-08	2.7141e-11			-2.07189e-08	-2.997e-12
8.20666e-08	2.6525e-11			-2.05139e-08	-1.6341e-11
8.22945e-08	2.6478e-11			-2.03549e-08	-6.904e-12
8.2652e-08	2.4792e-11			-2.00319e-08	-1.9648e-11
8.30138e-08	2.3048e-11			-1.99119e-08	-1.8084e-11
8.31704e-08	2.3898e-11			-1.97549e-08	-6.037e-12
8.34911e-08	2.2666e-11			-1.93289e-08	-1.1492e-11
8.32373e-08	2.8736e-11			-1.93689e-08	7.039e-12
8.38821e-08	2.3392e-11			-1.92159e-08	-6.02e-12
8.37763e-08	2.7579e-11			-1.88949e-08	2.2128e-11
8.42763e-08	2.4079e-11			-1.87159e-08	-2.452e-12
8.42785e-08	2.6895e-11			-1.84799e-08	-8.397e-12
8.4326e-08	2.9141e-11			-1.80769e-08	-4.191e-12
8.42968e-08	3.2361e-11			-1.81949e-08	1.8998e-11
8.48487e-08	2.8196e-11			-1.79049e-08	1.2602e-11
8.50712e-08	2.8209e-11			-1.78159e-08	9.148e-12
8.50355e-08	3.1513e-11			-1.73589e-08	-1.271e-11
8.53282e-08	3.0636e-11			-1.72349e-08	5.01e-13
8.53747e-08	3.2902e-11			-1.70719e-08	-1.338e-12
8.56522e-08	3.2229e-11			-1.68749e-08	-1.35e-12
8.60129e-08	3.0482e-11			-1.65479e-08	1.055e-11
8.61987e-08	3.0971e-11			-1.63729e-08	-1.0334e-11
8.64611e-08	3.0471e-11			-1.63909e-08	-5.792e-12
8.67819e-08	2.9252e-11			-1.61739e-08	-8.195e-12
8.70389e-08	2.8836e-11			-1.60129e-08	-1.7044e-11
8.69385e-08	3.2968e-11			-1.58199e-08	-3.842e-12
8.72895e-08	3.1349e-11			-1.56449e-08	1.4072e-11
8.76221e-08	2.9965e-11			-1.53889e-08	-9.462e-12
8.78641e-08	2.9739e-11			-1.52439e-08	8.89e-13
8.82658e-08	2.7473e-11			-1.50009e-08	1.7359e-11
8.8133e-08	3.2019e-11			-1.48439e-08	1.292e-12
8.86708e-08	2.8033e-11			-1.45549e-08	9.617e-12
8.87561e-08	2.9789e-11			-1.42249e-08	5.765e-12
8.89387e-08	3.0314e-11			-1.41329e-08	-1.4474e-11
8.91579e-08	3.0381e-11			-1.39419e-08	-3.878e-12
8.94311e-08	2.9744e-11			-1.38569e-08	-6.318e-12
8.9686e-08	2.9371e-11			-1.36399e-08	1.0283e-11
8.97962e-08	3.082e-11			-1.32609e-08	1.2362e-11
9.00241e-08	3.0764e-11			-1.30509e-08	3.465e-12
9.04777e-08	2.7849e-11			-1.29529e-08	2.0434e-11
9.05878e-08	2.9288e-11			-1.28019e-08	-2.817e-12
9.05554e-08	3.2544e-11			-1.27159e-08	7.075e-12
9.10468e-08	2.9159e-11			-1.23189e-08	1.9502e-11
9.10911e-08	3.1452e-11			-1.19259e-08	-2.96e-13
9.13417e-08	3.1103e-11			-1.18619e-08	1.3141e-11
9.15555e-08	3.1238e-11			-1.15589e-08	2.4642e-11
9.20005e-08	2.8427e-11			-1.15929e-08	1.3792e-11
9.17423e-08	3.4545e-11			-1.11729e-08	1.4516e-11
9.20361e-08	3.3679e-11			-1.08629e-08	-3.69e-13
9.23655e-08	3.234e-11			-1.08009e-08	9.888e-12
9.29455e-08	2.7818e-11			-1.05159e-08	1.403e-11
9.24994e-08	3.6332e-11			-1.04269e-08	2.027e-11
9.32846e-08	2.9188e-11			-1.00669e-08	2.8591e-11
9.30405e-08	3.5135e-11			-1.00899e-08	6.256e-12
9.37965e-08	2.8381e-11			-9.8619e-09	1.9406e-11
9.36453e-08	3.3142e-11			-9.6219e-09	9.72e-12
9.43743e-08	2.6731e-11			-9.4599e-09	1.96e-11
9.39434e-08	3.5063e-11			-9.2569e-09	1.5248e-11
9.4397e-08	3.2135e-11			-9.0399e-09	2.0344e-11
9.43225e-08	3.5932e-11			-8.7939e-09	1.7271e-11
9.46011e-08	3.5234e-11			-8.5789e-09	1.598e-11
9.50191e-08	3.2766e-11			-8.2729e-09	9.744e-12
9.53409e-08	3.1539e-11			-8.1899e-09	1.2537e-11
9.53279e-08	3.4551e-11			-7.9389e-09	2.0973e-11
9.51983e-08	3.9035e-11			-7.7469e-09	-1.5e-14
9.59101e-08	3.2844e-11			-7.4289e-09	2.7168e-11
9.57815e-08	3.7315e-11			-7.4079e-09	2.0161e-11
9.60904e-08	3.6239e-11			-6.9929e-09	7.216e-12
9.60937e-08	3.9044e-11			-6.9639e-09	1.5177e-11
9.65375e-08	3.6267e-11			-6.6489e-09	1.3884e-11
9.65732e-08	3.8657e-11			-6.4929e-09	1.1176e-11
9.69447e-08	3.677e-11			-6.3099e-09	-7.68e-13
9.70559e-08	3.8208e-11			-5.9499e-09	1.6078e-11
9.72601e-08	3.8459e-11			-5.8499e-09	3.24e-13
9.75041e-08	3.8202e-11			-5.5949e-09	8.524e-12
9.74264e-08	4.2049e-11			-5.5549e-09	4.743e-12
9.78368e-08	3.9688e-11			-5.3389e-09	1.396e-12
9.77612e-08	4.3483e-11			-5.0929e-09	1.4735e-11
9.82331e-08	4.0338e-11			-4.9449e-09	1.3535e-11
9.84686e-08	4.0182e-11			-4.7519e-09	1.4892e-11
9.9014e-08	3.6109e-11			-4.5559e-09	-3.096e-12
9.8515e-08	4.5291e-11			-4.0689e-09	8.95e-13
9.92257e-08	3.9111e-11			-3.9839e-09	1.5736e-11
9.91101e-08	4.3429e-11			-3.8839e-09	-5.73e-13
9.97019e-08	3.8755e-11			-3.7729e-09	5.327e-12
9.95507e-08	4.3523e-11			-3.4499e-09	1.0726e-11
1.00911e-07	2.9076e-11			-3.0079e-09	9.919e-12
1.01778e-07	2.0911e-11			-3.1019e-09	2.4161e-11
1.01938e-07	2.1722e-11			-2.9489e-09	1.3751e-11
1.02221e-07	2.0996e-11			-2.7349e-09	2.1042e-11
1.02263e-07	2.3295e-11			-2.4349e-09	4.917e-12
1.0291e-07	1.792e-11			-2.1429e-09	6.021e-12
1.02784e-07	2.2372e-11			-1.7979e-09	2.5761e-11
1.03273e-07	1.8995e-11			-1.7929e-09	-3.15e-13
1.03054e-07	2.4637e-11			-1.7249e-09	8.505e-12
1.03577e-07	2.0846e-11			-1.3599e-09	1.2018e-11
1.03463e-07	2.513e-11			-1.2129e-09	1.5786e-11
1.03932e-07	2.2024e-11			-1.0019e-09	3.722e-12
1.03773e-07	2.6887e-11			-7.459e-10	1.7709e-11
1.04195e-07	2.4369e-11			-6.589e-10	8.456e-12
1.04577e-07	2.2361e-11			-4.089e-10	1.4809e-11
1.04657e-07	2.4206e-11			-1.929e-10	1.1267e-11
1.04927e-07	2.3624e-11			1.79104e-10	-6.322e-12
1.05215e-07	2.2799e-11			2.02104e-10	1.0227e-11
1.05153e-07	2.6431e-11			4.27104e-10	2.0393e-11
1.05512e-07	2.4726e-11			7.56104e-10	9.326e-12
1.05824e-07	2.3605e-11			7.97104e-10	6.928e-12
1.05981e-07	2.4466e-11			1.1801e-09	7.814e-12
1.06107e-07	2.5708e-11			1.1421e-09	1.2333e-11
1.0639e-07	2.4958e-11			1.5521e-09	8.695e-12
1.06608e-07	2.5023e-11			1.5801e-09	-2.376e-12
1.06661e-07	2.7204e-11			1.8991e-09	6.9e-12
1.07322e-07	2.1646e-11			2.0071e-09	5.108e-12
1.07172e-07	2.6416e-11			2.3151e-09	1.2413e-11
1.07429e-07	2.5997e-11			2.3321e-09	2.5714e-11
1.07331e-07	3.0095e-11			2.7841e-09	8.661e-12
1.07744e-07	2.7671e-11			2.9081e-09	1.917e-12
1.07966e-07	2.7703e-11			3.0021e-09	9.16e-13
1.08189e-07	2.7715e-11			3.3351e-09	1.089e-12
1.08424e-07	2.7586e-11			3.3981e-09	1.3768e-11
1.08697e-07	2.6952e-11			3.6181e-09	6.211e-12
1.08881e-07	2.7476e-11			3.8791e-09	3.889e-12
1.08965e-07	2.9254e-11			4.0761e-09	6.127e-12
1.09175e-07	2.9421e-11			4.2621e-09	1.4329e-11
1.09459e-07	2.8662e-11			4.6391e-09	1.0766e-11
1.09749e-07	2.7841e-11			4.7781e-09	7.455e-12
1.09496e-07	3.3886e-11			4.8921e-09	-8.941e-12
1.09871e-07	3.1985e-11			5.1631e-09	1.2346e-11
1.09952e-07	3.3794e-11			5.6381e-09	1.6301e-11
1.10467e-07	3.0093e-11			5.4271e-09	-4.816e-12
1.1031e-07	3.493e-11			5.7421e-09	1.6348e-11
1.10614e-07	3.3912e-11			6.0281e-09	1.0746e-11
1.10594e-07	3.7019e-11			6.2811e-09	1.0046e-11
1.11446e-07	2.9049e-11			6.3351e-09	1.5339e-11
1.11408e-07	3.2382e-11			6.6911e-09	1.8427e-11
1.1177e-07	3.0626e-11			6.8071e-09	5.97e-12
1.11748e-07	3.3739e-11			7.0001e-09	1.7958e-11
1.12285e-07	2.9769e-11			7.1751e-09	1.0432e-11
1.12308e-07	3.2315e-11			7.2571e-09	8.868e-12
1.12515e-07	3.254e-11			7.4751e-09	8.163e-12
1.12951e-07	2.9853e-11			7.7521e-09	-4.706e-12
1.13039e-07	3.1576e-11			7.9901e-09	-5.549e-12
1.13258e-07	3.1636e-11			8.1341e-09	-1.738e-12
1.13279e-07	3.4217e-11			8.4701e-09	1.0991e-11
1.13723e-07	3.1417e-11			8.7331e-09	4.038e-12
1.13837e-07	3.2821e-11			8.8751e-09	1.2258e-11
1.14102e-07	3.2295e-11			9.06906e-09	5.946e-12
1.14153e-07	3.4499e-11			9.26006e-09	2.627e-12
1.14492e-07	3.3035e-11			9.47206e-09	2.0653e-11
1.14513e-07	3.563e-11			9.48206e-09	2.5492e-11
1.15046e-07	3.1687e-11			9.79106e-09	-2.63e-13
1.15008e-07	3.5018e-11			1.01181e-08	4.878e-12
1.15321e-07	3.3905e-11			1.03291e-08	7.959e-12
1.15595e-07	3.3265e-11			1.05711e-08	-2.465e-12
1.15811e-07	3.3368e-11			1.06191e-08	1.336e-11
1.16174e-07	3.16e-11			1.07821e-08	1.2969e-11
1.16445e-07	3.1e-11			1.09761e-08	-1.679e-12
1.16461e-07	3.3638e-11			1.12351e-08	5.236e-12
1.16734e-07	3.3017e-11			1.14011e-08	1.154e-12
1.16829e-07	3.4658e-11			1.16851e-08	7.05e-12
1.17153e-07	3.3396e-11			1.18711e-08	1.5546e-11
1.17327e-07	3.4024e-11			1.20641e-08	3.319e-12
1.17657e-07	3.2688e-11			1.21841e-08	1.4772e-11
1.18012e-07	3.1022e-11			1.24701e-08	-2.576e-12
1.1793e-07	3.4911e-11			1.26481e-08	2.1051e-11
1.18225e-07	3.4013e-11			1.29461e-08	2.0311e-11
1.18409e-07	3.4519e-11			1.29561e-08	4.45e-12
1.18752e-07	3.301e-11			1.34181e-08	-3.474e-12
1.18728e-07	3.6151e-11			1.33901e-08	-9.825e-12
1.19277e-07	3.2034e-11			1.37371e-08	1.7464e-11
1.1912e-07	3.6876e-11			1.39891e-08	1.3393e-11
1.19693e-07	3.2422e-11			1.41181e-08	5.366e-12
1.19881e-07	3.2899e-11			1.44661e-08	1.2001e-11
1.20158e-07	3.2225e-11			1.47401e-08	1.9559e-11
1.2014e-07	3.5311e-11			1.48181e-08	1.3389e-11
1.20456e-07	3.4132e-11			1.49311e-08	3.95e-13
1.20534e-07	3.599e-11			1.53711e-08	7.26e-12
1.21232e-07	2.9961e-11			1.54231e-08	8.679e-12
1.2097e-07	3.6157e-11			1.56481e-08	1.95e-13
1.21218e-07	3.5831e-11			1.57221e-08	-3.343e-12
1.21345e-07	3.7072e-11			1.61741e-08	3.644e-12
1.21871e-07	3.3241e-11			1.61621e-08	1.0567e-11
1.22065e-07	3.3614e-11			1.64701e-08	8.844e-12
1.22304e-07	3.3426e-11			1.67421e-08	1.941e-11
1.22494e-07	3.3873e-11			1.68791e-08	6.914e-12
1.22375e-07	3.8226e-11			1.70731e-08	8.933e-12
1.22938e-07	3.3915e-11			1.73831e-08	2.6114e-11
1.22486e-07	4.2498e-11			1.76121e-08	2.0164e-11
1.23057e-07	3.8093e-11			1.78351e-08	-3.196e-12
1.23122e-07	4.0106e-11			1.79301e-08	1.6944e-11
1.23547e-07	3.7555e-11			1.79951e-08	-4.895e-12
1.23829e-07	3.6826e-11			1.83431e-08	1.1813e-11
1.24061e-07	3.6722e-11			1.85841e-08	5.857e-12
1.2417e-07	3.8186e-11			1.86161e-08	1.4541e-11
1.24429e-07	3.7739e-11			1.88891e-08	2.4777e-11
1.24904e-07	3.4551e-11			1.91361e-08	-1.753e-12
1.24627e-07	4.0922e-11			1.93031e-08	5.865e-12
1.25199e-07	3.65e-11			1.96451e-08	2.4239e-11
1.24906e-07	4.3074e-11			1.99891e-08	1.7411e-11
1.25439e-07	3.9142e-11			1.98661e-08	4.83e-12
1.25434e-07	4.2063e-11			2.01911e-08	1.2635e-11
1.25954e-07	3.8287e-11			2.04541e-08	1.6331e-11
1.25654e-07	4.4949e-11			2.06891e-08	8.478e-12
1.26394e-07	3.8405e-11			2.08221e-08	1.0518e-11
1.2626e-07	4.2945e-11			2.10081e-08	2.7286e-11
1.26287e-07	4.5457e-11			2.12651e-08	1.0008e-11
1.26493e-07	4.5676e-11			2.13571e-08	1.7675e-11
1.26998e-07	4.2114e-11			2.14281e-08	-4.086e-12
1.27175e-07	4.2719e-11			2.18361e-08	-4.776e-12
1.27118e-07	4.628e-11			2.21441e-08	7.024e-12
1.27285e-07	4.7007e-11			2.22291e-08	2.691e-12
1.27553e-07	4.6449e-11			2.24031e-08	5.856e-12
1.2781e-07	4.6027e-11			2.25301e-08	1.058e-11
1.28187e-07	4.4088e-11			2.29971e-08	1.5399e-11
1.28258e-07	4.6038e-11			2.31181e-08	1.652e-12
1.28423e-07	4.6777e-11			2.33661e-08	1.7271e-11
1.29078e-07	4.1307e-11			2.35001e-08	2.701e-11
1.29002e-07	4.512e-11			2.37351e-08	8.804e-12
1.28952e-07	4.8587e-11			2.37961e-08	7.306e-12
1.29163e-07	4.8771e-11			2.40601e-08	1.105e-11
1.2978e-07	4.378e-11			2.42931e-08	1.6338e-11
1.29676e-07	4.7949e-11			2.44301e-08	1.3823e-11
1.30195e-07	4.4194e-11			2.46011e-08	6.186e-12
1.3006e-07	4.8747e-11			2.47781e-08	-1.299e-12
1.30612e-07	4.4582e-11			2.50221e-08	1.5466e-11
1.31085e-07	4.1416e-11			2.53491e-08	4.769e-12
1.31063e-07	4.4555e-11			2.54551e-08	6.204e-12
1.31328e-07	4.4032e-11			2.57361e-08	1.3966e-11
1.31315e-07	4.7048e-11			2.56501e-08	1.0315e-11
1.31779e-07	4.3994e-11			2.61161e-08	7.291e-12
1.32039e-07	4.3543e-11			2.63711e-08	4.702e-12
1.32452e-07	4.1146e-11			2.67951e-08	1.075e-11
1.32314e-07	4.5732e-11			2.68991e-08	1.5844e-11
1.32919e-07	4.0894e-11			2.69791e-08	6.245e-12
1.32598e-07	4.7816e-11			2.72171e-08	6.12e-12
1.33132e-07	4.3888e-11			2.72471e-08	1.2509e-11
1.3294e-07	4.918e-11			2.75991e-08	8.981e-12
1.33241e-07	4.8194e-11			2.77101e-08	1.4128e-11
1.33647e-07	4.5879e-11			2.80501e-08	2.034e-11
1.33918e-07	4.5283e-11			2.81631e-08	1.2424e-11
1.34251e-07	4.3912e-11			2.83461e-08	1.7563e-11
1.34219e-07	4.7151e-11			2.87351e-08	3.297e-12
1.34548e-07	4.5829e-11			2.88131e-08	7.506e-12
1.3469e-07	4.6863e-11			2.89501e-08	1.8046e-11
1.35044e-07	4.5224e-11			2.93051e-08	2.5983e-11
1.35011e-07	4.8476e-11			2.95071e-08	1.5746e-11
1.35672e-07	4.2929e-11			2.97161e-08	6.557e-12
1.35644e-07	4.6135e-11			2.98721e-08	-2.992e-12
1.36016e-07	4.4256e-11			3.00641e-08	1.5312e-11
1.36256e-07	4.4055e-11			3.04731e-08	1.4022e-11
1.36552e-07	4.3139e-11			3.05351e-08	1.5624e-11
1.36756e-07	4.3386e-11			3.07431e-08	1.6382e-11
1.37102e-07	4.1838e-11			3.08311e-08	8.45e-12
1.36865e-07	4.769e-11			3.11031e-08	1.7836e-11
1.3726e-07	4.553e-11			3.13201e-08	1.2548e-11
1.37424e-07	4.63e-11			3.15341e-08	3.1409e-11
1.3756e-07	4.7402e-11			3.17191e-08	1.292e-11
1.38059e-07	4.392e-11			3.19111e-08	1.359e-12
1.38443e-07	4.1883e-11			3.20421e-08	1.4897e-11
1.38286e-07	4.6728e-11			3.22951e-08	1.6622e-11
1.38663e-07	4.4794e-11			3.27321e-08	1.5548e-11
1.38521e-07	4.9445e-11			3.28361e-08	2.453e-11
1.39001e-07	4.6185e-11			3.31221e-08	1.2733e-11
1.39137e-07	4.729e-11			3.33081e-08	1.317e-11
1.39223e-07	4.9062e-11			3.33971e-08	1.3922e-11
1.39856e-07	4.3856e-11			3.35901e-08	6.199e-12
1.39567e-07	5.0384e-11			3.38551e-08	2.1574e-11
1.40068e-07	4.6866e-11			3.39481e-08	1.3095e-11
1.40206e-07	4.796e-11			3.42501e-08	3.305e-12
1.40514e-07	4.6891e-11			3.44311e-08	1.436e-11
1.40467e-07	5.0323e-11			3.46941e-08	8.088e-12
1.40867e-07	4.8093e-11			3.48141e-08	1.492e-12
1.41266e-07	4.5862e-11			3.50961e-08	1.167e-11
1.41416e-07	4.6821e-11			3.51311e-08	2.278e-12
1.4126e-07	5.1649e-11			3.52961e-08	-1.581e-12
1.41791e-07	4.7728e-11			3.55901e-08	5.261e-12
1.41711e-07	5.1588e-11			3.56721e-08	1.5554e-11
1.42059e-07	5.0025e-11			3.59461e-08	1.1008e-11
1.42029e-07	5.327e-11			3.62111e-08	7.216e-12
1.42753e-07	4.6917e-11			3.65251e-08	9.516e-12
1.42602e-07	5.1667e-11			3.66961e-08	2.2294e-11
1.43141e-07	4.7663e-11			3.68441e-08	8.933e-12
1.43284e-07	4.8694e-11			3.71971e-08	8.786e-12
1.43478e-07	4.9075e-11			3.73061e-08	1.6144e-11
1.43796e-07	4.7894e-11			3.73601e-08	6.471e-12
1.43836e-07	5.0231e-11			3.77401e-08	1.2353e-11
1.44219e-07	4.8202e-11			3.79391e-08	2.975e-12
1.44184e-07	5.1501e-11			3.80451e-08	1.6238e-11
1.44595e-07	4.912e-11			3.83521e-08	1.8853e-11
1.44326e-07	5.538e-11			3.87231e-08	2.1553e-11
1.45086e-07	4.8582e-11			3.86041e-08	2.4007e-11
1.45007e-07	5.2443e-11			3.87151e-08	-5.014e-12
1.45194e-07	5.2894e-11			3.90911e-08	9.47e-12
1.45312e-07	5.4254e-11			3.92991e-08	1.6594e-11
1.45804e-07	5.0854e-11			3.95961e-08	1.4719e-11
1.45937e-07	5.199e-11			3.98731e-08	2.2973e-11
1.4604e-07	5.3542e-11			3.98771e-08	1.0781e-11
1.46254e-07	5.3672e-11			4.02251e-08	2.6022e-11
1.46717e-07	5.0635e-11			4.03731e-08	2.5855e-11
1.46723e-07	5.3413e-11			4.05961e-08	2.3515e-11
1.46623e-07	5.7515e-11			4.06841e-08	1.9513e-11
1.47222e-07	5.2751e-11			4.08401e-08	1.8443e-11
1.47008e-07	5.8335e-11			4.11571e-08	1.9683e-11
1.47546e-07	5.434e-11			4.15131e-08	1.8517e-11
1.47447e-07	5.8441e-11			4.15351e-08	2.7885e-11
1.47944e-07	5.4979e-11			4.17241e-08	2.0897e-11
1.48105e-07	5.5777e-11			4.19451e-08	1.1689e-11
1.48234e-07	5.6989e-11			4.22671e-08	1.9547e-11
1.48298e-07	5.901e-11			4.25501e-08	2.2656e-11
1.4873e-07	5.6366e-11			4.24741e-08	1.9792e-11
1.48942e-07	5.6529e-11			4.28451e-08	1.9812e-11
1.49321e-07	5.4557e-11			4.29351e-08	8.296e-12
1.48969e-07	6.1875e-11			4.33161e-08	2.8018e-11
1.49386e-07	5.9434e-11			4.35401e-08	1.9927e-11
1.49603e-07	5.9518e-11			4.36641e-08	4.759e-12
1.49518e-07	6.3446e-11			4.37901e-08	5.454e-12
1.50294e-07	5.6422e-11			4.41051e-08	2.1219e-11
1.50117e-07	6.1533e-11			4.44871e-08	3.7768e-11
1.50741e-07	5.6442e-11			4.44301e-08	1.7597e-11
1.50372e-07	6.3988e-11			4.47591e-08	2.3418e-11
1.50849e-07	6.0759e-11			4.49771e-08	2.0296e-11
1.50867e-07	6.3388e-11			4.51361e-08	2.3026e-11
1.51436e-07	5.8999e-11			4.53601e-08	4.015e-12
1.51155e-07	6.5424e-11			4.54381e-08	2.5982e-11
1.51692e-07	6.1455e-11			4.57951e-08	1.8553e-11
1.51809e-07	6.2795e-11			4.59311e-08	1.5994e-11
1.51865e-07	6.494e-11			4.61061e-08	2.8842e-11
1.52077e-07	6.5082e-11			4.63721e-08	3.4736e-11
1.52162e-07	6.6876e-11			4.65481e-08	3.3786e-11
1.52333e-07	6.7532e-11			4.67501e-08	9.113e-12
1.52709e-07	6.5601e-11			4.69301e-08	1.8428e-11
1.52829e-07	6.6929e-11			4.71511e-08	2.6958e-11
1.52966e-07	6.8027e-11			4.73671e-08	1.2703e-11
1.53455e-07	6.4648e-11			4.76851e-08	1.212e-11
1.53372e-07	6.8558e-11			4.79461e-08	1.9693e-11
1.53627e-07	6.8181e-11			4.79701e-08	2.7205e-11
1.53461e-07	7.3133e-11			4.81331e-08	1.85e-11
1.54072e-07	6.8223e-11			4.84281e-08	5.924e-12
1.53988e-07	7.2133e-11			4.85941e-08	2.0317e-11
1.56648e-07	4.1163e-11			4.87491e-08	2.5077e-11
1.57556e-07	3.2471e-11			4.90451e-08	2.9379e-11
1.58031e-07	2.9274e-11			4.92041e-08	2.0552e-11
1.57684e-07	3.6546e-11			4.93741e-08	2.8405e-11
1.58251e-07	3.2192e-11			4.97921e-08	3.1755e-11
1.58159e-07	3.6215e-11			4.98351e-08	2.7166e-11
1.58758e-07	3.1435e-11			5.00151e-08	2.724e-11
1.59068e-07	3.0337e-11			5.03401e-08	3.1756e-11
1.59211e-07	3.1367e-11			5.04571e-08	4.1766e-11
1.59425e-07	3.1496e-11			5.06651e-08	2.7821e-11
1.59338e-07	3.5454e-11			5.09131e-08	2.3978e-11
1.59655e-07	3.429e-11			5.10411e-08	3.4127e-11
1.59676e-07	3.6857e-11			5.14221e-08	4.628e-11
1.60043e-07	3.503e-11			5.16141e-08	4.3182e-11
1.59981e-07	3.8672e-11			5.16981e-08	2.5114e-11
1.60452e-07	3.5537e-11			5.18281e-08	2.1595e-11
1.60487e-07	3.7934e-11			5.21101e-08	4.0191e-11
1.60907e-07	3.5448e-11			5.23601e-08	2.9221e-11
1.61149e-07	3.5217e-11			5.26201e-08	3.5975e-11
1.61184e-07	3.7629e-11			5.28101e-08	3.3998e-11
1.61441e-07	3.7206e-11			5.27751e-08	2.0566e-11
1.61588e-07	3.8185e-11			5.31841e-08	3.2709e-11
1.61659e-07	4.0138e-11			5.33881e-08	4.5593e-11
1.61941e-07	3.9396e-11			5.35421e-08	3.9125e-11
1.62113e-07	4.0064e-11			5.38521e-08	3.8432e-11
1.6235e-07	3.9892e-11			5.41501e-08	2.7155e-11
1.62235e-07	4.4195e-11			5.42091e-08	3.7641e-11
1.62468e-07	4.4084e-11			5.44491e-08	4.5413e-11
1.62854e-07	4.2034e-11			5.47581e-08	2.8907e-11
1.63127e-07	4.1421e-11			5.49651e-08	3.7577e-11
1.63458e-07	4.0053e-11			5.52301e-08	2.8802e-11
1.63673e-07	4.0157e-11			5.53561e-08	2.4311e-11
1.64039e-07	3.8355e-11			5.56311e-08	2.7179e-11
1.63831e-07	4.3842e-11			5.58551e-08	2.9862e-11
1.64241e-07	4.1485e-11			5.58451e-08	4.0308e-11
1.64007e-07	4.7307e-11			5.62351e-08	3.3789e-11
1.64741e-07	4.0828e-11			5.64191e-08	2.5701e-11
1.64534e-07	4.6312e-11			5.66031e-08	3.3924e-11
1.65239e-07	4.0183e-11			5.67241e-08	2.7399e-11
1.64915e-07	4.7151e-11			5.70081e-08	3.438e-11
1.65449e-07	4.3231e-11			5.71781e-08	3.8136e-11
1.65517e-07	4.5208e-11			5.73751e-08	3.3395e-11
1.65765e-07	4.4905e-11			5.76371e-08	3.042e-11
1.66291e-07	4.1064e-11			5.77201e-08	3.3208e-11
1.66313e-07	4.3641e-11			5.79631e-08	3.1833e-11
1.66413e-07	4.5195e-11			5.82471e-08	4.2503e-11
1.66656e-07	4.496e-11			5.83911e-08	2.3443e-11
1.66771e-07	4.6354e-11			5.85091e-08	2.6498e-11
1.66953e-07	4.6893e-11			5.88011e-08	2.9761e-11
1.67215e-07	4.6412e-11			5.90411e-08	4.2063e-11
1.67327e-07	4.7836e-11			5.92471e-08	3.634e-11
1.67892e-07	4.35e-11			5.94991e-08	3.3514e-11
1.67919e-07	4.6006e-11			5.95621e-08	2.4755e-11
1.68384e-07	4.293e-11			6.00781e-08	2.256e-11
1.68413e-07	4.5414e-11			6.01251e-08	2.0943e-11
1.68724e-07	4.4306e-11			6.01791e-08	1.9541e-11
1.68607e-07	4.8659e-11			6.05661e-08	3.5856e-11
1.69073e-07	4.5564e-11			6.08401e-08	3.5289e-11
1.68941e-07	5.0083e-11			6.10121e-08	3.0491e-11
1.69456e-07	4.6402e-11			6.10711e-08	3.1941e-11
1.69574e-07	4.773e-11			6.11881e-08	2.7546e-11
1.69938e-07	4.597e-11			6.13721e-08	3.9111e-11
1.69998e-07	4.8066e-11			6.16491e-08	1.5405e-11
1.70066e-07	5.0048e-11			6.20161e-08	4.0626e-11
1.70167e-07	5.159e-11			6.22671e-08	3.2367e-11
1.70424e-07	5.1179e-11			6.23461e-08	2.5765e-11
1.70711e-07	5.0381e-11			6.25551e-08	1.6705e-11
1.70419e-07	5.694e-11			6.28921e-08	2.5864e-11
1.71167e-07	5.0278e-11			6.31471e-08	2.5044e-11
1.70962e-07	5.5741e-11			6.32451e-08	3.2223e-11
1.71565e-07	5.0918e-11			6.35111e-08	2.4703e-11
1.71398e-07	5.588e-11			6.34991e-08	3.726e-11
1.71663e-07	5.5359e-11			6.39471e-08	2.8514e-11
1.71596e-07	5.907e-11			6.39841e-08	2.1237e-11
1.7227e-07	5.3348e-11			6.40421e-08	3.5026e-11
1.71907e-07	6.0813e-11			6.44661e-08	2.8254e-11
1.72407e-07	5.7302e-11			6.46111e-08	2.1262e-11
1.72605e-07	5.7629e-11			6.48061e-08	2.3247e-11
1.72926e-07	5.64e-11			6.48671e-08	1.6027e-11
1.73393e-07	5.3311e-11			6.52891e-08	1.9321e-11
1.73379e-07	5.6335e-11			6.54141e-08	2.6122e-11
1.73448e-07	5.8318e-11			6.58291e-08	2.4705e-11
1.73644e-07	5.8671e-11			6.60141e-08	1.9601e-11
1.7431e-07	5.3049e-11			6.61411e-08	2.8052e-11
1.73737e-07	6.3187e-11			6.62441e-08	2.5377e-11
1.74422e-07	5.7319e-11			6.64401e-08	2.6173e-11
1.74297e-07	6.176e-11			6.68791e-08	1.8464e-11
1.74965e-07	5.6126e-11			6.69061e-08	1.7928e-11
1.74688e-07	6.2486e-11			6.70991e-08	3.6364e-11
1.75142e-07	5.957e-11			6.73471e-08	2.3337e-11
1.74765e-07	6.7201e-11			6.77181e-08	2.3749e-11
1.75552e-07	6.0043e-11			6.78271e-08	1.2905e-11
1.75553e-07	6.288e-11			6.81871e-08	1.8222e-11
1.75998e-07	6.0074e-11			6.81761e-08	3.4216e-11
1.7609e-07	6.1762e-11			6.83031e-08	2.5428e-11
1.76017e-07	6.5545e-11			6.88281e-08	2.9699e-11
1.76615e-07	6.0777e-11			6.87671e-08	3.089e-11
1.76376e-07	6.6649e-11			6.88241e-08	1.9366e-11
1.77041e-07	6.1041e-11			6.93881e-08	4.0427e-11
1.76796e-07	6.7023e-11			6.94521e-08	3.72e-11
1.77423e-07	6.1907e-11			6.96821e-08	3.5656e-11
1.77171e-07	6.7956e-11			6.99121e-08	3.958e-11
1.78037e-07	5.9793e-11			7.00391e-08	4.2019e-11
1.77637e-07	6.7728e-11			7.01681e-08	3.7571e-11
1.7874e-07	5.6549e-11			7.03501e-08	3.1958e-11
1.78237e-07	6.5794e-11			7.07181e-08	2.7003e-11
1.78664e-07	6.3229e-11			7.09381e-08	3.3292e-11
1.78748e-07	6.4998e-11			7.10381e-08	3.872e-11
1.79129e-07	6.3004e-11			7.12851e-08	2.8632e-11
1.79064e-07	6.6667e-11			7.15021e-08	3.4678e-11
1.79376e-07	6.5548e-11			7.16611e-08	4.0773e-11
1.79586e-07	6.574e-11			7.19851e-08	3.0204e-11
1.7974e-07	6.661e-11			7.21041e-08	4.0077e-11
1.79953e-07	6.6764e-11			7.23961e-08	5.0153e-11
1.80023e-07	6.8729e-11			7.24901e-08	4.7241e-11
1.80271e-07	6.842e-11			7.28821e-08	3.555e-11
1.80065e-07	7.387e-11			7.29521e-08	2.7162e-11
1.80569e-07	7.0323e-11			7.34081e-08	3.0683e-11
1.8051e-07	7.3914e-11			7.34651e-08	2.143e-11
1.80979e-07	7.081e-11			7.35431e-08	3.062e-11
1.81162e-07	7.1344e-11			7.36351e-08	4.8005e-11
1.816e-07	6.8608e-11			7.39581e-08	3.7566e-11
1.81361e-07	7.449e-11			7.43601e-08	3.6191e-11
1.81669e-07	7.3418e-11			7.44371e-08	4.0649e-11
1.81804e-07	7.4561e-11			7.45801e-08	3.219e-11
1.824e-07	6.9836e-11			7.48121e-08	3.7307e-11
1.82576e-07	7.0442e-11			7.50401e-08	3.7871e-11
1.82546e-07	7.3685e-11			7.52551e-08	3.715e-11
1.82555e-07	7.6412e-11			7.54091e-08	4.6002e-11
1.82764e-07	7.659e-11			7.56941e-08	4.3614e-11
1.83255e-07	7.3212e-11			7.60021e-08	2.8274e-11
1.83165e-07	7.7201e-11			7.61381e-08	5.0966e-11
1.83443e-07	7.6521e-11			7.63821e-08	3.1105e-11
1.83611e-07	7.7218e-11			7.65241e-08	3.1578e-11
1.84255e-07	7.1893e-11			7.67071e-08	3.1485e-11
1.83996e-07	7.8024e-11			7.70831e-08	2.0333e-11
1.84466e-07	7.4888e-11			7.71761e-08	5.0182e-11
1.84468e-07	7.773e-11			7.74011e-08	4.203e-11
1.84693e-07	7.771e-11			7.75601e-08	4.6967e-11
1.84855e-07	7.8496e-11			7.77171e-08	4.6383e-11
1.8495e-07	8.0136e-11			7.80311e-08	3.0962e-11
1.85435e-07	7.6824e-11			7.81331e-08	4.2875e-11
1.85633e-07	7.7151e-11			7.84211e-08	2.3022e-11
1.85796e-07	7.7932e-11			7.87771e-08	3.1058e-11
1.85795e-07	8.079e-11			7.87751e-08	3.9865e-11
1.8593e-07	8.1922e-11			7.91061e-08	4.9869e-11
1.85957e-07	8.4445e-11			7.91421e-08	4.1328e-11
1.86563e-07	7.9577e-11			7.94661e-08	2.6721e-11
1.86534e-07	8.279e-11			7.98091e-08	3.627e-11
1.86858e-07	8.153e-11			7.97961e-08	2.6808e-11
1.8702e-07	8.2309e-11			8.00271e-08	3.5955e-11
1.87178e-07	8.3147e-11			8.02861e-08	4.3019e-11
1.87265e-07	8.4898e-11			8.04671e-08	4.0376e-11
1.87515e-07	8.456e-11			8.06881e-08	3.0816e-11
1.8737e-07	8.9257e-11			8.10141e-08	4.025e-11
1.87904e-07	8.5308e-11			8.11921e-08	3.3918e-11
1.87877e-07	8.8501e-11			8.13031e-08	4.2935e-11
1.88363e-07	8.5173e-11			8.14451e-08	4.429e-11
1.88161e-07	9.0598e-11			8.17271e-08	3.9114e-11
1.8851e-07	8.8999e-11			8.20201e-08	2.7105e-11
1.88776e-07	8.8467e-11			8.21201e-08	4.168e-11
1.88696e-07	9.2332e-11			8.24041e-08	5.0418e-11
1.89017e-07	9.1108e-11			8.24691e-08	2.9445e-11
1.89096e-07	9.2931e-11			8.26981e-08	3.8698e-11
1.8962e-07	8.9142e-11			8.30281e-08	2.3371e-11
1.89809e-07	8.9586e-11			8.32571e-08	4.2354e-11
1.90033e-07	8.9584e-11			8.34851e-08	4.4467e-11
1.90026e-07	9.2506e-11			8.37141e-08	4.4637e-11
1.90473e-07	8.968e-11			8.39461e-08	4.8527e-11
1.90682e-07	8.988e-11			8.40941e-08	3.9773e-11
1.90886e-07	9.0141e-11			8.42741e-08	3.3578e-11
1.91162e-07	8.9474e-11			8.45321e-08	4.6928e-11
1.91445e-07	8.8719e-11			8.47101e-08	3.9192e-11
1.91712e-07	8.8171e-11			8.50871e-08	4.0528e-11
1.92016e-07	8.7157e-11			8.50711e-08	3.8414e-11
1.91793e-07	9.2837e-11			8.52101e-08	4.9194e-11
1.92395e-07	8.8042e-11			8.55101e-08	4.3538e-11
1.92674e-07	8.7333e-11			8.56741e-08	3.2879e-11
1.92865e-07	8.7766e-11			8.59791e-08	3.5817e-11
1.92892e-07	9.0262e-11			8.60361e-08	4.3697e-11
1.92807e-07	9.419e-11			8.63931e-08	2.9307e-11
1.93371e-07	8.9863e-11			8.65901e-08	3.8772e-11
1.93451e-07	9.1706e-11			8.68651e-08	2.3964e-11
1.93365e-07	9.5649e-11			8.69561e-08	3.8484e-11
1.93618e-07	9.5276e-11			8.71861e-08	3.8366e-11
1.94e-07	9.3278e-11			8.73461e-08	3.8302e-11
1.94188e-07	9.3726e-11			8.76931e-08	2.1836e-11
1.94656e-07	9.0615e-11			8.78241e-08	4.1621e-11
1.94387e-07	9.6886e-11			8.80941e-08	3.3406e-11
1.94874e-07	9.3544e-11			8.84281e-08	4.2739e-11
1.94967e-07	9.5215e-11			8.84331e-08	3.6904e-11
1.9514e-07	9.5861e-11			8.85941e-08	4.6193e-11
1.95281e-07	9.6924e-11			8.88171e-08	4.2256e-11
1.95477e-07	9.727e-11			8.93271e-08	3.3321e-11
1.95675e-07	9.7608e-11			8.95561e-08	3.3589e-11
1.9596e-07	9.6841e-11			8.95971e-08	4.6936e-11
1.95919e-07	1.00206e-10			8.95791e-08	3.9198e-11
1.95914e-07	1.03104e-10			8.99641e-08	3.5164e-11
1.96399e-07	9.9792e-11			9.01981e-08	3.1974e-11
1.96677e-07	9.9115e-11			9.04331e-08	3.8278e-11
1.97125e-07	9.6269e-11			9.05201e-08	3.5798e-11
1.96967e-07	1.01116e-10			9.08341e-08	4.5333e-11
1.97234e-07	1.00571e-10			9.09481e-08	3.4408e-11
1.97297e-07	1.02629e-10			9.12071e-08	4.4184e-11
1.97516e-07	1.0268e-10			9.15031e-08	3.2923e-11
1.97599e-07	1.0448e-10			9.14721e-08	3.4583e-11
1.98208e-07	9.9585e-11			9.18191e-08	3.5293e-11
1.98344e-07	1.00703e-10			9.20171e-08	5.284e-11
1.98792e-07	9.7867e-11			9.19551e-08	4.7744e-11
1.99012e-07	9.7912e-11			9.23691e-08	4.3613e-11
1.99302e-07	9.7069e-11			9.25121e-08	3.8449e-11
1.99571e-07	9.6502e-11			9.28601e-08	4.4103e-11
1.99932e-07	9.476e-11			9.30351e-08	2.674e-11
1.9994e-07	9.7515e-11			9.32891e-08	4.3115e-11
2.00137e-07	9.7842e-11			9.35721e-08	4.3565e-11
2.00422e-07	9.7077e-11			9.36171e-08	4.4222e-11
2.0038e-07	1.00458e-10			9.39581e-08	3.2836e-11
2.00596e-07	1.00565e-10			9.41151e-08	5.0515e-11
2.00759e-07	1.01326e-10			9.43851e-08	2.892e-11
2.01197e-07	9.8619e-11			9.44161e-08	4.3272e-11
2.00988e-07	1.04117e-10			9.47761e-08	3.4773e-11
2.01661e-07	9.8408e-11			9.50101e-08	3.0179e-11
2.01573e-07	1.02392e-10			9.52961e-08	4.782e-11
2.01885e-07	1.01274e-10			9.53841e-08	4.9469e-11
2.01825e-07	1.04869e-10			9.55801e-08	3.5428e-11
2.02318e-07	1.01465e-10			9.57361e-08	3.457e-11
2.02092e-07	1.07169e-10			9.60621e-08	3.3432e-11
2.02419e-07	1.05858e-10			9.62731e-08	3.2962e-11
2.02666e-07	1.05589e-10			9.63051e-08	2.2622e-11
2.02838e-07	1.0624e-10			9.66521e-08	5.3978e-11
2.03375e-07	1.02259e-10			9.68071e-08	4.0989e-11
2.05694e-07	7.5629e-11			9.71971e-08	4.898e-11
2.06813e-07	6.4257e-11			9.73801e-08	4.1555e-11
2.07391e-07	5.9762e-11			9.74641e-08	3.518e-11
2.08306e-07	5.0973e-11			9.76911e-08	3.4065e-11
2.08211e-07	5.5033e-11			9.79501e-08	6.9299e-11
2.08701e-07	5.1655e-11			9.80761e-08	4.0185e-11
2.08489e-07	5.7194e-11			9.82521e-08	4.2117e-11
2.09139e-07	5.1786e-11			9.87221e-08	3.9672e-11
2.09002e-07	5.6373e-11			9.87791e-08	3.2751e-11
2.09492e-07	5.2993e-11			9.88951e-08	5.0487e-11
2.09517e-07	5.5525e-11			9.90417e-08	4.9861e-11
2.09803e-07	5.4735e-11			9.95357e-08	5.6883e-11
2.10004e-07	5.5029e-11			9.95067e-08	4.2402e-11
2.10155e-07	5.5951e-11			9.96897e-08	5.3133e-11
2.10554e-07	5.3735e-11			9.97907e-08	5.172e-11
2.10658e-07	5.5265e-11			1.00085e-07	5.8332e-11
2.10852e-07	5.5648e-11			1.00326e-07	4.6657e-11
2.11256e-07	5.3354e-11			1.00473e-07	4.6965e-11
2.11179e-07	5.7179e-11			1.00814e-07	7.0222e-11
2.11502e-07	5.5923e-11			1.01075e-07	5.8263e-11
2.11714e-07	5.6081e-11			1.01278e-07	5.2158e-11
2.11923e-07	5.6261e-11			1.015e-07	4.7416e-11
2.12357e-07	5.3589e-11			1.01614e-07	4.597e-11
2.12143e-07	5.9166e-11			1.01777e-07	6.9288e-11
2.12838e-07	5.3175e-11			1.0215e-07	4.7036e-11
2.12955e-07	5.4546e-11			1.02185e-07	7.9676e-11
2.13164e-07	5.4736e-11			1.02406e-07	5.4203e-11
2.13467e-07	5.3738e-11			1.02773e-07	4.3611e-11
2.14011e-07	4.9659e-11			1.02872e-07	5.8437e-11
2.13616e-07	5.7535e-11			1.03327e-07	3.6397e-11
2.14271e-07	5.2051e-11			1.0329e-07	5.2063e-11
2.14108e-07	5.6971e-11			1.03527e-07	5.0955e-11
2.14709e-07	5.2175e-11			1.03756e-07	5.3434e-11
2.14557e-07	5.6953e-11			1.0399e-07	7.0585e-11
2.14945e-07	5.488e-11			1.04311e-07	4.6654e-11
2.1489e-07	5.8427e-11			1.04519e-07	5.1858e-11
2.15445e-07	5.4224e-11			1.04698e-07	4.3961e-11
2.15271e-07	5.9268e-11			1.0479e-07	4.7515e-11
2.15545e-07	5.8636e-11			1.05056e-07	5.5076e-11
2.15721e-07	5.9269e-11			1.05214e-07	4.5923e-11
2.15888e-07	5.9986e-11			1.0539e-07	6.0619e-11
2.16274e-07	5.7931e-11			1.0569e-07	6.2035e-11
2.16382e-07	5.9403e-11			1.05793e-07	6.0264e-11
2.16751e-07	5.7557e-11			1.05869e-07	5.9259e-11
2.16433e-07	6.4425e-11			1.06305e-07	6.1086e-11
2.1694e-07	6.0857e-11			1.0658e-07	5.5796e-11
2.16953e-07	6.3529e-11			1.06781e-07	5.8202e-11
2.16977e-07	6.6087e-11			1.07087e-07	6.0866e-11
2.17175e-07	6.6408e-11			1.07164e-07	6.1979e-11
2.17459e-07	6.5643e-11			1.07363e-07	6.6345e-11
2.17673e-07	6.5764e-11			1.07664e-07	8.0304e-11
2.17695e-07	6.8338e-11			1.07675e-07	5.4048e-11
2.17955e-07	6.7886e-11			1.08018e-07	6.9633e-11
2.18142e-07	6.8356e-11			1.08332e-07	6.0221e-11
2.18362e-07	6.8402e-11			1.08535e-07	5.1387e-11
2.18417e-07	7.0553e-11			1.08795e-07	7.1999e-11
2.19023e-07	6.5692e-11			1.08917e-07	5.6632e-11
2.19048e-07	6.823e-11			1.08853e-07	7.8115e-11
2.19242e-07	6.8601e-11			1.09395e-07	6.9474e-11
2.19482e-07	6.8411e-11			1.09438e-07	6.4559e-11
2.19626e-07	6.9428e-11			1.09706e-07	6.0962e-11
2.19707e-07	7.125e-11			1.09878e-07	6.7609e-11
2.20153e-07	6.842e-11			1.10098e-07	5.943e-11
2.20172e-07	7.1024e-11			1.10177e-07	6.7928e-11
2.20621e-07	6.818e-11			1.10293e-07	7.2744e-11
2.20645e-07	7.0706e-11			1.10659e-07	7.6221e-11
2.20885e-07	7.0509e-11			1.1098e-07	6.7844e-11
2.21104e-07	7.0569e-11			1.11048e-07	6.135e-11
2.21153e-07	7.2804e-11			1.11357e-07	7.7837e-11
2.21662e-07	6.919e-11			1.11743e-07	8.3416e-11
2.21594e-07	7.2903e-11			1.11759e-07	7.8351e-11
2.22225e-07	6.7721e-11			1.1194e-07	7.8068e-11
2.21919e-07	7.4459e-11			1.12073e-07	6.4064e-11
2.22293e-07	7.2549e-11			1.12502e-07	8.5785e-11
2.22311e-07	7.5173e-11			1.12646e-07	8.0741e-11
2.22823e-07	7.1516e-11			1.12833e-07	7.2716e-11
2.22729e-07	7.5551e-11			1.13061e-07	6.9539e-11
2.23062e-07	7.4158e-11			1.13358e-07	6.4513e-11
2.23253e-07	7.4593e-11			1.13398e-07	8.3486e-11
2.23415e-07	7.5379e-11			1.13688e-07	8.7798e-11
2.2358e-07	7.6133e-11			1.13876e-07	7.6361e-11
2.23874e-07	7.5258e-11			1.14154e-07	8.789e-11
2.24132e-07	7.4812e-11			1.14167e-07	8.6668e-11
2.24476e-07	7.3276e-11			1.14585e-07	6.7933e-11
2.24312e-07	7.8215e-11			1.14691e-07	7.7154e-11
2.24667e-07	7.6546e-11			1.1485e-07	7.5891e-11
2.24945e-07	7.5863e-11			1.15228e-07	8.7945e-11
2.24935e-07	7.8841e-11			1.15438e-07	8.2201e-11
2.25344e-07	7.6481e-11			1.15658e-07	7.7966e-11
2.2535e-07	7.9266e-11			1.15882e-07	9.1953e-11
2.25645e-07	7.8363e-11			1.16088e-07	6.2933e-11
2.25582e-07	8.2003e-11			1.16249e-07	7.8453e-11
2.25779e-07	8.2365e-11			1.16314e-07	9.8607e-11
2.25848e-07	8.4327e-11			1.16667e-07	7.6212e-11
2.26199e-07	8.2716e-11			1.16786e-07	6.5929e-11
2.26009e-07	8.7974e-11			1.17189e-07	8.4146e-11
2.26499e-07	8.4591e-11			1.17208e-07	9.689e-11
2.26761e-07	8.4101e-11			1.17378e-07	8.0051e-11
2.27013e-07	8.3749e-11			1.17665e-07	8.4368e-11
2.26972e-07	8.7119e-11			1.18053e-07	7.6011e-11
2.27396e-07	8.4578e-11			1.18031e-07	8.2742e-11
2.27436e-07	8.6912e-11			1.18334e-07	7.6908e-11
2.27453e-07	8.9544e-11			1.1852e-07	8.6659e-11
2.27778e-07	8.8267e-11			1.18852e-07	8.7318e-11
2.2772e-07	9.1847e-11			1.18791e-07	8.651e-11
2.28075e-07	9.0192e-11			1.19167e-07	9.235e-11
2.27848e-07	9.5925e-11			1.19451e-07	8.2679e-11
2.28452e-07	9.1092e-11			1.19484e-07	9.0614e-11
2.28476e-07	9.3632e-11			1.19786e-07	7.9719e-11
2.28619e-07	9.4663e-11			1.1994e-07	5.7407e-11
2.29047e-07	9.2078e-11			1.20091e-07	6.7974e-11
2.29008e-07	9.5418e-11			1.20528e-07	7.5446e-11
2.294e-07	9.329e-11			1.20543e-07	4.6011e-11
2.29707e-07	9.2237e-11			1.20751e-07	4.8726e-11
2.29637e-07	9.5949e-11			1.21023e-07	4.8991e-11
2.29697e-07	9.8054e-11			1.21126e-07	4.1658e-11
2.30145e-07	9.5202e-11			1.2147e-07	5.0048e-11
2.31268e-07	8.3776e-11			1.21683e-07	5.7245e-11
2.33419e-07	5.9299e-11			1.22054e-07	5.7249e-11
2.34445e-07	4.9103e-11			1.22232e-07	5.1173e-11
2.34486e-07	5.1429e-11			1.22282e-07	4.1028e-11
2.34762e-07	5.0749e-11			1.22554e-07	4.0811e-11
2.34911e-07	5.1712e-11			1.22762e-07	3.9509e-11
2.35154e-07	5.1481e-11			1.22985e-07	4.055e-11
2.35414e-07	5.1014e-11			1.23147e-07	5.9348e-11
2.3567e-07	5.0607e-11			1.23297e-07	4.5784e-11
2.35772e-07	5.2169e-11			1.23517e-07	5.217e-11
2.36094e-07	5.0923e-11			1.23697e-07	3.9057e-11
2.36402e-07	4.9864e-11			1.23936e-07	4.2036e-11
2.36484e-07	5.1671e-11			1.24127e-07	4.7134e-11
2.36717e-07	5.1544e-11			1.24315e-07	4.9425e-11
2.36565e-07	5.6336e-11			1.24583e-07	4.876e-11
2.3675e-07	5.682e-11			1.24853e-07	4.0631e-11
2.36728e-07	5.9946e-11			1.25119e-07	5.4837e-11
2.37419e-07	5.4016e-11			1.253e-07	5.1136e-11
2.37295e-07	5.8453e-11			1.25352e-07	5.1215e-11
2.37456e-07	5.9249e-11			1.25602e-07	4.9471e-11
2.37892e-07	5.6551e-11			1.26031e-07	5.2992e-11
2.38145e-07	5.6188e-11			1.26071e-07	4.9055e-11
2.38564e-07	5.3699e-11			1.26185e-07	5.2918e-11
2.38436e-07	5.8177e-11			1.26534e-07	4.6825e-11
2.39013e-07	5.3695e-11			1.26795e-07	5.5687e-11
2.38955e-07	5.7281e-11			1.26944e-07	4.9137e-11
2.39329e-07	5.5374e-11			1.27262e-07	4.9088e-11
2.39081e-07	6.1376e-11			1.27316e-07	5.8535e-11
2.39583e-07	5.7838e-11			1.2754e-07	5.202e-11
2.39648e-07	5.9845e-11			1.2767e-07	5.4661e-11
2.39792e-07	6.0879e-11			1.27934e-07	6.5328e-11
2.40198e-07	5.8565e-11			1.2797e-07	5.3747e-11
2.40136e-07	6.2199e-11			1.28389e-07	6.1441e-11
2.40503e-07	6.0374e-11			1.28587e-07	6.6424e-11
2.40522e-07	6.2992e-11			1.28775e-07	5.4032e-11
2.41101e-07	5.8486e-11			1.28949e-07	4.1053e-11
2.41268e-07	5.9189e-11			1.29224e-07	4.6347e-11
2.41466e-07	5.9535e-11			1.29558e-07	6.3961e-11
2.41769e-07	5.8525e-11			1.29675e-07	6.3419e-11
2.41881e-07	5.9958e-11			1.29838e-07	7.1798e-11
2.41959e-07	6.1816e-11			1.30138e-07	5.8013e-11
2.42224e-07	6.1294e-11			1.30246e-07	4.0941e-11
2.42509e-07	6.0512e-11			1.30555e-07	6.5709e-11
2.42567e-07	6.2614e-11			1.30563e-07	5.5625e-11
2.42802e-07	6.2494e-11			1.3098e-07	5.2468e-11
2.42951e-07	6.3456e-11			1.31093e-07	6.8037e-11
2.43289e-07	6.2006e-11			1.3133e-07	4.4065e-11
2.43563e-07	6.1368e-11			1.31665e-07	6.6235e-11
2.4394e-07	5.9404e-11			1.31886e-07	7.6634e-11
2.43393e-07	6.9209e-11			1.32041e-07	6.3038e-11
2.43943e-07	6.5067e-11			1.32094e-07	6.3325e-11
2.43957e-07	6.7732e-11			1.32464e-07	4.6146e-11
2.44463e-07	6.4172e-11			1.32592e-07	6.6163e-11
2.44281e-07	6.9316e-11			1.33027e-07	5.5146e-11
2.44994e-07	6.3102e-11			1.33087e-07	7.1941e-11
2.44741e-07	6.9157e-11			1.33207e-07	5.2004e-11
2.44935e-07	6.9547e-11			1.33503e-07	6.1925e-11
2.45145e-07	6.9715e-11			1.33591e-07	6.6745e-11
2.45251e-07	7.1237e-11			1.3385e-07	6.6515e-11
2.45671e-07	6.8745e-11			1.34153e-07	5.9233e-11
2.45775e-07	7.027e-11			1.34457e-07	3.9063e-11
2.45981e-07	7.0482e-11			1.34595e-07	5.7562e-11
2.46004e-07	7.3043e-11			1.34665e-07	6.717e-11
2.4636e-07	7.1367e-11			1.34872e-07	6.5811e-11
2.46127e-07	7.7186e-11			1.35258e-07	6.7458e-11
2.46589e-07	7.4162e-11			1.35346e-07	6.3834e-11
2.46652e-07	7.621e-11			1.35622e-07	6.5358e-11
2.4699e-07	7.4762e-11			1.35777e-07	7.8808e-11
2.46894e-07	7.8824e-11			1.35991e-07	6.3798e-11
2.47158e-07	7.8302e-11			1.36356e-07	6.4059e-11
2.47438e-07	7.7614e-11			1.36396e-07	7.0165e-11
2.48026e-07	7.2994e-11			1.36622e-07	6.8212e-11
2.48314e-07	7.2177e-11			1.36835e-07	8.2225e-11
2.48744e-07	6.9547e-11			1.36887e-07	6.5674e-11
2.4853e-07	7.5107e-11			1.37296e-07	7.3967e-11
2.49121e-07	7.0448e-11			1.37576e-07	8.239e-11
2.4965e-07	6.6578e-11			1.37604e-07	8.0523e-11
2.50357e-07	6.0444e-11			1.37845e-07	6.9695e-11
2.50628e-07	5.9842e-11			1.38088e-07	6.924e-11
2.51025e-07	5.7655e-11			1.38225e-07	6.0835e-11
2.51058e-07	6.006e-11			1.38366e-07	7.8843e-11
2.51567e-07	5.6454e-11			1.38679e-07	7.9904e-11
2.51524e-07	5.9858e-11			1.3887e-07	5.5775e-11
2.5211e-07	5.5247e-11			1.39016e-07	7.8298e-11
2.52222e-07	5.6665e-11			1.39342e-07	6.8099e-11
2.54109e-07	3.5532e-11			1.39748e-07	7.7318e-11
2.54531e-07	3.3016e-11			1.39683e-07	5.1844e-11
2.5463e-07	3.4606e-11			1.39939e-07	6.7191e-11
2.54851e-07	3.4653e-11			1.4018e-07	6.0871e-11
2.54906e-07	3.679e-11			1.40445e-07	5.859e-11
2.55554e-07	3.1405e-11			1.40489e-07	6.7205e-11
2.5543e-07	3.5841e-11			1.40912e-07	7.1424e-11
2.56109e-07	3.0049e-11			1.4106e-07	5.8945e-11
2.55981e-07	3.4518e-11			1.41271e-07	8.6611e-11
2.56383e-07	3.227e-11			1.41404e-07	6.3614e-11
2.5632e-07	3.59e-11			1.41674e-07	8.5106e-11
2.56949e-07	3.0768e-11			1.41808e-07	7.8334e-11
2.5691e-07	3.4117e-11			1.422e-07	5.7855e-11
2.5732e-07	3.1754e-11			1.42274e-07	7.1997e-11
2.57328e-07	3.449e-11			1.42454e-07	7.265e-11
2.57474e-07	3.5476e-11			1.42647e-07	7.0654e-11
2.57803e-07	3.4147e-11			1.431e-07	6.9341e-11
2.58026e-07	3.416e-11			1.43099e-07	6.6679e-11
2.58259e-07	3.4053e-11			1.43336e-07	6.7342e-11
2.5834e-07	3.5875e-11			1.43514e-07	8.7591e-11
2.58867e-07	3.2016e-11			1.43842e-07	7.3734e-11
2.58949e-07	3.3818e-11			1.43919e-07	7.6037e-11
2.59164e-07	3.3939e-11			1.44174e-07	7.4752e-11
2.59121e-07	3.7332e-11			1.44311e-07	7.2438e-11
2.59455e-07	3.5933e-11			1.44556e-07	8.2245e-11
2.59583e-07	3.717e-11			1.44856e-07	7.5131e-11
2.59612e-07	3.9649e-11			1.45154e-07	7.6631e-11
2.59818e-07	3.9853e-11			1.45316e-07	8.4722e-11
2.60338e-07	3.6101e-11			1.45348e-07	8.6315e-11
2.60592e-07	3.5708e-11			1.4568e-07	7.6188e-11
2.60833e-07	3.5497e-11			1.4592e-07	6.785e-11
2.60822e-07	3.8486e-11			1.46065e-07	5.9062e-11
2.60939e-07	3.9861e-11			1.46299e-07	6.5108e-11
2.61347e-07	3.7519e-11			1.46482e-07	8.2774e-11
2.61036e-07	4.4309e-11			1.468e-07	8.2289e-11
2.61676e-07	3.9035e-11			1.47079e-07	7.6836e-11
2.61568e-07	4.3244e-11			1.47296e-07	7.157e-11
2.62276e-07	3.7096e-11			1.47503e-07	8.0485e-11
2.61932e-07	4.4334e-11			1.47601e-07	7.4301e-11
2.62554e-07	3.9266e-11			1.47802e-07	8.1875e-11
2.62264e-07	4.5794e-11			1.47953e-07	8.8455e-11
2.62898e-07	4.0576e-11			1.48386e-07	7.6592e-11
2.62952e-07	4.2739e-11			1.48516e-07	7.9843e-11
2.63488e-07	3.8774e-11			1.48609e-07	7.4394e-11
2.63275e-07	4.4343e-11			1.49101e-07	8.1631e-11
2.63906e-07	3.9173e-11			1.49071e-07	8.09e-11
2.6383e-07	4.2966e-11			1.49309e-07	7.5613e-11
2.64087e-07	4.2546e-11			1.49534e-07	6.3872e-11
2.64368e-07	4.1826e-11			1.49725e-07	8.1029e-11
2.64905e-07	3.7861e-11			1.50055e-07	7.801e-11
2.6471e-07	4.3183e-11			1.50137e-07	8.2783e-11
2.65017e-07	4.2128e-11			1.5051e-07	8.5063e-11
2.65196e-07	4.2703e-11			1.50568e-07	1.00305e-10
2.65228e-07	4.5149e-11			1.50667e-07	8.6996e-11
2.65907e-07	3.9356e-11			1.51058e-07	9.9685e-11
2.65983e-07	4.1248e-11			1.51259e-07	8.0188e-11
2.66219e-07	4.1094e-11			1.51506e-07	8.0469e-11
2.65907e-07	4.7912e-11			1.51755e-07	8.7175e-11
2.66367e-07	4.4908e-11			1.51944e-07	8.8357e-11
2.66405e-07	4.7272e-11			1.52105e-07	8.9636e-11
2.66713e-07	4.6202e-11			1.52299e-07	9.9307e-11
2.66972e-07	4.576e-11			1.52426e-07	9.9721e-11
2.67184e-07	4.5923e-11			1.52632e-07	9.7757e-11
2.67444e-07	4.5471e-11			1.52824e-07	9.4401e-11
2.67371e-07	4.924e-11			1.53143e-07	9.5062e-11
2.67836e-07	4.6168e-11			1.5324e-07	9.8427e-11
2.67971e-07	4.7294e-11			1.53423e-07	1.01789e-10
2.67918e-07	5.0818e-11			1.53691e-07	1.02131e-10
2.68299e-07	4.8836e-11			1.54003e-07	9.846e-11
2.68536e-07	4.8673e-11			1.54084e-07	1.01673e-10
2.68743e-07	4.889e-11			1.54253e-07	9.7446e-11
2.69147e-07	4.6593e-11			1.5468e-07	1.05458e-10
2.69128e-07	4.9681e-11			1.54762e-07	1.06067e-10
2.69595e-07	4.6596e-11			1.54984e-07	1.1254e-10
2.69479e-07	5.0937e-11			1.55169e-07	9.9375e-11
2.70098e-07	4.5898e-11			1.55519e-07	9.5018e-11
2.7032e-07	4.5929e-11			1.55519e-07	9.4052e-11
2.70926e-07	4.1085e-11			1.55671e-07	1.14484e-10
2.70836e-07	4.5055e-11			1.56155e-07	1.02651e-10
2.71057e-07	4.5107e-11			1.56287e-07	9.0486e-11
2.71068e-07	4.7804e-11			1.56573e-07	9.4671e-11
2.71374e-07	4.6762e-11			1.56793e-07	1.01945e-10
2.71727e-07	4.5138e-11			1.56848e-07	9.491e-11
2.71761e-07	4.755e-11			1.57325e-07	1.05883e-10
2.7212e-07	4.5833e-11			1.5732e-07	8.3057e-11
2.72245e-07	4.7087e-11			1.57695e-07	1.06736e-10
2.72436e-07	4.7506e-11			1.57752e-07	9.1126e-11
2.72235e-07	5.2907e-11			1.5807e-07	8.5384e-11
2.72994e-07	4.6113e-11			1.58271e-07	9.704e-11
2.73204e-07	4.6297e-11			1.58513e-07	8.524e-11
2.73524e-07	4.5064e-11			1.58578e-07	8.3542e-11
2.73719e-07	4.5447e-11			1.58748e-07	7.7294e-11
2.73883e-07	4.6203e-11			1.59005e-07	9.1972e-11
2.7399e-07	4.7697e-11			1.59452e-07	7.843e-11
2.74362e-07	4.5799e-11			1.59667e-07	8.6787e-11
2.74354e-07	4.8766e-11			1.59724e-07	6.8404e-11
2.74438e-07	5.0544e-11			1.59955e-07	7.0165e-11
2.74999e-07	4.6265e-11			1.59961e-07	6.8001e-11
2.75045e-07	4.8514e-11			1.60409e-07	6.0601e-11
2.74835e-07	5.4023e-11			1.60481e-07	7.4918e-11
2.75429e-07	4.9327e-11			1.60783e-07	6.5936e-11
2.75722e-07	4.8461e-11			1.61192e-07	6.6159e-11
2.75734e-07	5.1153e-11			1.61117e-07	6.3895e-11
2.7609e-07	4.9479e-11			1.61456e-07	5.2948e-11
2.76167e-07	5.135e-11			1.61396e-07	7.2425e-11
2.76565e-07	4.9147e-11			1.61802e-07	7.1725e-11
2.76467e-07	5.3231e-11			1.61991e-07	6.0355e-11
2.7691e-07	5.0446e-11			1.62221e-07	8.6572e-11
2.76756e-07	5.5258e-11			1.62451e-07	6.9607e-11
2.77275e-07	5.151e-11			1.62616e-07	6.2362e-11
2.7715e-07	5.5935e-11			1.62795e-07	6.2785e-11
2.77856e-07	4.9806e-11			1.62927e-07	6.9836e-11
2.77647e-07	5.5324e-11			1.6332e-07	8.9545e-11
2.78218e-07	5.0912e-11			1.63372e-07	8.225e-11
2.7834e-07	5.221e-11			1.63751e-07	6.6149e-11
2.78668e-07	5.0885e-11			1.63824e-07	7.2293e-11
2.78499e-07	5.5884e-11			1.64086e-07	7.5496e-11
2.79195e-07	4.9875e-11			1.64292e-07	5.6909e-11
2.79241e-07	5.2151e-11			1.64573e-07	7.3914e-11
2.79229e-07	5.5148e-11			1.64768e-07	5.2829e-11
2.79793e-07	5.0825e-11			1.65007e-07	5.6575e-11
2.79545e-07	5.6825e-11			1.65186e-07	5.3111e-11
2.80152e-07	5.1954e-11			1.6551e-07	5.0395e-11
2.79934e-07	5.7574e-11			1.65469e-07	6.0952e-11
2.8032e-07	5.5524e-11			1.65744e-07	5.0096e-11
2.80308e-07	5.8525e-11			1.66067e-07	6.4614e-11
2.80877e-07	5.4132e-11			1.6624e-07	7.1035e-11
2.80473e-07	6.2127e-11			1.66507e-07	7.1924e-11
2.8136e-07	5.3706e-11			1.66716e-07	7.512e-11
2.81192e-07	5.8663e-11			1.66979e-07	4.7396e-11
2.81633e-07	5.5914e-11			1.67117e-07	5.9319e-11
2.81621e-07	5.8913e-11			1.67234e-07	5.0119e-11
2.81959e-07	5.7465e-11			1.67528e-07	5.8099e-11
2.82048e-07	5.9193e-11			1.67852e-07	7.315e-11
2.82074e-07	6.1715e-11			1.68017e-07	5.1368e-11
2.82591e-07	5.7989e-11			1.68211e-07	6.7831e-11
2.82637e-07	6.0242e-11			1.68339e-07	4.9419e-11
2.83058e-07	5.7745e-11			1.68651e-07	5.5263e-11
2.82942e-07	6.2061e-11			1.68834e-07	5.7527e-11
2.83309e-07	6.0255e-11			1.6908e-07	6.8087e-11
2.83417e-07	6.1718e-11			1.69158e-07	5.8731e-11
2.83895e-07	5.8498e-11			1.69323e-07	5.9851e-11
2.8379e-07	6.2674e-11			1.69698e-07	6.0838e-11
2.84251e-07	5.9659e-11			1.69958e-07	4.3987e-11
2.84219e-07	6.2927e-11			1.70162e-07	7.1865e-11
2.8457e-07	6.132e-11			1.70452e-07	6.0044e-11
2.84331e-07	6.7191e-11			1.70385e-07	4.4896e-11
2.84869e-07	6.3208e-11			1.70664e-07	6.0858e-11
2.85278e-07	6.0844e-11			1.71072e-07	5.5671e-11
2.85618e-07	5.938e-11			1.71297e-07	3.6538e-11
2.85562e-07	6.2935e-11			1.71438e-07	4.8438e-11
2.85623e-07	6.5014e-11			1.7154e-07	5.4969e-11
2.86046e-07	6.2484e-11			1.71917e-07	6.6381e-11
2.86077e-07	6.4945e-11			1.72065e-07	5.8511e-11
2.86542e-07	6.1881e-11			1.72306e-07	5.129e-11
2.86448e-07	6.5924e-11			1.72404e-07	6.1676e-11
2.86748e-07	6.4947e-11			1.72528e-07	6.8463e-11
2.86744e-07	6.7849e-11			1.72724e-07	3.9392e-11
2.87139e-07	6.5673e-11			1.72935e-07	6.4862e-11
2.87204e-07	6.7702e-11			1.73305e-07	5.2497e-11
2.87434e-07	6.7622e-11			1.73584e-07	5.9304e-11
2.87699e-07	6.7093e-11			1.73748e-07	6.9748e-11
2.87736e-07	6.947e-11			1.73826e-07	6.3597e-11
2.8783e-07	7.1137e-11			1.74003e-07	5.1303e-11
2.88121e-07	7.0291e-11			1.7428e-07	5.6803e-11
2.87953e-07	7.5263e-11			1.74538e-07	5.2172e-11
2.88308e-07	7.3592e-11			1.74651e-07	6.384e-11
2.88518e-07	7.3775e-11			1.74901e-07	5.9686e-11
2.88767e-07	7.3459e-11			1.75302e-07	6.0643e-11
2.88856e-07	7.5172e-11			1.75201e-07	6.1525e-11
2.88969e-07	7.6577e-11			1.75515e-07	6.1491e-11
2.89097e-07	7.7817e-11			1.76003e-07	6.3985e-11
2.8922e-07	7.9088e-11			1.76063e-07	4.6683e-11
2.89661e-07	7.6341e-11			1.76192e-07	5.6633e-11
2.89759e-07	7.7942e-11			1.76407e-07	7.6334e-11
2.90138e-07	7.5966e-11			1.76598e-07	6.4284e-11
2.90157e-07	7.8577e-11			1.76764e-07	6.2777e-11
2.90553e-07	7.6395e-11			1.77232e-07	5.2195e-11
2.9031e-07	8.2331e-11			1.77406e-07	6.3197e-11
2.90869e-07	7.8071e-11			1.77623e-07	6.7694e-11
2.90679e-07	8.3334e-11			1.77757e-07	6.4878e-11
2.91097e-07	8.0873e-11			1.78122e-07	5.3571e-11
2.91246e-07	8.1827e-11			1.78128e-07	5.9968e-11
2.91517e-07	8.1218e-11			1.7836e-07	6.8588e-11
2.91688e-07	8.1906e-11			1.78623e-07	5.6377e-11
2.91904e-07	8.2005e-11			1.7879e-07	7.6865e-11
2.91827e-07	8.583e-11			1.79059e-07	6.2854e-11
2.9215e-07	8.4574e-11			1.79181e-07	6.5475e-11
2.92387e-07	8.4417e-11			1.79193e-07	6.3899e-11
2.92246e-07	8.9041e-11			1.79566e-07	6.3835e-11
2.92983e-07	8.2527e-11			1.79844e-07	5.6306e-11
2.92709e-07	8.8848e-11			1.8017e-07	6.68e-11
2.93505e-07	8.1592e-11			1.80438e-07	4.8289e-11
2.92942e-07	9.1601e-11			1.80456e-07	7.6645e-11
2.93606e-07	8.5998e-11			1.80707e-07	5.7922e-11
2.93255e-07	9.3314e-11			1.8097e-07	7.3313e-11
2.93922e-07	8.767e-11			1.81192e-07	6.6201e-11
2.93663e-07	9.3814e-11			1.81251e-07	6.7627e-11
2.9425e-07	8.9217e-11			1.81604e-07	7.3944e-11
2.94085e-07	9.4135e-11			1.81702e-07	6.9e-11
2.94529e-07	9.1354e-11			1.81937e-07	5.1377e-11
2.94515e-07	9.4378e-11			1.82257e-07	7.8317e-11
2.94707e-07	9.4776e-11			1.82466e-07	6.3459e-11
2.95197e-07	9.1409e-11			1.82723e-07	7.0791e-11
2.95279e-07	9.3226e-11			1.82804e-07	5.79e-11
2.95489e-07	9.3387e-11			1.82995e-07	5.3761e-11
2.95436e-07	9.6909e-11			1.8331e-07	7.5868e-11
2.95878e-07	9.4147e-11			1.8334e-07	7.5446e-11
2.95934e-07	9.6282e-11			1.83589e-07	8.1199e-11
2.96208e-07	9.5657e-11			1.83919e-07	8.5039e-11
2.95961e-07	1.01631e-10			1.8406e-07	7.273e-11
2.96835e-07	9.3375e-11			1.84558e-07	6.9004e-11
2.96912e-07	9.5241e-11			1.84455e-07	8.8577e-11
2.97105e-07	9.5635e-11			1.84798e-07	6.9731e-11
2.97006e-07	9.9753e-11			1.8509e-07	8.0052e-11
2.9744e-07	9.7082e-11			1.85294e-07	6.8526e-11
2.97606e-07	9.7812e-11			1.85516e-07	9.1867e-11
2.97744e-07	9.8901e-11			1.85532e-07	8.2051e-11
2.9782e-07	1.00777e-10			1.8595e-07	7.1052e-11
2.98165e-07	9.9255e-11			1.85946e-07	8.9908e-11
2.98429e-07	9.8736e-11			1.86342e-07	9.0806e-11
2.98694e-07	9.822e-11			1.86559e-07	7.1691e-11
2.98763e-07	1.00197e-10			1.86771e-07	7.8722e-11
2.98822e-07	1.02291e-10			1.87149e-07	7.3529e-11
2.9914e-07	1.01103e-10			1.87101e-07	7.3997e-11
2.9915e-07	1.03816e-10			1.87369e-07	8.4847e-11
2.99499e-07	1.02224e-10			1.87603e-07	8.4542e-11
2.99639e-07	1.03299e-10			1.8799e-07	7.2796e-11
2.9987e-07	1.03212e-10			1.87965e-07	7.2769e-11
3.00012e-07	1.04247e-10			1.88254e-07	7.9362e-11
3.00411e-07	1.02035e-10			1.88516e-07	9.5674e-11
3.00393e-07	1.05106e-10			1.88666e-07	8.6949e-11
3.00656e-07	1.04598e-10			1.88679e-07	9.0804e-11
3.00649e-07	1.07559e-10			1.88948e-07	8.4376e-11
3.06289e-07	3.8709e-11			1.89326e-07	7.3493e-11
3.09552e-07	8.7e-14			1.89537e-07	7.8502e-11
3.10097e-07	-4.002e-12			1.89596e-07	8.2878e-11
3.09884e-07	1.568e-12			1.89909e-07	7.7025e-11
3.10581e-07	-4.465e-12			1.90138e-07	8.9543e-11
3.1012e-07	4.262e-12			1.90203e-07	8.5643e-11
3.10789e-07	-1.393e-12			1.90404e-07	8.4644e-11
3.10904e-07	-1.6e-14			1.90617e-07	8.9646e-11
3.11254e-07	-1.615e-12			1.91004e-07	7.9952e-11
3.11526e-07	-2.227e-12			1.91123e-07	8.2278e-11
3.11739e-07	-2.089e-12			1.91141e-07	9.7203e-11
3.11978e-07	-2.272e-12			1.91439e-07	1.01986e-10
3.12053e-07	-3.8e-13			1.91782e-07	9.4664e-11
3.12534e-07	-3.644e-12			1.91762e-07	9.6651e-11
3.12351e-07	1.526e-12			1.9231e-07	9.1667e-11
3.12902e-07	-2.626e-12			1.92409e-07	1.20671e-10
3.12792e-07	1.623e-12			1.92567e-07	9.6516e-11
3.13585e-07	-5.605e-12			1.92785e-07	1.05814e-10
3.13268e-07	1.26e-12			1.93048e-07	8.6746e-11
3.13685e-07	-1.18e-12			1.93171e-07	9.6393e-11
3.13507e-07	3.925e-12			1.9332e-07	9.4722e-11
3.14052e-07	-1.51e-13			1.93683e-07	1.05155e-10
3.14318e-07	-6.87e-13			1.9369e-07	1.0967e-10
3.1438e-07	1.381e-12			1.93887e-07	1.06883e-10
3.14789e-07	-9.77e-13			1.94271e-07	1.07985e-10
3.14618e-07	4.035e-12			1.94479e-07	1.04991e-10
3.15624e-07	-5.892e-12			1.94838e-07	1.23019e-10
3.15141e-07	3.086e-12			1.95072e-07	9.7138e-11
3.15675e-07	-8.38e-13			1.95169e-07	1.0616e-10
3.15594e-07	3.031e-12			1.954e-07	1.05382e-10
3.16066e-07	-1.15e-13			1.9548e-07	9.1891e-11
3.15897e-07	4.876e-12			1.95889e-07	1.03702e-10
3.16622e-07	-1.492e-12			1.9616e-07	1.0523e-10
3.16772e-07	-5.48e-13			1.96231e-07	9.9769e-11
3.17063e-07	-1.402e-12			1.96282e-07	1.16331e-10
3.17115e-07	7.78e-13			1.96564e-07	1.03862e-10
3.17312e-07	1.126e-12			1.97011e-07	1.06814e-10
3.17686e-07	-7.67e-13			1.97127e-07	1.06449e-10
3.17845e-07	5.3e-14			1.97358e-07	1.0712e-10
3.18218e-07	-1.844e-12			1.97509e-07	1.15348e-10
3.18209e-07	1.11e-12			1.97646e-07	1.02801e-10
3.18579e-07	-7.22e-13			1.97931e-07	1.21659e-10
3.18692e-07	6.68e-13			1.98128e-07	1.22833e-10
3.1916e-07	-2.42e-12			1.98369e-07	1.1545e-10
3.19293e-07	-1.255e-12			1.98555e-07	1.20023e-10
3.19955e-07	-6.823e-12			1.98759e-07	1.1266e-10
3.195e-07	1.8e-12			1.99052e-07	1.1365e-10
3.1993e-07	-8.19e-13			1.99365e-07	1.20634e-10
3.19572e-07	6.573e-12			1.99334e-07	1.07672e-10
3.20285e-07	3.58e-13			1.99901e-07	1.25327e-10
3.20201e-07	4.276e-12			1.99854e-07	1.09399e-10
3.2089e-07	-1.628e-12			2.00061e-07	1.10916e-10
3.20692e-07	3.727e-12			2.00319e-07	1.17902e-10
3.21368e-07	-2.014e-12			2.00397e-07	1.22573e-10
3.21387e-07	5.99e-13			2.00736e-07	1.17051e-10
3.21589e-07	8.71e-13			2.01046e-07	1.30519e-10
3.21905e-07	-3e-13			2.01145e-07	1.17882e-10
3.22083e-07	2.87e-13			2.01429e-07	1.10278e-10
3.22692e-07	-4.607e-12			2.0155e-07	1.20997e-10
3.22175e-07	4.816e-12			2.01599e-07	1.16474e-10
3.22996e-07	-2.769e-12			2.02073e-07	1.36741e-10
3.22575e-07	5.424e-12			2.02455e-07	1.18121e-10
3.23386e-07	-2.036e-12			2.02282e-07	1.16828e-10
3.23104e-07	4.401e-12			2.0266e-07	1.14879e-10
3.23785e-07	-1.411e-12			2.02837e-07	1.26156e-10
3.23802e-07	1.237e-12			2.0311e-07	1.11861e-10
3.23986e-07	1.736e-12			2.03111e-07	1.21781e-10
3.24301e-07	5.87e-13			2.03547e-07	1.43253e-10
3.24444e-07	1.595e-12			2.03675e-07	1.24029e-10
3.24787e-07	9.4e-14			2.03829e-07	1.21127e-10
3.25059e-07	-5.11e-13			2.04144e-07	1.35898e-10
3.25073e-07	2.167e-12			2.04219e-07	1.19749e-10
3.25269e-07	2.514e-12			2.04724e-07	1.38784e-10
3.25864e-07	-2.198e-12			2.04853e-07	1.2224e-10
3.25912e-07	3.2e-14			2.04949e-07	1.45057e-10
3.26242e-07	-1.321e-12			2.05248e-07	1.31342e-10
3.26402e-07	-4.87e-13			2.05647e-07	1.31875e-10
3.26817e-07	-2.921e-12			2.05705e-07	1.26409e-10
3.26803e-07	1.03e-13			2.0581e-07	1.22693e-10
3.27279e-07	-3.097e-12			2.06015e-07	1.45619e-10
3.27255e-07	5.3e-14			2.06222e-07	1.44971e-10
3.27637e-07	-1.955e-12			2.06277e-07	1.52367e-10
3.27554e-07	1.962e-12			2.06629e-07	1.44459e-10
3.28065e-07	-1.702e-12			2.07002e-07	1.40698e-10
3.28145e-07	1.39e-13			2.07127e-07	1.48981e-10
3.28472e-07	-1.16e-12			2.07331e-07	1.51726e-10
3.28623e-07	-2.39e-13			2.07544e-07	1.36712e-10
3.28772e-07	7e-13			2.07702e-07	1.39791e-10
3.28982e-07	8.91e-13			2.07957e-07	1.4949e-10
3.29014e-07	3.334e-12			2.08084e-07	1.48711e-10
3.29503e-07	-4e-14			2.0838e-07	1.50558e-10
3.29643e-07	1.03e-12			2.0858e-07	1.40207e-10
3.29984e-07	-4.5e-13			2.08731e-07	1.38834e-10
3.2992e-07	3.202e-12			2.09172e-07	1.47611e-10
3.30438e-07	-5.28e-13			2.09152e-07	1.43618e-10
3.30613e-07	9e-14			2.09482e-07	1.45585e-10
3.30961e-07	-1.482e-12			2.09668e-07	1.49684e-10
3.31074e-07	-6.8e-14			2.09998e-07	1.42952e-10
3.31488e-07	-2.477e-12			2.10066e-07	1.4487e-10
3.3162e-07	-1.313e-12			2.10159e-07	1.46427e-10
3.31836e-07	-1.202e-12			2.10496e-07	1.49888e-10
3.32024e-07	-7.58e-13			2.10789e-07	1.41467e-10
3.32401e-07	-2.688e-12			2.10999e-07	1.47728e-10
3.32608e-07	-2.473e-12			2.1119e-07	1.41579e-10
3.32628e-07	1.06e-13			2.11488e-07	1.51762e-10
3.33045e-07	-2.346e-12			2.11643e-07	1.41071e-10
3.33337e-07	-3.2e-12			2.11904e-07	1.35642e-10
3.33526e-07	-2.767e-12			2.12008e-07	1.47728e-10
3.33438e-07	1.203e-12			2.12295e-07	1.38051e-10
				2.12417e-07	1.51052e-10
				2.12515e-07	1.40296e-10
				2.12934e-07	1.45913e-10
				2.13115e-07	1.3509e-10
				2.13318e-07	1.39027e-10
				2.13592e-07	1.53952e-10
				2.13765e-07	1.53234e-10
				2.1393e-07	1.37472e-10
				2.14192e-07	1.40921e-10
				2.14373e-07	1.43749e-10
				2.14425e-07	1.51675e-10
				2.14711e-07	1.60105e-10
				2.14996e-07	1.48042e-10
				2.15268e-07	1.61083e-10
				2.15404e-07	1.51283e-10
				2.15772e-07	1.53171e-10
				2.1592e-07	1.55627e-10
				2.16321e-07	1.54473e-10
				2.16247e-07	1.60515e-10
				2.16528e-07	1.72e-10
				2.16598e-07	1.54581e-10
				2.16846e-07	1.65999e-10
				2.17143e-07	1.55798e-10
				2.17269e-07	1.71779e-10
				2.17709e-07	1.65421e-10
				2.17876e-07	1.66306e-10
				2.18178e-07	1.71945e-10
				2.18276e-07	1.68879e-10
				2.18514e-07	1.65885e-10
				2.18786e-07	1.6368e-10
				2.1883e-07	1.62471e-10
				2.19121e-07	1.53584e-10
				2.19387e-07	1.66327e-10
				2.19709e-07	1.64419e-10
				2.19838e-07	1.66396e-10
				2.19959e-07	1.71869e-10
				2.20119e-07	1.47773e-10
				2.204e-07	1.56387e-10
				2.20667e-07	1.54139e-10
				2.20754e-07	1.56314e-10
				2.21149e-07	1.66446e-10
				2.21227e-07	1.60408e-10
				2.21553e-07	1.73798e-10
				2.21671e-07	1.53772e-10
				2.21884e-07	1.44019e-10
				2.22131e-07	1.46571e-10
				2.22325e-07	1.35565e-10
				2.22439e-07	1.45637e-10
				2.22751e-07	1.46322e-10
				2.22852e-07	1.28644e-10
				2.23193e-07	1.35748e-10
				2.23556e-07	1.24675e-10
				2.23774e-07	1.28096e-10
				2.23809e-07	1.10514e-10
				2.24095e-07	1.192e-10
				2.24294e-07	1.05028e-10
				2.24474e-07	1.03551e-10
				2.24674e-07	1.03255e-10
				2.25059e-07	9.9448e-11
				2.25368e-07	1.08359e-10
				2.25365e-07	1.00083e-10
				2.25549e-07	9.9351e-11
				2.25716e-07	8.8812e-11
				2.25833e-07	8.6977e-11
				2.26188e-07	9.3816e-11
				2.26463e-07	9.0216e-11
				2.26544e-07	9.3545e-11
				2.26869e-07	8.9761e-11
				2.27194e-07	9.3836e-11
				2.27249e-07	9.8176e-11
				2.27601e-07	1.02117e-10
				2.27826e-07	8.5412e-11
				2.27971e-07	9.1736e-11
				2.28227e-07	1.05361e-10
				2.2823e-07	9.5723e-11
				2.28552e-07	1.08965e-10
				2.28821e-07	9.5852e-11
				2.29089e-07	1.14635e-10
				2.29243e-07	9.99e-11
				2.29436e-07	1.05056e-10
				2.29664e-07	1.02353e-10
				2.29806e-07	1.14418e-10
				2.29955e-07	9.8953e-11
				2.30158e-07	1.08962e-10
				2.30351e-07	1.07903e-10
				2.30738e-07	1.06559e-10
				2.30781e-07	1.13959e-10
				2.31084e-07	1.11833e-10
				2.31451e-07	1.14079e-10
				2.31559e-07	1.07471e-10
				2.31708e-07	1.09877e-10
				2.32035e-07	1.01309e-10
				2.3231e-07	1.05185e-10
				2.32566e-07	1.16144e-10
				2.32716e-07	1.21193e-10
				2.32828e-07	1.14077e-10
				2.33223e-07	1.04536e-10
				2.3336e-07	1.07632e-10
				2.33575e-07	1.05087e-10
				2.33844e-07	1.16022e-10
				2.33928e-07	1.01782e-10
				2.34237e-07	1.0806e-10
				2.34352e-07	1.11053e-10
				2.34721e-07	9.4391e-11
				2.34911e-07	8.1888e-11
				2.35021e-07	8.5874e-11
				2.35154e-07	7.9749e-11
				2.35503e-07	7.581e-11
				2.35752e-07	9.1287e-11
				2.35761e-07	8.7258e-11
				2.36177e-07	7.516e-11
				2.36421e-07	9.0187e-11
				2.36578e-07	9.0255e-11
				2.36827e-07	8.2739e-11
				2.36994e-07	7.7513e-11
				2.3721e-07	7.3826e-11
				2.37401e-07	7.5994e-11
				2.37745e-07	4.9414e-11
				2.37763e-07	6.4737e-11
				2.37926e-07	6.7779e-11
				2.3836e-07	6.6528e-11
				2.38701e-07	6.718e-11
				2.3866e-07	6.6004e-11
				2.3894e-07	7.6955e-11
				2.39178e-07	6.1468e-11
				2.39397e-07	6.6835e-11
				2.39761e-07	6.0963e-11
				2.39686e-07	6.8337e-11
				2.40023e-07	7.0108e-11
				2.40014e-07	6.9861e-11
				2.40364e-07	5.8469e-11
				2.40581e-07	6.2276e-11
				2.40769e-07	5.0479e-11
				2.41057e-07	5.911e-11
				2.41104e-07	6.6576e-11
				2.41468e-07	5.5383e-11
				2.41837e-07	5.5797e-11
				2.41921e-07	6.3067e-11
				2.42183e-07	6.1149e-11
				2.42255e-07	6.9152e-11
				2.42775e-07	4.5881e-11
				2.42689e-07	7.0915e-11
				2.42995e-07	5.9483e-11
				2.43068e-07	4.6164e-11
				2.43273e-07	5.4065e-11
				2.43575e-07	5.3812e-11
				2.43925e-07	7.4063e-11
				2.43975e-07	6.8192e-11
				2.44363e-07	5.9715e-11
				2.44501e-07	7.5792e-11
				2.44665e-07	6.0229e-11
				2.4489e-07	6.7938e-11
				2.45222e-07	6.2299e-11
				2.45241e-07	6.3563e-11
				2.45613e-07	6.4609e-11
				2.45617e-07	8.1418e-11
				2.46199e-07	7.236e-11
				2.46152e-07	4.8538e-11
				2.46385e-07	7.9074e-11
				2.46752e-07	5.8786e-11
				2.46773e-07	6.474e-11
				2.46893e-07	5.4819e-11
				2.47132e-07	5.7179e-11
				2.47443e-07	6.0484e-11
				2.47589e-07	6.9762e-11
				2.47931e-07	6.1067e-11
				2.48198e-07	6.9572e-11
				2.48482e-07	5.4376e-11
				2.48565e-07	6.1923e-11
				2.48868e-07	5.7305e-11
				2.49062e-07	5.6492e-11
				2.49278e-07	6.2031e-11
				2.49417e-07	7.1628e-11
				2.49639e-07	6.9358e-11
				2.49896e-07	6.5379e-11
				2.50045e-07	6.3405e-11
				2.50273e-07	7.1515e-11
				2.50506e-07	7.2439e-11
				2.50639e-07	6.9588e-11
				2.51161e-07	7.4004e-11
				2.512e-07	7.2367e-11
				2.51182e-07	7.0617e-11
				2.51502e-07	6.994e-11
				2.51902e-07	7.5117e-11
				2.52016e-07	7.2016e-11
				2.52178e-07	6.3046e-11
				2.52529e-07	6.3795e-11
				2.52614e-07	5.0856e-11
				2.52801e-07	5.9084e-11
				2.53115e-07	5.964e-11
[truncated: 1,398 more rows]
